# Supplementary material for: A Predictive Model of the Oxygen and Heme Regulatory Network in Yeast
Source: PLoS Comput Biol. 2008 Nov 14;4(11):e1000224. doi: 10.1371/journal.pcbi.1000224 (PMC2573020; doi:10.1371/journal.pcbi.1000224)
Supplement: Dataset S1 — Normalized gene expression data for all experiments (processed using RMA Express) (2.76 MB ZIP) [file pcbi.1000224.s001.zip]

Archive with 2 entries (2 files):
- Zhang-YeastMHY100-[deltaHeme]_RMA.xls
- Zhang-YeastL51-[anaerobic_Co_deltaHap1]_RMA.xls
