# Supplementary material for: A Predictive Model of the Oxygen and Heme Regulatory Network in Yeast
Source: PLoS Comput Biol. 2008 Nov 14;4(11):e1000224. doi: 10.1371/journal.pcbi.1000224 (PMC2573020; doi:10.1371/journal.pcbi.1000224)
Supplement: Dataset S1 — Normalized gene expression data for all experiments (processed using RMA Express) (2.76 MB ZIP) [file pcbi.1000224.s001.zip › Zhang-YeastMHY100-[deltaHeme]_RMA.xls]

## Sheet: Set4RMA
ID_REF	YeastMHY100_[Heme+]_rep3	YeastMHY100_[Heme-]_rep1	YeastMHY100_[Heme-]_rep2	YeastMHY100_[Heme+]_rep1	YeastMHY100_[Heme+]_rep2	YeastMHY100_[Heme-]_rep3
10000_at	12.4346	11.0254	11.6139	12.618	11.855	10.3031
10001_at	300.807	209.816	208.912	323.146	287.726	243.407
10002_i_at	2377.83	1864.01	3137.76	2662.65	2949.65	2292.26
10003_f_at	4144.46	1898.34	3913.82	3832.92	4786.55	3576.49
10004_at	14.308	23.708	19.4589	16.1997	12.5472	13.867
10005_at	211.952	255.523	249.233	259.971	222.938	238.3
10006_at	139.926	76.9484	119.2	131.266	172.801	113.967
10007_at	281.009	330.878	270.576	208.025	186.788	216.906
10008_at	63.3127	118.946	86.6883	68.4751	55.7911	61.1594
10009_at	99.9563	139.443	131.426	109.227	91.8353	90.7787
10010_at	786.554	118.102	307.075	519.597	624.387	306.335
10011_at	15.8963	19.9537	18.0818	17.2912	13.3261	14.2856
10012_at	83.1978	118.921	101.556	90.373	74.5069	100.017
10013_at	71.3348	23.9239	47.0434	54.6835	88.4329	49.5697
10014_at	348.774	444.479	339.656	294.041	310.979	346.049
10015_at	3498.59	2583.51	3138.32	2838.93	3353.05	2863.46
10016_at	1021.02	799.629	849.082	835.561	1032.69	982.091
10017_at	30.5901	57.3572	47.0802	34.5392	26.7107	34.0457
10018_at	1949.6	1302.92	1153.01	1623.65	1180.72	2148.66
10019_at	1153.95	2287.19	1320.34	1270.43	946.474	1561.74
10020_at	204.18	149.559	174.435	199.973	200.768	237.15
10021_at	32.3122	40.4299	35.0212	37.8071	37.3095	34.6663
10022_at	17.4294	11.0864	26.714	10.5786	20.9142	12.3573
10023_at	22.0879	33.0661	28.0541	28.5369	24.8451	21.6686
10024_at	79.0873	55.0708	67.6949	77.4761	92.1857	70.2428
10025_at	18.4282	11.8027	12.6363	13.5452	16.8713	14.4543
10026_at	40.913	70.444	62.3005	46.5864	39.7904	36.7303
10027_at	33.1877	34.8587	34.3239	35.8197	28.4224	23.3067
10028_at	134.606	192.942	188.349	147.321	126.935	142.768
10029_at	51.005	41.186	54.3965	45.7321	55.9851	48.4123
10030_at	64.5441	118.107	75.5605	66.3361	47.2502	80.0263
10031_at	318.804	363.602	278.418	273.229	278.499	320.836
10032_at	89.9643	68.9983	80.5199	83.7684	104.993	79.4097
10033_at	47.6913	15.4405	28.0766	35.1449	66.5607	35.9084
10034_at	381.77	137.111	248.813	312.338	416.151	286.212
10035_at	140.79	77.0901	141.261	118.699	146.767	113.822
10036_at	36.1528	32.9658	33.4997	32.4795	37.4446	30.2098
10037_at	176.184	287.54	237.362	197.708	169.259	162.86
10038_i_at	198.727	429.754	317.904	284.062	215.433	204.088
10039_s_at	22.5177	41.5729	28.4438	29.8935	23.9349	25.9985
10040_at	15.0345	20.387	18.0778	16.8022	12.2353	15.0374
10041_at	60.8902	105.731	100.663	89.2685	63.3836	66.8703
10042_at	11.7371	9.96617	10.804	10.2617	11.9975	10.501
10043_at	162.942	154.024	150.123	138.644	140.782	119.556
10044_at	210.43	187.092	192.725	217.864	234.011	265.606
10045_at	4541.85	3592.19	3830.95	4128.86	4189.2	3935.61
10046_at	15.9134	9.76065	13.7332	18.1651	20.5536	21.1395
10047_f_at	8154.28	3579.14	8956.12	9444.41	9979.48	8535.44
10048_at	41.0692	44.2699	55.6113	48.9602	49.4827	53.9038
10049_at	30.277	32.9989	30.0218	31.8667	34.4863	37.4593
10050_at	189.983	103.74	181.355	218.904	227.037	304.45
10051_at	446.116	724.227	614.859	742.932	658.238	916.668
10052_at	134.679	102.53	109.594	128.155	163.876	161.118
10053_at	2361.53	2322	2338.63	2369.89	2704.82	2651.37
10054_at	341.21	105.558	208.736	281.713	317.903	187.914
10055_at	51.9757	44.3897	41.714	46.0539	47.715	43.5928
10056_at	184.971	46.6784	107.271	116.487	221.08	113.237
10057_at	77.4437	118.043	94.134	88.1735	74.1362	81.4
10058_at	117.743	170.652	157.228	99.4793	100.688	214.957
10059_at	403.264	162.635	264.883	179.405	397.524	301.966
10060_at	538.433	163.388	457.798	211.186	501.98	278.75
10061_at	2701.39	3053.49	3125.86	2837.49	3138.03	3118.41
10062_at	98.3264	98.971	113.7	133.832	123.887	141.569
10063_i_at	77.2353	33.9184	51.8677	72.2197	99.9161	74.2036
10064_s_at	107.671	66.6112	112.519	130.942	166.201	160.891
10065_at	49.4839	14.3645	43.5281	33.8425	66.4525	53.7538
10066_s_at	217.056	139.421	199.792	243.5	275.83	187.986
10067_at	50.1246	55.9509	48.5488	50.8566	48.3317	47.7152
10068_i_at	5431.88	636.776	1959.53	3853.92	4360.78	3349.4
10069_f_at	2590.05	322.592	1049.97	1757.56	2188.59	1623.79
10070_at	37.3227	23.7494	28.7278	27.9257	35.6297	37.5654
10071_at	19.0458	22.0439	21.2243	20.1773	18.8017	20.5588
10072_at	13.9732	23.2263	20.0521	14.7104	13.6175	14.4285
10073_at	91.3231	83.8393	84.6642	78.4745	95.6394	103.542
10074_at	8.74126	13.1349	10.4221	8.66577	8.42141	8.14537
10075_at	309.012	140.098	191.612	185.173	257.851	223.935
10076_at	24.2974	16.8706	20.9827	19.9263	24.1474	16.6169
10077_at	43.7739	20.5093	35.1764	37.3523	45.1238	36.2758
10078_at	45.4407	44.6653	45.5513	44.1147	46.5973	42.8959
10079_at	44.94	87.2749	67.8138	58.5057	41.8338	34.5908
10080_at	22.5414	28.3858	28.9763	20.662	20.2183	19.5412
10081_at	48.1005	77.9607	59.3432	45.6022	41.8927	40.2231
10082_at	63.1135	115.773	95.4062	63.7146	58.5057	60.3849
10083_g_at	79.0312	121.415	84.2697	75.3582	67.5486	63.0594
10084_at	202.201	383.089	350.969	263.599	212.974	204.918
10085_at	1638	302.674	883.543	394.567	605.824	228.249
10086_at	92.9032	42.607	80.3735	62.7336	89.1648	66.0673
10087_at	56.9166	43.0718	50.6006	52.1391	58.3702	53.2148
10088_at	102.008	64.5841	73.8008	96.1033	91.6689	86.3407
10089_at	145.306	113.051	137.612	107.16	132.117	158.562
10090_at	21.2761	18.7125	20.3654	20.2728	22.0344	21.571
10091_at	597.879	384.247	479.726	462.214	604.12	558.874
10092_at	102.285	112.644	87.8861	90.9596	109.881	112.704
10093_at	123.025	153.152	134.321	120.24	117.787	111.626
10094_at	158.368	149.111	148.572	125.477	136.915	120.334
10095_at	108.76	44.1096	75.0038	78.9766	110.025	82.8427
10096_at	667.614	441.303	611.163	502.629	592.731	577.467
10097_at	8747.16	9354.65	9014.82	9264.41	9154.84	9172.74
10098_at	153.047	85.2057	140.145	118.587	164.924	135.664
10099_at	225.67	256.633	209.152	178.777	197.872	176.785
10100_at	148.914	146.681	149.443	131.243	139.838	118.296
10101_at	276.667	362.257	246.094	311.95	250.417	283.205
10102_at	59.4716	64.4196	60.5514	54.7702	61.4767	59.882
10103_at	77.6615	63.0528	64.155	72.2135	67.3167	66.0987
10104_at	95.8571	107.928	71.5668	85.5371	77.543	89.1171
10105_at	18.0139	17.6345	18.0776	20.8025	19.2092	15.5129
10106_at	141.856	61.9187	57.8125	223.841	131.281	51.171
10107_at	105.672	76.2825	99.3131	102.99	118.86	112.973
10108_at	1158.5	493.48	995.412	748.092	1271.04	940.714
10109_at	26.1017	21.4148	38.5256	26.016	26.7144	21.2399
10110_at	94.6307	59.39	96.774	66.7263	85.0984	90.1305
10111_at	116.5	114.502	92.5737	87.5391	96.1138	101.421
10112_at	505.037	203.4	349.71	437.904	470.705	381.651
10113_at	321.896	91.4594	157.01	228.945	324.992	222.631
10114_at	359.025	220.096	313.294	316.782	395.497	313.294
10115_at	161.084	65.3668	135.759	112.177	151.989	139.502
10116_at	274.857	216.231	238.97	232.306	262.458	219.778
10117_at	171.635	71.7012	160.627	132.49	195.959	213.978
10118_at	230.873	96.1403	184.095	201.811	239.227	252.336
10119_at	42.3414	41.252	59.9541	51.4344	45.9517	47.3891
10120_at	89.53	290.518	158.262	152.783	133.241	265.71
10121_at	1431.83	1621.22	1641.03	2250.11	2072.83	2757.28
10122_at	37.6139	54.0259	53.5508	48.2594	43.2915	42.1583
10123_at	228.636	174.85	151.598	226.006	227.271	131.619
10124_at	119.696	98.3503	88.9214	87.6281	106.941	103.912
10125_at	319.808	243.79	296.937	318.294	320.582	305.079
10126_at	59.2173	48.1575	58.3813	55.3832	68.1201	54.3292
10127_at	857.281	504.57	633.337	759.142	825.051	844.141
10128_at	47.8616	46.0581	44.9577	57.3253	57.3032	42.7955
10129_at	757.136	346.056	458.561	311.811	502.413	455.358
10130_at	169.059	178.678	169.407	205.689	206.041	240.392
10131_at	562.724	519.036	607.301	690.161	727.706	736.508
10132_at	427.172	292.113	487.435	574.777	474.523	597.879
10133_at	151.709	190.01	241.973	227.081	172.809	243.871
10134_at	271.156	173.964	158.214	214.451	254.389	185.604
10135_at	188.725	44.8204	118.016	139.538	251.86	103.703
10136_at	460.457	504.308	379.406	435.411	435.447	385.417
10137_at	174.84	294.326	233.473	202.614	177.11	166.282
10138_g_at	166.977	218.032	169.172	194.937	167.86	157.494
10139_i_at	1575.76	1342.31	1508.18	1405.11	1476.28	1387.48
10140_r_at	550.748	444.682	410.724	462.854	567.403	456.114
10141_at	520.967	520.24	412.529	466.312	474.158	476.434
10142_at	244.123	104.452	184.105	156.939	254.151	163.917
10143_at	268.64	109.685	113.377	207.875	225.127	71.7427
10144_at	215.674	212.018	156.284	179.778	208.879	185.776
10145_at	55.2036	58.3573	46.4867	37.2355	47.341	47.5142
10146_at	1505.23	737.99	1144.13	1025.31	1510.96	1188.4
10147_at	6242	6336.29	7110.12	6837.42	7587.3	6037.19
10148_at	167.474	30.8285	45.6028	100.019	137.041	33.997
10149_at	239.982	398.187	280.255	251.819	231.373	203.593
10150_at	219.488	74.2184	139.075	152.666	232.833	173.986
10151_at	128.625	100.947	164.632	132.783	118.937	81.989
10152_at	432.703	409.24	352.306	381.393	421.138	427.467
10153_at	41.1556	34.8371	32.4167	27.1572	34.7934	32.4294
10154_at	32.1524	29.7208	27.3389	26.5385	27.1191	21.9745
10155_at	1768.1	925.688	1484.22	1453.4	1610.57	1314.31
10156_at	33.0586	22.8575	26.4225	25.1999	25.2733	25.9506
10157_at	222.796	346.443	328.077	256.485	189.678	266.622
10158_at	963.774	530.281	683.754	385.104	851.552	578.16
10159_at	951.574	1612.99	1234.75	796.968	930.206	1648.45
10160_at	650.641	616.659	449.181	702.397	577.671	717.709
10161_g_at	14433.1	10554	10236.4	13828.5	13389.4	12814.4
10162_at	54.8076	42.862	48.7156	48.83	52.6922	51.9044
10163_at	32.7201	16.4164	30.946	27.7275	39.6823	33.1579
10164_at	39.7995	45.4105	48.8072	42.8811	39.789	46.1946
10165_at	14.7079	22.5196	22.9534	18.5868	18.5614	15.7496
10166_at	13664.1	9888.97	13081	13301.4	14808.5	12578.5
10167_at	616.417	534.772	588.361	544.598	679.91	575.75
10168_at	102.39	146.638	129.174	113.169	91.6811	110.343
10169_at	294.282	384.978	273.442	321.454	263.24	407.577
10170_g_at	871.344	1559.15	1475.24	1097.81	836.318	830.058
10171_at	136.143	228.642	190.368	144.281	109.271	130.383
10172_at	131.98	68.1072	74.6129	89.8478	90.8414	47.9963
10173_at	55.2332	45.3323	49.8182	48.1826	58.7167	49.1064
10174_at	134.569	96.8556	94.6509	95.3282	112.84	123.328
10175_at	35.0427	15.5487	25.5133	33.6825	49.3262	25.3091
10176_at	130.136	190.815	134.328	155.663	150.699	139.783
10177_at	158.006	46.2059	84.1371	110.209	187.767	96.1581
10178_at	6.38352	5.86384	5.73312	5.9471	6.1229	5.82097
10179_at	52.2014	57.0763	58.3485	41.7436	47.4198	52.4864
10180_at	2446.4	2140.54	2155.52	2181.06	2605.25	2617.52
10181_at	35.3228	25.3148	34.5595	25.9576	35.3885	27.2652
10182_at	308.556	280.368	247.53	302.723	195.527	266.082
10183_at	934.234	752.225	511.604	1028.82	890.441	624.233
10184_at	289.468	229.482	210.739	254.289	236.12	183.298
10185_s_at	667.232	1029.64	673.819	846.098	622.459	1020.12
10186_s_at	51.6305	90.2197	77.9653	58.477	46.3347	45.9441
10187_at	595.268	845.256	1030.57	765.305	526.877	626.099
10188_at	188.864	187.15	208.676	229.081	243.635	194.548
10189_at	194.26	346.39	259.551	262.16	228.66	308.217
10190_at	30.6545	23.3253	27.9321	33.3062	42.6262	33.7995
10191_at	80.749	32.2016	63.304	87.4704	110.115	129.632
10192_at	38.2958	36.6974	38.1271	36.7044	41.639	34.1655
10193_at	1721.01	1690	1771.18	1256.52	1264.3	1960.94
10194_at	1847.99	522.85	968.823	478.027	756.23	652.555
10195_at	7.40005	9.49133	8.32558	7.36292	6.39065	8.05134
10196_g_at	92.5236	158.088	129.038	103.72	77.6538	116.691
10197_at	15.0272	30.2091	19.3683	17.7542	13.7874	18.5883
10198_at	32.2631	64.0343	47.0272	37.6009	31.0981	35.6353
10199_at	13.7005	17.0713	17.992	13.8697	17.6415	17.6268
10200_at	55.0818	76.55	77.3087	60.4151	66.8053	70.0957
10201_at	15.8534	26.3747	20.335	20.5428	16.88	21.7958
10202_at	45.2502	67.0245	59.5176	68.9313	59.1534	79.751
10203_at	531.903	382.773	701.422	689.352	791.568	682.293
10204_at	1522.99	1414.45	1374.46	1436.25	1482.97	1341.08
10205_at	62.6791	74.7742	82.5214	76.2258	69.4708	64.5124
10206_at	53.4051	70.4831	63.0949	54.6792	51.2559	46.6618
10207_at	229.331	232.477	188.062	194.575	214.072	202.844
10208_at	393.75	439.451	322.507	334.412	295.046	309.58
10209_at	82.0448	69.2784	75.7179	82.8075	65.3393	52.5808
10210_at	18.5823	20.378	22.6365	12.9921	21.3103	17.3569
10211_at	133.009	215.024	157.959	142.806	130.49	134.333
10212_at	151.978	104.689	105.483	129.313	140.81	144.272
10213_at	50.0398	98.8753	77.3427	74.3053	52.7839	64.9366
10214_at	33.1853	56.2279	48.6758	47.6782	32.3293	28.6667
10215_at	148.545	136.606	144.132	141.974	170.446	173.506
10216_at	88.052	83.7919	113.764	98.5335	107.629	69.9802
10217_at	44.1321	34.3397	34.6048	40.6902	40.5014	41.4087
10218_at	525.256	677.919	579.872	362.968	516.361	559.779
10219_at	1213.07	1038.5	741.613	1166.37	1166.03	873.295
10220_at	73.7908	111.034	88.5568	81.5204	66.9269	53.9804
10221_at	17.0584	15.0362	14.0441	14.4545	15.6594	12.7264
10222_at	72.6448	40.8155	57.3168	62.5382	70.0648	46.7926
10223_at	235.674	182.845	199.812	176.95	215.653	186.096
10224_at	376.663	453.381	380.703	389.587	361.695	390.841
10225_at	184.453	137.949	137.499	189.284	168.867	173.176
10226_at	144.645	25.7184	74.8191	64.4678	129.3	83.1553
10227_at	55.8315	60.5213	57.4559	59.2513	50.2954	45.5654
10228_at	3781.93	2276.8	3590.85	2765.23	3808.99	2957.93
10229_at	29257.7	27916.3	30476.9	28152.4	29738.4	26570.6
10230_at	57.7169	118.681	83.0624	80.2698	56.8795	65.1732
10231_at	199.963	209.271	250.349	188.118	232.941	142.149
10232_at	778.228	921.089	720.818	763.812	716.099	721.284
10233_at	11.4062	10.849	10.5509	11.0409	12.1211	9.75172
10234_at	57.9686	53.8716	56.8683	58.3176	58.0283	53.1717
10235_at	190.217	215.775	189.066	159.851	170.253	167.587
10236_at	20.8113	15.2123	18.0041	16.6491	17.5723	16.4153
10237_at	438.417	314.411	326.92	326.711	419.581	440.228
10238_at	570.692	487.394	535.518	404.733	528.244	454.331
10239_at	10347.2	10058.9	12112.6	10113.6	10570.5	9404.61
10240_at	96.7434	146.553	131.117	93.9712	83.8028	85.4237
10241_at	111.76	72.0129	93.6923	81.7461	119.671	95.8031
10242_at	198.675	102.941	163.986	162.519	203.529	177.51
10243_at	237.033	165.293	225.24	166.1	261.326	155.049
10244_at	39.3764	36.4708	42.5957	34.4607	36.3035	37.7706
10245_at	70.8447	134.334	106.599	91.4519	82.0645	77.8456
10246_at	23.8571	20.9414	23.1721	22.3072	25.7144	21.0842
10247_at	1548.63	1980.57	1500.78	1744.29	1614.1	1778.78
10248_at	208.726	178.955	195.456	201.18	225.278	196.056
10249_at	170.78	206.896	157.267	165.85	168.684	169.995
10250_at	17.6625	22.1829	21.5845	21.0753	20.7681	20.2813
10251_at	92.3154	96.947	89.4577	92.3496	89.2421	88.2138
10252_at	205.263	170.759	138.316	224.654	205.496	264.644
10253_at	1326.93	1088.2	1095.83	1038.53	1033.08	1601.64
10254_at	155.704	110.187	131.647	92.6095	129.33	130.604
10255_at	61.9277	122.251	97.967	90.1174	61.6961	73.4073
10256_at	82.2745	137.215	104.972	104.365	89.3858	117.365
10257_at	90.0509	87.6234	96.9647	97.8542	106.792	110.067
10258_at	31.8821	73.1207	65.6209	44.3219	39.5672	66.9441
10259_at	136.32	208.084	176.708	157.458	158.609	154.936
10260_at	402.601	56.2425	218.849	267.044	491.522	258.394
10261_at	46.8133	37.4372	47.4548	34.5206	49.5719	38.5066
10262_at	36.2241	28.7144	36.9065	24.1197	32.2565	17.0787
10263_at	43.2975	31.9892	44.4596	35.6999	47.8137	32.0765
10264_at	104.385	166.545	117.362	126.661	114.105	110.427
10265_at	4476.91	3481.12	2597.19	4354.95	3888.58	3075
10266_at	54.2292	34.4881	43.8495	45.9675	52.1817	48.0825
10267_at	314.908	837.747	477.299	645.907	507.271	1529.49
10268_at	165.605	266.479	187.935	195.087	159.445	208.59
10269_at	3243.61	3976.27	3161.33	3736.88	3738.82	3957.87
10270_at	8304.1	8348.78	9144.08	9591.77	9583.97	10058.1
10271_at	59.3775	113.937	101.246	82.6266	70.7001	83.0266
10272_at	112.282	114.89	125.226	117.585	108.506	109.672
10273_at	1211.12	921.47	955.032	1152.95	1126.65	1126.76
10274_at	1054.64	426.11	745.372	894.324	1207.54	1005.13
10275_at	286.113	79.8121	180.547	246.909	353.422	260.617
10276_at	44.6191	17.6504	37.8094	38.9993	57.7454	33.0402
10277_at	177.315	93.6826	122.268	119.913	232.216	94.9252
10278_at	360.084	172.794	269.366	334.168	378.943	166.74
10279_at	42.2393	65.5981	48.2719	52.1536	41.0215	47.169
10280_at	275.915	147.201	214.377	170.695	253.547	198.399
10281_at	54.8805	52.7744	50.0721	41.1766	52.7378	48.4743
10282_at	36.7806	52.5136	44.7699	38.1721	40.5174	31.3778
10283_at	10.779	14.6406	15.2064	13.0805	12.7734	14.6383
10284_at	45.0553	75.2241	70.4288	70.3318	60.3473	67.3175
10285_at	64.9694	21.8703	51.1639	47.0291	88.2638	51.8389
10286_at	836.356	1169.8	719.831	775.889	750.747	1145.29
10287_at	38.1359	43.0779	42.4459	37.3567	37.696	34.2194
10288_at	143.308	125.04	118.726	150.046	154.207	135.273
10289_f_at	312.688	595.79	462.076	305.652	313.361	598.071
10290_at	4771.27	207.207	722.271	4234.89	4634.79	613.809
10291_at	52.4161	22.188	33.3185	36.4508	58.6657	37.8644
10292_at	125.089	71.1582	101.978	82.0356	114.471	96.503
10293_at	15.1028	13.0856	13.7794	11.6624	14.0984	11.5652
10294_at	52.1744	60.8593	56.3471	54.4822	52.728	55.9969
10295_at	2636.4	2181.07	2720.72	2580.32	2923.15	2633.79
10296_at	7014.25	7283.81	7500.46	7248.84	7148.94	6688.67
10297_at	103.541	149.945	144.946	125.495	104.385	113.239
10298_at	59.5058	55.643	52.6331	43.9969	61.009	57.5194
10299_at	35.8203	42.5579	37.2887	28.3601	35.4191	43.6867
10300_f_at	2574	3059.88	2935.2	3089.02	2666.65	2963.82
10301_at	15795.7	15942.3	14933	15740.9	15872.3	15071.1
10302_g_at	10561.7	10233	10085.8	10277.7	10988.8	9878
10303_at	55.1273	59.0966	62.3904	68.8102	65.6426	64.6977
10304_at	1540.04	764.74	1126.97	1304.57	1575.75	1159.19
10305_at	728.209	228.663	373.898	476.601	799.76	453.452
10306_at	21.5524	19.2016	20.9797	20.9756	25.9478	19.7296
10307_at	60.3675	47.546	72.5661	62.1747	85.1404	76.3858
10308_at	9.77915	15.4503	13.7965	11.881	11.4966	11.7344
10309_at	15.8748	29.0981	29.8962	17.1854	16.3978	16.5696
10310_at	91.1304	77.1427	91.9307	88.1492	95.678	88.4396
10311_at	37.7942	32.2011	41.4804	34.9727	45.2443	33.691
10312_at	55.314	40.5213	41.5037	43.6719	56.9091	41.5423
10313_at	259.525	347.088	273.215	247.679	247.225	252.735
10314_at	50.7356	54.4881	49.0251	43.3926	52.0795	49.1659
10315_at	263.989	249.762	235.131	204.797	279.656	223.903
10316_at	86.4687	74.6099	87.3541	76.6988	85.8839	97.6223
10317_at	131.143	47.7387	86.1359	94.3685	132.323	95.4311
10318_at	149.499	89.6328	123.691	138.311	184.967	122.366
10319_at	1395.26	459.666	1061.67	817.74	1333.74	935.002
10320_at	62.8775	45.5931	58.6364	57.2119	69.4419	70.4548
10321_at	161.923	93.7611	132.957	131.535	186.873	151.332
10322_at	63.3563	60.7865	56.9913	52.4955	60.754	60.9822
10323_at	1666.62	3705.96	1894.98	2313.1	1587.54	2938.12
10324_at	306.247	253.369	284.396	260.778	314.002	350.816
10325_at	2171.98	2893.95	2368.11	2862.34	2626.23	3317.34
10326_g_at	3325.45	4180.71	4063.44	4225.96	4303.26	5096.89
10327_at	16.2182	24.8322	26.79	19.2705	17.3832	18.2076
10328_at	140.545	83.8368	125.647	118.865	141.445	118.616
10329_at	759.274	148.538	454.544	627.161	872.125	620.812
10330_at	28.5405	29.8179	34.8364	28.94	34.7556	25.7429
10331_at	266.25	74.2636	117.42	193.944	236.76	89.6528
10332_at	744.581	196.039	499.707	522.95	790.692	533.626
10333_at	63.8238	82.7592	55.1706	49.7802	64.0442	50.262
10334_at	314.361	31.963	102.429	180.77	396.798	125.961
10335_at	213.378	113.863	149.944	161.288	238.693	174.789
10336_at	21.7075	24.8338	23.1946	21.0213	24.7804	25.9587
10337_at	87.0124	70.2537	77.143	96.2168	82.3706	114.483
10338_at	21.1984	31.7812	26.1567	27.0132	23.6957	25.7529
10339_at	108.595	56.9557	73.9637	104.19	143.205	112.554
10340_at	89.5236	154.452	130.902	126.208	111.628	122.546
10341_at	51.6092	98.7379	68.0523	71.761	61.8732	84.5879
10342_at	44.1186	27.4303	54.4674	52.5863	54.2658	53.682
10343_at	185.294	169.333	182.833	139.866	159.945	156.349
10344_at	108.482	101.717	99.3289	91.5797	116.777	87.1948
10345_at	167.033	51.5307	112.581	156.238	203.035	135.917
10346_at	84.106	71.4199	89.4967	57.7218	58.2428	60.5429
10347_at	502.371	644.605	417.015	488.396	480.52	472.707
10348_at	137.69	151.243	136.628	100.636	139.781	134.926
10349_at	63.9268	50.7666	63.3481	48.4667	69.6128	60.1862
10350_at	436.906	255.523	346.979	417.921	496.079	428.286
10351_at	83.2895	108.486	104.716	97.7056	100.904	102.07
10352_at	216.322	199.244	230.643	243.958	299.907	318.877
10353_at	33.55	34.0059	40.6347	46.9488	41.8872	34.6914
10354_at	15.6602	19.2801	19.5388	15.9696	16.5869	16.3906
10355_at	279.15	283.022	222.635	287.209	273.972	352.796
10356_at	19.9193	37.6798	24.5785	24.0158	18.1176	22.0305
10357_at	141.845	139.108	143.982	119.883	156.051	124.657
10358_at	1591.32	1455.49	1185.11	1632.95	1365.93	1364.98
10359_at	323.449	269.225	240.697	209.078	337.825	260.657
10360_at	86.2735	78.9943	93.4529	65.574	94.2475	89.3017
10361_f_at	62.0186	125.413	89.8529	70.4991	68.8626	110.569
10362_at	3167.25	3824.1	2598.37	3066.12	3978.9	5182.48
10363_at	1053.41	1422.34	943.599	984.792	922.103	999.63
10364_at	116.721	168.327	109.669	108.583	119.683	126.066
10365_at	40.588	26.8617	34.0825	39.4386	53.9396	38.3916
10366_i_at	742.302	418.177	489.349	499.03	662.446	461.226
10367_r_at	413.619	329.158	278.86	295.503	302.74	268.183
10368_s_at	1026.94	514.999	658.881	592.252	888.659	497.667
10369_at	67.6597	49.7221	53.4356	38.6034	56.6844	42.3308
10370_at	1940.92	2656.38	1780.16	2028.57	1878.25	2265
10371_at	21.4815	31.6627	29.1144	25.139	20.66	22.2062
10372_at	11.7752	11.6383	12.3824	13.9977	13.9728	13.6445
10373_at	23.3454	27.0748	24.7301	24.8932	25.2403	24.9806
10374_at	54.0949	71.4076	54.5905	52.3091	49.8751	71.3322
10375_at	75.51	137.435	110.994	77.3842	66.5224	109.442
10376_at	77.3893	71.6604	82.5889	78.4542	79.2736	73.3668
10377_at	305.277	358.552	317.159	274.174	265.978	204.709
10378_at	99.0903	134.668	103.023	100.593	87.1663	78.7985
10379_at	46.9655	62.741	50.0424	46.3468	44.2315	47.4177
10380_at	3210.44	3131.17	3298.01	3211.7	3144.82	2959.14
10381_at	55.0966	30.8907	54.0887	47.6917	56.554	45.232
10382_at	1003.89	859.608	833.421	1039.85	964.123	1270.47
10383_at	56.8925	83.2717	66.7148	56.1868	48.2286	57.2581
10384_at	24.7891	66.6685	55.9572	40.9973	31.1591	36.9336
10385_i_at	4131.83	4299.18	4790.54	4114.09	4821.16	3960.13
10386_s_at	2865.94	2933.58	3099.52	3167.62	3408.14	3262.13
10387_at	104.001	145.347	185.073	125.38	114.903	108.954
10388_at	268.761	217.43	238.845	199.676	279.431	220.636
10389_at	153.265	143.758	153.053	143.632	148.766	135.197
10390_at	631.662	308.291	346.078	498.259	414.973	296.049
10391_at	289.289	256.807	265.252	247.753	266.488	251.939
10392_at	203.214	121.946	233.964	99.0625	185.038	146.679
10393_at	55.0075	100.219	80.997	66.5532	57.5283	60.2067
10394_at	20.594	36.5439	24.0107	24.3939	19.8683	21.8838
10395_at	142.578	218.114	156.252	138.366	182.786	173.356
10396_at	76.1333	90.0346	76.2882	76.6811	75.3277	59.4503
10397_at	96.3177	173.363	124.625	109.115	85.4841	95.7902
10398_at	98.7275	121.892	124.741	87.0528	109.102	94.6873
10399_at	10.8934	13.2716	14.0032	13.5888	12.7933	15.4306
10400_at	4.49756	5.68366	5.63392	4.94237	4.27584	4.72797
10401_at	92.3116	59.0145	79.9793	84.6874	100.695	94.2961
10402_at	10.3307	9.98869	11.1131	9.60091	10.21	9.97528
10403_at	34.9134	69.5743	55.2374	41.5562	30.2513	30.9696
10404_at	54.8157	53.7633	55.2074	53.9091	60.1345	60.8586
10405_at	103.834	195.705	172.866	123.894	106.277	111.325
10406_at	116.43	161.245	131.156	119.882	115.299	107.466
10407_at	13.0505	17.2156	19.6909	19.111	24.2045	14.3939
10408_at	165.084	182.715	275.164	168.86	272.352	192.146
10409_at	327.195	220.823	221.489	458.025	906.004	147.459
10410_at	97.3865	138.226	166.637	119.154	108.024	114.564
10411_f_at	40.5231	113.968	60.5862	57.3562	38.0952	52.7984
10412_f_at	176.378	595.505	399.205	190.024	219.112	752.966
10413_at	134.145	183.089	137.894	133.84	124.773	147.157
10414_at	18.0838	30.0142	30.4854	23.995	21.3462	21.6385
10415_at	31.9806	27.8214	25.3464	34.101	30.831	33.9437
10416_at	53.4895	53.4295	51.1002	49.1356	52.7602	49.5383
10417_at	11.5406	12.0118	11.1889	9.3518	10.6262	10.1261
10418_at	101.733	154.186	92.3589	103.147	100.025	158.797
10419_at	59.5838	69.8484	81.3117	67.5975	74.6444	63.4868
10420_at	103.019	102.257	118.737	78.2038	116.357	97.8423
10421_at	194.485	111.687	149.28	178.409	225.552	182.385
10422_at	113.96	280.097	260.723	220.214	139.548	163.149
10423_at	45.6901	66.142	75.6497	62.0751	66.0289	52.4518
10424_at	37.6639	70.8299	45.3893	49.4243	38.3858	34.8574
10425_at	526.447	308.199	447.845	344.456	459.766	299.313
10426_at	21.4168	31.4318	27.4805	22.8435	20.67	20.8436
10427_at	23.2382	32.7792	25.3672	25.0348	23.8481	21.554
10428_at	8.68512	8.01318	9.20875	7.89011	12.6521	7.49034
10429_at	21.6811	29.9136	28.4604	24.6583	23.4393	17.731
10430_at	112.634	131.739	116.6	103.409	127.145	118.018
10431_at	39.149	75.1614	68.7918	51.667	40.4616	41.6491
10432_at	80.9201	84.5368	79.139	87.2925	85.9861	83.0334
10433_at	35.9426	48.9366	44.7488	40.6671	35.4586	36.8473
10434_at	151.31	214.555	175.291	147.637	147.008	121.49
10435_at	26.1997	4.95736	14.2428	23.5623	37.3888	18.0457
10436_at	40.1236	72.2735	64.2368	53.9519	44.44	42.9962
10437_at	78.1795	114.07	89.3648	99.8906	83.5391	91.9508
10438_at	13.2799	23.0872	20.8766	15.3713	13.6481	13.2172
10439_at	267.583	107.705	130.779	213.004	315.735	175.587
10440_at	26.5366	66.9858	51.3706	40.4333	28.8306	31.3618
10441_at	8.62553	13.2085	14.1274	10.2954	9.38534	8.62139
10442_s_at	99.5951	94.0818	75.9514	71.7997	88.7933	69.7156
10443_at	50.2326	45.0624	47.5631	39.4836	43.243	44.8664
10444_at	293.198	394.605	450.107	303.849	277.971	217.02
10445_s_at	139.297	53.6065	80.5238	70.1052	131.79	75.8857
10446_s_at	61.4877	128.958	71.0452	60.0651	53.9315	72.3208
10447_s_at	202.308	449.395	258.12	207.989	147.378	239.962
10448_s_at	310.667	412.777	387.671	349.445	399.3	482.703
10449_at	20.3662	33.4567	28.2587	25.9062	20.1867	20.3105
10450_at	34.0299	34.7508	35.1851	30.8151	29.4479	32.1641
10451_at	44.221	60.465	51.415	42.0888	39.4515	45.9171
10452_at	48.9557	25.1694	33.4209	31.2575	45.3098	28.3428
10453_at	7.75769	8.6027	8.1224	6.88564	7.98428	7.77207
10454_at	41.4496	73.0065	52.6282	49.8522	43.0695	39.826
10455_at	11.7386	15.3918	14.209	11.0597	10.5663	12.2613
10456_at	856.703	666.678	622.297	761.497	736.794	888.682
10457_at	7.37866	8.21588	9.22625	6.49539	9.79452	7.27158
10458_at	90.7948	87.3369	91.6198	66.6807	82.7132	114.754
10459_at	107.114	196.741	189.337	136.375	103.916	106.34
10460_at	174.883	156.885	173.973	180.897	207.112	144.208
10461_at	142.164	195.241	145.182	151.878	135.888	150.697
10462_at	1262.66	597.575	567.701	1231.8	1023.17	614.083
10463_at	53.5487	84.0317	80.894	78.0049	49.7333	55.2152
10464_at	397.689	209.269	294.143	302.091	357.985	294.477
10465_at	112.528	91.9798	119.922	100.2	121.387	106.132
10466_at	381.729	72.2581	149.186	244.131	341.575	120.622
10467_at	546.053	650.073	518.297	568.242	477.85	740.554
10468_at	84.4951	57.8892	59.0997	61.2694	67.3244	48.914
10469_at	71.3091	62.7475	63.1363	68.2858	69.7317	81.782
10470_at	113.469	89.2164	129.671	57.3336	101.447	149.039
10471_at	1768.36	2035.58	1553.47	1374.1	1376.48	1440.29
10472_at	1192.43	1780.92	1750.57	870.574	1014.2	1470.32
10473_i_at	2154.44	1387.83	1850.05	2749.91	2350.82	2277.02
10474_s_at	3928.29	1917.06	3347.69	3660.2	4118.84	3646.4
10475_at	112.911	67.8219	90.6064	95.7385	85.8541	94.8978
10476_at	121.648	76.8435	122.424	98.8203	121.746	149.061
10477_g_at	19.2768	10.239	18.2851	14.42	20.9618	21.34
10478_at	52.6967	58.3674	58.104	47.6897	47.0642	78.0632
10479_at	69.1048	37.7086	75.7287	85.511	87.1253	86.1883
10480_at	65.0041	75.341	92.5644	87.5239	101.005	101.398
10481_at	274.852	236.502	235.62	223.834	283.38	199.416
10482_at	14.5212	15.1921	12.9792	11.0505	14.8471	10.6323
10483_at	73.4105	120.005	81.2319	77.5025	63.6422	70.2057
10484_at	31.5963	36.609	38.1188	41.7543	32.0903	38.8159
10485_at	45.8001	68.8121	55.8125	56.4684	48.1551	42.3817
10486_s_at	29.0901	50.9289	34.1654	32.3001	24.0291	25.4658
10487_at	24.2444	14.7147	21.1869	19.7641	24.2541	24.4277
10488_at	47.4616	18.556	34.4715	38.4052	62.659	47.4403
10489_at	64.1556	52.6504	74.503	74.4271	73.1848	86.2139
10490_at	723.357	910.486	762.069	894.803	742.432	922.813
10491_at	174.992	361.074	256.998	222.582	196.026	278.85
10492_at	245.076	432.537	326.245	323.473	310.007	358.595
10493_at	779.565	278.656	447.975	614.159	820.715	647.427
10494_at	301.731	238.017	249.056	235.191	259.823	207.064
10495_at	95.0491	109.235	76.8202	77.75	94.8472	86.9731
10496_at	267.439	83.5009	146.996	227.724	288.207	202.048
10497_at	209.513	225.555	194.797	147.963	203.398	160.362
10498_at	93.3967	160.019	112.22	91.1008	75.605	76.8642
10499_at	468.092	226.177	376.793	421.488	444.694	385.71
10500_at	455.728	174.926	231.287	432.264	671.772	157.955
10501_at	119.789	71.7955	99.7093	58.7102	105.261	75.3092
10502_at	39.7793	54.2045	39.6128	46.4672	38.5214	33.5507
10503_at	27.911	25.6539	26.6619	24.9819	27.6708	24.6161
10504_at	57.4375	37.8146	46.8463	56.1093	61.8799	55.8694
10505_at	271.76	213.098	314.979	221.481	362.653	432.734
10506_at	1764.48	470.384	1042.31	1315.8	1855.45	1217.64
10507_at	131.197	38.2937	85.6353	95.6442	139.48	106.632
10508_at	25.0319	15.7994	19.7724	22.5593	32.0098	19.2105
10509_at	135.105	133.953	117.286	129.754	135.387	140.958
10510_at	231.584	148.626	154.251	166.402	211.092	175.839
10511_at	2373.71	2856.3	2386.28	1180.58	2000.37	1642.41
10512_at	163.52	283.635	195.164	173.491	152.105	173.354
10513_at	18.2218	26.0215	24.2524	16.6303	16.9953	18.7576
10514_at	5406.23	6844.59	6643.02	4929.46	4922.81	5912.04
10515_at	530.492	708.184	520.632	404.559	505.815	536.144
10516_at	43.8423	47.9358	44.4316	39.9711	40.9108	48.4818
10517_at	57.8402	67.1251	49.8559	47.6987	44.5748	56.9829
10518_at	3558.57	338.787	646.661	2684.85	2663.51	153.338
10519_at	148.23	322.334	277.9	204.348	150.541	173.173
10520_at	299.1	318.195	236.733	228.578	250.798	247.422
10521_at	293.07	207.633	280.399	155.36	227.696	194.813
10522_at	56.8207	88.1195	58.7094	53.0932	51.9115	89.8503
10523_at	65.3157	49.3969	58.2485	48.6605	67.3904	66.801
10524_at	160.937	225.524	185.824	151.861	154.257	221.039
10525_at	76.3945	186.221	80.9974	64.18	73.4292	276.61
10526_at	352.384	261.458	262.462	316.67	288.107	300.445
10527_at	210.737	257.043	250.087	212.84	214.45	223.964
10528_at	677.853	303.214	483.066	448.623	671.389	466.033
10529_i_at	19679.4	10318.6	18027.7	20406.6	20978.9	19256.8
10530_at	47.7927	39.3934	44.1592	42.3164	38.9969	43.6244
10531_at	142.886	80.6867	103.42	132.501	134.694	140.019
10532_at	111.878	64.2559	92.6903	66.5531	88.4422	69.7106
10533_at	72.8583	24.9088	39.3358	49.0084	67.5925	37.1662
10534_at	24.6752	11.8332	17.1542	19.1371	25.0788	19.9428
10535_at	139.986	116.411	128.66	110.418	136.442	178.719
10536_at	27.1471	33.9577	32.6863	23.6337	29.9138	33.2277
10537_at	7.81986	8.46793	9.54949	8.6308	9.72649	7.91207
10538_at	64.5521	45.0201	51.1893	46.539	61.9605	56.7378
10539_at	32.1014	23.033	29.1091	29.8033	37.8606	26.7782
10540_at	44.0269	17.299	29.5532	29.2899	54.4281	30.1565
10541_at	382.763	211.085	328.548	271.347	449.765	311.029
10542_at	201.575	141.269	165.663	149.232	186.081	166.689
10543_at	288.69	251.759	235.672	301.56	307.09	342.873
10544_at	334.071	363.022	375.885	394.661	337.974	378.426
10545_at	281.358	178.804	230.969	220.649	277.069	270.878
10546_at	110.766	80.9366	90.2694	102.409	119.798	95.3393
10547_at	260.972	69.1813	139.164	256.038	374.985	352.931
10548_at	143.821	79.1955	119.063	143.698	178.184	169.976
10549_at	37.4471	72.7043	69.316	49.9821	45.2815	39.7754
10550_at	21.6203	44.3004	35.3883	29.8177	21.7591	26.6078
10551_at	16.4499	20.357	25.2561	12.5476	14.8849	15.6516
10552_at	117.97	46.896	78.1818	75.3841	116.313	67.3057
10553_at	60.3995	84.394	78.4661	67.3364	64.0338	72.8111
10554_at	86.2223	81.9737	94.6053	74.1124	86.4411	83.3056
10555_at	221.978	123.604	152.811	165.938	203.892	156.572
10556_i_at	4026.6	3679.33	4840.73	4489.61	4566.84	4382.15
10557_f_at	7644.43	7186.95	9007.14	9024.49	8911.35	8762.33
10558_s_at	6937.95	6197.9	7880.87	7683.42	7834.57	7692.6
10559_at	177.729	159.171	172.574	158.873	200.568	182.983
10560_at	1679.28	2164.46	1867.07	1916.27	1731.27	2479.93
10561_at	670.796	232.43	597.186	661.207	887.758	693.008
10562_at	136.005	115.357	146.689	154.47	213.745	188.818
10563_at	137.416	76.5958	110.778	117.72	136.526	120.539
10564_at	107.373	115.131	108.948	124.56	127.902	124.256
10565_at	147.816	112.269	132.468	124.45	153.897	141.909
10566_at	110.152	86.6136	85.2444	78.113	101.686	128.444
10567_at	89.6267	64.8079	66.0686	78.2796	95.107	69.7754
10568_at	63.9965	53.703	64.843	54.127	60.0857	49.4865
10569_at	238.278	122.819	184.95	186.678	243.403	177.32
10570_at	118.773	111.05	103.763	91.2966	128.853	99.6868
10571_at	62.1165	31.7235	65.0826	67.1138	77.3025	59.3432
10572_at	218.641	162.832	219.182	194.939	247.547	203.355
10573_at	138.28	160.597	170.834	130.308	120.109	114.056
10574_at	109.969	48.4361	104.661	86.1546	111.375	114.685
10575_at	16.8963	36.3771	24.9398	22.7679	20.0825	24.9305
10576_at	1627.02	834.709	851.371	1043.6	1090.03	838.175
10577_at	382.743	116.659	256.353	247.126	370.439	330.591
10578_at	4.65047	7.17663	6.11608	4.78906	4.40752	4.87631
10579_at	204.935	135.636	186.655	154.748	223.427	159.938
10580_at	83.0897	72.4139	79.4662	79.7311	98.3143	77.61
10581_at	132.568	139.009	166.611	133.748	142.544	116.094
10582_at	187.314	228.665	230.38	183.052	184.682	181.117
10583_at	689.935	770.666	823.564	558.494	652.652	689.919
10584_at	31.5619	47.9504	40.9618	29.2522	32.1454	32.2268
10585_at	78.2316	62.9528	86.7802	53.9384	70.3933	55.5547
10586_at	151.529	65.6675	111.943	139.124	174.165	130.339
10587_at	190.524	143.326	147.024	158.904	190.738	128.327
10588_at	162.198	235.001	121.35	150.327	160.012	149.403
10589_at	181.236	197.513	158.823	199.237	188.389	174.667
10590_at	74.9971	61.6371	61.908	65.7169	76.6032	68.7043
10591_at	479.665	54.3514	182.221	236.258	388.605	162.521
10592_at	88.8256	37.261	73.7105	64.9446	120.942	85.8443
10593_at	244.124	68.0689	143.827	217.928	283.452	197.494
10594_at	472.779	124.297	308.006	298.78	501.897	359.862
10595_at	70.2856	44.6973	53.5839	50.2601	70.3761	60.2824
10596_at	38.6844	28.2146	38.3206	34.8287	44.3954	35.3884
10597_at	191.651	126.175	133.679	136.691	181.38	165.995
10598_at	1501.71	544.364	1179.61	1197.47	1541.96	1141.65
10599_at	677.073	374.393	599.77	472.486	678.913	792.065
10600_at	343.016	190.524	251.173	244.558	341.665	376.549
10601_at	322.894	335.415	251.229	362.739	322.206	173.642
10602_at	11.7286	21.1701	11.4876	13.6247	12.4117	11.7658
10603_at	104.502	45.5341	58.6311	71.3365	111.308	64.2279
10604_at	80.6077	41.0751	57.4988	52.0091	78.7997	55.4649
10605_at	108.294	117.057	139.828	122.869	132.881	129.811
10606_at	434.735	390.296	407.687	334.373	393.141	392.696
10607_at	160.498	139.513	163.671	159.93	166.336	161.637
10608_at	170.14	367.062	198.203	180.02	109.683	195.21
10609_at	110.371	224.193	110.81	98.1453	67.2572	141.7
10610_at	35.4409	31.2498	41.3941	36.6947	35.4651	36.6619
10611_at	105.743	72.3901	92.7563	85.819	106.696	113.593
10612_at	157.45	77.6915	113.054	152.942	163.175	138.19
10613_at	322.229	265.352	251.616	305.187	306.946	324.922
10614_at	166.413	127.689	114.481	119.444	143.091	88.102
10615_at	164.439	290.054	242.698	196.912	158.694	177.711
10616_at	16.2439	39.2262	31.5197	30.5958	20.7734	24.469
10617_at	1580.85	2436.65	2336.85	1893.03	2071.37	2662.88
10618_at	190.41	278.85	248.872	257.562	232.551	396.58
10619_at	66.9497	50.5626	69.6892	80.7711	73.9127	69.4946
10620_at	226.945	289.677	199.711	192.698	234.945	227.877
10621_at	184.034	349.394	244.674	205.747	179.755	198.697
10622_at	25.4485	46.1285	31.9209	25.9492	29.7682	26.0528
10623_at	531.325	985.774	567.865	589.691	543.356	1100.83
10624_at	60.6585	39.1409	55.3661	45.2572	69.8821	70.6134
10625_at	58.5004	61.7661	61.0723	47.157	42.6573	51.4327
10626_at	53.276	65.6421	66.3296	55.4525	42.5996	43.245
10627_at	848.681	500.655	602.076	559.862	745.092	595.181
10628_at	110.057	95.4651	99.4223	88.5394	108.529	109.163
10629_at	837.939	520.21	716.247	617.223	747.035	795.033
10630_at	496.68	455.752	629.295	483.73	410.835	453.079
10631_at	1015.22	244.263	700.674	609.303	955.57	806.675
10632_at	252.754	242.195	234.416	256.35	275.738	281.182
10633_at	133.386	95.811	139.413	131.631	162.196	156.921
10634_at	243.39	244.222	304.011	258.953	257.184	290.8
10635_at	46.1959	18.7061	32.9259	44.773	55.565	33.4153
10636_at	6373.75	8279.76	8038.76	7146.2	7258.05	7192.48
10637_at	221.061	337.66	315.991	233.17	236.328	225.058
10638_at	282.408	180.306	236.618	263.541	314.511	273.344
10639_at	257.776	47.7469	169.104	212.75	282.368	203.425
10640_at	9172.44	7663.89	8868.61	9402.87	9330.92	8295.42
10641_at	62.4935	69.5981	62.9903	57.4942	54.1164	54.2097
10642_at	633.586	558.816	454.304	493.248	552.413	389.556
10643_at	1497.58	332.301	1020.45	1098.23	1512.28	931.473
10644_at	182.193	318.092	253.473	184.209	166.165	160.04
10645_at	114.344	140.591	115.656	101.801	115.878	109.533
10646_at	150.412	115.825	105.828	115.815	99.8866	80.8378
10647_at	65.3121	47.5732	66.4215	69.5558	60.8815	61.0261
10648_at	131.603	158.158	150.567	154.888	138.815	145.006
10649_at	39.2255	61.1873	64.0676	47.6542	50.7408	46.2267
10650_at	54.2147	45.1575	64.4605	57.5977	67.3729	63.1824
10651_at	31.227	32.8038	36.7586	36.1887	38.9274	40.696
10652_at	248.889	180.722	207.444	219.558	266.63	238.199
10653_at	93.8429	157.181	154.778	121.27	95.1701	85.9225
10654_at	2267.04	1555.45	1815.36	1828.68	1867.17	1499.88
10655_at	394.393	879.695	521.821	481.107	412.227	711.148
10656_at	436.401	88.3083	235.246	255.156	491.345	228.72
10657_at	369.774	316.942	449.34	339.433	329.544	233.961
10658_at	1170.46	1628.52	1182.09	1702.2	1014.18	1930.52
10659_at	1010.21	1109.1	698.283	1063.94	854.416	1366.26
10660_at	969.121	721.025	818.837	884.685	1009.53	1122.69
10661_at	84.7024	60.7892	66.4089	63.4232	91.8673	70.055
10662_at	324.181	289.514	308.436	319.64	346.276	300.498
10663_at	596.958	256.485	442.412	442.161	653.138	574.788
10664_at	82.6718	72.0044	73.3707	64.919	92.4227	64.0771
10665_g_at	64.8318	40.2923	43.744	42.6004	68.3653	56.5906
10666_at	130.091	120.097	130.67	131.746	153.203	122.499
10667_at	186.344	110.85	196.893	164.822	219.803	161.679
10668_at	95.5007	42.6006	76.9733	72.5554	94.881	88.0291
10669_at	149.905	206.402	200.212	174.196	169.931	214.184
10670_at	204.429	141.877	194.956	190.539	218.762	207.708
10671_at	181.391	260.502	202.81	207.783	206.194	195.732
10672_at	50.704	27.6951	26.0492	40.5585	43.484	34.3697
10673_at	115.89	186.978	159.587	150.424	96.7533	97.4842
10674_at	505.379	579.742	497.409	530.444	491.678	674.705
10675_at	241.029	56.368	91.3916	195.785	192.028	89.9031
10676_at	12.3121	11.9643	13.7437	12.1398	13.1807	11.0773
10677_at	6.09265	7.35608	6.63342	6.29037	5.68961	6.3777
10678_at	248.796	128.319	163.868	171.793	243.422	259.482
10679_at	58.3199	63.1306	54.8815	50.5031	48.3481	58.9616
10680_at	535.883	503.128	390.802	455.032	472.998	600.751
10681_at	230.647	310.434	231.977	123.334	180.498	191.282
10682_at	35.4841	64.8632	40.9135	35.6509	30.8176	34.1544
10683_at	17.3511	13.2388	15.8436	17.1109	19.6296	15.6644
10684_at	626.218	541.193	528.356	529.133	574.538	658.525
10685_at	137.675	88.8515	152.85	119.036	142.384	111.422
10686_at	229.613	284.234	216.68	181.266	184.771	213.834
10687_at	102.72	161.174	131.99	113.051	106.246	104.004
10688_at	16182.4	13041.2	15276.7	14572.9	15548.7	11268.1
10689_at	5380.35	2928.72	5304.33	3887.87	5108.77	3654.73
10690_at	50.7798	34.2007	40.1932	35.6019	43.2558	41.7459
10691_at	723.067	422.267	492.799	502.41	665.6	510.321
10692_at	126.842	170.844	175.655	125.67	121.027	102.956
10693_at	212.124	81.8616	180.815	165.324	266.584	170.489
10694_at	42.2664	22.9748	35.0367	31.5037	42.5615	36.9862
10695_at	23.6995	25.7285	20.5991	22.8794	22.2254	20.6346
10696_at	103.814	74.5196	76.3841	71.7416	80.0064	97.9109
10697_at	74.1192	163.663	117.948	93.2732	74.442	89.5224
10698_at	169.008	102.725	119.339	160.494	172.269	160.048
10699_at	61.1	62.3005	50.4952	45.5629	65.1772	57.9261
10700_at	681.999	534.698	543.295	549.246	731.018	646.626
10701_at	222.478	385.462	207.14	277.667	216.791	349.492
10702_at	284.486	246.976	222.407	200.286	259.234	263.306
10703_at	409.821	237.794	359.478	259.098	490.255	365.175
10704_at	135.954	127.071	118.535	120.51	121.978	121.856
10705_g_at	24.9684	25.9277	28.4665	23.2429	25.6159	22.313
10706_at	46.6928	22.0831	26.1071	31.4211	44.8736	34.8288
10707_at	531.82	115.683	225.651	388.093	600.849	378.604
10708_at	122.347	98.3362	98.9245	105.567	105.917	74.2934
10709_at	866.115	569.242	804.382	994.566	1226.85	2640.74
10710_at	163.105	117.338	131.151	170.488	177.71	175.063
10711_at	32.256	57.3823	41.5344	45.8266	38.1729	42.011
10712_at	959.871	605.837	824.084	898.275	1204.19	1193.85
10713_at	113.778	106.021	128.456	135.253	160.595	161.557
10714_at	30.0802	41.0341	34.0316	28.6826	28.8421	31.3873
10715_at	139.286	187.051	163.267	155.643	137.007	156.272
10716_at	365.028	314.713	289.799	294.072	347.158	344.516
10717_at	4260.34	1344.48	2680.15	3547.94	4083.39	3224.03
10718_at	49.5686	31.8672	46.2298	32.6485	59.1055	43.738
10719_at	176.078	53.7297	133.054	128.349	207.27	156.181
10720_at	48.7581	52.5001	53.4784	41.3033	49.1344	34.7294
10721_at	7669.86	7918.02	8504.14	7503.26	7847.55	7800.08
10722_at	385.654	293.815	318.923	225.767	373.71	234.82
10723_at	528.316	115.422	177.787	375.992	428.62	132.913
10724_at	69.1103	45.6656	57.5821	60.6735	85.1635	69.3032
10725_at	801.634	745.887	705.234	822.938	711.132	636.322
10726_at	162.82	326.732	263.479	235.299	169.377	177.028
10727_at	1570.89	2791.17	1686.41	1637.81	1485.97	2200.24
10728_at	1555.68	2053.7	1630.57	1784.06	1786	2229.26
10729_at	96.836	37.982	90.3318	114.899	134.089	113.113
10730_at	97.0688	76.2388	118.169	142.889	176.866	133.938
10731_at	1626.16	670.811	1145.54	1026.1	1445.49	1024.2
10732_at	3091.05	1559.62	1610.14	2183.55	2120.32	1257.77
10733_at	137.578	74.3217	116.465	91.5367	142.454	137.703
10734_at	88.1999	26.4131	48.9866	45.6999	97.3241	46.8582
10735_at	274.362	88.6909	215.647	207.728	330.561	218.993
10736_at	170.934	65.1408	96.7559	120.93	160.495	96.2799
10737_at	2676.52	1895.05	2317.72	2210.56	2691.39	2439.55
10738_i_at	17513.6	13879.7	18831.1	18117.8	18194	17152
10739_f_at	3417.38	2160.29	3382.67	3215.06	3748.69	3320.26
10740_at	220.226	96.2922	162.246	179.675	222.044	218.467
10741_at	51.3279	47.8882	58.517	39.9263	43.2854	43.7531
10742_at	52.0875	93.8844	74.6331	59.7181	55.7459	53.2058
10743_at	187.962	109.387	128.88	177.367	177.409	192.066
10744_at	1298	2139.64	1704.04	1379.09	1314.74	1563.26
10745_at	77.0053	66.2872	80.1107	71.2461	82.6746	97.0054
10746_at	129.706	92.7847	115.745	159.601	168.386	162.375
10747_at	328.561	109.988	258.889	304.475	426.147	288.399
10748_at	114.77	185.561	116.319	107.678	107.742	121.366
10749_at	262.509	123.57	168.493	207.751	268.043	176.935
10750_at	147.498	204.833	197.315	162.493	136.153	109.193
10751_at	39.07	42.4234	50.6627	37.9887	47.5869	32.9255
10752_at	385.172	118.526	267.17	291.69	448.184	270.238
10753_at	90.5287	81.204	72.6183	71.8987	99.5291	85.0479
10754_at	628.859	299.906	483.468	523.01	547.283	651.091
10755_at	2441.82	3635.95	2717.68	2695.99	2846.52	3077.32
10756_at	997.288	410.924	1128.62	274.448	645.692	488.189
10757_at	37.9443	26.4997	33.5304	27.0881	40.8185	40.3269
10758_at	41.0288	30.7161	47.3025	28.9786	38.4459	46.8208
10759_at	938.79	221.613	529.735	711.958	900.248	622.339
10760_at	128.942	92.1259	117.866	120.505	138.487	127.264
10761_at	324.066	159.064	241.986	239.944	336.899	234.952
10762_at	283.114	395.82	247.624	248.13	236.275	237.486
10763_at	125.048	90.8906	95.7332	107.135	120.747	97.3313
10764_at	62.8098	94.8434	82.1759	68.4471	56.7168	48.7447
10765_at	126.122	135.617	119.811	117.047	116.182	125.559
10766_at	912.574	359.229	625.602	626.154	1011.54	772.843
10767_at	205.603	72.735	115.321	134.402	219.073	129.736
10768_at	52.5455	42.4113	44.2788	49.6065	53.7797	52.1633
10769_at	105.685	70.4287	80.9093	69.5797	96.6506	86.6219
10770_at	3820.06	3882.49	3710.9	3429.04	3633.14	3276.53
10771_at	407.939	543.911	291.069	358.149	392.081	428.351
10772_at	1255.66	1228.02	1163.86	1105.53	1186.33	991.92
10773_at	332.554	253.268	267.119	236.576	335.254	247.995
10774_at	63.1131	58.0057	54.8333	53.5713	66.2486	53.2355
10775_at	20.9317	19.2323	20.2011	19.6504	21.1754	20.7335
10776_at	48.6538	73.217	56.9496	62.2898	41.6351	64.6177
10777_at	257.382	183.205	230.907	197.088	253.972	250.965
10778_at	1305.93	759.478	1434.74	628.405	1298.8	943.583
10779_at	325.823	274.381	213.588	255.98	255.852	388.515
10780_at	59.016	103.307	67.3723	62.5555	59.2604	77.7824
10781_at	1786.31	1702.34	1505.4	1957.34	1731.82	1704.83
10782_at	152.612	229.667	208.383	154.992	228.247	106.796
10783_at	112.627	100.949	215.864	147.3	125.485	94.0949
10784_at	106.982	110.255	92.7931	60.1015	155.33	46.4723
10785_at	78.0526	57.9627	105.998	49.9313	126.99	49.2205
10786_i_at	5.24326	6.73409	6.64961	6.97875	6.21345	5.13676
10787_at	87.2295	376.697	60.2238	79.3875	162.864	48.0872
10788_at	11.1115	18.8015	14.0662	11.0519	9.14321	11.6306
10789_f_at	138.539	339.375	225.604	168.755	143.544	266.77
10790_at	34.3719	42.5647	42.5339	36.033	34.2147	39.0304
10791_at	31.2879	42.8851	36.2481	31.0922	28.9553	33.9614
10792_at	72.5488	70.7448	62.862	69.9926	67.5121	71.7854
10793_at	139.889	209.019	153.374	147.058	124.282	235.205
10794_at	257.435	170.197	232.1	165.645	253.031	302.445
10795_at	80.9356	89.4083	73.332	72.327	61.3278	52.4708
10796_at	1731.72	494.802	1030.16	1811.81	1792.18	1580.63
10797_at	130.814	171.943	136.263	125.173	117.342	144.068
10798_at	343.727	305.421	271.553	306.338	302.908	375.952
10799_at	373.777	247.962	294.01	291.893	369.393	387.485
10800_at	1317.2	1228.04	1276.19	1100.07	1170.28	1774.16
10801_at	253.523	313.109	223.205	230.869	242.689	348.158
10802_at	799.972	738.232	709.697	789.814	785.245	924.3
10803_at	126.592	119.828	144.849	156.253	134.469	200.576
10804_at	67.736	81.6978	65.7121	56.5143	70.2473	72.2396
10805_at	338.195	631.884	413.648	440.63	418.272	525.488
10806_at	8.86231	15.3959	17.6283	12.5047	10.3993	8.43072
10807_at	51.0848	114.471	102.77	80.9319	60.4159	53.8612
10808_at	10.0554	19.3898	20.7488	17.1634	13.5765	11.2571
10809_g_at	38.2224	54.0216	56.8655	46.7827	38.5112	36.8804
10810_i_at	37.4487	69.4335	39.9311	46.9507	27.567	38.7472
10811_at	32.5571	43.0338	32.3472	31.7629	29.1597	31.5795
10812_s_at	7.40791	9.46798	9.80768	6.88826	7.77302	9.55744
10813_s_at	141.164	221.545	159.82	124.303	139.504	160.397
10814_s_at	420.375	305.668	348.826	259.021	419.351	450.852
10815_at	42.2336	115.355	77.6372	53.6383	43.2455	55.642
10816_at	4.39848	5.40687	5.97879	4.80727	4.26641	3.90673
10817_at	263.458	475.968	636.035	479.598	336.73	335.189
10818_at	49.0282	59.7925	62.424	50.3358	52.6753	46.2473
10819_at	271.194	181.976	226.205	231.385	282.904	195.005
10820_at	143.895	76.1877	128.728	131.26	183.966	130.12
10821_g_at	21.5298	27.6457	25.2926	23.4649	21.487	20.8601
10822_at	7.39429	11.0868	11.0961	8.04915	7.67011	7.84564
10823_at	138.926	205.199	198.992	166.528	134.662	145.593
10824_at	30.8483	66.7507	49.4795	43.5901	30.062	30.4343
10825_at	81.1976	141.262	143.925	104.029	73.8297	73.0275
10826_at	4.55239	6.94521	4.53475	4.85568	4.03156	4.88412
10827_s_at	41.2442	61.3389	52.4911	42.7748	38.7395	41.5931
10828_at	38.1627	81.7947	81.0017	58.3377	47.5644	54.4579
10829_at	31.0882	67.6314	40.9309	35.2566	28.3432	31.1649
10830_at	196.037	393.11	342.855	250.326	205.274	214.091
10831_s_at	87.0559	168.59	112.04	101.85	77.1235	98.2068
10832_s_at	12.2985	24.506	17.9351	18.238	14.5787	17.7363
10833_at	93.6739	53.4942	87.8618	101.186	117.146	69.2539
10834_at	37.1077	42.8284	31.5863	29.8158	40.2128	22.6483
10835_at	61.951	64.8544	62.3712	54.7483	71.1059	51.4268
10836_at	813.751	1868.62	1260.07	680.068	639.856	1135.51
10837_at	27.9305	58.0701	30.8072	34.4823	26.1374	31.3498
10838_at	459.528	423.192	368.836	377.747	465.962	420.255
10839_at	65.451	59.3738	67.7813	76.8121	68.0357	86.6287
10840_at	71.1747	159.182	95.266	77.961	60.3133	77.575
10841_at	61.9878	128.475	95.8247	89.806	57.7594	67.7062
10842_at	347.12	334.062	267.272	268.981	307.937	266.451
10843_at	10.3175	11.0345	9.29204	9.63827	10.1352	8.80864
10844_at	33.5424	54.1687	44.3664	36.4624	32.7414	31.2297
10845_at	23.6502	34.6982	25.5067	24.0666	22.8908	21.9078
10846_at	42.6697	68.0507	53.2221	47.328	49.2248	42.1964
10847_at	281.103	551.929	454.828	338.53	299.099	293.277
10848_at	249.202	333.585	328.4	283.096	260.691	197.821
10849_at	70.2431	156.908	102.212	89.2712	72.8011	90.1602
10850_at	25.5784	43.9202	38.4431	28.9124	25.6858	24.6667
10851_at	51.1306	61.0355	54.8951	54.4007	43.2827	57.4829
10852_at	70.6935	12102.4	3658.86	67.4782	56.3674	11280.5
10853_at	90.7374	231.044	133.798	112.96	84.5815	233.137
10854_at	183.726	172.562	169.173	128.878	156.794	167.616
10855_at	28.689	32.1537	40.9257	26.0528	28.8307	23.5104
10856_at	19.3866	25.9879	20.7111	20.0384	14.8776	19.2205
10857_at	26.8074	56.944	44.8675	35.7109	28.2351	29.9993
10858_s_at	36.0803	48.9684	40.8194	32.2037	32.6522	40.2609
10859_at	8.72593	16.3959	18.0163	10.6385	8.16786	9.77023
10860_s_at	79.0983	171.724	118.67	93.4146	81.2671	125.78
10861_s_at	151.507	132.016	151.674	132.865	172.269	126.007
10862_s_at	28.728	59.3444	46.6493	38.9439	32.4667	35.5764
10863_i_at	158.975	283.117	263.648	225.173	168.196	209.937
10864_r_at	236.357	487.235	490.548	350.981	273.434	253.036
10865_at	69.3257	86.5065	89.6102	79.8164	67.6531	79.1752
10866_at	246.275	70.9775	131.836	212.748	324.005	192.459
10867_s_at	94.6524	76.0644	78.4757	96.0848	93.3126	91.0621
10868_at	935.876	987.204	1049.68	924.004	1272.96	857.889
10869_at	281.76	184.172	232.767	203.578	242.624	296.162
10870_i_at	4.94064	5.70583	9.94667	5.25142	4.85539	6.17163
10871_s_at	582.003	515.783	585.228	508.259	773.984	505.7
10872_at	1846.24	1464.72	1764.51	1727.66	2523.63	1609.15
10873_at	52.8612	114.481	99.8173	74.1006	63.8603	82.5497
10874_at	1193.09	1333.28	1519.11	1345.47	1230.32	1179.65
10875_at	483.554	297.002	355.52	350.506	424.243	292.131
10876_at	49.864	77.9417	64.9533	58.1774	46.0373	54.0294
10877_at	84.3181	114.849	89.6696	92.8484	79.5123	65.0582
10878_at	88.844	38.8881	62.8237	58.2866	95.1868	88.4951
10879_at	73.571	85.6956	61.1073	66.2524	62.1502	90.9477
10880_at	49.3953	44.6211	38.9759	62.1384	48.741	71.1117
10881_at	2008.89	1073.41	1591.81	1664	2116.61	1551.38
10882_at	26.6794	15.6258	21.5183	20.7491	24.0032	24.1954
10883_at	8.24459	6.56389	7.48486	7.71901	8.63014	6.79676
10884_at	67.3225	45.3693	51.3772	68.5924	85.7966	81.2765
10885_at	219.871	258.04	231.659	275.167	227.121	315.176
10886_at	61.2536	60.865	64.6019	72.3262	68.7997	74.9532
10887_at	4623.12	5626.49	5054.76	4861.24	4877.18	5046.08
10888_at	83.941	81.9346	81.6188	92.9522	88.5775	88.6242
10889_at	63.4322	30.9281	52.4207	60.9528	69.6313	47.0232
10890_at	50.0218	22.5	37.2938	36.8352	50.8119	45.3408
10891_at	2208.62	2922.1	2033.72	2405.76	1989.43	2416.8
10892_at	140.178	95.3936	100.351	130.739	144.554	97.2804
10893_s_at	5580.69	5246.19	5614.94	5421.22	6333.49	5192.94
10894_at	30.8679	74.3737	40.5284	48.6739	29.3566	37.953
10895_at	200.539	610.219	306.593	344.58	180.188	356.612
10896_at	268.245	279.731	263.576	186.795	208.757	355.171
10897_at	2022.54	1984.15	1718.89	1950.23	2478.29	1834.33
10898_at	2707.03	4534.61	2939.54	4118.89	3491.36	3711.81
10899_at	62.6635	84.5742	60.8973	65.2823	51.7717	74.7774
10900_at	88.2149	86.6926	70.4651	81.6547	73.4133	83.963
10901_at	25.1805	39.091	26.7129	30.082	20.4377	22.3285
10902_at	300.494	439.984	266.195	302.831	383.062	462.991
10903_at	61.6078	55.7923	48.3037	48.5654	59.1267	48.2776
10904_at	129.426	134.012	119.773	116.47	147.184	157.06
10905_at	172.824	137.588	182.057	146.113	167.356	149.053
10906_at	241.596	299.64	206.811	193.396	183.717	170.739
10907_at	199.915	390.442	320.433	243.341	190.736	176.504
10908_at	169.859	234.276	206.615	204.044	166.878	165.199
10909_at	907.447	1696.23	1164.96	942.759	880.743	1747.95
10910_at	827.555	731.028	756.75	750.175	763.053	940.901
10911_at	286.401	78.4392	127.249	261.518	336.218	272.274
10912_at	23.2694	14.4305	17.4262	17.2707	28.8671	15.2301
10913_at	63.2765	107.228	89.8549	90.1629	58.0886	60.2936
10914_at	1563.03	1131.78	1101.79	1566.9	1243.03	862.387
10915_at	39.3668	35.8033	35.5233	35.7809	40.9999	35.2965
10916_at	4947.54	3614.32	4655.98	4655.55	5340.56	4761.1
10917_at	193.25	340.958	198.473	200.771	182.433	315.35
10918_at	150.368	178.299	163.83	119.679	149.309	141.039
10919_at	151.263	147.02	150.572	120.172	158.06	179
10920_at	16.1788	20.3882	21.407	17.3047	15.9455	13.0113
10921_at	44.5459	16.1326	34.6071	30.9915	48.5409	38.3456
10922_at	63.3829	78.4067	55.0479	66.8115	63.5937	61.8933
10923_at	62.7898	50.9548	52.0295	51.8072	59.6341	51.0296
10924_at	4225.26	2492.18	3143.9	3177.15	3787.89	3133.4
10925_at	40.8769	27.3332	31.14	47.2907	50.7185	42.8691
10926_at	84.0099	115.619	90.7504	79.7881	67.295	68.7864
10927_at	150.066	34.9463	80.5249	132.601	155.37	127.646
10928_at	43.1711	20.8832	35.252	33.3565	48.6348	37.9418
10929_at	113.747	58.8591	108.368	90.9744	125.51	106.3
10930_at	156.676	147.089	130.817	104.881	140.112	152.557
10931_at	84.2046	134.21	123.594	101.523	93.4272	97.5663
10932_at	47.3616	73.6719	74.8308	56.3277	48.5121	47.8869
10933_at	10404.1	7376.1	10361.1	8999.3	10573.8	8791.25
10934_at	29.8656	41.9034	36.683	28.5729	34.7546	27.9786
10935_at	99.9103	81.6401	102.619	56.0679	92.3277	85.5874
10936_at	145.373	39.6061	71.8394	89.5722	187.438	97.7483
10937_at	73.4596	64.5942	81.3088	67.8219	77.2116	77.0397
10938_at	22.2143	9.71489	16.2437	17.0131	25.4867	19.4178
10939_at	54.0496	54.8937	49.079	49.7632	54.4067	42.8958
10940_at	124.433	41.9725	90.8254	88.2095	124.322	107.074
10941_at	89.0652	66.8906	74.0356	91.7722	103.363	101.217
10942_at	407.599	539.682	438.42	361.387	391.938	412.483
10943_at	162.735	146.031	153.002	111.932	135.636	122.568
10944_at	41.8723	48.353	51.931	41.8534	40.5596	44.0396
10945_at	51.9027	38.7619	54.6434	35.8932	47.5141	41.8917
10946_at	29.4457	24.8557	33.2937	35.9051	27.3249	28.6907
10947_at	715.289	327.093	506.989	573.515	687.319	560.794
10948_at	1239.98	1308.43	1067.78	1079.9	1224.48	1334.04
10949_at	510.233	443.11	416.04	412.721	450.099	550.854
10950_at	209.089	176.241	183.024	169.504	180.071	184.953
10951_at	81.2558	25.4182	41.9778	89.0126	111.196	74.6499
10952_at	118.723	118.174	109.82	104.499	127.94	129.95
10953_at	234.086	106.23	167.256	288.882	252.937	296.105
10954_at	671.282	1361.86	911.973	875.314	766.676	1456.26
10955_at	41.8095	98.5618	75.526	50.9155	40.8438	50.6589
10956_at	110.498	184.617	145.201	128.054	134.947	137.757
10957_at	3099.36	3642.76	2757.29	2757.66	2786.24	2854.93
10958_at	183.51	154.938	142.718	165.131	205.05	149.119
10959_at	62.8924	43.5575	43.499	48.2481	63.6174	56.0603
10960_at	199.771	173.925	174.999	143.554	191.796	155.744
10961_at	6899.98	4168.37	4267.68	6845.75	5271.08	3302.83
10962_at	139.589	150.942	242.423	116.198	157.22	112.974
10963_at	265.063	322.875	415.884	300.849	315.674	211.678
10964_at	357.087	165.967	260.79	283.122	351.168	267.453
10965_at	60.9133	91.2869	75.0757	70.5358	66.4051	103.444
10966_at	58.2729	120.422	103.404	91.7868	63.0354	71.8213
10967_at	78.9616	160.499	114.705	113.374	87.8186	90.5712
10968_at	17.2312	22.81	24.1366	20.7007	22.4922	31.7721
10969_at	27.7208	39.1352	27.0409	27.1829	29.2024	36.7739
10970_at	253.575	83.528	180.972	208.37	249.618	196.175
10971_at	485.855	249.523	343.049	402.137	472.182	378.537
10972_at	16.4354	23.6629	19.4941	20.2847	18.3447	15.1282
10973_at	2310.3	1569.52	2024.54	2235.65	1997.97	2215.84
10974_at	165.732	186.648	137.208	163.031	172.532	163.78
10975_at	133.699	171.639	123.764	104.51	119.207	139.04
10976_at	218.658	8321.97	5836.65	177.854	348.174	9101.21
10977_at	865.684	40.1941	30.2178	1372.28	744.905	21.6252
10978_at	85.8418	117.055	93.3618	82.4117	84.9387	89.2831
10979_at	67.7863	33.1704	55.8886	51.7212	74.787	51.4715
10980_at	107.443	101.414	106.364	83.1919	118.489	113.792
10981_at	161.412	73.2129	128.835	102.632	167.197	116.855
10982_at	35.6359	48.0525	42.9515	41.0462	36.6531	31.8436
10983_at	88.303	36.8232	58.9888	61.2092	78.0143	68.0566
10984_at	77.9256	33.7617	53.5417	51.5195	97.9399	45.7214
10985_at	109.487	83.2146	124.141	98.8099	135.225	83.5786
10986_at	120.517	62.8197	90.6867	119.494	130.777	115.94
10987_at	345.727	232.767	297.591	293.305	369.994	331.102
10988_at	32.8644	25.0713	29.9474	28.4443	37.4484	28.0827
10989_at	43.4175	18.6752	40.2283	34.9192	50.3394	33.1643
10990_at	338.039	231.405	304.745	309.391	332.36	383.068
10991_at	383.887	369.211	343.502	340.293	374.464	433.056
10992_at	216.591	291.289	183.549	249.892	188.488	212.471
10993_at	849.821	1698.44	893.568	1452.53	971.786	2028.35
10994_at	297.195	344.201	210.989	184.879	231.324	263.374
10995_at	84.8637	140.136	97.9842	91.492	75.8351	84.9637
10996_at	409.255	509.839	267.364	347.334	279.183	266.83
10997_at	39.7073	60.5668	49.5502	41.3364	38.2936	41.3231
10998_at	66.4768	106.363	81.8895	67.8126	60.0485	66.2758
10999_at	8.89716	11.4582	10.9283	10.7135	10.0979	10.0502
11000_at	81.3577	54.7943	62.1937	82.3589	86.0057	56.4283
11001_at	43.7391	76.1032	61.4163	54.6634	47.133	38.1574
11002_at	261.581	399.461	248.378	276.932	268.502	320.796
11003_at	943.074	450.578	801.817	761.644	911.016	784.601
11004_at	72.1246	95.848	73.5537	68.4881	67.2462	72.9027
11005_at	202.511	141.208	144.437	183.688	188.734	199.333
11006_at	44.1931	27.1377	33.4876	36.1454	44.7306	38.5431
11007_at	114.561	126.497	123.303	94.7307	93.2426	104.387
11008_at	131.019	37.6781	84.8989	94.099	134.117	79.4161
11009_at	31.2949	24.4355	29.6722	26.7623	37.5732	29.1147
11010_at	124.135	47.1272	92.1214	100.69	142.816	93.3593
11011_at	206.397	54.7377	115.857	162.345	239.132	168.254
11012_at	232.102	268.329	291.164	206.586	224.123	194.061
11013_at	663.93	558.475	644.34	644.562	711.914	758.777
11014_at	23.1811	50.2323	46.1414	37.9861	32.1017	31.2478
11015_at	209.034	43.7225	142.096	143.568	229.471	139.889
11016_at	95.1784	50.4566	80.8275	48.6331	79.2044	65.6154
11017_at	361.289	78.7553	169.782	256.011	339.863	297.998
11018_at	149.998	29.9203	58.2345	104.35	178.439	96.8659
11019_at	2569.7	3146.37	2518.89	2721.18	2329.45	3185.43
11020_i_at	193.357	153.035	211.201	239.376	242.538	242.955
11021_f_at	368.529	317.732	373.612	422.805	462.212	451.108
11022_at	1159.34	1113.55	1133.05	1262.54	1315.76	1399.66
11023_at	983.017	1912.18	1300.44	1228.26	993.484	1680.86
11024_at	154.133	121.633	159.603	164.665	178.038	176.019
11025_at	152.085	59.882	138.591	184.429	230.15	188.302
11026_at	124.444	182.672	120.957	121.055	107.922	131.669
11027_at	61.0025	64.765	59.0617	54.2485	64.454	61.4069
11028_at	73.7022	71.664	63.4284	70.7645	75.1794	70.7282
11029_at	482.022	201.572	357.832	372.497	532.342	425.865
11030_at	22.7297	20.2014	24.1238	16.4667	23.857	15.8747
11031_s_at	7386.99	6842.12	8185.25	7025.35	8023.91	6797.01
11032_at	104.832	78.2647	102.07	88.7048	105.462	99.9799
11033_at	190.424	71.4086	125.754	153.249	178.113	151.59
11034_at	78.5392	33.1643	52.3537	67.7176	76.9015	67.0106
11035_at	198.64	324.904	300.526	233.046	180.656	220.963
11036_at	55.4263	18.3007	29.6036	35.0339	51.9016	41.8879
11037_at	129.102	53.4118	98.8296	107.311	120.71	129.986
11038_at	68.1808	110.739	88.1183	89.1685	79.1054	122.138
11039_at	38.6579	73.1408	50.4914	41.3801	29.8127	40.6391
11040_at	146.114	254.056	179.935	156.961	124.552	138.566
11041_at	2904.87	3314.23	2863.97	2522.4	2650.1	2705.58
11042_at	54.9414	43.9688	51.4745	46.9068	61.2234	43.6848
11043_at	53.8589	29.6106	41.2062	47.7019	57.2068	50.7825
11044_at	49.5436	28.7894	41.9751	37.0676	55.4311	37.9183
11045_at	13.1733	16.9343	14.01	14.0723	12.0849	10.1976
11046_at	100.091	89.1122	78.0124	73.7882	87.7953	79.2248
11047_at	227.651	284.668	211.601	167.745	184.272	216.625
11048_at	17.5125	20.9537	21.5895	14.4875	16.4283	17.4772
11049_g_at	61.1225	81.4337	69.7076	60.2309	57.955	57.2365
11050_at	112.504	182.798	184.222	146.177	118.867	128.477
11051_at	154.564	83.1121	135.391	82.8829	134.704	148.497
11052_at	670.954	364.486	593.785	352.893	588.37	563.21
11053_at	6.84849	6.82394	8.18647	6.83596	6.04464	6.0083
11054_at	481.625	224.355	348.352	344.582	468.89	423.576
11055_at	12.7619	10.3444	13.1709	10.1226	14.4637	12.3072
11056_at	1139.03	1134.93	1043.17	1031.37	1069.34	1031.55
11057_at	1275.12	1498.45	1167.21	1127.72	1370.79	1180.15
11058_at	115.996	97.3111	108.124	121.91	138.743	129.516
11059_at	101.409	60.2209	85.7078	81.0749	107.907	101.475
11060_at	1177.86	1416.68	2051.63	401.119	1034.04	545.79
11061_g_at	9931.07	10154.1	11207.4	9966.11	10481.7	9810.41
11062_at	64.0513	48.6163	46.8962	54.1075	60.4039	42.9628
11063_at	185.594	119.057	151.852	197.59	220.123	166.815
11064_at	84.0635	28.2282	45.0106	58.2897	98.2912	43.2953
11065_at	308.015	72.249	80.4697	186.695	300.686	65.6946
11066_at	83.7881	58.8328	68.4497	63.7286	60.8809	67.0544
11067_at	27.0207	15.7588	20.7757	23.5434	30.8151	23.7178
11068_at	43.5698	42.9313	52.8583	41.386	53.3903	40.8417
11069_at	192.805	118.815	149.563	143.352	151.453	163.681
11070_at	92.4581	183.834	152.005	113.521	93.416	107.575
11071_at	716.382	744.385	667.705	542.319	612.396	667.226
11072_at	225.679	236.253	221.83	209.229	230.857	230.093
11073_at	122.807	61.6436	89.4095	109.447	107.989	124.811
11074_at	20.5007	20.7472	21.2772	17.032	17.2835	17.4567
11075_at	205.19	59.6294	249.166	78.388	228.02	159.316
11076_at	35.8014	13.0879	28.55	19.4968	38.4004	30.5282
11077_at	195.081	128.199	174.794	148.38	210.279	187.295
11078_at	3303.18	2682.41	2923.55	2465.35	3302.76	3421.8
11079_at	3471.58	4566.28	3044.61	2791.47	3016.89	2505.34
11080_at	26.7885	44.0943	44.2731	35.037	31.3455	30.8529
11081_at	294.745	445.666	320.943	310.442	291.495	313.475
11082_at	108.336	198.396	210.533	142.634	114.639	92.3868
11083_at	75.5427	21.0068	60.1755	67.5131	81.1492	74.8677
11084_at	17.9599	15.5115	23.175	17.8773	19.8084	20.7478
11085_at	81.0025	48.5625	65.886	67.0476	76.8595	84.4568
11086_at	178.605	120.129	136.047	164.631	164.839	183.361
11087_at	36.531	40.2761	41.1232	32.5506	41.6794	39.7371
11088_at	610.002	471.721	606.76	500.026	568.115	547.516
11089_at	401.857	666.082	394.967	429.262	319.163	473.419
11090_at	77.0272	146.794	124.792	84.2023	72.8345	86.2883
11091_at	123.756	107.277	119.782	87.9058	106.468	109.341
11092_at	390.428	433.945	442.375	375.622	378.045	435.73
11093_at	17.3779	32.3479	37.2359	21.5252	17.0649	19.6989
11094_at	273.403	389.353	327.64	318.131	308.323	336.861
11095_at	534.401	748.769	564.834	605.826	579.643	805.709
11096_at	48.4715	18.6097	35.2299	39.3766	44.6009	44.122
11097_at	115.692	140.06	100.11	131.523	114.566	128.813
11098_at	126.006	156.881	119.778	141.539	127.23	151.278
11099_at	10.0019	9.32425	8.97179	9.39401	9.60566	8.57619
11100_at	15.2408	11.4321	14.3818	13.4515	17.2575	12.8664
11101_at	158.387	144.019	160.166	119.167	167.323	121.956
11102_at	114.321	118.447	94.9657	113.718	96.6302	79.0705
11103_at	115.121	95.7227	102.342	103.554	112.055	122.433
11104_at	229.82	133.931	206.712	179.977	228.21	197.1
11105_at	1103.24	2056.83	1365.03	1606.28	1179.57	2433.92
11106_at	422.338	111.315	258.097	379.159	459.668	373.351
11107_at	85.5462	64.6494	69.6414	66.0174	81.1373	77.6153
11108_at	508.375	301.978	350.564	435.164	444.632	492.865
11109_at	103.358	105.294	87.8086	96.8205	91.577	101.413
11110_at	85.5388	49.3066	69.4054	58.041	78.0943	66.1162
11111_at	655.96	323.117	391.248	494.245	615.505	494.787
11112_at	80.8196	35.367	65.9272	62.4368	94.5847	66.2107
11113_at	38.8239	67.259	44.6849	39.5513	39.737	37.3296
11114_at	20.6219	32.5763	24.67	24.6297	25.652	41.1676
11115_at	48.6859	24.886	44.0057	48.2061	66.8379	43.6731
11116_at	12.412	17.0578	13.6697	13.4785	11.6333	11.8284
11117_at	62.8297	37.1648	50.5078	49.71	59.2739	48.6698
11118_at	73.6866	60.9943	66.9784	59.2306	71.3173	64.0289
11119_at	60.8618	81.7406	64.3054	64.7147	59.5837	59.8486
11120_at	113.531	126.121	134.742	101.048	118.995	113.981
11121_at	250.65	165.069	211.74	225.854	260.353	256.484
11122_at	524.741	584.334	412.439	529.571	489.566	689.71
11123_at	967.071	2773.53	2038.34	843.144	708.686	1491.51
11124_at	206.211	113.907	140.756	162.195	241.093	153.615
11125_at	165.742	65.8527	110.294	130.929	176.489	151.611
11126_at	392.593	300.029	353.756	329.412	385.521	340.84
11127_at	411.081	209.945	340.722	393.444	486.485	365.988
11128_at	2230.12	2920.08	1951.77	2153.98	2173.95	2360.26
11129_at	67.804	143.217	107.351	93.376	65.495	71.1379
11130_at	46.6216	63.7559	50.9292	45.4043	40.3978	43.7948
11131_at	871.261	706.508	736.938	621.791	625.745	481.945
11132_at	546.383	421.511	445.717	430.741	596.61	478.066
11133_at	255.468	185.721	214.256	159.047	253.075	182.5
11134_at	100.205	164.972	120.336	107.145	100.874	119.443
11135_at	175.69	97.2347	119.101	164.507	165.529	104.727
11136_at	170.163	72.4012	148.343	159.128	192.981	173.375
11137_at	162.591	76.5856	114.842	101.309	174.701	88.942
11138_at	628.021	291.74	544.295	597.488	654.716	589.317
11139_at	872.375	330.283	346.606	696.68	584.17	265.104
11140_at	30.1518	14.9639	13.4807	26.6051	23.2384	12.5338
11141_at	8.6333	8.85544	8.18611	9.5211	8.63089	8.40862
11142_at	9.11862	19.8766	15.8495	13.5011	10.43	23.769
11143_at	90.1857	65.871	83.9842	84.6835	106.608	85.3623
11144_at	32.8488	24.1307	26.3447	25.676	30.5454	23.6425
11145_at	125.141	129.091	128.711	130.375	106.054	109.775
11146_at	73.4833	48.7585	50.5846	67.0275	61.1295	63.161
11147_at	133.091	139.926	137.873	130.354	149.809	121.776
11148_at	213.257	167.74	209.599	194.003	221.318	206.9
11149_at	33.6858	41.3783	52.6233	37.7315	32.4323	44.0934
11150_at	1727.53	1743.08	1638.76	1647.69	1730.99	1877.11
11151_at	94.2967	96.2852	104.021	80.8129	91.727	86.7638
11152_g_at	202.555	191.576	182.949	147.101	167.566	171.709
11153_at	230.615	261.128	230.197	196.887	190.009	220.756
11154_at	246.941	48.142	149.788	151.963	254.393	146.844
11155_at	287.009	278.578	277.226	251.207	266.356	297.784
11156_s_at	3522.94	3544.53	3587.37	3561.32	3633.13	3615.03
11157_at	40.6233	33.2867	30.0756	27.1936	34.2168	35.053
11158_i_at	23564.2	15699.6	21095.2	22055.3	24060.9	21460
11159_s_at	6484.7	3323.89	6028.19	6597.24	7280.95	6545.8
11160_at	18.5051	26.3456	22.4554	19.9807	18.5501	18.3367
11161_at	176.505	242.761	153.737	178.327	154.341	197.746
11162_at	125.294	91.8871	119.624	114.901	138.729	181.123
11163_at	68.1174	66.7609	79.147	66.7352	70.9514	58.5225
11164_at	110.024	105.908	116.452	129.058	130.158	110.46
11165_at	3073.39	3231.9	2762.58	3369.2	2989.47	3545.59
11166_at	126.183	82.7475	88.6331	121.654	131.949	87.9106
11167_at	145.617	116.517	130.369	97.4121	156.722	124.556
11168_at	40.2651	55.3789	46.9641	38.418	37.8372	39.7138
11169_at	122.631	108.217	108.358	113.458	129.785	100.202
11170_at	21.0891	16.7751	23.0322	20.1107	23.6539	17.252
11171_at	2424.52	986.77	1537.99	2572.69	2808.04	1462.46
11172_at	1562.79	132.254	571.985	1201.45	1450.27	387.827
11173_at	155.841	126.677	152.62	152.058	178.316	168.508
11174_at	186.358	171.884	174.447	155.607	181.765	250.848
11175_at	54.3319	111.107	75.8234	64.4222	69.5884	109.848
11176_at	18.4281	23.0532	24.0935	22.0482	26.7476	21.7479
11177_at	168.79	84.0107	146.366	88.517	157.277	79.1044
11178_at	77.3422	118.88	120.981	76.9223	66.7961	71.6385
11179_at	4916.46	4537.29	5369.34	4024.38	4891.16	4280.9
11180_at	10221.6	10122.2	8714.92	9169.7	8435.04	8860.97
11181_at	272.85	224.205	282.512	272.957	260.844	335.654
11182_at	139.955	122.618	126.307	135.71	136.751	122.265
11183_at	262.84	102.874	194.768	136.405	224.659	185.448
11184_at	129.258	50.2602	111.061	95.1864	156.708	116.418
11185_at	127.432	337.046	132.445	83.9971	113.799	188.984
11186_at	51.9145	91.7964	77.9685	66.8788	51.7294	51.6886
11187_at	1765.02	2224.49	1965.2	1550.34	1538.03	1735.93
11188_at	28.1229	42.6729	35.2481	30.0373	28.9477	23.8602
11189_at	68.5509	56.3197	71.5849	55.6802	74.3183	56.9097
11190_at	757.121	119.027	410.352	470.601	802.238	442.157
11191_at	128.236	118.695	126.635	124.696	137.254	99.4032
11192_at	52.6949	61.6467	65.3862	48.7738	49.7509	46.002
11193_at	61.2871	61.9435	58.2379	58.5214	65.462	49.9792
11194_at	51.281	51.2343	49.1662	51.6507	53.9597	52.7339
11195_at	40.4837	54.4164	59.4441	45.2247	42.65	48.5661
11196_at	79.2151	86.2843	88.3868	86.2374	106.693	95.3558
11197_at	355.831	334.189	302.003	299.442	373.107	336.319
11198_at	43.8562	81.2812	69.3589	56.7013	45.6085	51.5763
11199_at	127.296	168.23	143.28	132.182	127.397	141.182
11200_at	124.017	80.5404	105.502	105.188	116.677	96.5903
11201_at	31.5826	16.7155	25.5383	27.8965	45.7792	28.1758
11202_at	284.785	196.652	232.76	285.039	330.821	295.828
11203_i_at	6676.06	3055.74	5522.65	6537.26	7444.8	6309.65
11204_s_at	7538.04	5092.08	7441.82	7717.77	8561.39	7517.79
11205_i_at	8955.77	5703.59	7380.9	7251.23	9538.75	7735.94
11206_f_at	5305.62	3335.76	4981.49	4653.69	6136.56	5066.17
11207_at	17.577	14.4617	14.4533	16.1477	19.6815	16.9301
11208_at	108.79	191.172	159.311	133.758	103.899	121.745
11209_at	1211.14	1150.55	914.705	994.943	1110.78	1096.64
11210_at	751.863	328.516	434.837	689.142	861.819	606.88
11211_at	197.396	263.496	189.35	158.593	161.888	183.83
11212_at	1618.48	1550.46	1524.18	1326.58	1367.73	1430.58
11213_at	44.1534	53.613	50.8306	48.5285	49.2529	41.3254
11214_at	53.1136	52.0431	51.1408	46.7049	47.5609	39.0997
11215_at	16.4957	30.0469	24.2514	20.5618	13.3244	14.9393
11216_at	1565.11	1737.73	1241.65	1307.68	1336.92	1472.44
11217_at	250.131	131.12	193.894	184.247	255.667	181.431
11218_at	180.586	142.218	154.689	184.804	191.33	185.965
11219_at	149.76	62.5016	98.3194	118.918	137.667	108.764
11220_at	79.7365	63.0773	81.6547	68.1759	76.6828	75.0259
11221_at	1296.7	289.675	645.088	870.177	1276.11	765.55
11222_at	170.864	69.0271	138.992	137.432	183.71	164.781
11223_at	114.283	71.9986	96.9825	81.6325	109.622	95.9788
11224_at	68.256	100.369	89.5777	65.5856	65.2285	66.115
11225_at	51.3551	54.0511	50.5583	52.051	49.3298	54.1218
11226_at	540.416	967.027	495.745	484.631	567.295	331.41
11227_at	266.876	311.641	276.012	262.573	215.328	323.244
11228_at	1649.03	2407.81	1575.3	1597.55	1538.27	2001.57
11229_at	57.6494	31.4856	47.778	59.1511	64.2438	66.1254
11230_at	3476.65	2955.46	3679.41	3961.35	3914.93	2823.72
11231_at	37.2632	77.0493	55.3091	49.6071	35.1806	43.907
11232_at	122.58	132.864	142.309	96.2422	124.743	130.023
11233_at	312.218	335.176	280.642	360.984	369.594	400.777
11234_at	186.841	134.122	157.318	159.234	203.803	179.975
11235_at	2631.39	1627.23	2602.07	1979.13	2572.49	1911.29
11236_at	17282	11486.1	15147	17631.2	18239.7	16838.3
11237_at	4225.8	1092.24	3684.29	4044.64	4755.38	3104.46
11238_at	8.24064	16.4507	13.7069	11.7294	9.11822	8.99722
11239_at	93.7441	178.149	131.828	96.7172	93.6919	99.5398
11240_s_at	15.0608	25.4816	16.6744	15.0952	13.4194	15.7357
11241_at	56.3608	86.8049	62.3316	54.9669	42.4581	50.5263
11242_f_at	5.3807	9.10727	9.44305	7.72277	6.98969	5.7888
11243_s_at	36.9419	49.8235	44.6132	40.6396	38.8709	33.6153
11244_s_at	10.5311	16.1931	15.0297	12.5378	14.5523	12.1378
11245_i_at	4.38247	5.03247	6.60551	6.62162	6.05638	4.27635
11246_r_at	10.0628	15.903	14.4024	12.9735	7.50859	12.8975
11247_s_at	368.037	762.891	390.091	555.297	413.175	677.903
11248_s_at	18.714	45.8857	21.0432	24.2993	17.1872	37.8207
11249_f_at	415.857	1173.76	793.564	414.297	435.464	1603.83
11250_s_at	275.052	161.189	208.458	217.094	233.719	215.029
11251_s_at	31.3869	38.0834	35.8188	34.2795	31.1477	35.0461
11252_s_at	27.7939	54.8831	41.1281	36.2359	27.3096	30.0241
11253_s_at	32.141	38.3172	49.3828	36.4928	34.8175	33.7596
11254_at	13.1272	18.4406	18.5379	15.058	14.2353	13.044
11255_at	21.6681	40.3188	33.4151	26.9983	17.8777	21.8808
11256_at	4.46671	4.95039	5.2325	4.79322	3.96879	4.30502
11257_at	21.5995	35.6385	29.5952	29.2261	20.899	20.9968
11258_at	36.1536	68.6264	59.3282	47.351	36.4697	39.0918
11259_at	55.0892	57.7366	75.1062	39.235	50.3985	93.4112
11260_at	128.593	622.543	308.587	159.141	136.054	741.454
11261_at	16.585	28.2406	18.7865	16.3083	14.0488	15.1593
11262_s_at	18.6209	36.3528	23.0737	23.6275	17.4549	21.6472
11263_f_at	122.273	158.264	144.91	164.9	134.096	170.354
11264_f_at	768.815	815.559	830.157	846.896	749.882	824.439
11265_i_at	149.329	362.792	269.094	192.612	147.879	165.964
11266_f_at	669.825	1205.36	934.133	847.839	677.619	709.201
11267_at	29.9465	45.5721	41.3023	30.9631	26.7148	24.4222
11268_at	26.6772	45.1659	32.1074	26.3316	24.8298	23.487
11269_at	38.3555	76.5908	69.6399	58.2166	40.3201	39.0865
11270_at	4.64269	7.35712	4.9578	4.59064	4.01566	4.54188
11271_at	12.4721	22.8243	20.6693	13.9691	15.7264	14.3451
11272_at	47.5874	88.9292	83.7358	61.0873	44.4028	51.0902
11273_at	341.3	509.397	402.232	386.593	343.142	328.405
11274_at	45.1331	56.0489	45.2346	41.4318	42.5207	54.5699
11275_at	85.992	173.813	176.808	137.659	113.568	96.2564
11276_at	49.2095	114.458	102.1	73.5817	61.2117	58.9418
11277_at	4.21012	7.13556	5.39069	4.88729	4.19501	4.59725
11278_f_at	82.0263	167.519	172.525	105.717	101.187	142.423
11279_s_at	40.0625	33.7977	52.2995	36.6639	49.8107	45.5915
11280_at	15.1998	21.5624	21.6429	16.6462	15.0567	22.5773
11281_at	16.6322	21.7436	26.1511	18.2485	17.5641	21.2577
11282_i_at	3.15456	4.05385	3.99516	3.04286	3.4827	3.56344
11283_r_at	5.06332	8.12808	5.77294	5.18619	5.06833	5.56034
11284_f_at	904.799	689.276	595.882	775.89	920	788.651
11285_at	5.94766	9.19092	8.68345	7.59832	6.36289	6.88081
11286_at	13.6878	25.5736	19.4933	17.0196	14.08	13.6264
11287_f_at	107.79	202.838	143.685	107.966	110.485	349.478
11288_at	26.5613	40.2126	34.8797	30.2316	26.0243	30.4966
11289_at	66.6338	33.9357	48.3312	52.3903	66.7395	73.0635
11290_at	131.244	173.529	154.392	103.303	129.18	160.275
11291_at	17.8231	24.2467	23.6166	16.5695	21.0657	28.7571
11292_at	17.2776	32.9936	26.5656	26.0142	19.0537	20.7686
11293_at	49.6218	109.406	81.2854	49.0282	59.9985	165.592
11294_g_at	196.513	214.44	219.088	150.49	194.602	272.434
11295_r_at	92.2982	169.026	71.5295	101.971	77.5415	161.194
11296_s_at	68.4621	90.7217	92.9827	74.0246	70.412	95.9766
11297_at	224.54	308.45	251.336	210.358	186.877	224.561
11298_at	219.092	323.406	275.165	222.88	195.726	227.327
11299_at	61.6335	63.9664	65.4328	58.6416	59.5044	74.4709
11300_at	10.925	23.3999	13.941	14.2618	10.5057	10.9218
11301_i_at	80.7504	143.902	66.6869	79.173	58.8592	76.6375
11302_at	34.3182	40.9312	33.0259	34.7083	29.4041	27.2715
11303_s_at	23.8539	33.4959	29.6242	22.3661	23.6452	31.7314
11304_at	126.884	260.198	210.653	188.224	132.221	139.717
11305_s_at	28.2226	37.8458	36.9374	32.9786	25.1615	23.7837
11306_at	57.3619	134.267	96.5998	93.0265	56.1217	66.3488
11307_s_at	39.7421	80.7591	66.8804	56.024	38.8304	51.873
11308_s_at	62.7639	118.566	77.1394	71.2726	60.6969	73.8195
11309_at	146.146	265.731	203.302	182.614	130.449	160.042
11310_at	46.9833	51.3106	48.7919	43.8135	48.9137	39.1684
11311_at	20.0941	21.3324	18.2182	18.525	18.9477	18.4914
11312_at	188.513	126.932	143.737	153.466	178.769	160.173
11313_at	292.228	112.191	192.92	202.402	309.869	211.107
11314_at	382.079	181.534	285.312	333.365	400.759	419.123
11315_i_at	11796.3	9550.82	10991.6	7501.9	13860.8	13431.8
11316_r_at	11259.5	10723.3	10792.7	7260.84	13027	13109.3
11317_s_at	1790.02	2516.9	2069.77	1859.47	1998.77	2662.24
11318_at	23.6817	35.1175	40.4596	26.6555	22.793	23.828
11319_at	3600.79	4839.02	4834.8	5192.55	4530.76	6237.65
11320_at	3968.88	3907.4	4201.3	4233.63	4457.56	4626.67
11321_at	59.6292	77.0429	55.9611	57.468	57.8586	55.7638
11322_at	104.836	93.1447	98.86	114.828	117.49	92.8348
11323_at	50.1227	54.1064	55.7259	56.1079	55.1798	55.4829
11324_at	188.659	223.412	189.098	191.044	210.187	202.808
11325_at	1754.67	1919.63	1573.23	1774.31	1649.44	1790.04
11326_at	146.398	208.31	156.623	183.214	175.526	204.87
11327_at	253.964	159.201	216.513	237.18	272.221	240.721
11328_at	30.0729	23.6148	26.9939	27.7529	31.7988	28.5484
11329_at	108.561	116.954	97.4363	101.224	133.536	119.468
11330_at	204.028	275.44	268.222	272.961	302.934	431.512
11331_at	17.4578	18.9136	19.1871	17.2884	16.8102	17.2956
11332_at	79.2708	83.8926	84.2153	76.2517	81.48	75.9609
11333_at	600.678	394.841	543.32	600.108	604.031	492.229
11334_at	35.1187	42.0721	39.6869	32.1542	35.5031	33.7931
11335_at	231.981	215.862	185.143	186.616	192.613	195.477
11336_at	350.71	136.682	295.176	296.754	347.917	296.49
11337_at	789.866	564.279	736.044	706.124	768.085	676.545
11338_at	333.173	195.616	261.238	269.683	352.314	278.002
11339_at	27.2759	58.7355	42.7159	32.3825	30.3621	39.2179
11340_at	43.4206	53.9572	46.9139	48.4495	43.9747	41.7349
11341_at	78.635	78.4895	85.902	79.5302	81.2753	82.3911
11342_at	98.0556	51.3416	67.2546	69.1016	117.85	72.1802
11343_at	55.9988	22.5644	36.3119	40.4295	59.6544	45.9161
11344_at	3843.44	4519.46	2948.43	3286.98	3147.24	3872.81
11345_at	264.397	494.638	282.588	260.449	220.679	328.457
11346_at	460.212	620.56	444.245	411.435	391.489	425.213
11347_at	344.875	436.213	345.304	279.812	278.703	281.28
11348_at	145.061	90.9124	130.008	123.521	149.018	117.052
11349_at	32.0111	50.9176	41.2063	31.5987	31.6946	33.1204
11350_at	396.826	268.317	332.137	263.59	363.211	316.824
11351_at	1006.1	557.567	741.11	767.23	1066.26	838.915
11352_at	73.4716	79.8042	79.2051	70.2941	81.4999	88.7386
11353_at	209.117	191.735	179.429	159.015	177.165	183.093
11354_at	146.905	192.946	135.4	112.383	116.898	134.579
11355_at	3323.16	4411.8	2577.74	3132.13	2486.84	3761.55
11356_at	628.864	441.551	645.185	467.068	598.361	469.574
11357_at	887.048	525.982	638.944	563.235	751.223	716.107
11358_at	73.9416	48.459	72.7544	60.163	85.4237	57.3267
11359_at	1224.06	307.39	438.024	845.776	1096.61	271.497
11360_at	41.3196	49.1203	34.5201	41.2812	41.479	43.3297
11361_at	25.5561	24.589	25.9906	23.8305	26.5258	24.3897
11362_at	168.075	97.5796	140.438	142.726	160.099	144.715
11363_at	101.936	178.633	178.864	141.963	107.983	111.107
11364_at	1131.51	1669.64	1202.9	1137.02	1552.16	2231.91
11365_at	218.031	299.4	220.384	186.408	210.477	224.742
11366_at	44.7001	103.872	73.6065	59.042	46.8485	52.3301
11367_at	608.502	987.223	520.692	553.213	490.355	899.002
11368_at	110.136	67.2257	85.9119	73.0335	117.15	105.773
11369_at	1263.71	1145.63	803.45	805.553	926.093	1120.13
11370_at	918.603	557.441	610.447	507.655	737.747	455.254
11371_at	9994.11	11104.6	11333.5	10396.1	9933.22	10454.2
11372_at	128.698	151.547	116.666	121.069	104.403	112.126
11373_at	1481.18	1157.81	1165.45	1150.22	1411.32	1292.66
11374_at	964.675	844.517	815.624	1031.71	965.998	1096.18
11375_at	7.09799	11.9331	11.6788	11.2735	8.85613	8.20276
11376_at	49.5033	45.0025	56.1137	54.238	64.711	45.2538
11377_at	257.8	317.825	276.958	251.047	206.165	242.267
11378_at	16.1691	29.2024	22.6896	18.6778	15.1274	17.4537
11379_at	79.0184	78.8693	87.9113	75.0859	88.3442	79.4993
11380_at	18.0116	27.7769	20.9416	23.3953	18.2751	12.7365
11381_at	26.8869	59.9161	34.29	32.5337	30.7838	34.1421
11382_at	18.6015	32.1747	22.2999	20.0313	16.4851	20.018
11383_at	9.46275	13.4164	10.9227	10.9467	9.21935	9.32236
11384_at	6.23306	11.3861	8.20872	8.04551	7.33231	7.82749
11385_s_at	85.0468	111.74	65.0951	80.5706	66.1283	92.3267
11386_at	133.711	212.475	234.759	87.1543	108.532	165.83
11387_at	96.4044	92.8504	85.3686	55.446	80.2345	47.629
11388_at	278.097	266.391	276.778	201.749	383.274	327.472
11389_at	478.372	200.785	351.863	414.721	549.903	399.379
11390_at	65.964	95.3335	77.0427	65.8826	61.1394	77.8697
11391_at	102.059	193.129	159.305	151.684	113.88	100.321
11392_at	65.4119	55.265	61.5574	65.081	81.5023	62.3056
11393_at	113.933	118.53	125.579	106.496	122.5	87.6061
11394_at	11.1389	24.8812	21.7482	15.1632	10.9368	13.3003
11395_at	7.80153	19.0465	10.537	9.62615	7.82817	8.46609
11396_g_at	60.0287	115.014	103.626	91.0737	72.392	64.4522
11397_f_at	47.5658	69.5057	64.9919	53.1806	50.9121	46.6248
11398_s_at	194.793	330.614	257	203.263	185.076	194.855
11399_s_at	250.987	484.237	372.259	324.028	258.458	299.668
11400_s_at	16.2659	25.4874	27.3193	16.6418	16.7461	16.417
11401_at	41.9559	86.0196	73.8655	72.1804	49.4941	62.8575
11402_at	7.7114	11.7968	11.5477	8.64929	7.36348	7.33095
11403_at	58.3648	103.905	100.654	94.1518	78.098	88.3365
11404_at	9.26271	31.3398	17.0053	19.9469	7.49834	12.679
11405_at	12.0355	19.3771	14.3136	17.4789	11.2036	18.1952
11406_f_at	4.28598	3.7712	4.32868	4.8961	5.88979	3.3877
11407_f_at	19.2357	33.0401	28.0135	27.0597	17.4231	21.0338
11408_f_at	1742.29	1986.8	2187.05	1597.47	1734.13	1352.75
11409_f_at	9.13524	5.66249	7.07353	8.93829	12.9235	5.28351
11410_at	3.26153	5.16909	4.72847	3.90341	4.03375	3.69752
11411_at	4.67435	7.30659	4.90588	6.13457	4.47639	5.84736
11412_at	14.8046	26.848	19.6895	27.0625	15.3988	19.3073
11413_s_at	49.8283	96.6961	74.0955	68.6266	57.4577	72.2603
11414_s_at	8.82119	10.5373	9.14188	8.15051	10.2353	8.461
11415_f_at	14.4663	10.0429	14.3955	12.0035	17.9844	15.5018
11416_at	111.822	180.24	189.966	160.631	118.397	126.618
11417_at	4.50657	6.50613	6.52113	5.49866	5.529	4.38695
11418_at	11.9784	19.078	16.8909	12.47	12.3455	12.2749
11419_at	16.3372	25.7858	24.4551	20.6054	15.6247	17.5715
11420_at	36.4271	57.8223	41.4511	36.7013	30.0517	37.6368
11421_at	7.8396	15.7759	12.1552	8.67439	9.11926	8.61871
11422_at	55.9697	101.583	75.0473	67.273	59.1171	60.7687
11423_at	9.26666	10.3223	11.134	10.0787	8.69236	8.55353
11424_g_at	142.552	124.701	173.531	124.524	136.456	125.394
11425_s_at	185.515	50.9201	126.278	123.308	171.593	169.259
11426_s_at	133.509	50.0846	91.6824	113.472	125.016	141.946
11427_at	50.418	96.4969	78.7803	77.7536	53.6015	52.9468
11428_at	7.98608	19.389	13.423	10.3108	8.45824	9.88875
11429_at	26.274	45.9259	35.584	31.3226	26.3134	32.4151
11430_at	14.1864	20.7279	14.654	13.8869	12.1102	12.2998
11431_at	31.953	55.5303	45.2983	41.1148	30.688	35.2728
11432_at	149.898	257.497	159.448	165.045	143.84	149.506
11433_at	6.27684	8.45212	7.74635	8.02691	7.10617	7.05224
11434_g_at	58.9741	107.226	89.0308	72.2496	57.5973	79.9021
11435_s_at	40.502	70.1827	52.5932	34.1472	39.6954	74.4918
11436_s_at	36.238	72.8599	46.3755	33.3548	36.2116	65.1965
2100_g_at	139.167	230.526	207.36	128.403	154.545	173.764
2101_s_at	67.4589	53.0528	55.9887	38.5662	46.186	58.7668
2102_s_at	97.3816	58.455	76.5217	53.1577	78.3616	100.717
2103_s_at	270.608	188.112	229.644	183.564	246.988	322.674
2104_s_at	602.41	425.448	547.538	419.329	555.508	717.878
2105_s_at	220.18	127.132	205.739	163.249	237.513	292.529
2106_at	41.7976	69.6578	60.0792	52.9455	33.8379	40.5642
2107_at	13.1359	22.4047	29.0666	16.6705	13.6793	15.2743
2108_at	58.9919	103.063	96.353	74.3035	55.0745	65.6119
2109_g_at	77.9608	39.3874	65.1253	63.9363	74.8904	64.0104
2110_s_at	8.54985	7.46167	7.70827	6.64016	9.15989	8.76261
2111_s_at	35.7046	14.5677	20.7217	20.9601	22.6535	21.984
2112_s_at	9.81156	10.6542	14.4007	8.98671	11.8888	9.64184
2113_s_at	94.4035	47.995	67.0426	73.9854	79.6435	79.8022
2114_s_at	10.6381	5.57031	7.32173	8.67462	11.8245	9.86504
2115_at	6.9564	6.4807	8.79611	7.45456	6.0629	5.96403
2116_at	46.1567	69.2627	62.3169	51.5108	37.3585	37.4405
2117_at	55.3808	117.691	109.546	85.0293	64.3152	78.3945
2118_at	46.3785	46.1422	55.872	42.8216	45.1738	37.4825
2119_g_at	37.0914	34.5762	45.3823	33.3879	40.5399	32.4011
2120_s_at	22.0578	22.237	23.7769	23.6251	24.8166	19.2641
2121_s_at	117.117	172.003	122.517	90.567	88.6944	91.9403
2122_s_at	16.4198	14.744	15.7643	14.6705	14.4702	14.1582
2123_s_at	74.9027	89.8614	65.3296	73.157	66.3407	69.7191
2124_s_at	31.819	35.7994	24.9478	24.8665	23.4876	27.6442
2125_s_at	101.486	69.1984	71.8536	81.801	92.3419	72.4623
2126_s_at	98.2227	67.2565	61.3945	71.6736	82.212	64.3983
2127_s_at	131.35	72.3556	88.1866	100.465	113.406	93.7263
2128_s_at	143.746	106.174	102.107	127.693	138.374	120.17
2129_s_at	124.216	69.5884	82.0619	103.401	111.276	89.8853
2130_at	116.044	201.922	163.314	126.782	98.0535	84.7912
2131_at	9.17256	12.0493	11.6236	8.73482	8.0346	7.15997
2132_at	29.6987	54.569	41.1471	37.9471	30.6029	26.0545
2133_at	15.3471	25.9967	23.7603	16.5618	13.494	14.9117
2134_at	10.7093	18.9836	14.3493	13.4706	13.6886	11.482
2135_at	7.15673	8.77565	10.914	6.60628	6.72577	7.21234
2136_at	28.602	64.1986	43.4266	31.4867	24.1053	30.5754
2137_at	8.28043	17.9106	16.1413	12.0031	10.3855	10.3314
2138_at	17.1922	26.9895	23.0018	21.1714	16.6894	15.9537
2139_g_at	36.7967	54.9476	44.055	44.9498	36.1744	36.0044
2140_s_at	30.5903	36.1948	25.9804	31.1422	32.1946	25.997
2141_s_at	58.7737	78.3197	69.8101	70.2676	66.5968	48.6992
2142_at	69.9102	79.3934	94.8226	89.13	68.7057	58.7388
2143_at	18.7912	25.5798	30.2262	21.463	17.1223	17.5512
2144_at	14.434	18.1453	26.4199	19.2391	18.1055	12.0257
2145_at	8.86301	9.39164	11.2489	8.86098	6.80748	8.29026
2146_at	28.8104	45.857	45.6696	35.14	35.4147	29.7628
2147_at	81.4543	138.511	98.3645	88.1314	70.2025	76.1397
2148_at	20.9428	29.8486	28.0224	24.516	25.4704	18.4656
2149_at	34.0237	51.4248	51.7524	40.6522	31.4346	33.5032
2150_g_at	35.3006	46.7042	38.6019	36.7427	27.8643	33.3275
2151_s_at	39.8943	56.8025	43.1439	40.6894	34.7687	38.4085
2152_s_at	81.2815	110.827	93.5119	99.3244	85.4552	91.7113
2153_s_at	135.274	182.124	169.016	160.681	139.877	148.543
2154_s_at	74.5436	92.3795	78.6877	80.752	65.5323	86.7506
2155_s_at	50.9731	62.4062	46.3744	49.0572	50.2947	54.4005
2156_s_at	47.1769	36.5784	34.0021	37.1203	49.053	43.68
2157_at	14.3496	23.3338	18.8799	20.7271	19.9684	15.8584
2158_at	10.1071	10.8614	12.0862	10.8515	10.1472	9.16156
2159_at	84.7747	154.712	121.426	91.9769	81.9854	75.4868
2160_at	26.1201	34.3465	32.6462	23.5204	25.5992	18.8227
2161_at	21.5532	29.9863	23.9707	19.3105	23.0916	19.7029
2162_g_at	1352.81	266.437	297.988	2163.39	1058.63	393.135
2163_s_at	1814.84	298.11	354.049	2705.08	1422.12	506.843
2164_at	54.9558	57.8776	51.7331	57.254	46.4768	47.2822
2165_g_at	26.4093	29.5441	21.7724	23.1984	25.1114	23.1686
2166_s_at	10.6723	10.4231	10.6201	9.33006	8.93424	9.63654
2167_s_at	55.4349	51.6672	56.0381	47.13	50.8088	48.0717
2168_s_at	8.14205	7.24529	7.99836	6.75951	7.17334	7.82524
2169_s_at	178.967	124.034	113.197	132.111	155.347	145.848
2170_s_at	66.1206	30.5505	48.7947	56.5153	61.3655	59.4769
2171_at	50.9526	72.9021	68.3002	57.2786	49.0944	60.858
2172_at	18.4297	21.9686	23.7789	14.7297	16.009	19.184
2173_g_at	53.1246	78.1246	68.6702	41.8593	53.5545	63.4675
2174_s_at	133.447	158.465	130.071	83.2362	128.638	156.442
2175_s_at	94.963	88.3542	82.6791	62.1065	98.7292	111.232
2176_s_at	137.354	133.588	118.945	102.918	138.579	163.473
2177_s_at	575.92	656.123	716.188	470.799	570.997	616.241
2178_at	91.5493	185.636	154.4	116.7	88.337	116.725
2179_at	28.2076	39.5995	37.3581	30.6911	29.2117	30.8085
2180_s_at	138.749	167.999	110.863	121.542	119.64	150.736
2181_s_at	174.276	182.549	135.429	148.368	145.673	198.994
2182_s_at	556.952	557.991	442.193	526.454	488.786	609.172
2183_s_at	637.247	602.436	481.241	611.309	558.733	725.056
2184_s_at	691.049	762.207	671.484	783.564	597.287	774.903
2185_at	38.2166	51.3902	48.2768	36.8216	32.7979	33.687
2186_at	53.0784	62.978	74.3369	58.4641	51.1044	51.1937
2187_at	29.1361	35.499	34.3669	24.3538	25.0402	29.6018
2188_at	23.404	31.9363	31.2768	22.2053	23.7148	26.6269
2189_at	46.0796	70.9437	66.8764	52.2815	44.3744	47.5578
2190_g_at	86.2321	84.0679	96.5162	60.2484	79.5142	81.5785
2191_s_at	246.402	201.673	166.208	146.564	194.098	216.431
2192_at	108.002	177.369	198.735	137.268	109.875	100.846
2193_at	14.6698	22.0913	18.1594	12.9912	14.395	14.4915
2194_at	120.842	148.974	135.283	100.525	101.581	97.3632
2195_at	104.698	189.964	163.546	126.18	121.196	128.71
2196_s_at	227.531	151.798	171.175	171.916	184.271	240.111
2197_s_at	109.974	81.6068	101.191	93.0619	94.299	113.195
2198_at	86.4145	82.4819	102.888	83.89	80.6447	67.6702
2199_at	12.1156	13.9799	16.4249	8.72043	9.83987	10.1115
2200_at	6.52334	7.97601	7.88986	4.92446	5.54929	5.57407
2201_at	25.9065	41.4237	31.6658	30.0821	22.6618	26.9602
2202_g_at	16.6058	15.292	13.717	13.8149	11.5416	11.9689
2203_s_at	75.7319	79.235	70.7856	53.2719	60.0994	67.4558
2204_s_at	48.8813	28.6526	42.914	40.1008	46.8301	50.4726
2205_at	166.275	177.874	165.757	168.117	160.402	155.456
2206_g_at	84.9605	42.9257	50.5784	14.5377	39.2149	42.4048
2207_s_at	419.05	390.072	325.405	126.291	225.888	306.952
2208_s_at	219.174	174.216	175.513	87.9851	145.053	198.079
2209_s_at	410.712	353.819	338.294	154.706	268.48	421.395
2210_s_at	777.814	725.869	664.134	352.258	524.618	740.456
2211_s_at	887.354	689.364	617.47	355.201	554.394	776.381
2212_at	27.9768	53.0592	37.0261	30.4252	24.4162	28.2746
2213_at	87.5458	132.606	88.6856	88.6983	72.0873	86.2613
2214_at	80.6802	105.36	95.9707	78.3602	71.4543	76.0321
2215_g_at	559.34	208.551	436.971	303.127	439.015	415.335
2216_s_at	150.233	83.5069	142.281	118.227	149.988	148.175
2217_s_at	35.6327	15.9469	31.2256	29.3921	36.6537	35.0978
2218_s_at	252.139	96.6768	215.24	227.365	261.621	278.907
2219_at	25.9783	43.2151	33.1021	29.7923	21.4472	25.0191
2220_at	8.15452	11.8653	10.7316	8.19791	8.16587	9.23603
2221_at	5.59425	6.19093	5.30992	6.49356	4.88993	5.93076
2222_at	6.72882	9.84236	9.51517	8.89205	6.39271	5.50778
2223_at	20.487	20.6891	16.4678	16.3629	15.473	11.701
2224_at	42.422	50.6441	63.2723	46.9559	37.5934	38.9117
2225_at	41.0793	53.7068	47.1326	38.7506	31.7464	36.7321
2226_at	21.0474	34.7496	31.2998	22.3881	20.2992	22.7266
2227_at	65.5167	87.2044	87.8107	64.8096	54.7239	54.459
2228_at	4.71175	5.62349	5.56829	5.88269	4.62003	4.87216
2229_at	12.9016	21.0262	18.7501	14.7792	12.6325	13.0829
2230_at	108.686	174.065	114.086	107.759	77.691	96.5386
2231_at	34.3464	69.0719	36.3149	38.0596	25.9721	34.1174
2232_at	39.8598	65.0324	44.82	40.1919	31.8318	37.6842
2233_at	49.1014	108.023	66.2946	53.9218	38.5391	57.137
2234_at	5.56195	11.207	7.63207	7.46484	5.74381	6.74291
2235_at	32.6701	66.5779	61.0367	43.0094	32.0562	37.2503
2236_at	9.16792	13.4719	12.0553	9.89398	7.80951	8.41496
2237_at	4.45313	3.94189	4.72026	4.1835	5.99198	4.25685
2238_at	35.7978	44.3636	54.9566	47.4342	43.6222	39.5018
2239_at	97.7886	63.7319	101.101	81.0481	102.957	57.9783
2240_at	35.4227	74.9486	55.6646	50.9087	39.6798	34.9702
2241_s_at	20.56	48.2763	26.0918	26.4842	18.8024	20.737
2242_s_at	21.2406	47.4965	33.9806	29.9711	23.7984	23.8275
2243_s_at	14.1163	14.1821	11.6558	11.0537	9.78428	14.3955
2244_s_at	28.8774	34.2787	31.1639	25.7118	30.7962	30.7416
2245_s_at	26.9837	38.6719	51.823	34.9038	29.562	30.376
2246_s_at	56.5397	44.1431	47.8202	54.7614	52.5571	58.0821
2247_at	6.52727	5.75654	6.89134	5.89954	8.09693	5.70683
2248_at	20.2205	30.4442	29.666	23.147	21.9471	21.5798
2249_at	59.0357	83.6894	97.4686	67.5217	71.8087	51.3842
2250_at	99.8927	155.365	170.666	148.218	116.33	147.47
2251_at	17.8192	72.4382	51.9781	67.9044	57.894	81.6306
2252_g_at	4833.37	7548.72	8354.16	7039.77	7713.39	6389.38
2253_s_at	5157.39	5689.95	5463.47	5138.65	5516.49	4472.14
2254_at	62.3047	82.2006	77.8744	76.7707	56.9509	45.7205
2255_at	7.16565	8.81892	7.90388	6.70735	6.28585	5.40456
2256_at	19.7334	20.5913	21.2073	19.3852	18.4281	14.514
2257_at	19.7146	28.1222	34.385	24.7518	20.3501	18.5654
2258_at	11.5517	14.7131	16.0111	13.1173	11.1159	10.7409
2259_at	35.9292	55.9427	39.249	39.5396	27.2679	26.5004
2260_g_at	6.21332	15.1323	9.33148	7.63711	7.27939	6.9556
2261_s_at	8.2285	10.7712	8.15581	9.47235	6.7808	7.94179
2262_at	85.1371	136.139	85.9704	107.497	82.4379	98.2777
2263_g_at	56.8814	74.4465	60.1191	41.6148	53.1908	60.4377
2264_s_at	126.705	132.502	92.4628	105.21	103.87	125.072
2265_s_at	28.0423	27.4124	21.792	21.0606	23.3405	26.8004
2266_s_at	180.646	87.7127	119.585	167.419	168.91	149.277
2267_s_at	192.675	92.4435	133.616	182.383	186.325	176.966
2268_at	50.3749	62.519	58.6164	51.8927	53.2452	46.0997
2269_at	8.8854	12.4146	14.6357	10.3922	10.4429	8.97138
2270_at	4.77259	17.4463	21.4084	19.5975	16.583	17.6009
2271_at	10.1482	26.4745	16.7447	12.5328	12.4639	12.181
2272_at	46.9851	44.0265	55.5506	62.2361	60.438	52.6068
2273_at	7.18584	10.6683	8.75614	8.55457	8.80992	8.13327
2274_at	90.1898	71.7439	89.979	93.5961	91.7413	82.4083
2275_g_at	135.414	142.395	168.358	133.285	137.175	130.833
2276_at	90.7898	152.722	129.284	112.864	95.7118	90.8904
2277_at	11.1619	17.7024	13.9245	9.84369	10.5501	11.4392
2278_at	7.13091	9.05476	8.12375	6.9887	7.39891	6.7636
2279_g_at	231.638	130.071	187.044	185.922	189.249	198.629
2280_s_at	118.947	66.7751	109.679	95.6757	119.395	121.268
2281_s_at	65.6985	38.222	66.9919	48.9613	62.7235	63.3169
2282_s_at	165.935	86.1245	121.403	143.515	159.199	186.15
2283_s_at	126.756	71.6005	96.1671	101.918	120.853	126.615
2284_at	5.84373	8.09708	7.21978	5.79617	5.71669	5.76894
2285_at	17.9439	27.3546	21.6691	17.1397	14.7343	17.5081
2286_at	9.8364	11.4326	12.6245	12.0638	9.46341	10.7915
2287_at	31.6864	42.8644	36.3896	32.0346	24.4074	26.4016
2288_at	26.4994	38.2963	35.1099	27.2563	22.7146	27.1933
2289_at	42.3505	26.6553	20.8272	33.2306	36.4434	26.9561
2290_at	115.841	149.201	162.327	115.702	110.096	86.0863
2291_g_at	80.2993	156.659	135.887	121.598	100.782	86.4015
2294_f_at	1664.57	1770.49	2130.84	1555.61	1727.73	1288.44
2295_at	22.148	20.1988	30.4098	21.4873	19.1332	20.4659
2296_at	20.4029	15.7907	26.2687	21.3468	19.0988	17.4933
2297_at	14.0492	12.1376	17.4393	14.8874	11.4658	12.7157
2298_at	27.1089	34.1805	39.8032	33.6863	22.2128	22.7201
2299_at	9.54037	13.6789	8.60644	9.44081	8.09328	9.07719
2300_at	334.868	565.595	494.632	351.518	302.706	374.05
2301_at	34.328	60.8361	56.483	53.3621	36.5604	49.7449
2302_at	32.991	42.6893	47.3981	38.442	33.6567	34.4737
2303_f_at	190.967	197.249	239.748	204.861	190.026	161.663
2306_at	21.3429	38.4505	15.4729	20.478	15.8862	18.9464
2307_at	10.7811	11.232	13.9127	10.8016	9.7556	9.60126
2308_at	25.5962	36.4562	29.0656	29.2103	23.4594	23.1499
2309_at	22.9311	30.8285	28.6584	25.1831	20.4104	19.8848
2310_at	10.5941	13.1676	14.1354	12.2121	11.4855	8.76144
2311_at	8.48037	10.8848	10.4791	8.01905	6.80824	6.85539
2312_at	14.9849	20.0347	19.0726	14.1719	13.1333	13.5388
2313_at	47.2584	90.2717	82.1839	64.2561	52.5352	55.823
2314_at	187.042	288.622	325.57	218.254	171.11	162.652
2315_at	42.9503	65.0443	79.5825	69.3157	56.4292	45.7126
2316_at	5.74974	11.2329	9.5023	8.24333	6.60569	8.2516
2317_at	11.3035	11.4906	14.9587	9.5643	10.9461	10.8267
2319_f_at	64.8944	78.6348	67.6511	72.7265	56.7712	48.3381
2320_at	38.1788	47.3298	70.831	40.5879	39.2078	38.1342
2321_at	23.23	35.9139	32.7924	22.2301	18.4767	17.8051
2322_at	64.3551	28.3924	63.7877	43.5654	62.647	47.4447
2323_g_at	72.345	46.8847	61.9346	44.0743	66.5419	55.2245
2324_s_at	76.8297	59.5122	61.5195	58.2672	74.0937	66.721
2325_s_at	31.6109	22.1784	24.9846	19.9287	31.5808	26.3598
2326_s_at	25.7544	16.9366	24.8423	14.9226	27.1616	27.9314
2327_s_at	32.0231	21.4421	26.1822	23.2756	34.5065	27.7556
2328_at	22.337	31.2232	25.221	23.2112	21.6692	26.7083
2329_at	15.807	20.4948	14.312	14.5622	13.6074	17.4436
2330_g_at	25.0238	24.5501	23.335	19.063	19.9719	18.7768
2331_s_at	123.804	153.085	160.427	118.712	96.7972	116.277
2332_s_at	436.951	533.341	466.277	347.364	337.982	431.476
2333_s_at	153.225	136.156	137.447	107.227	120.407	143.078
2334_s_at	57.5411	41.1839	47.0444	38.3832	43.8035	55.5766
2335_s_at	96.0205	101.277	98.1939	100.648	96.8473	91.0049
2336_at	20.537	27.3557	25.7726	21.1641	17.427	22.9341
2337_at	33.6249	57.8924	43.3718	38.5691	33.7134	35.2112
2338_at	23.1826	31.6058	39.4919	28.9738	23.9794	25.5522
2339_at	15.0546	22.3309	24.2306	24.3817	16.7558	15.6156
2340_at	335.995	464.865	474.408	408.453	413.815	430.024
2341_g_at	53.0591	51.4747	59.7422	61.8257	66.3745	54.3336
2342_s_at	171.582	263.818	251.196	243.139	237.04	245.28
2343_at	81.8541	158.44	131.166	132.114	90.084	111.996
2344_g_at	79.2933	83.8248	84.0265	89.1965	87.1568	63.5257
2345_s_at	63.0824	71.1181	71.4151	54.7006	56.7528	51.4745
2346_s_at	15.8237	15.681	18.7051	15.6221	13.6248	12.4705
2347_s_at	11.5301	15.1554	11.8436	10.534	10.2494	10.1528
2348_s_at	271.718	262.426	252.479	236.461	215.781	222.438
2349_s_at	50.6657	46.764	45.2565	42.4767	36.8988	38.0239
2350_s_at	278.08	164.204	207.849	214.682	230.607	211.263
2351_s_at	63.9768	37.297	53.2951	58.4802	56.5661	52.0018
2352_at	92.0797	174.743	124.617	102.562	72.3351	84.2717
2353_at	109.68	225.916	166.983	128.273	87.8008	103.295
2354_at	27.5732	50.3994	36.8319	34.1318	24.2329	30.7328
2355_at	7.98372	11.6901	10.9967	9.50079	7.1001	7.50606
2356_at	39.8594	49.8709	36.8172	30.9531	30.9026	37.1577
2357_at	10.2046	16.5269	17.7492	15.4659	10.5926	11.3496
2358_at	10.7108	17.1079	18.9216	16.3315	12.0037	10.4775
2359_at	21.6331	34.839	40.3706	31.9169	21.7852	20.3222
2360_g_at	132.474	105.669	120.574	131.089	165.564	126.947
2361_s_at	76.7947	87.4125	86.6424	90.4193	85.0914	110.212
2362_s_at	190.134	202.54	205.533	233.901	226.039	252.233
2363_s_at	314.844	217.639	220.636	259.676	269.488	260.419
2364_s_at	127.628	72.5006	76.3016	132.444	136.665	118.896
2365_at	57.4995	105.607	83.6466	65.7671	62.3954	57.6073
2366_s_at	50.1379	54.7356	52.1811	45.3638	49.4425	40.3601
2367_s_at	70.0659	46.3414	49.8948	65.0845	61.484	67.3761
2368_s_at	7.0924	6.03862	6.26616	6.902	6.02702	6.88464
2369_s_at	10.6851	9.6267	10.75	11.0553	8.96851	9.15881
2370_s_at	12.0181	10.6136	11.054	12.4499	12.1717	11.9072
2371_at	58.9625	46.9545	62.498	54.6721	61.7587	47.4276
2372_at	93.4028	166.22	145.197	126.183	94.9392	95.719
2373_at	22.8431	35.0166	29.9426	25.9289	20.6934	22.5399
2374_at	111.575	199.163	196.795	140.923	114.491	141.727
2375_s_at	9.42341	23.1253	23.2041	17.9299	20.2972	23.6673
2376_s_at	50.9514	58.4857	70.0664	70.8648	56.7061	69.0922
2377_at	33.127	46.5846	51.8272	32.2326	31.4469	33.7038
2378_g_at	111.36	159.68	149.413	117.987	104.499	111.64
2379_s_at	43.8257	77.5222	66.0833	59.5237	52.9582	64.2646
2380_s_at	31.777	41.399	31.2295	29.0335	26.5153	39.5664
2381_s_at	80.602	130.568	91.5682	83.9371	66.7417	107.271
2382_s_at	227.832	286.361	183.027	198.158	187.352	249.313
2383_at	28.1404	61.0592	50.8605	51.612	35.3105	34.6383
2384_at	16.4848	25.8915	34.5296	23.2474	20.5944	19.0469
2385_at	4.69394	4.90142	5.60585	5.32904	4.6202	5.31255
2386_at	10.5279	15.2621	14.478	11.2272	9.80094	8.88106
2387_at	40.4331	56.379	55.0198	42.2014	31.8879	28.2467
2388_s_at	19.8975	19.939	20.5016	15.5103	15.3828	16.6443
2389_s_at	4.51438	5.89522	5.30165	4.15849	4.43432	4.18615
2390_s_at	54.1869	35.4572	41.0431	39.6269	45.876	42.492
2391_s_at	20.2508	13.1641	10.971	12.324	16.3956	13.9335
2392_s_at	18.5251	15.8242	15.6151	17.1295	16.624	17.4636
2393_s_at	118.806	83.3076	103.807	99.3061	111.278	91.2075
2394_s_at	66.8826	28.5955	34.9462	37.2667	53.0066	38.3575
2395_at	14.3917	25.7726	24.833	21.0057	19.2253	17.337
2396_at	18.758	35.7442	20.0614	18.5005	14.5459	17.3314
2397_at	24.1332	43.0042	30.9818	26.2426	19.343	26.4155
2398_g_at	35.0602	21.7343	33.7618	27.0705	28.1782	28.9733
2399_s_at	50.2316	33.7764	34.8033	34.1623	38.2361	43.4987
2400_s_at	53.3464	41.6019	44.7843	39.9507	44.7684	44.2313
2401_s_at	38.4447	35.1795	40.4906	37.9092	45.6545	46.3244
2402_s_at	109.368	49.8225	64.3681	79.6828	89.3966	99.4873
2403_s_at	82.4241	46.6451	61.3922	78.5393	83.104	92.4066
2404_s_at	188.814	108.573	178.833	201.47	220.104	210.669
2405_at	15.2918	25.4017	22.5819	14.1007	14.2566	14.7957
2406_at	16.5047	19.9229	16.7583	14.8573	14.3458	18.0674
2407_at	107.24	181.165	131.039	123.555	91.4675	134.658
2408_at	23.4499	29.3171	30.8793	26.4118	21.4083	25.666
2409_at	26.9773	49.5846	32.5635	28.5538	23.592	30.7163
2410_g_at	45.2698	68.7308	48.7288	41.6017	34.7524	44.1617
2411_s_at	133.33	204.602	163.947	104.594	97.3455	139.434
2412_at	222.436	362.334	241.619	232.598	172.621	167.871
2413_at	193.198	361.893	252.686	206.931	160.568	168.14
2414_at	16.6708	25.1373	22.0854	17.9447	15.0695	14.1305
2415_at	97.7317	208.5	144.158	121.12	86.267	96.1049
2416_at	22.7473	36.9641	28.1229	19.8748	17.128	21.1157
2417_at	63.8258	118.507	96.2024	66.1706	55.5437	57.4173
2418_at	22.058	47.9495	34.8598	23.4467	25.1603	28.5538
2419_g_at	102.178	71.0466	87.7837	70.8029	79.6872	93.2117
2420_s_at	88.9155	66.8323	60.9688	71.0992	63.6567	81.7438
2421_at	54.3898	115.065	96.4943	60.7488	39.6653	55.7913
2422_at	35.8101	104.593	86.4586	41.6591	35.664	36.085
2423_at	18.3824	40.2744	25.9422	18.0398	16.4687	16.5559
2424_at	15.4837	32.4768	23.0404	13.1103	12.0495	14.3004
2425_at	35.6827	37.6914	44.4826	36.9614	31.6849	30.0278
2426_at	76.2797	116.203	100.929	77.2926	68.4604	72.6243
2427_at	55.9812	106.333	80.0238	64.635	46.1634	57.8947
2428_at	14.0102	18.7156	19.304	17.5894	14.8357	15.6507
2429_at	7.10433	17.0279	10.7932	12.9443	8.29825	8.09636
2430_at	4.38746	7.59414	5.17266	5.21836	4.72438	5.69988
2431_at	15.7913	27.5608	22.885	22.3645	16.9257	18.0101
2432_at	97.4753	141.538	165.16	129.305	128.688	138.573
2433_at	40.7398	69.8512	52.1904	38.0981	44.3338	51.4727
2434_at	100.469	207.35	237.421	179.895	135.764	135.354
2435_at	12.4841	17.639	17.1583	17.4413	12.5388	13.4414
2436_g_at	457.943	557.569	613.551	521.852	470.13	1372.56
2437_s_at	207.434	268.114	258.674	201.39	229.492	472.383
2438_at	7.08533	8.3601	8.96288	7.5271	5.98252	7.75709
2439_g_at	8.97922	12.3005	11.3227	11.4109	9.79815	11.22
2440_s_at	16.6083	15.6876	17.1098	15.253	20.0541	15.1314
2441_s_at	9.30547	9.97703	10.0801	9.66534	8.0824	9.24388
2442_s_at	15.019	15.4721	15.2746	14.5203	13.3965	17.844
2443_s_at	17.4265	20.5785	19.0065	19.0973	18.3486	17.2666
2444_s_at	53.7363	49.0929	70.5432	44.736	44.6105	48.3546
2445_s_at	131.686	49.8549	99.784	100.164	132.108	93.7
2446_at	20.1775	35.3046	26.6384	22.3706	20.3374	23.691
2447_g_at	27.0912	25.6564	24.1844	21.4305	24.9472	20.8029
2448_s_at	48.8516	34.4891	48.5895	38.2723	50.4847	41.813
2449_s_at	166.168	110.628	123.249	116.458	142.04	133.525
2450_s_at	70.4075	31.1674	48.0947	54.097	73.8983	65.5575
2451_s_at	351.501	171.294	258.752	324.771	341.079	340.359
2452_at	78.299	104.44	102.79	79.0782	58.2147	62.7272
2453_at	25.4134	48.5305	40.5527	26.9965	22.8479	28.4648
2454_at	68.1895	93.2377	101.179	77.1159	61.711	64.9693
2455_at	64.2885	115.068	105.573	74.3325	63.5447	56.4113
2456_at	24.1573	41.94	36.9742	31.1828	25.0547	22.4397
2457_at	5.0478	7.6461	6.76493	7.39268	6.02796	5.00953
2458_g_at	108.661	134.175	114.008	86.097	90.8176	112.137
2459_at	125.804	124.977	124.253	106.454	108.511	106.045
2460_at	51.2726	79.412	67.2607	55.0992	42.7921	44.9164
2461_at	30.0369	15.8241	24.5364	24.2486	34.6394	30.3004
2462_g_at	41.3777	20.4689	29.2715	27.7431	32.9604	34.6038
2463_s_at	56.6953	55.0628	62.2764	67.0833	60.9553	67.4704
2464_s_at	194.474	100.668	132.419	158.446	157.578	191.146
2465_s_at	308.457	125.109	244.208	272.056	251.405	304.198
2466_s_at	12.6203	7.86613	7.95857	9.59979	10.9277	12.5536
2467_s_at	352.244	188.832	278.646	350.308	313.177	375.117
2468_s_at	241.969	109.731	160.805	253.118	224.715	254.422
2469_s_at	37.8572	13.5913	22.1169	37.4913	35.4259	39.8738
2470_at	47.3841	72.617	51.9364	48.2633	53.0797	56.7315
2471_g_at	35.3324	50.0895	39.8761	37.9029	28.3788	31.9013
2472_s_at	49.2917	65.311	54.8334	43.9048	44.6782	50.1674
2473_s_at	43.2778	70.1999	35.7124	44.6109	42.2306	47.3626
2474_s_at	11.274	16.2031	13.6867	16.6267	13.5921	19.2608
2475_s_at	22.6771	30.3445	21.4882	21.9957	20.3581	25.8438
2476_s_at	102.688	111.143	100.722	101.316	92.6229	108.35
2477_s_at	90.8087	77.4236	81.0327	90.3007	78.4112	88.7154
2478_at	67.9047	55.7366	65.5785	70.145	51.0013	44.9384
2479_at	43.8029	50.3731	55.5243	52.1421	33.4761	40.4766
2480_at	9.84898	14.9876	14.2063	11.0855	9.64457	8.57926
2481_at	11.4114	11.3068	13.1795	10.9615	11.5331	7.88461
2482_at	38.2239	61.5253	60.2489	68.8394	46.3836	52.0676
2483_at	45.6815	78.1181	54.714	53.1252	44.3309	68.0681
2484_at	6.43867	9.86646	8.94157	5.26638	5.35674	5.47935
2485_at	16.5509	20.0721	19.0136	15.489	11.672	13.7886
2486_at	44.4325	56.8055	46.2256	45.5729	29.0226	29.9154
2487_at	133.113	187.558	180.924	153.805	137.696	112.046
2488_at	32.3228	66.5887	59.5145	37.0723	25.4348	31.4571
2489_at	3.41373	4.52625	4.24281	4.05841	3.69508	4.60437
2490_s_at	259.36	269.91	232.255	218.331	181.298	369.393
2491_s_at	91.8845	106.03	86.3677	78.8979	75.606	121.493
2492_f_at	76.5689	77.5649	81.5592	79.2748	73.2914	145.757
2493_at	112.891	106.3	124.156	114.267	97.8587	101.513
2494_at	20.8398	29.4252	30.2241	29.0668	24.8292	22.0072
2495_at	84.1923	175.188	130.43	118.294	81.865	98.7194
2496_g_at	26.2414	40.0081	31.207	30.833	23.6996	30.98
2497_s_at	14.0219	28.0442	20.2753	20.6094	13.7505	15.6938
2498_s_at	60.8603	105.459	93.9619	73.799	62.8186	69.227
2499_s_at	55.0786	90.6604	64.1467	63.6489	48.5707	58.3717
2500_at	34.8289	31.4788	30.2881	28.3653	29.558	23.841
2501_g_at	58.7501	53.0115	55.3916	58.651	65.8048	57.759
2502_s_at	53.8672	82.2751	76.5686	63.4322	54.1563	65.0616
2503_s_at	11.4353	14.1717	14.9032	10.7119	10.273	11.0319
2504_s_at	168.923	206.867	157.462	162.477	135.824	136.745
2505_s_at	124.25	107.686	92.4606	95.8203	89.8576	90.2976
2506_s_at	240.226	231.895	225.822	214.828	180.779	152.146
2507_s_at	29.2331	23.1715	25.1796	27.2981	20.9364	22.1789
2508_s_at	151.669	165.47	125.9	124.312	113.712	114.407
2509_at	270.266	508.629	479.853	337.133	245.746	256.509
2510_at	22.4721	49.3698	34.3703	31.3218	22.3958	25.4654
2511_g_at	20.3562	13.4936	16.9216	14.2632	17.3624	13.1723
2512_s_at	26.2026	26.8824	31.1253	21.4338	24.7212	24.7829
2513_s_at	30.9635	38.7212	33.3482	21.0216	28.2828	23.2933
2514_s_at	93.8977	99.829	91.1635	78.8244	77.3954	90.0671
2515_s_at	46.2516	74.4863	68.1569	56.6425	56.8628	47.4049
2516_at	13.3858	27.3141	21.1278	19.1531	13.7627	13.3636
2517_at	19.4385	38.2246	37.2852	24.5149	18.3295	21.1325
2518_at	99.6972	159.012	136.87	122.809	90.7575	95.8432
2519_at	26.6272	39.3389	32.9882	28.9675	23.9813	24.7802
2520_at	67.0378	79.3662	77.6996	68.0046	64.4717	55.0596
2521_f_at	10.9711	28.0849	11.2776	10.7938	9.46875	20.1026
2522_at	8.4987	9.85285	10.3186	8.83802	7.52203	8.37059
2523_at	9.48892	9.25968	12.0578	13.7323	8.46854	9.94143
2524_at	6.98296	9.87068	9.9975	7.90344	7.14061	7.49432
2525_at	58.4678	109.468	98.7115	84.197	58.2398	65.7638
2526_at	11.3062	16.8101	11.3511	10.0989	9.44664	11.9176
2527_at	13.033	19.8205	16.5474	16.0935	11.5531	14.0979
2528_at	30.8859	57.0827	55.4297	40.5185	26.8909	32.2429
2529_at	5.74326	9.63471	7.09487	6.77502	5.04204	5.72571
2530_at	35.252	39.1577	47.0578	33.3186	27.8386	25.3752
2531_at	22.9638	24.6589	30.8836	21.6511	19.2441	19.1804
2532_g_at	11.1406	10.3002	11.1074	7.74467	12.0281	10.8895
2533_s_at	41.4998	66.4816	52.0355	28.7576	43.1813	36.4119
2534_s_at	20.4477	29.8839	28.8837	22.9715	25.8584	20.2203
2535_s_at	227.388	300.379	262.691	211.716	210.042	238.711
2536_s_at	104.431	145.02	119.903	90.1826	99.1313	109.71
2537_s_at	271.986	394.032	350.523	272.108	231.231	282.625
2538_s_at	148.497	157.111	140.972	127.111	139.551	156.47
2539_at	65.2494	86.0787	93.552	72.5179	60.6161	56.6977
2540_at	83.5711	162.198	143.679	90.77	78.295	90.7671
2541_at	4.70972	5.97039	4.81781	4.13172	4.36554	4.77898
2542_at	5.30315	5.07752	6.45716	5.06361	4.39275	4.36764
2543_at	144.619	215.84	241.67	174.557	140.115	133.947
2544_at	16.1668	24.5886	22.9216	19.3783	15.9661	19.029
2545_at	24.3858	28.8592	23.6593	25.5071	19.3282	17.8748
2546_at	22.8591	32.7818	24.9902	29.2873	19.2947	23.6953
2547_at	6.41853	5.45986	6.89481	6.05318	5.18162	7.09399
2548_at	31.5007	35.408	35.3704	46.0098	27.2376	52.9173
2549_at	8.03282	14.0644	6.99745	8.87298	5.52066	7.57381
2550_at	5.34708	6.86361	6.95793	7.64188	5.13998	7.75148
2551_at	12.4574	14.0628	12.3521	13.0765	11.3551	13.2786
2552_at	13.3129	18.7105	10.7141	14.3142	13.697	10.7269
2553_at	21.8842	19.3329	15.1486	18.8627	17.2301	14.5812
2554_at	137.432	58.7211	70.5681	159.931	80.0168	24.4936
2555_at	43.4214	49.1748	56.4104	61.4583	41.3206	32.6847
2556_at	18.1381	14.1823	14.3192	12.6692	12.9803	11.2416
2557_at	26.2615	19.2246	17.3296	21.8815	16.5903	14.4271
2558_at	33.373	54.5748	50.4417	41.5878	36.2074	33.0458
2559_at	84.4119	104.643	118.112	90.9391	87.1365	69.8014
2560_at	223.007	322.367	334.029	238.158	235.387	235.371
2561_at	74.5095	120.89	109.418	95.415	73.5761	80.2071
2562_g_at	10.7567	15.2947	13.592	12.7248	11.7276	12.0191
2563_s_at	46.4119	73.7289	76.3871	59.1121	45.9893	51.1469
2564_s_at	89.403	126.392	122.448	103.287	91.9221	95.0254
2565_s_at	29.2689	30.0344	31.721	31.9164	27.3846	28.8119
2566_s_at	114.284	72.4618	69.5345	111.646	102.027	99.3136
2567_at	18.7926	19.6243	18.7874	19.2381	18.3009	15.3037
2568_at	180.607	189.368	254.233	164.602	160.575	164.13
2569_at	54.6632	94.0874	67.3972	55.0953	51.1459	56.3686
2570_at	28.1228	31.7993	26.1117	17.2825	26.5778	24.2889
2571_s_at	93.0192	61.1626	90.2288	70.4207	85.23	73.3101
2572_s_at	69.5914	23.0589	52.3548	47.6324	61.5354	53.3549
2573_at	9.67478	12.1874	14.4504	10.7595	8.35089	9.05302
2574_at	63.2943	45.3807	48.5255	62.6896	76.1083	57.3724
2575_s_at	104.112	129.681	110.834	80.9332	95.8547	115.989
2576_s_at	77.5049	75.7454	91.4326	61.89	82.7947	96.1894
2577_s_at	96.1586	84.9296	98.391	78.2334	90.2865	125.112
2578_s_at	195.904	202.854	202.757	211.386	214.246	277.829
2579_at	78.2765	95.1972	123.521	81.3742	84.6319	66.9478
2580_at	10.8625	15.3609	16.4619	14.8837	11.6191	10.3981
2581_at	10.2401	19.6417	14.934	16.1599	10.4127	11.3018
2582_at	303.436	437.709	476.746	416.966	359.338	318.586
2583_g_at	126.429	169.943	153.99	136.789	146.494	128.158
2584_s_at	48.5967	38.8162	43.4035	38.8988	44.0537	53.2632
2585_s_at	13.3905	12.7036	17.825	16.5857	14.2013	17.3506
2586_s_at	127.371	105.101	133.007	126.25	123.971	151.327
2587_at	19.8237	27.8804	37.9331	24.2909	19.6975	21.2701
2588_at	36.4414	41.3326	34.7363	34.2339	41.6849	52.5377
2589_g_at	328.485	328.846	250.647	287.204	282.935	328.655
2590_s_at	359.519	332.564	265.814	301.61	274.125	353.567
2591_s_at	64.8742	55.1853	45.685	56.6657	57.4568	67.7154
2592_s_at	475.5	365.167	339.743	433.932	414.234	551.231
2593_s_at	664.001	723.39	608.965	702.802	654.505	863.621
2594_at	11.0741	18.3287	14.7497	12.5984	13.4336	12.0896
2595_at	84.5566	155.031	132.765	109.366	85.4296	91.6524
2596_at	24.8013	43.82	25.3046	30.7767	19.0766	23.3295
2597_at	55.1325	67.7832	58.3692	58.2509	45.876	62.1281
2598_g_at	103.737	167.373	97.544	134.54	79.5506	268.61
2599_s_at	1024.34	1598.41	996.42	1354.69	730.169	2203.73
2600_s_at	580.2	970.039	465.14	639.97	415.454	1392.48
2601_at	60.0299	93.5937	61.1166	55.9404	53.3813	58.283
2602_g_at	1191.08	2044.32	972.529	920.616	898.638	1208.58
2603_s_at	338.153	446.998	246.732	229.352	248.085	410.471
2604_s_at	305.373	411.959	191.077	245.52	237.635	314.846
2605_s_at	896.425	1380.06	762.03	891.724	808.853	1223.78
2606_s_at	2263.63	3880.41	2119.16	2555.94	2031.65	2973.04
2607_s_at	3740.78	4954.35	3281.24	4546.13	4146.69	5639.21
2608_at	57.1597	79.6464	63.3563	58.1775	43.2761	43.3799
2609_at	107.051	154.857	161.315	113.002	90.7413	84.7468
2610_at	41.2087	46.8848	61.8107	41.9723	36.4524	29.3152
2611_at	68.3824	91.942	79.5932	71.4153	59.4847	58.6924
2612_g_at	8.19068	12.2001	11.5799	8.63143	7.32418	7.75901
2613_s_at	15.2826	28.6624	27.1977	18.6311	15.6186	17.9492
2614_s_at	6.5975	7.7709	10.1555	7.9682	7.23745	5.92849
2615_s_at	25.2985	17.2769	22.5241	23.1674	21.1036	19.0285
2616_at	10.0082	8.00897	10.4522	9.72844	10.3613	7.74273
2617_at	29.7003	51.7555	36.3513	37.5315	22.6793	25.4592
2618_s_at	31.7358	43.2355	40.2659	28.3671	29.4515	32.4043
2619_s_at	19.4601	25.5402	11.8561	17.6059	15.404	17.2086
2620_s_at	51.9408	44.5642	33.726	40.248	35.3417	53.2903
2621_s_at	33.3042	27.8193	25.0732	23.0614	24.913	25.9756
2622_s_at	184.069	172.895	125.125	141.819	145.283	195.249
2623_s_at	102.197	113.217	105.03	107.402	93.9864	119.944
2624_s_at	198.427	140.451	133.146	168.168	174.057	194.357
2625_at	14.0846	44.9697	34.2133	23.3954	19.7674	33.3159
2626_at	62.7304	102.538	90.6427	74.2299	66.0842	62.2537
2627_at	35.3414	91.2432	78.4043	32.5785	32.4748	69.9101
2628_s_at	40.2438	394.077	90.7943	48.4138	35.3698	509.415
2629_s_at	105.803	1420.68	267.424	126.05	82.7894	1804.34
2630_s_at	44.6842	647.092	155.405	66.3597	50.4648	1015.73
2631_s_at	108.659	628.539	209.313	110.77	103.142	995.752
2632_at	74.8108	114.741	111.356	80.5483	64.9803	63.9392
2633_at	24.3587	28.9972	30.0177	22.9397	20.0916	18.0716
2634_at	12.8016	20.3739	19.291	13.2462	14.1148	10.6616
2635_at	14.9785	21.0657	17.305	14.036	14.5784	11.8153
2636_at	42.1846	66.9441	52.635	39.667	37.0676	37.2158
2637_g_at	222.73	181.82	214.788	196.346	242.273	223.402
2638_s_at	546.617	336.924	433.72	465.795	549.012	544.729
2639_at	36.0136	60.2709	41.6567	35.281	34.0694	33.8676
2640_at	20.6907	23.7409	25.2782	19.0685	20.3274	15.6503
2641_g_at	62.733	126.091	92.31	73.7055	74.2269	103.812
2642_s_at	87.6851	143.419	125.012	65.8785	94.4458	109.934
2643_s_at	267.822	431.557	386.972	217.733	271.634	361.559
2644_s_at	142.872	184.701	172.502	104.281	145.073	194.489
2645_s_at	863.447	804.597	1105.17	655.271	900.266	1036.97
2646_at	30.7306	36.611	40.5658	27.7455	28.2367	25.9844
2647_at	55.989	59.1745	82.6044	52.767	58.0776	44.5958
2648_at	37.3712	54.8038	60.7074	34.9393	32.8231	36.9309
2649_at	10.8414	17.7905	15.4464	12.5618	11.873	12.3955
2650_g_at	15.854	9.49201	10.8582	8.90255	11.0197	10.7882
2651_s_at	88.854	60.8431	83.9514	60.307	84.2052	64.6538
2652_s_at	84.1465	40.3432	65.0176	57.2042	77.9052	74.8076
2653_at	27.1923	43.4721	35.657	28.8266	27.7262	27.6264
2654_at	22.5811	29.2508	29.6606	24.724	15.785	21.2946
2655_at	5.81303	10.2365	7.35424	8.31396	7.4936	8.10848
2656_at	61.6631	101.519	89.9269	77.9252	60.6965	62.0541
2657_at	33.9143	46.4108	48.0775	41.5548	33.6319	36.7089
2658_at	14.3079	18.5542	18.5676	21.1229	11.4897	14.1568
2659_g_at	48.4069	67.3353	59.514	48.8662	50.0444	54.5106
2660_s_at	35.6197	41.38	45.8574	35.2471	31.8604	34.4582
2661_s_at	24.3858	26.8991	33.9736	24.0243	22.8382	24.4646
2662_s_at	172.38	167.904	162.088	147.51	141.484	132.243
2663_s_at	185.715	108.283	122.102	132.922	134.767	123.557
2664_at	10.4339	13.5401	12.7566	11.4417	9.52586	12.4473
2665_at	27.3754	32.5152	39.558	29.5268	22.7074	26.3044
2666_s_at	89.4963	110.828	103.454	88.6449	86.5459	97.3284
[truncated: 7,336 more rows]
