# Supplementary material for: A Predictive Model of the Oxygen and Heme Regulatory Network in Yeast
Source: PLoS Comput Biol. 2008 Nov 14;4(11):e1000224. doi: 10.1371/journal.pcbi.1000224 (PMC2573020; doi:10.1371/journal.pcbi.1000224)
Supplement: Dataset S1 — Normalized gene expression data for all experiments (processed using RMA Express) (2.76 MB ZIP) [file pcbi.1000224.s001.zip › Zhang-YeastL51-[anaerobic_Co_deltaHap1]_RMA.xls]

## Sheet: Set123RMA
ID_REF	YeastL51_[air+Hap1+]_rep1	YeastL51_[air+Hap1-]_rep1	YeastL51_[anaerobic_Hap1+]_1.5hrs_rep1	YeastL51_[air+Hap1+Co+]_rep1	YeastL51_[anaerobic_Hap1+]_6hrs_rep1	YeastL51_[anaerobic_Hap1-]_6hrs_rep1	YeastL51_[air+Hap1+]_rep2	YeastL51_[air+Hap1-]_rep2	YeastL51_[anaerobic_Hap1+]_1.5hrs_rep2	YeastL51_[air+Hap1+Co+]_rep2	YeastL51_[anaerobic_Hap1+]_6hrs_rep2	YeastL51_[anaerobic_Hap1-]_6hrs_rep2	YeastL51_[air+Hap1+]_rep3	YeastL51_[air+Hap1-]_rep3	YeastL51_[anaerobic_Hap1+]_1.5hrs_rep3	YeastL51_[air+Hap1+Co+]_rep3	YeastL51_[anaerobic_Hap1+]_6hrs_rep3	YeastL51_[anaerobic_Hap1-]_6hrs_rep3
1769308_at	1941.04	1921.75	1328.43	1283.05	2550.96	1713.53	2172.16	2000.99	1579.26	1343.93	1589.9	1862.29	1544.45	1513.65	1430.9	1214.86	1044.24	1382.26
1769309_at	217.472	182.78	193.679	161.145	186.88	195.904	223.638	185.857	194.521	194.421	193.787	225.807	200.79	213.328	168.124	233.296	218.363	260.616
1769310_at	134.083	126.682	128.186	131.034	128.145	150.5	208.724	172.106	145.289	174.554	184.203	266.95	193.778	196.622	192.451	189.074	227.212	217.449
1769311_at	7632.48	8854.3	7168.4	7029.47	11140.6	10035.9	1532.11	5195.3	1354.27	7930.15	6222.31	5388.49	6655.53	7441.88	8760.62	5711.2	2897.73	3322.05
1769312_at	823.871	691.362	800.584	857.127	622.979	329.978	306.99	354.061	282.796	717.577	214.224	185.692	533.445	521.178	669.747	388.516	314.726	143.525
1769313_at	291.596	323.457	248.48	320.401	260.82	423.394	550.144	391.492	362.434	303.301	297.609	375.444	284.283	308.242	259.098	150.312	161.748	143.532
1769314_at	3005.42	3209.12	2666.58	2272.39	2767.22	3799.28	6000.27	5670.8	4427.7	2156.85	4372.57	4776.65	2538.94	2855.94	2371.94	1782.19	2651.68	2146.77
1769315_at	45.56	38.1929	50.7732	42.3029	49.399	46.9598	61.6997	51.773	57.4957	49.0177	50.8286	60.8012	47.8775	45.468	37.4882	48.6188	73.3767	55.5751
1769316_s_at	55.5076	51.5093	49.354	54.0906	52.9705	56.2965	72.9255	72.3865	60.7501	61.1286	57.7023	68.3791	57.1263	55.3388	61.2956	79.1331	91.9664	63.7508
1769317_at	453.788	612.474	1681.16	838.926	513.147	1312.8	1533.31	1020.72	4215.8	838.926	1820.3	1471.58	715.126	828.708	967.818	534.951	625.69	626.676
1769318_at	95.3393	86.4506	88.5598	90.1159	112.245	87.652	115.861	130.485	113.027	93.8037	114.786	162.298	103.393	98.9401	92.536	117.609	112.417	200.866
1769319_at	2903.49	3292.97	1636.44	2490.57	3081.55	4193.09	4583.78	3826.1	2128.07	3172.62	3933.13	3968.43	2603.14	2283.74	3627.69	1857.26	2176.13	2159.38
1769320_at	1008.91	1023.75	688.123	890.95	1145.49	958.398	592.721	1019.17	783.48	742.04	689.085	734.566	801.94	729.072	870.006	609.751	775.523	562.133
1769321_at	2391.86	2022.53	1638.28	2982.49	1096.42	2130.45	606.364	1937.87	1686.12	2873.55	1199.02	1413.12	1931.26	1699.45	3004.95	1389.96	941.739	800.258
1769322_s_at	1124.75	1034.3	1162.65	892.232	818.202	910.558	1227.38	579.828	628.001	1110.21	1092.43	973.228	1517.42	1641.43	984.884	1570.76	1404.76	1171.05
1769323_at	717.158	790.193	813.071	712.73	589.842	774.859	192.242	537.778	521.198	611.924	336.925	327.183	706.866	717.865	879.151	585.845	694.101	556.651
1769324_at	766.216	790.117	668.159	779.969	646.813	539.084	806.813	614.146	443.369	833.035	549.14	605.48	622.661	536.272	694.071	494.084	271.019	349.864
1769325_at	204.716	196.388	162.035	168.912	175.199	101.62	117.68	109.619	108.666	141.917	97.3254	102.406	90.3442	95.3193	126.273	39.9251	76.2354	38.9537
1769326_at	127.481	152.066	121.192	123.998	153.551	149.066	247.389	207.858	149.087	187.21	223.523	235.072	210.041	215.058	136.624	184.46	256.985	152.158
1769327_at	26.5573	28.8114	25.9538	26.0101	28.0934	28.4478	40.397	32.8378	32.5386	30.898	30.3909	34.2263	30.7253	30.9057	29.1619	39.5979	53.4213	52.996
1769328_at	171.354	154.866	178.638	168.907	179.131	199.598	243.856	221.659	307.338	224.724	243.754	327.183	227.228	240.927	176.028	234.212	200.531	226.349
1769329_at	5194.76	5251.88	3536.91	5807.78	8222.35	6713.43	3465.46	5439.85	2258.98	5291.16	6471.42	6011.22	3784.77	4192.06	3832.03	3503.89	3353.89	4471.88
1769330_at	65.6856	79.6532	67.723	63.0124	72.5608	74.3415	145.423	116.38	77.944	88.3147	104.53	112.95	87.0945	96.2706	87.5332	105.375	96.1223	141.817
1769331_at	1781.21	1250.42	4276.74	2360.88	1171.76	2347.11	1043.45	1581.19	4511.64	1945.77	890.602	824.211	1673.14	1841.88	1846.48	1446.42	1292.32	843.091
1769333_at	200.756	231.073	145.715	190.231	276.691	345.418	228.717	234.734	202.683	196.933	424.602	422.646	147.954	164.333	187.261	134.131	176.705	183.367
1769334_at	326.809	269.661	317.041	301.343	500.202	332.844	716.481	505.309	671.116	321.326	435.509	667.879	402.476	349.738	346.28	644.54	706.765	1206.76
1769335_at	3352.02	3732.92	1887.28	1917.65	3741.44	1544.02	2070.32	1339.39	660.325	2194.04	1822.95	1612.36	2259.78	2604.37	2339.08	1523.18	1567.83	1670.12
1769336_at	586.733	592.135	584.589	559.011	574.126	273.149	26.231	213.939	185.163	478.065	79.2944	55.1045	419.645	414.865	331.41	245.751	134.978	42.6889
1769337_at	48.9883	52.5439	52.2152	61.1051	48.3705	46.6618	58.7168	53.285	54.727	47.4507	66.6692	54.4046	58.2227	60.0078	52.1422	66.1649	54.9399	57.5474
1769338_at	727.918	691.693	615.535	753.483	968.758	1171.09	266.362	664.937	502.69	617.344	637.378	587.123	608.535	635.185	736.014	499.311	338.512	260.284
1769339_at	2631.52	2847.09	3489.65	2919.85	2424.09	3180.46	3504.21	4844.43	5237.59	2685.68	3236.19	2952.89	2208.64	2876.84	2874.44	2168.03	2026.45	1021.81
1769340_at	86.8541	82.5258	109.273	74.6767	142.788	117.589	193.385	130.202	128.819	117.566	178.19	193.046	103.75	99.399	107.204	139.611	163.634	183.21
1769341_at	8714.87	8414.95	6830.72	8169.7	6642.33	6595.48	5832.91	5676.11	4894.33	8697.73	5107.35	4255.89	8184.66	8067.54	9702.67	7844.7	8462.87	5779.99
1769342_at	81.9186	69.4058	60.821	58.1286	84.1086	92.0775	107.476	86.4792	74.5103	70.3369	126.692	101.331	80.8699	88.8742	77.5401	80.3713	72.7356	104.025
1769343_at	153.457	168.474	110.769	134.69	134.757	151.342	327.043	210.438	145.875	179.012	271.282	267.603	189.328	239.519	170.559	160.12	253.271	199.928
1769344_at	11112.5	7636.58	5486.07	12413.8	12600.1	8426.78	4185.25	5095.99	1310.87	12912.3	4412.55	7011.71	9706.42	6284.72	11497.8	5371.85	6217.95	11176.4
1769345_at	1029.65	957.785	745.993	839.783	922.067	646.667	400.164	532.728	286.942	792.908	337.159	324.021	632.954	689.007	846.722	604.921	374.856	418.51
1769346_at	1764.09	2047.91	1459.21	1927.65	1958.98	1792.68	1309.37	1205.83	443.054	1991.01	1173.06	1398.88	1659.28	1332.49	1521.54	1314.1	681.462	715.64
1769347_at	65.8811	63.0333	64.2744	63.6438	71.8959	60.3883	78.1769	81.1225	68.7649	65.1922	79.5234	96.5589	68.292	55.2752	58.1444	73.5722	64.1756	91.5952
1769348_at	118.054	102.738	103.481	123.582	137.705	127.974	218.617	163.532	157.351	133.745	147.129	207.821	127.918	128.516	122.738	139.882	179.696	200.149
1769349_s_at	1109.39	1347.19	483.22	712.829	704.644	710.205	475.645	683.381	197.276	992.962	539.043	649.247	957.425	782.667	665.095	1374.19	299.66	305.934
1769350_at	495.204	475.499	669.317	678.606	325.322	327.339	237.219	296.185	345.434	553.202	228.337	218.3	434.925	383.837	420.521	388.191	284.554	172.701
1769351_at	182.741	179.272	190.436	190.289	207.388	186.078	285.134	236.025	238.369	224.831	301.366	269.252	282.851	223.578	203.632	257.198	280.473	330.882
1769352_at	1848.49	1670.81	4248.67	1837.3	1566.04	3935.36	3638.14	2855.52	8248.74	1295.83	2538.68	2744.19	3023.82	2696.85	3396.56	3173.46	3428.08	3030.62
1769353_at	41.1152	42.841	42.5501	38.6773	40.7164	35.8207	44.716	47.2319	45.3172	41.8095	45.102	46.8998	39.3586	39.7559	36.9636	39.3539	53.6021	58.8941
1769354_at	108.447	102.917	140.746	118.265	142.358	147.755	234.319	191.556	184.799	146.368	149.824	199.108	130.043	120.459	124.308	220.362	203.825	288.316
1769355_at	57.0229	57.1202	54.8337	55.6072	54.0788	50.6173	61.3072	62.5001	60.7897	44.9465	61.66	66.7077	57.1657	64.3043	57.0009	67.2804	84.2339	105.816
1769356_at	4636.96	5346.86	5872.75	3841.98	7298.26	3604.72	1462.87	1263.37	1474.2	4045.52	2217.87	1889.82	3133.65	3154.99	4680.24	2672.7	2983.97	2736.26
1769357_at	121.41	120.991	108.602	94.4052	123.73	107.624	186.681	141.331	155.3	123.852	187.438	189.683	139.127	154.286	131.631	185.465	182.081	195.154
1769358_at	1367.39	1415.11	1265.01	1174.48	855.114	867.475	595.75	894.149	776.524	1072.41	632.487	582.444	1214.77	1048.47	1141.3	983.927	809.55	560.693
1769359_at	686.173	598.857	1112.06	1132.23	634.057	880.813	318.315	478.871	1314.47	926.586	513.027	427.869	816.702	910.222	1061.65	826.872	853.337	337.583
1769360_at	33.3535	35.1086	30.4164	27.8444	29.0156	32.9097	32.1985	38.2374	26.7029	32.4885	42.7905	35.09	37.4604	39.441	34.5712	33.2823	38.4977	36.1946
1769361_at	755.564	643.521	1070.83	931.045	760.924	767.265	811.946	556.041	963.421	628.142	622.24	666.694	487.743	536.51	701.813	515.366	830.313	483.104
1769362_at	13976.8	13196.9	13637.9	13849.5	12329.4	14482.6	10099.6	11821.8	10822.1	14334.9	12443.1	12381.3	13814.7	13231.2	13481	14823.9	14011.1	13400.7
1769363_at	179.91	201.927	179.759	164.551	182.726	197.363	346.203	255.29	192.322	208.724	300.907	359.146	253.94	266.058	232.852	320.648	282.893	290.874
1769364_at	49.3617	57.6707	51.0214	45.8188	78.445	54.49	90.1843	62.9331	63.6016	54.6794	84.4676	69.8594	53.0394	61.9519	57.953	55.7846	80.1897	52.965
1769365_at	16328.4	15523.9	9699.48	16201.8	18867.6	17026	18650.4	17866.2	10082.6	15812.6	17768.3	18523.6	12816.7	14686.1	14477.2	11524.7	16445.9	19344.3
1769366_at	511.949	574.002	637.783	496.632	288.757	372.155	445.943	351.284	309.779	439.158	167.828	147.073	550.355	473.508	407.103	474.655	146.705	143.787
1769367_at	70.0215	62.7784	74.1283	57.5352	75.5037	57.584	115.185	80.245	72.848	78.6763	110.502	102.697	83.6526	79.0236	79.703	83.5908	74.5171	71.6322
1769368_at	1643.81	1539.76	1832.94	2315.56	1385.73	2728.87	2195.03	1903.14	2867.41	1894.88	2070.83	2096.15	1511.72	1631.98	2111.1	1532.99	2399.89	1684.59
1769369_at	94.5231	97.6161	82.0137	86.6908	95.7749	92.6222	120.118	93.7889	91.928	79.0254	141.129	109.593	83.2474	109.378	94.26	112.94	102.541	108.167
1769370_at	35.6875	36.6806	38.1276	35.6116	36.9367	38.4634	51.1924	44.7146	39.4967	38.6636	37.7715	43.8988	40.754	43.7384	35.8018	46.6251	46.8077	55.7619
1769371_at	7053.65	7028.02	8228.59	6511.88	6463.35	5278.08	2116.7	3467.02	2152.87	6189.57	3284.12	3228.39	5111.74	5437.31	5353.64	4302.58	2779.86	2488.36
1769372_at	46.4363	43.9555	42.8302	42.8579	53.6771	52.5495	93.8468	55.3533	53.129	47.5734	67.7727	75.883	63.4545	58.52	48.8805	48.959	66.7201	71.5259
1769373_at	2315.04	2466.51	3062.23	2552.23	1059.52	1488.15	994.361	1717.81	2428.17	2085.55	980.591	694.335	2025.01	2028.08	1833.31	2006.78	1788.21	709.952
1769374_at	1580.26	1768.69	2530.24	1212.9	878.4	1527.23	6824.44	3097.47	5893.59	1130.66	1965.3	2000.55	1102.31	1420.13	1475.7	928.081	1246.39	939.186
1769375_at	15336.8	14922	13833.5	16039.8	15634.9	15684.8	12690.8	15315.9	14770.9	14134.5	17014.3	17244.4	14198.1	15336.7	13327.5	15060.1	15232.9	15042.4
1769376_at	44.7329	51.7303	54.122	39.9018	50.4385	46.9495	74.1242	46.8576	55.6549	49.601	62.1057	59.9971	50.3903	54.2926	48.6248	47.7133	40.8839	48.8035
1769377_at	2274.99	2535.2	5926.41	2865.82	3070.37	4418.76	1826.9	3107.7	5907.16	1896.79	4860.31	3592.97	3063.2	3185.48	2102.72	4176.08	1634.58	1882.83
1769378_at	13942.7	14383.7	12296.4	14816.1	11229.4	15005	11962.9	14369.8	14774.2	15761.9	12741.7	10770.6	14959	15607.3	13531.9	14493.9	11397.1	9070.16
1769379_at	205.373	174.098	239.136	199.589	159.853	208.317	324.111	261.193	412.851	202.518	209.438	259.94	196.651	205.929	183.984	329.568	309.52	382.614
1769380_at	37.1905	31.1548	36.7625	32.4586	38.0528	37.1463	43.8168	43.6492	39.8343	38.8341	38.5283	50.7978	36.3241	37.6317	35.0417	40.6366	40.1818	55.7895
1769381_at	52.7159	65.9482	48.2007	62.0511	62.1704	55.0781	84.7178	73.7776	74.2448	63.7832	89.0936	96.435	69.0867	60.9162	73.5134	62.5104	99.203	137.323
1769382_at	36.9699	46.7152	38.4604	54.5632	45.3065	42.1558	46.062	41.7642	47.2811	41.9695	51.6086	46.653	48.8474	48.5072	43.1098	64.4171	52.6295	47.4226
1769383_at	2442.58	2652.04	2248.22	2572.36	2688.84	3334.43	716.207	2554.78	2036.06	2453.64	2244.68	1943.21	3118.48	2816.2	2602.96	2594.31	2527.59	2122.04
1769384_at	226.155	238.302	257.802	230.682	321.051	328.224	498.61	423.289	391.901	280.255	417.07	554.75	276.243	271.102	218.943	394.557	516.911	591.675
1769385_at	2954.48	3351.18	2321.31	3101.52	2869.21	3626.18	1698.81	3687.2	1775.6	3622.98	2570.48	2139.56	3066.16	3115.85	3217.9	2292.15	2129.11	1937.26
1769386_at	79.5039	88.7289	76.7826	80.2862	94.2147	103.738	141.032	93.7463	86.2989	95.1119	132.677	124.346	90.7318	91.5023	97.9171	99.647	135.551	123.132
1769387_at	8540.16	7928.23	6443.97	7930.47	8943.37	8445.48	5989.7	6316.24	5180.35	7022.76	6959.27	7260.07	5545.04	5983.31	8035.89	4382.04	8393.34	5228.59
1769388_at	1399.5	1411.55	3689.67	1561.8	571.987	1140.34	1075.56	1272.71	3359.42	1258.5	647.718	747.587	1529.79	1315.78	1360.77	1395.98	868.869	393.769
1769389_at	40.6563	39.9105	33.643	43.0148	45.6532	41.3408	53.7116	49.5132	62.105	43.3296	47.4357	62.2565	45.2884	39.4424	48.6834	63.6693	43.8418	67.6218
1769390_s_at	15595.7	15089.7	14842.6	14389.9	13526.9	14715.4	5278.4	12882.4	6898.81	15300.8	11208.9	9193.09	13322.8	13657.2	12433.1	13721	10382.8	11721.7
1769391_at	111.527	111.394	119.79	105.558	140.879	132.995	253.031	184.27	183.077	150.866	202.152	267.382	139.42	157.858	135.488	244.492	240.909	386.113
1769392_at	580.982	532.455	561.421	559.113	639.813	930.741	788.113	692.125	687.32	510.527	726.515	709.88	323.228	401.514	318.093	309.859	283.461	321.167
1769393_at	106.447	103.204	110.176	94.9412	133.42	119.156	189.373	133.342	152.878	125.61	165.271	161.778	132.639	133.689	120.867	190.328	176.159	168.852
1769394_at	98.9974	102.447	98.31	103.266	117.769	104.484	276.887	162.187	156.936	127.119	191.323	222.805	161.266	135.832	126.627	179.489	265.104	258.829
1769395_at	10954.5	9890.34	3824.37	9167.88	9361.14	5876.1	6419.47	10044.4	1989.58	9920.15	4907.89	3830.15	10688.9	9288.37	8866.43	7295.59	5066.15	4435.04
1769396_at	116.889	128.413	121.5	102.849	149.024	124.99	212.415	162.962	182.182	139.364	157.141	192.907	172.822	170.556	149.53	173.55	229.112	261.575
1769397_s_at	12772.9	12302.1	10612.9	9739.26	10599.6	10150.2	4798.54	5686.83	3517.51	11129.5	7668.99	7038.86	10230.2	10176.9	9919.07	9767.92	7301.49	6149.02
1769398_at	40.3416	34.1236	31.7886	36.5765	31.1153	33.9702	46.6952	35.7916	31.7454	37.0963	41.4422	36.2407	50.3698	38.8835	46.6504	42.2493	38.9215	41.3701
1769399_at	96.3905	98.0225	100.844	88.9417	100.031	102.928	114.462	97.1547	123.934	103.567	104.653	106.23	115.318	92.5237	118.622	162.203	109.593	121.421
1769400_at	48.7411	62.1164	50.8168	53.8068	66.728	51.2152	118.175	69.9662	65.8757	63.9213	72.6886	74.0679	65.8757	65.636	55.0918	72.8618	93.1342	67.9101
1769401_at	153.217	156.642	150.728	131.514	173.051	147.225	248.969	214.552	192.145	165.667	201.041	209.216	166.092	184.037	160.759	218.28	346.203	342.031
1769402_at	37.5984	34.1702	35.3068	35.4852	34.4303	33.643	36.1855	35.9998	37.6136	34.338	35.2691	39.072	34.0838	34.0062	34.2485	32.1867	38.486	39.8971
1769403_at	2345.27	2708.84	2366.24	1046.3	1830.98	1664.43	262.797	1668.27	582.964	1062.85	586.69	644.065	1120.43	1334.07	1979.74	667.481	667.185	810.731
1769404_at	155.138	160.77	193.677	139.373	183.335	178.264	342.375	269.658	257.111	190.301	281.709	284.273	225.504	275.542	204.85	342.756	318.537	401.555
1769405_at	502.037	650.412	518.512	558.338	609.758	606.939	1247.76	1008.96	714.569	671.303	946.318	1089.61	898.78	841.476	727.779	1163.87	968.702	925.766
1769406_at	1313.16	1403.41	1553.8	2103.55	1108.47	1176.09	840.98	1352.59	1533.4	1946.15	1107.9	721.338	1421.11	1453.86	1582.77	1248.64	1005.64	876.161
1769407_at	660.942	677.264	759.12	718.486	393.29	701.961	1433.44	816.869	1393.38	593.091	747.728	876.558	632.336	625.801	605.019	553.018	631.581	441.527
1769408_at	712.615	753.018	727.379	707.553	630.091	717.558	1090.51	856.718	856.646	728.425	815.646	982.337	1005.92	859.79	836.188	1126.01	1194.53	1081.61
1769409_at	69.2149	66.1761	62.7661	59.7622	79.2741	82.5505	100.317	98.3217	89.1531	89.7656	139.807	129.483	113.614	124.94	92.1683	176.257	181.783	168.852
1769410_at	88.7862	86.8689	79.2959	93.2998	86.8251	97.2974	122.831	87.1918	90.9746	91.4198	92.991	91.9574	111.708	89.9172	82.4192	109.616	81.0369	92.4979
1769411_at	5263.52	4721.7	3778.44	5191.05	6637.24	8064.35	3711.58	4622.74	2095.74	5241.04	4733.37	6109.54	2514.42	2495.27	6188.18	1515.01	3899.72	4997.41
1769412_at	67.5578	52.3366	66.9848	60.8958	64.6281	53.9607	99.874	65.9783	81.363	53.8568	65.5487	82.0438	64.645	63.9942	58.3893	85.7096	78.7766	71.8498
1769413_at	89.4777	90.0782	72.2516	97.5162	91.4636	87.1615	128.067	100.986	112.382	106.194	136.413	149.61	87.2051	121.528	96.2346	115.733	111.73	144.842
1769414_at	212.58	140.539	224.701	191.629	241.115	209.553	329.689	219.386	412.821	207.913	183.144	267.548	209.751	192.176	221.585	356.802	413.255	498.217
1769415_at	46.1137	41.3191	41.7919	42.2634	52.751	48.8924	56.3089	47.1515	64.6184	45.0717	56.7823	54.1611	57.5233	49.8764	39.6054	56.5968	76.5806	90.0645
1769416_at	229.977	237.618	274.22	238.341	281.209	231.242	391.84	301.428	462.364	265.907	262.394	353.665	325.426	257.426	294.267	472.515	350.612	413.129
1769417_at	50.5876	48.4515	55.0582	52.6493	53.8442	59.2757	87.6905	62.105	58.894	61.7611	75.1849	93.7599	52.2389	55.0073	55.3579	64.3727	59.2091	93.0167
1769418_at	1389.91	1257.92	2850.17	2213.51	924.135	1788.98	889.541	1418.16	4598.74	1677.2	1212.42	889.318	1661.63	1859.19	1710.56	1596.92	1510.52	860.588
1769419_at	4700.87	3862.53	6639.48	7142.71	5461.68	5233.01	1064.64	3191.42	5923.9	5997.81	2363.57	2096.42	4816.81	4622.88	5172.65	4603.04	3076.73	2502.44
1769420_at	1267.04	985.036	1247.42	987.747	431.682	312.224	1360.08	619.221	687.167	881.977	141.811	116.679	814.959	873.537	834.285	732.983	728.326	159.67
1769421_at	1284.4	1327.25	1976.06	1305.41	1035.41	1909.15	1898.87	2250.8	2772.89	1445.19	1551.62	1655.88	1418.51	1497.22	1541.36	1361.33	1365.59	1451.74
1769422_at	661.369	716.096	1324.01	837.619	626.434	920.386	2052.93	1235.12	3306.37	854.28	1200.29	1147.1	834.796	898.949	904	702.917	778.935	680.719
1769423_at	42.6164	40.7088	40.6785	35.6505	39.2906	37.4667	48.9203	40.2623	54.1983	39.9251	41.9185	42.899	32.978	42.3098	43.0341	43.397	50.3489	48.2664
1769424_at	119.831	156.378	122.157	143.204	136.441	130.802	258.144	159.724	152.616	156.541	162.793	181.249	183.295	164.76	147.711	201.351	201.374	247.667
1769425_at	42.244	37.9634	48.5682	45.9967	53.1983	48.9532	57.0792	59.043	60.8024	41.1225	51.3485	58.6299	43.1879	43.2591	42.8347	52.1738	68.6998	72.1615
1769426_at	1584.83	1388.29	510.827	802.252	702.606	644.486	1122.51	1083.58	410.332	741.202	554.507	455.089	954.404	758.06	708.969	449.715	708.83	430.627
1769427_at	92.9608	94.3621	87.0178	87.935	86.487	74.7757	111.112	83.3196	94.3002	91.3099	87.4359	85.3738	86.8417	76.9121	80.7385	97.0801	86.9501	100.493
1769428_at	5104.04	5925.07	9384.64	7119.74	13074.7	9634.11	1003.83	3251.13	4318.03	6096.63	9584.59	6887.5	3363.65	4192.76	4736.28	4652.43	5782.74	6523.79
1769430_at	39.3254	43.9452	44.98	37.5632	49.5078	44.2143	57.2792	45.0536	62.7314	46.0305	48.1509	59.6126	50.0331	44.6749	45.4068	66.7834	75.5826	66.1812
1769431_at	2624.77	2621.53	4896.34	2676.81	1240.52	1734.89	810.414	1854.76	3045.23	2503.31	892.386	791.582	2642.8	2845.71	2029.89	2554.7	1131.09	611.369
1769432_at	94.4888	95.5246	89.4599	107.228	110.716	94.2641	145.187	109.109	128.974	110.03	109.007	135.842	120.698	98.9668	100.976	177.381	146.345	264.924
1769433_at	55.5074	59.2837	54.4698	64.6183	62.7223	60.0615	77.8617	71.1718	64.9812	64.3727	63.0349	71.1721	67.7135	57.1029	56.7688	81.1624	76.0278	69.1906
1769434_at	1892.46	2083.47	3211.42	2193.07	872.987	1556.48	333.841	1096.14	2056.84	1897.87	525.708	424.584	2427.62	2014.59	1716.27	2416.72	1256.72	570.594
1769435_at	930.229	881.867	998.381	1270.32	844.231	639.993	1044.43	960.702	1138.36	1157.76	696.826	805.899	1022.33	921.422	985.265	1322.74	1227.88	1291.98
1769436_at	194.162	197.042	198.717	221.836	245.76	200.72	366.963	248.003	339.661	196.693	221.197	277.982	178.044	230.588	184.462	268.279	314.204	384.322
1769437_at	33.1958	34.0668	30.7715	28.4962	30.4164	31.1396	33.8483	34.8433	41.3997	33.5346	35.6887	36.7205	34.3416	32.7501	35.4345	37.644	30.8713	39.6484
1769438_at	137.939	143.749	155.536	172.549	161.344	147.162	272.874	187.578	240.464	183.372	169.475	234.807	200.913	138.865	146.221	221.885	219.797	263.824
1769439_at	22.8891	24.2494	24.8993	21.9612	25.617	24.9202	27.9516	26.8756	24.6789	27.0191	27.5372	27.8224	26.088	31.7308	26.5928	37.6454	30.3616	31.6716
1769440_at	80.7454	90.2518	78.0369	88.8636	98.0147	106.053	177.25	153.428	119.825	121.91	200.807	190.032	141.379	127.557	123.207	162.479	170.467	283.864
1769442_at	461.739	451.552	455.146	435.263	335.626	233.858	93.3694	102.301	173.583	359.847	72.4581	101.235	322.163	384.448	386.409	281.238	372.133	163.554
1769443_at	358.732	307.751	273.727	400.115	206.228	210.204	848.886	455.51	625.646	372.813	197.022	222.711	278.339	348.653	329.706	244.69	304.647	123.563
1769444_at	119.149	112.092	148.532	128.465	177.998	158.651	294.874	178.205	232.432	170.613	333.271	266.268	196.277	196.577	187.135	273.632	303.97	233.24
1769445_at	23.8618	23.3652	22.4068	26.8711	26.1947	24.9076	28.9281	28.143	29.2366	25.8734	26.1049	24.3698	23.7668	24.9211	23.911	35.6377	28.9192	35.6377
1769446_at	272.452	270.269	360.494	282.558	165.81	231.704	258.612	276.213	439.311	224.453	197.305	213.158	154.877	223.156	231.128	106.84	112.889	60.8477
1769447_at	64.3078	53.0448	71.6433	63.8728	67.3275	66.4644	102.573	81.0373	86.3176	75.4393	79.8875	82.1839	74.5706	73.6659	71.92	83.9778	93.564	111.81
1769448_at	664.313	773.313	853.271	534.304	438.818	431.245	813.794	507.199	648.639	573.305	317.242	284.931	599.216	669.071	855.737	492.456	652.192	325.37
1769449_at	27.1453	24.5288	29.9886	30.8634	28.3975	29.9205	31.0313	32.0686	30.3511	28.5456	34.431	34.2678	30.8745	29.4667	25.4441	43.3427	37.4309	37.1196
1769450_at	1878.62	2671.93	1435.69	1185.87	2877.73	4019.01	2192.89	3917.89	2494.13	1312.91	5311.8	5666.06	1535.31	2043.68	2361.98	1026.65	1287.02	2264.38
1769451_at	2038.49	1977.74	1055.09	1213.48	1510.42	1135.56	1077.83	1148.7	460.724	1211.79	820.202	879.48	1259.03	1162.19	1318.26	906.521	791.146	745.818
1769452_at	1437.16	1506.61	1623.59	1010.79	906.803	910.27	926.487	1273.83	1453.7	887.756	535.869	444.575	836.716	973.921	842.373	783.614	304.169	205.117
1769453_at	198.087	168.098	174.371	169.844	224.207	211.019	446.607	309.621	244.366	235.8	355.878	438.601	217.818	233.098	230.847	239.383	317.716	323.257
1769454_at	94.4104	104.608	104.365	81.6133	97.535	91.2525	127.051	120.225	129.561	99.5136	118.32	129.328	95.392	80.8003	78.564	117.819	141.343	169.576
1769455_at	10141.6	8047.6	7686.65	12360.5	9426.14	7691	11380.6	8812.76	7687.79	9640.82	9934.48	9418.83	7936.65	9841.64	9206.54	10278.5	12711.1	9741.31
1769456_at	185.145	202.317	137.742	107.689	135.431	97.0826	29.5654	48.6892	43.8168	146.361	43.5649	35.8743	127.963	132.164	145.684	61.0629	62.7418	26.9591
1769457_at	98.1648	94.5019	115.231	78.8342	91.607	90.1607	174.794	123.842	147.29	82.9567	148.895	151.093	126.902	159.413	106.961	132.922	130.473	148.938
1769458_at	363.934	293.031	331.93	342.432	400.831	410.993	475.25	385.957	430.226	363.294	365.497	401.372	377.414	274.31	311.625	459.424	522.612	539.808
1769459_at	846.369	787.821	1165.5	1146.16	789.114	918.852	383.229	728.302	1394.29	822.978	493.334	398.997	816.21	911.396	788.9	696.614	826.936	259.412
1769460_at	675.439	744.648	335.314	748.777	1055.43	1102.99	923.531	932.505	355.371	721.266	1065.8	1030.35	492.657	580.921	706.45	364.312	694.373	684.678
1769461_at	172.386	133.203	162.505	147.731	443.137	208.493	166.309	191.635	294.69	123.691	553.673	260.44	152.822	142.922	122.228	135.169	247.933	215.735
1769462_at	5051.22	4266.66	3065.94	5233.23	4363.56	4947.59	6445.25	6478.63	5184.59	4580.21	4591.14	3977.39	4100.55	3968.7	5290.94	2990.01	3952.37	3334.21
1769463_at	468.268	549.098	387.481	400.008	404.121	323.778	159.343	213.062	102.099	468.646	117.093	155.282	386.924	373.934	573.826	273.101	272.758	182.432
1769464_at	729.213	641.752	489.991	471.144	386.805	405.212	207.686	331.96	291.394	386.969	166.433	172.862	422.064	395.058	598.422	227.113	538.255	174.727
1769465_at	57.1633	47.7413	41.4911	42.7544	47.2597	43.7395	62.1067	55.7932	49.5027	46.8241	54.3239	60.2678	50.9011	49.1273	44.2595	62.2752	46.2061	69.1878
1769466_at	684.516	802.838	926.672	733.947	942.663	1040.9	1184.56	945.869	903.525	650.924	1093.06	1055.46	655.363	749.421	705.174	975.591	620.849	468.684
1769467_at	584.727	546.406	870.01	928.071	448.382	473.98	318.007	374.755	689.106	722.702	269.131	366.517	656.091	606.383	749.24	570.042	287.684	268.428
1769468_at	856.914	1030.18	779.359	820.821	1043.83	495.059	206.214	310.767	155.766	860.083	152.428	151.726	763.817	922.628	1078.76	532.006	221.482	224.933
1769469_at	90.9224	82.9765	86.9844	82.3508	88.2507	90.8702	105.048	90.8895	94.8942	80.6853	85.3598	91.435	104.288	83.5065	84.7702	127.266	96.8767	111.217
1769470_at	182.331	178.917	142.214	185.245	191.693	195.214	417.151	278.407	292.65	182.736	435.259	359.353	302.873	233.534	205.165	326.466	385.873	278.767
1769471_at	59.8808	63.4783	68.3603	58.8596	65.8822	68.2772	97.6334	91.8378	93.9975	73.3867	79.1671	84.5547	68.5534	66.2263	63.5554	88.8073	100.028	129.772
1769472_at	983.761	880.111	902.367	798.676	943.387	1287.55	4804.04	2684.81	2643.73	576.008	2496.52	2379.38	1084.81	1200.14	562.356	822.916	811.655	1047.61
1769473_at	70.7039	50.9332	65.9644	53.3397	65.3441	62.859	110.21	89.8935	113.75	66.4595	66.6096	77.859	75.0536	50.1108	52.5036	81.1503	102.988	141.992
1769474_at	2409.35	2506.87	1261.8	1976.71	4826.75	2858.28	2389.05	2737.5	1249.28	1718.94	3250.9	2844.15	2087.12	2482.92	1923.45	1716.78	2628.56	2458.94
1769475_at	88.8819	93.2133	78.0058	99.0795	84.3356	87.4063	157.123	106.461	121.262	101.187	96.4341	134.582	99.4919	102.846	106.147	147.096	129.859	204.793
1769476_at	62.5276	61.555	59.1811	57.9243	60.8457	62.945	88.0578	70.3991	61.7373	63.6573	91.1034	86.3897	64.6738	85.5389	60.5843	74.408	66.0324	64.771
1769477_at	149.864	138.143	174.855	164.282	176.635	174.391	328.487	215.805	358.22	194.379	249.811	367.29	257.74	228.359	185.015	260.566	279.503	446.146
1769478_at	4713.38	4902.13	5415.49	3874.74	2604.61	2251.47	4850.27	1711.98	2842.96	3677.65	2954.46	3053.03	3369.99	3345.74	3616.45	2490.17	2929.15	1789.07
1769479_at	96.2117	106.294	130.377	105.575	135.307	123.202	213.135	169.623	153.406	133.735	225.767	208.371	143.714	149.826	137.266	188.347	202.636	264.715
1769480_at	209.576	190.285	217.892	184.481	175.207	241.568	446.967	352.814	294.753	276.616	384.939	493.436	309.397	335.986	274.823	339.454	375.223	380.509
1769481_at	1566.07	1397.1	1270.2	1657.92	1996.1	2169.13	1456.06	1280.02	1257.59	1439.22	1511.02	1620.07	1387.67	1324.74	2238.6	1248.14	2466.54	1964.09
1769482_at	104.338	103.249	110.681	144.387	96.6185	97.2298	63.1535	72.7925	86.041	107.791	68.3206	70.4752	68.5119	78.6979	89.5817	64.4479	69.2711	57.4253
1769483_at	32.6581	35.4564	36.9341	26.1216	37.1362	35.0305	56.1724	41.4956	35.7113	38.3565	46.8947	46.5824	35.8417	42.7293	42.2449	42.7638	48.8969	51.2306
1769484_at	1743.62	1805.6	2246.62	1347.12	655.702	609.331	306.485	531.927	761.612	1358.69	245.17	200.882	1403.91	1296.04	1466.34	1218.26	635.842	365.155
1769485_s_at	1159.66	1468.04	756.478	1044.48	1757.29	1154.91	846.14	989.353	686.897	973.017	1358.2	1063.6	837.428	1087.92	997.155	870.222	722.7	1195.31
1769486_at	35.2689	36.371	40.4259	43.5153	42.7572	44.3909	74.8101	48.2436	47.462	37.7302	41.804	53.0655	43.7133	43.4142	46.8932	42.0305	62.8262	57.258
1769487_at	1089.8	1348.57	906.753	892.335	1025.59	610.337	662.988	628.345	447.553	826.139	710.563	606.126	856.566	970.488	822.477	485.701	793.058	633.504
1769488_at	69	74.1214	71.1149	72.0905	76.3577	86.2934	132.698	99.2977	99.2336	73.3375	103.138	122.547	85.2909	89.6487	75.2	107.5	116.551	210.185
1769489_at	83.1397	91.119	96.5731	80.364	88.2539	79.161	150.005	100.487	135.496	89.7908	88.9986	95.7334	89.7518	91.2901	94.271	120.83	114.682	122.536
1769490_at	59.396	61.9967	57.3998	55.0574	60.4474	65.7149	80.103	70.979	65.181	55.0469	72.0556	69.9926	63.4184	58.8381	64.2312	79.2457	104.517	92.9614
1769491_at	110.345	114.794	126.796	112.208	130.918	133.244	232.455	187.682	138.396	153.797	200.296	190.314	136.033	136.434	128.168	189.051	178.198	265.084
1769492_at	75.323	63.4621	70.8669	71.2792	81.073	82.9429	130.474	86.5295	97.8484	84.3488	112.924	94.692	89.684	100.57	84.2011	102.131	118.144	134.03
1769493_at	21.024	20.772	21.3276	20.3807	19.5066	22.1435	20.4286	21.1289	20.5202	18.33	23.1231	21.9601	20.7333	24.0294	21.7041	22.2136	26.1251	23.0571
1769494_at	30.4019	29.6882	28.4521	32.0886	30.7201	29.6845	47.6823	37.1134	36.2197	33.7754	34.9015	36.3869	34.9806	36.0981	30.1073	44.4309	37.5918	29.9984
1769495_at	2447.24	2580.65	1711.49	1812.34	2904.83	2626.3	2351.57	1651.59	1318.75	1847.77	2357.17	2539.48	1824.96	1912.47	2449.44	1264.48	2443.37	2496.73
1769496_at	21.596	20.1176	20.284	21.1541	26.0384	21.5046	25.8197	24.3101	23.7625	23.1304	24.293	26.0057	21.3036	21.8234	21.7539	27.5487	26.3493	26.0324
1769497_at	62.0953	56.2669	62.0297	68.5463	71.9013	62.952	96.7628	79.4796	80.4707	63.257	76.0451	113.976	81.7515	64.6935	66.0114	88.5923	100.743	88.7487
1769498_at	17.9884	20.398	19.5752	20.9526	20.0535	20.4723	21.6669	19.0337	21.1336	19.8023	20.4281	20.5984	19.4815	19.4673	18.8463	25.1424	23.1354	25.6125
1769499_at	19.6986	19.8068	21.6553	20.3807	21.411	21.2475	22.7387	22.1104	22.1798	21.369	22.0212	24.5282	23.6898	22.0576	25.4461	30.2809	24.691	33.4957
1769500_at	1274.31	1329.51	1390.8	1052.02	814.313	798.152	1793.88	1065.61	1483.35	932.758	813.089	837.053	1006.2	1085.43	990.976	881.072	930.416	883.591
1769501_at	531.295	593.646	454.935	502.091	514.593	581.52	158.244	576.638	375.838	500.184	411.349	341.935	372.296	409.758	310.276	370.235	196.947	173.974
1769502_at	4135.55	4114.17	4252.34	4176.21	2788.08	2150.41	863.511	2245.29	1842.53	3833.38	1374.26	1123.71	3637.1	4154.2	3979.36	3050.63	3171.68	1870.15
1769503_at	12537.7	13496.7	10556.6	10863	9199.31	6437.39	4618.05	6366.23	4117.79	12653.7	4635.88	5217.46	13531.6	13650	15691.2	13620.3	9803.62	10549.7
1769504_at	6212.9	7026.99	3702.55	7041.64	7172.69	5601.14	3474.84	5086.9	1485.02	6732.05	5074.39	4201.62	5561.16	5461.63	4853.96	4462.56	2739.78	3065.02
1769505_at	39.7112	46.8839	44.8079	41.7225	43.119	40.6507	60.6142	46.7785	57.0812	43.1189	50.8824	47.299	46.4928	49.1045	46.7944	46.6152	60.7534	55.8933
1769506_at	2286.94	2408.98	3421.82	1745.82	2249.19	3081.34	4439.3	3153.86	5214.06	1445.92	3184.19	2637.27	1897.2	2476.52	1982.89	1717.08	1924.09	1835.84
1769507_at	176.178	164.749	204.5	163.785	210.794	182.615	330.275	223.57	248.124	231.334	191.94	302.983	188.124	174.655	190.29	192.756	346.203	343.592
1769508_at	417.991	394.158	437.329	415.461	476.872	544.901	894.032	655.03	546.822	611.598	827.695	721.651	643.509	608.567	476.3	857.77	1058.73	863.321
1769509_at	260.985	237.436	303.094	259.29	289.208	254.088	454.44	383.191	411.589	374.303	500.702	508.851	346.419	335.38	240.222	444.939	440.831	447.207
1769510_at	20209.4	20485.1	17235.1	21070	22100.4	22394.1	14385.2	19692.3	15821.8	20389.3	20938.4	20227	19666.5	19794	19653.1	19556.8	19503.6	20728.6
1769511_at	2684.38	2929.11	5767.11	3542.89	1244.55	3330.87	4319.36	4852.61	8652.66	3084.71	2889.22	2943.95	3310.87	3499.37	2583.07	2796.59	2306.33	1554.44
1769512_at	57.1276	46.7995	54.4196	63.512	60.221	51.7922	79.469	55.0086	92.8787	50.9353	67.7969	82.4842	54.7612	56.5623	59.1389	74.7181	81.0447	78.0102
1769513_at	53.7333	48.9335	52.4145	41.7699	48.0684	40.8074	74.5863	58.502	71.8071	54.1464	56.2649	61.6521	59.8388	52.5056	56.1052	59.6144	70.3136	82.835
1769514_at	1478.31	1411.85	2168.65	1460.4	1074.66	1539.99	1503.16	1491.97	2671.25	1340.12	1106.96	1057.87	1157.83	1283	1430.78	1133.31	976.273	576.702
1769515_at	281.453	304.031	279.984	347.426	396.804	255.547	386.449	252.433	257.322	261.715	148.322	207.454	240.905	205.309	236.765	312.684	198.803	427.102
1769516_at	8267.88	6678.72	7158	10543.7	4376.84	8526.36	9889.23	8862.1	10528.2	11264.6	5624.36	10752.4	8314.38	5279.58	9952.65	4607.66	6024.64	5736.8
1769517_at	84.2893	99.2751	107.766	79.5133	108.735	116.345	123.255	122.386	138.92	85.8915	102.911	101.473	107.526	113.293	101.665	123.876	143.845	204.318
1769518_x_at	1684.1	1770.78	5496.35	3730.02	19540.9	7772.33	1211.04	1603.26	4068.02	2865.74	16691.3	8974.8	1510.74	1988.96	3167.03	3190.83	3370.57	6655.97
1769519_at	9422.77	8636.64	2161.55	9285.32	6535.84	7265.87	14568	11397.5	3413.19	7605.03	7781.43	8552.59	6926.32	8235.85	6763.81	4173.06	11388.2	5275.49
1769520_at	7189.71	7069.85	5020.78	7470.12	9919.54	8183.92	8223.87	5441.77	5223.91	6783.15	9839.98	10383.6	4854.65	5419.5	5976.7	4339.13	6917.92	5996.28
1769521_at	95.8557	98.7193	119.625	90.5631	120.427	97.4716	174.64	155.231	113.328	113.822	155.769	162.816	135.602	138.469	142.125	145.157	168.146	207.871
1769522_at	36.3558	37.8027	36.9897	40.8944	34.6624	32.8961	42.9333	39.9485	34.742	41.217	46.9446	46.1678	41.0593	42.0648	44.0178	43.4532	39.6979	40.129
1769523_at	984.058	817.646	711.096	871.813	1121.37	856.143	934.9	341.147	440.263	790.919	953.313	1049.38	601.477	611.53	1050.92	448.937	227.159	444.702
1769524_at	120.543	149.512	136.884	127.858	146.292	171.563	285.481	183.94	144.529	157.454	252.414	228.555	191.134	214.006	164.7	204.976	199.538	206.536
1769525_at	3141.26	3817.65	2218.92	1649.85	3030.2	772.837	220.97	356.02	344.346	1813.81	451.789	269.892	1992.69	2272.81	2004.39	1422.91	837.253	365.659
1769526_at	1918.63	1964.68	1463.31	2889.88	3157.03	2500.49	1704.56	1929.13	2153.28	2192.15	2469.12	2056.2	2346.7	2255.92	2233.89	2074.95	2162.99	2123.65
1769527_at	1229.62	1440.54	1562.21	1319.48	1260.59	1736.63	3495.29	1905.69	2790.07	1364.11	1738.82	1748.65	1582.89	1782.33	1473.6	1326.31	1136.32	784.813
1769528_at	955.98	877.048	463.83	969.881	731.541	702.69	276.221	617.943	174.085	1071.57	397.291	383.232	586.748	496.88	1096.51	361.963	520.72	362.216
1769529_s_at	42.8103	48.7201	45.0145	40.8363	43.9552	52.4579	46.6849	48.0209	49.6773	45.6996	59.2761	59.176	46.1335	50.1753	48.0328	60.8893	47.0867	57.8334
1769530_at	63.3025	70.1876	57.0661	54.4833	66.6367	72.1099	118.919	81.9703	63.9003	65.3201	107.68	103.825	70.0578	78.3719	75.9357	71.6682	87.3082	74.3376
1769531_at	69.6672	59.2127	52.4319	35.7542	51.8975	68.8065	79.4713	69.9204	70.3991	40.447	39.8846	40.581	37.9921	37.199	38.613	43.557	56.5866	46.3161
1769532_at	77.0626	84.0893	83.0242	73.4862	98.2218	76.7265	109.219	92.7111	87.5533	84.102	98.9431	95.0803	84.7053	87.9017	87.2704	91.3201	94.7163	94.6441
1769533_at	32.7688	34.9619	36.3406	35.962	30.0992	33.6545	38.8913	41.746	34.9619	33.1028	35.5506	36.4668	39.3342	43.4955	39.1551	41.8837	41.606	38.6162
1769534_at	1988.3	2137.82	3383.38	3215.26	3030.9	2383.22	275.303	1066.1	1495.88	2692.42	1438.05	1015.88	2108.67	1819.77	1704.09	2318.74	1154.58	1408.48
1769535_at	106.707	90.2221	91.6145	74.966	95.7043	93.5492	141.137	96.8999	126.571	87.9749	108.581	101.235	88.3327	88.0655	85.2027	107.102	111.32	95.1022
1769536_at	35.1755	35.9141	32.4174	31.2293	34.3699	38.2013	45.2421	41.6122	42.706	35.5883	45.6554	50.3349	36.1485	36.12	37.4015	40.2883	39.3531	46.1678
1769537_at	81.26	80.2013	88.2295	91.028	91.0785	92.7163	120.537	105.378	92.2305	88.8101	108.437	126.011	95.3555	98.8548	68.7077	102.164	117.955	111.053
1769538_at	6876.65	7241.3	5293.22	8821.92	8161.12	6211.7	1250.9	6199.71	4021.98	7024.41	4453.78	3094.87	6167.48	6380.82	7465.56	5335.48	4748.91	3089.6
1769539_at	1716.88	1738.43	1115.55	1430.2	1465.01	1281.31	488.48	1119.03	389.91	1798.84	716.369	609.592	1109.69	1147.34	1910.1	925.234	512.387	418.711
1769540_at	73.6833	92.3088	75.0405	89.732	87.5543	72.3788	135.431	97.2322	75.7907	86.2586	116.233	129.772	105.48	97.5235	96.2081	140.624	155.857	123.824
1769541_at	887.733	967.272	1309.41	1760.97	849.338	913.052	672.454	923.666	1521.88	1157.56	664.202	624.689	914.444	978.372	1457.25	946.548	703.848	425.545
1769542_at	75.0882	86.9456	76.3551	86.8462	78.8399	82.2321	126.839	96.314	83.3157	78.4757	92.694	107.373	88.0578	85.7293	75.9357	88.4	95.0449	118.662
1769543_at	149.301	107.963	129.89	148.395	153.906	163.327	178.944	178.944	161.993	148.307	193.347	208.463	163.062	166.085	145.81	210.524	170.647	302.421
1769544_at	478.643	412.364	154.458	320.948	922.346	857.79	1614.99	907.636	178.456	264.753	1042.76	1349.15	163.681	203.514	497.619	138.931	644.646	690.163
1769545_at	107.247	110.169	94.6173	81.4664	101.974	115.491	137.437	136.386	96.6474	108.286	130.772	132.475	133.07	120.625	108.298	175.485	149.478	137.189
1769546_at	37.8723	42.7366	36.047	34.2017	42.1963	38.855	49.1045	40.8151	41.0185	35.5142	42.6711	54.6896	43.0149	39.7841	35.9278	40.8288	40.233	48.3902
1769547_at	35.5603	45.4615	39.2458	35.9032	39.1143	42.3864	56.7371	43.9246	51.7029	41.254	58.15	42.6516	47.5685	42.8826	37.2832	46.2417	60.9344	49.4483
1769548_at	95.8967	103.409	99.7542	100.852	100.849	104.054	142.191	123.245	134.826	110.676	114.852	123.619	123.975	123.777	113.394	152.893	159.697	199.477
1769549_at	4867.52	5497.76	8709.75	5953.87	5325.68	8339.81	10261.9	7832.94	12130.6	5436.01	8767.64	9225.32	7034.27	7603.71	6668.59	5452.07	4649.87	4047.82
1769550_at	4597.31	4267.85	6379.47	4597.39	2015.63	2010.82	608.747	1232.68	3291.09	3431.2	948.091	740.986	4742.2	4430.87	2378.07	4885.89	2109.75	969.678
1769551_at	979.824	933.518	1542.01	1037.94	1095.94	1731.91	2108.4	1526.11	2849.74	879.04	1698.92	1691.79	1179.76	1036.32	1113.5	1018.86	1094.04	785.321
1769552_s_at	38.3951	43.976	39.3892	34.198	35.1646	43.2835	41.031	45.9885	33.6898	37.5999	46.6741	48.0433	51.1617	48.7034	52.0946	55.4358	48.4902	45.8257
1769553_at	153.08	192.258	129.708	116.604	90.3078	66.2572	81.2495	73.2954	65.0186	124.201	72.4836	72.9048	156.977	159.118	136.619	143.758	120.922	90.3266
1769554_at	1879.22	2284.01	913.566	1662.83	923.91	1199.62	9222.67	4292.87	2971.19	1166.87	1801.02	1946.16	1326.52	1810.34	1086.73	1004.66	2015.22	1646.08
1769555_at	357.437	295.927	647.301	544.215	349.837	445.423	485.622	390.868	800.135	424.137	507.475	471.193	305.483	277.272	431.602	264.43	329.615	384.405
1769556_at	1323.95	1489.32	1209.73	1843.96	1540.05	1073.6	495.091	427.418	413.504	2046.09	572.688	356.664	1122.44	880.01	1974.22	623.96	512.924	570.028
1769557_at	1915.59	2067.42	2205.89	1939.27	1629.5	2050.98	1382.9	2179.63	2533.78	1615.01	1522.2	1347.54	1793.07	1916.3	1767.62	1540.3	1495.99	1096.38
1769558_at	2610.7	3088.39	2737.05	2577.42	3759.93	3821.19	5673.75	4990.02	5589.48	2305.73	4871.3	4263.16	2309.09	2884.08	3039.7	2446.94	4532.87	3606.7
1769559_at	40.454	40.2293	37.3568	46.1309	39.5931	41.643	72.5267	47.2284	56.239	42.4746	51.4417	49.6025	44.4529	48.778	45.6106	42.8317	52.6267	65.5581
1769560_at	267.603	288.135	259.893	259.453	356.522	323.426	658.175	446.369	425.709	340.571	951.499	922.215	313.754	312.366	302.874	362.554	506.881	513.869
1769561_at	26.5317	27.8049	29.796	27.9556	26.8906	28.2587	33.9076	29.7446	25.2888	25.3796	25.1121	29.304	27.215	25.5087	27.7666	27.3156	27.7873	28.5154
1769562_at	1773.46	2258.92	2516.95	2432.11	2083.42	2264.49	2505.36	1814.05	2222.32	2566.85	1996.81	1822.57	2288.11	2104.79	2937.74	2134.49	2387.76	2282.92
1769563_at	43.4156	40.7923	44.7879	33.8059	48.1776	48.1588	67.0761	50.6675	43.3488	43.6058	53.0426	63.4242	44.7662	56.4564	43.8514	48.8729	57.4677	55.0679
1769564_at	696.873	778.735	1431.89	783.941	550.551	672.692	1422.72	1401.55	2191.16	668.837	866.04	745.388	707.524	795.616	703.198	580.163	506.987	478.425
1769565_at	30.9538	31.4884	32.0097	30.1677	35.8204	41.1955	47.4377	43.9948	36.9552	40.1717	44.9794	43.1082	34.5787	39.2599	39.7739	60.2109	56.6426	53.7651
1769566_at	6652.72	6227.97	8147.43	7271.51	6679.35	7091.76	4915.82	5773.37	8373.69	5655.79	6969.22	6416.48	4191.12	4663.4	5043.31	3910.77	4646.58	3884.92
1769567_at	68.0792	52.3366	68.0328	43.9246	54.4773	58.7067	105.49	77.2034	68.3791	61.3775	70.8316	65.0345	73.3752	81.9711	67.3262	84.0737	82.5518	88.4592
1769568_at	788.091	773.597	984.089	954.32	1137.4	1648.82	2490.13	1272.15	1576.41	888.146	1615.97	1727.09	824.87	901.702	1099.72	567.009	812.048	879.068
1769569_at	51.6536	45.2214	52.6294	35.1708	52.0172	49.1315	86.2784	60.1074	53.6818	46.4365	47.4613	59.3723	64.4144	53.8149	55.1524	55.4426	63.3393	59.6372
1769570_at	4433.08	4584.39	5014.06	4251.09	3198.59	2769.02	971.068	2314.06	2188.96	4180.83	1448.98	1190.2	4096.26	4183.15	3555.79	3415.52	2253.25	1643.47
1769571_at	1136.55	995.814	1070.38	726.064	556.888	298.651	160.391	240.707	262.496	739.634	133.542	135.869	689.712	764.538	823.873	611.192	357.285	159.812
1769572_at	87.7326	96.8248	86.2631	97.8158	112.746	89.4585	110.676	106.652	128.166	97.3253	114.826	114.884	117.013	107.394	107.699	132.279	154.425	136.103
1769573_at	10208.6	10523.3	4829.93	10532.6	9123.19	8335.75	2789.12	7016.87	4902.25	9875.21	5135.58	4476.82	8957.03	7733.4	10588.1	5527.42	5443.81	4020.63
1769575_at	1833.89	1869.43	1898.79	1789.66	2442.34	1611.09	1528.51	809.535	739.134	1840.85	862.869	874.97	1084.54	1264.48	1998.96	976.758	1078.12	1218.65
1769576_at	1318.47	1544.81	782.618	710.793	633.444	351.741	232.677	383.565	153.414	889.316	207.545	181.34	923.741	934	890.755	545.369	329.811	366.632
1769577_at	45.3166	44.4659	34.2263	35.3859	52.1676	48.6468	76.4025	55.2671	66.7144	51.6138	82.1783	78.5855	46.2182	56.4564	45.0075	52.4586	62.9123	62.1627
1769578_at	32.7603	24.4709	34.9939	23.3274	35.29	39.007	41.5256	34.9972	38.3923	30.9594	34.9349	51.0311	38.5749	40.5789	34.4173	41.5845	41.4027	43.0004
1769579_at	272.812	281.551	130.209	301.772	3773.27	1950.7	116.817	139.069	78.8006	360.929	742.501	897.886	137.769	199.173	498.454	83.4273	310.177	1281.47
1769580_at	2054.8	2190.59	2348.68	2672.37	1460.65	2336.09	3584.62	3125.88	4254.9	2467.34	3138.71	2476.8	2581.37	2750.66	2571.15	1943.87	1501.31	1139.63
1769581_at	130.881	143.099	136.984	114.433	144.865	122.164	250.603	189.026	222.009	154.998	169.998	233.353	180.084	150.866	155.006	246.034	271.858	298.925
1769583_at	66.8169	76.3816	78.8413	87.629	76.8079	80.8543	105.839	87.2384	124.709	83.7671	101.092	100.587	80.4441	82.4612	86.3171	93.674	131.637	134.437
1769584_at	30.0931	27.4894	30.0224	29.3705	33.6984	29.0388	33.5428	29.5921	35.2991	29.3891	32.9643	34.8859	28.9242	31.4414	31.0984	30.3633	31.8668	39.1256
1769585_at	179.325	167.97	91.8643	72.5674	227.262	104.737	79.2889	89.2865	72.1636	77.8716	75.9357	76.4576	72.6584	94.9013	76.522	87.5022	97.5457	82.0751
1769586_at	240.054	270.695	571.11	282.514	194.468	230.834	400.137	266.462	592.109	268.049	173.143	217.655	263.752	276.33	261.495	166.517	110.733	122.224
1769587_at	6226.8	4462.24	8028.94	7839.56	4272.74	6421.6	1978.47	2007.62	4000.32	7033.33	2523.89	4016.05	5175.68	3989.02	7655.49	3197.74	3456.19	3734.43
1769588_at	36.5713	34.8743	41.3301	29.3162	32.6211	34.8899	37.2351	31.8466	34.4982	34.2554	34.5187	33.9841	29.8457	32.3317	32.5125	28.3499	35.7243	27.8315
1769589_at	39.4582	37.3463	36.0077	30.7848	32.1561	38.9537	56.1908	43.1243	48.9691	36.5535	44.3216	43.1472	36.9773	37.1364	43.4423	49.9715	38.3838	38.627
1769590_at	37.6901	38.1608	39.9207	35.5872	40.6104	36.672	43.2413	32.6875	41.9885	40.21	38.2368	41.321	44.5529	36.5175	32.7982	48.5785	70.1561	85.326
1769591_at	2443.69	2587.3	3931.39	2780.32	1600.89	2331.1	3149.25	2624.96	4792.61	2636.88	2143.12	1959.11	3288.3	3656.51	2476.12	2598.45	2760.99	1855.63
1769592_at	49.1775	46.6175	55.3372	51.8197	57.3744	52.0908	69.4023	55.3509	75.4032	48.4675	54.6024	66.6107	54.1991	47.6418	45.8178	77.7227	70.2832	80.5109
1769593_at	179.612	216.97	216.323	195.799	245.915	207.982	353.477	264.546	317.958	223.35	362.629	404.785	276.965	288.518	283.301	321.13	355.721	574.512
1769594_at	57.8244	66.7702	57.462	57.3795	64.0759	60.0772	106.791	85.215	60.7213	63.609	83.0399	97.7988	68.6059	60.1496	63.5076	71.3719	101.23	106.326
1769595_at	76.5256	67.9751	79.6089	71.3462	95.4605	95.4913	142.44	90.4173	95.103	77.8664	119.277	132.079	83.5161	90.0631	75.6239	119.175	129.742	157.342
1769596_at	130.077	131.89	118.726	137.16	131.817	116.769	277.264	183.281	170.298	132.313	192.041	187.346	180.684	127.86	162.183	218.961	223.618	176.897
1769597_at	8292.2	7385.28	13217.6	9836.2	3543.23	5746.73	4432.06	5076.32	11886	7750.39	4264.27	4186.07	7962.73	7002.95	6277.49	9495.01	5122.2	3180.21
1769598_at	371.639	432.253	536.245	396.702	372.064	468.25	149.216	303.206	493.818	343.8	235.983	226.647	301.796	368.958	439.843	185.918	174.959	122.785
1769599_at	319.059	359.636	210.097	380.966	460.737	561.225	317.809	371.392	168.468	318.924	447.378	526.692	153.988	199.206	313.589	106.985	186.846	176.484
1769600_at	2597.93	2631.19	3116.87	2958.52	2154.96	2532.18	4037.68	2823.63	3501.17	2561.99	2599.52	2083.16	2289.24	2366.04	2611.93	1873.93	2086.33	1191.34
1769601_at	989.535	1073.76	769.035	1624.85	963.203	1164.21	2170.49	1511.56	1142.05	1297.74	1621.31	1443.25	947.486	1146.83	1056.64	1192.44	1307.7	684.363
1769602_at	311.614	361.363	385.329	275.247	174.047	175.002	306.086	214.042	294.627	258.388	144.66	136.312	244.264	250.507	266.881	181.596	200.278	182.641
1769603_at	2016.66	1688.95	2204.82	1845.81	1560.97	927.46	61.542	448.266	488.174	1505.16	201.137	183.847	935.77	1042.72	1561.54	782.313	800.643	408.967
1769604_at	315.554	325.072	247.179	284.577	423.213	272.664	231.637	263.007	327.004	288.004	167.941	183.895	162.958	213.328	325.718	255.674	260.566	252.228
1769605_at	121.627	114.626	137.699	116.713	164.506	150.767	203.715	161.186	171.974	133.745	161.36	181.267	133.695	114.339	138.855	168.532	247.077	390.453
1769606_at	7000.87	7387.3	5180.89	6279.77	6330.61	8248.35	4910.11	9188.39	5935.95	5287.31	7180.26	7792.9	6770.29	6726.2	5461.58	5716.6	5667.87	5876.7
1769607_at	483.091	501.369	608.202	554.101	388.24	482.557	647.702	644.591	851.773	552.046	449.298	590.593	523.01	544.843	569.469	714.724	593.65	522.682
1769608_at	2314.26	2259.98	3071.37	2338.77	1538.51	2036.41	517.369	1509.7	1969.48	2142.87	1058.72	1012.31	2367.74	2358.7	1992.81	2165.31	1872.67	1192.52
1769609_at	1367.21	1001.1	453.571	1229.6	371.99	697.424	834.338	716.199	331.912	1266.06	359.925	626.092	800.584	728.105	1394.87	452.259	465.583	651.387
1769610_at	644.36	678.486	564.617	733.474	812.422	982.458	2511.3	1464.48	1566.64	608.222	1279.49	1360.96	623.653	642.873	537.711	503.715	1204.65	877.98
1769611_at	150.132	160.536	162.285	153.095	210.256	180.118	332.241	274.823	186.123	175.651	223.738	298.512	198.875	213.328	191.395	252.163	333.988	345.549
1769612_at	23.2775	21.5577	23.0822	22.6382	24.4368	24.2018	28.7332	21.8287	25.0498	21.108	22.9303	24.8387	26.1803	22.9999	24.8481	29.304	34.0531	48.8095
1769613_at	106.079	91.3916	102.686	109.321	121.895	112.867	129.792	114.229	121.351	112.121	115.277	123.16	102.644	112.244	104.734	135.228	116.713	160.765
1769614_at	2467.24	2691.14	2068.13	3665.24	3130.23	2525.42	815.784	2083.48	1583.58	3149.52	1610.62	1179.56	2200.23	2198.7	2497.76	2100.09	1354.8	1591.18
1769615_at	29.598	33.9921	31.4198	32.6291	34.8696	32.4426	32.3466	27.2865	30.1065	28.6724	32.9181	31.1999	30.7306	30.5424	32.5929	36.0922	32.5108	42.39
1769616_at	40.0708	41.7061	39.6478	45.6956	37.2174	44.2719	48.4147	45.607	46.1678	41.6235	53.1622	46.6786	45.2342	54.379	52.9093	51.6432	50.1463	49.6938
1769617_at	459.709	612.228	613.258	347.527	699.957	645.616	637.068	738.621	544.876	281.736	842.779	571.439	312.117	464.842	306.594	264.526	283.709	261.661
1769618_at	69.5836	66.3673	78.2329	60.5908	94.8491	87.8213	127.042	130.161	91.6489	87.001	122.013	157.077	104.388	94.6667	90.765	120.792	147.453	162.737
1769620_at	13463.1	13232.4	6726.08	13785.7	13169	8819.5	14959.9	9432.23	6034.94	14234.1	9726.27	9789.59	12795.6	12571.3	13089.4	11619.3	13605.8	14086.6
1769621_at	2963.19	3279.46	2554.69	1690.76	2200.76	1993.76	1864.04	1134.25	1006.31	1845.19	833.68	934.609	2281.82	2527.75	4209.2	1805.04	1676.49	1397.48
1769622_at	5278.63	5995.98	4009.34	6114.48	3334.35	4326.35	7601.75	6193.09	4156.31	5338.49	5037.3	5651.33	5033.62	4699.89	4008.72	7220.89	3801.42	3965.48
1769623_at	23.3329	23.4707	21.889	21.4995	25.0048	23.518	29.7298	26.1825	25.5229	23.7947	25.3019	26.7642	26.8355	26.2575	27.2147	36.2117	33.421	37.0011
1769624_at	754.237	964.587	445.198	819.837	879.656	620.446	413.091	403.924	213.317	835.727	339.088	327.525	455.562	496.254	755.793	288.942	404.116	408.258
1769625_at	95.368	105.582	120.645	94.7279	156.402	173.103	249.764	187.991	188.467	133.801	284.186	383.056	166.042	147.019	136.626	182.123	207.287	363.59
1769626_at	1465.46	1627.6	831.605	817.002	1176.46	1578.92	2751.99	2195.73	1467.73	603.734	1907.37	1940.04	1329.31	1664.78	1222.51	900.768	1698.83	1078.66
1769627_at	280.735	258.966	147.967	180.016	212.966	116.159	126.725	80.863	56.8629	171.096	86.3804	74.2084	94.8281	135.76	223.973	68.9193	93.6926	57.1329
1769628_at	4832.37	4978.84	5281.46	5207.53	5853.26	4655.06	800.352	3175.88	2830.84	4733.54	3160.58	2432.44	3915.82	4164.51	4162.06	3661.52	2347.32	2722.65
1769629_at	29.2101	26.6775	31.65	29.8645	37.5952	33.6335	39.2949	38.7186	41.643	32.6159	37.333	47.303	39.2456	35.4597	32.1188	50.5961	53.96	79.9714
1769630_at	245.252	284.484	258.008	266.274	283.859	282.2	416.924	294.137	390.899	242.446	375.497	355.561	315.191	292.261	274.411	464.614	436.437	544.707
1769631_at	25.0361	21.5793	24.2408	26.0254	26.004	22.9022	30.8745	27.6917	28.1425	24.5286	26.9706	28.3533	32.5415	31.2642	25.3877	35.4094	31.2929	42.9324
1769632_at	23.299	21.7242	22.8259	21.0418	22.7286	22.0902	23.3566	20.759	23.8822	19.8438	18.9218	21.8028	19.8342	19.4668	17.6467	23.8032	23.2483	18.6191
1769633_at	35.5895	44.4096	35.4904	36.7822	43.2563	39.3429	55.1688	53.1958	40.7215	39.6573	55.5218	53.864	47.6899	50.8715	43.1959	57.3699	49.9819	54.5527
1769634_at	1111.66	1055.85	1942.98	1973.04	1427.95	1573.02	527.442	877.102	1396.61	1571.83	1167.53	1055.92	1013.54	1078.19	1096.17	1153.08	816.08	855.32
1769635_at	3959.9	5220.93	3449.61	4503.77	10511.9	11246	13237.2	9185.37	7692.82	5712.57	16540.9	17230.8	2740.41	3939.39	6824.72	2149.93	3854.57	7850.71
1769636_at	110.497	127.544	125.006	101.31	106.92	128.124	190.475	203.872	155.811	167.282	230.604	184.305	180.096	182.454	141.052	179.505	156.407	171.711
1769637_at	2114.72	2182.32	1657.67	2104.72	1826.08	951.591	175.277	417.107	145.084	2414.72	174.042	127.489	1773.06	1650.48	2300.74	1595.68	331.351	518.17
1769638_at	1076.99	1060.2	1997.82	2110.06	1622.11	2353.69	1551.36	1335.09	3056.89	1550.22	2777.88	1983.03	1551.77	1412.22	1233.98	1622.61	1265.3	1831.77
1769639_at	99.6965	107.094	109.093	96.7575	108.057	107.982	201.96	155.764	130.415	115.587	216.111	184.633	120.189	136.843	115.539	140.693	147.586	128.292
1769640_at	2097.43	2064.42	3379.01	2226.37	1449.05	1995.92	2109.73	1981.76	3860.97	2235.42	1887.73	1698.72	2561.25	2206.55	2530.96	2663.03	2537.52	1946.21
1769641_at	65.9335	57.6083	51.6929	60.0004	68.1101	66.8158	90.8276	70.0664	70.3991	58.7717	86.314	99.6298	53.4452	53.3225	62.3342	66.5031	74.9504	67.2834
1769642_at	10602.5	11147.9	11416.9	11114.3	11254.3	13686.1	10317.1	12396	15357.4	11462.8	12869.1	11533.4	12288.7	13251.8	10956	10612.9	12068.3	11510.6
1769643_at	643.279	679.746	570.08	393.658	801.102	955.814	817.541	794.502	633.313	311.041	785.86	967.619	359.49	529.926	646.828	283.563	723.58	459.181
1769644_at	25.7087	25.3019	23.0722	23.6406	26.948	24.9076	36.5471	27.7862	27.2096	26.1484	30.7115	33.2347	32.0799	29.8619	25.7415	33.4086	31.2907	42.4505
1769645_at	490.39	502.943	469.92	563.382	292.318	461.217	1965.2	915.931	1244.31	347.136	757.927	698.712	328.773	347.297	252.695	250.412	243.725	236.826
1769646_at	19.8345	19.2003	17.382	19.3375	18.3444	19.683	22.0589	20.1542	25.7855	22.0113	21.5407	22.733	19.2248	18.8295	19.6042	20.9706	23.1336	22.954
1769647_at	2722.81	2590.81	2676.29	1626.25	2182.31	724.277	415.549	506.482	734.978	1791.75	375.139	361.15	1660.4	1618.08	1917.15	1232.4	1146.1	826.198
1769648_at	1924.91	2229.28	2540.05	2393.89	2353.96	2320.44	1894.82	1562.84	1969.25	2083.84	1500.04	1514.09	1308.98	1586.23	1934.96	1200.9	1571.43	1452.23
1769649_at	116.349	113.783	150.375	133.42	74.5882	118.077	163.53	174.316	240.029	81.825	104.058	144.877	58.1488	60.2893	68.6467	65.3043	56.6361	56.6361
1769650_at	635.1	628.135	1009.86	801.106	542.56	855.336	494.646	633.301	1336.79	706.118	543.53	598.963	671.646	779.424	862.758	638.116	874.719	722.204
1769651_at	75.0573	65.2169	66.0766	68.1919	80.9247	78.4166	143.041	82.1165	93.2628	82.1165	114.624	114.299	89.5129	101.027	90.6419	113.999	124.53	115.769
1769652_at	26.7029	25.3911	27.3191	22.3894	25.6028	25.1264	31.6667	32.4289	37.9075	27.5711	30.3456	32.693	35.6823	34.9482	32.3773	54.5327	40.7648	49.6462
1769653_s_at	171.886	159.239	165.327	165.327	153.012	183.907	216.822	198.06	159.91	150.523	185.811	176.966	173.697	155.548	160.877	148.441	175.883	223.834
1769654_at	1055.06	1140.59	1252.11	906.155	710.184	839.619	632.98	519.713	712.751	718.997	379.723	400.126	748.182	860.153	931.126	629.501	612.971	229.212
1769655_at	1786.7	1800.3	1437.83	1481.07	1552.91	1045.93	559.634	713.819	463.941	1668.13	670.391	506.169	2061.87	1690.61	2272.95	1357.6	1177.26	802.209
1769656_at	49.7936	60.1681	48.2504	40.4177	43.2324	40.6117	76.9791	77.9724	47.3988	49.99	76.757	60.6029	63.3124	82.7229	55.7868	56.7645	82.0468	64.698
1769657_at	560.824	529.852	582.694	457.643	297.797	286.199	468.49	440.727	434.596	379.815	298.282	255.719	293.325	420.097	459.251	314.618	362.505	153.908
1769658_at	60.7067	65.8093	64.8011	72.3796	69.3877	69.6726	108.077	71.0853	84.5665	70.9842	103.961	103.028	94.7638	89.1528	75.0104	119.065	95.4009	145.14
1769659_at	890.457	888.639	385.746	939.238	3931.61	1632.32	747.406	1037.7	388.427	792.893	2803.3	2422.75	588.239	736.94	857.682	468.758	675.88	1138.94
1769660_at	110.072	103.073	132.267	117.207	153.162	145.533	207.676	149.98	176.402	132.478	186.125	188.945	172.234	134.988	118.401	223.034	246.763	298.67
1769661_at	33.2814	32.9893	36.2239	37.5505	37.2017	38.444	43.8892	40.5358	43.4846	35.7821	47.883	40.293	38.2846	33.804	38.4913	41.047	50.9541	43.9799
1769662_at	112.161	112.447	103.509	109.954	118.334	102.12	242.356	155.291	143.923	120.053	224.365	194.853	152.616	158.958	138.639	166.149	165.536	221.505
1769663_at	22951.9	23399.5	20620.9	20854.2	19979.5	20614.8	25363	22052.1	23016.4	22506.8	22466.4	20953.7	24398.2	24987.9	25127.6	23189.8	20529	20882.4
1769664_at	75.4557	77.4051	72.138	67.1242	92.5788	69.9349	115.46	98.7984	112.574	86.0594	113.849	118.025	111.598	99.5544	93.301	126.543	100.252	163.74
1769665_at	302.518	335.133	428.869	194.748	110.328	134.062	188.54	192.612	259.663	200.963	72.4246	114.821	196.212	212.359	227.906	157.94	245.557	117.301
1769666_at	537.104	512.424	642.689	518.035	553.648	488.85	823.82	463.597	617.982	424.453	624.234	664.764	439.536	471.335	449.324	305.554	318.891	287.301
1769667_at	1822.04	2065.38	767.979	2452.13	4218.12	4667.45	1211.81	2030.06	655.747	2234.26	3987.09	4429.04	1335.93	1749.92	2316.37	1040.64	1312.92	1940.4
1769668_at	180.187	141.128	199.613	182.29	237.883	222.424	623.009	366.011	337.326	237.764	396.172	394.633	295.518	268.722	223.559	546.18	402.091	599.996
1769669_at	197.582	198.887	188.543	193.421	157.48	187.598	225.385	228.398	215.099	211	260.143	232.633	267.381	240.996	237.932	282.098	217.752	254.678
1769670_at	535.417	544.489	477.531	719.426	853.118	822.834	267.47	317.373	403.447	641.37	356.518	352.31	562.147	479.966	1006.89	459.17	486.685	616.415
1769671_at	1704.27	1398.25	1966.39	1864.65	1323.61	1950.35	1024.74	1974.39	2118.77	1336.61	1247.52	1309.88	1009.41	1091.38	1437.03	836.98	926.702	756.76
1769672_at	61.0174	68.3944	60.7453	57.4579	75.7729	67.4081	127.195	90.9225	79.0462	74.598	93.2087	111.89	87.9782	82.2188	70.1361	109.492	85.885	137.63
1769673_at	33.5241	30.2503	32.9793	27.6834	32.2198	32.6198	34.0757	35.8286	33.7708	33.4563	38.9277	35.9632	35.1775	34.328	30.8745	39.9251	49.3232	57.8841
1769674_at	559.732	525.258	517.086	446.249	597.041	1111.22	1439.05	1224.86	907.837	330.713	1179.21	892.709	313.921	413.976	533.913	252.777	405.907	146.363
1769675_at	591.854	770.132	605.451	437.346	675.181	383.975	265.244	261.842	172.872	441.973	369.184	322.548	371.75	373.648	567.753	305.484	183.675	227.97
1769676_at	83.3368	74.5271	84.1819	77.4331	91.0774	78.8064	113.32	102.269	114.756	84.7096	89.6851	101.15	107.567	93.6119	90.0557	121.583	98.0671	132.903
1769677_at	2247.14	1956.44	3589.72	1571.31	1262.53	1600.65	2019.63	2496.19	4442.12	1474.11	1209.87	1201.79	2424.24	2762.5	1927.81	2246.45	1953.45	1553.94
1769678_at	26.1099	27.604	28.4083	25.1372	28.3672	28.7352	28.4469	26.1249	27.7613	25.2372	31.4338	45.4003	27.0352	28.191	30.406	32.1281	31.6679	41.3825
1769679_at	2220.32	2100.81	1391.9	1740.56	1684.32	1801.04	4130.52	2077.66	1052.49	1790.96	1641.59	2343.04	1287.44	1020.97	2636.41	604.901	1787.3	1480.51
1769680_at	45.4812	41.9688	47.6601	43.4368	53.8033	46.4795	72.0101	53.442	52.7578	51.5215	53.3066	82.5381	54.0823	52.8337	49.742	54.9657	68.6384	85.0646
1769681_at	3139.82	2952.76	3574.28	3790.09	4342.56	3554.99	1514.61	2775.15	3832.16	2982.95	3179.16	2465.48	2800.09	2949.74	2800.98	3120.34	3004.17	2425.12
1769682_at	1374.17	1531.37	1293.48	1534.2	1444.51	1248.89	1224.52	1085.42	1260.09	1313.02	1037.41	1221.38	1255.09	1156.36	1432.72	1446.06	1478.21	1807.74
1769683_at	2608.56	4123.92	4150.13	2440.08	10901.9	8680.37	4737.92	5639.16	5656.86	1975.65	11331.7	8530.57	5173.79	5985.46	5733.41	3285.69	3464.33	5668.95
1769684_at	2539.82	2587.45	1995.96	2957.25	2568.53	3035.47	3315.51	2745.53	2294.11	2652.79	2940.07	2502.04	2130.21	2125.33	2514.57	1779.07	1927.62	1294.15
1769685_at	2210.28	3903.87	3088.06	2042.47	6867.81	6436.92	1133.76	3302.07	1477.59	2138.61	4351.09	3464.54	1421.59	2564.72	2021.47	1755.56	2486.85	3182.25
1769686_at	29.2894	27.5424	28.744	33.1187	24.1701	24.3979	32.4337	31.9067	28.4413	28.1654	26.5368	30.384	30.4302	30.2421	30.197	34.0159	35.6188	36.0004
1769687_at	254.499	192.614	262.965	280.844	291.143	291.401	680.65	356.865	582.978	314.217	395.042	464.966	312.748	243.825	256.497	474.975	500.84	598.126
1769688_at	3015.7	3481.76	2551.02	2949.99	4900.62	1583.12	309.855	462.14	410.26	3237.77	1115.52	747.26	2650.65	2940.82	4338.92	1674.23	1437.34	1804.43
1769689_at	153.073	133.161	177.341	123.267	149.017	151.796	231.412	194.739	207.394	147.948	180.77	193.552	188.606	173.502	159.207	276.267	284.623	356.1
1769690_at	494.806	390.828	467.253	617.535	605.589	799.061	569.879	533.769	698.441	569.606	788.665	655.422	342.649	413.222	577.851	306.358	642.392	354.98
1769691_at	5522.8	5188.92	5022.91	6521.81	5305.87	6620.52	2152.52	5466.93	4411.48	5496.86	3888.27	3603.33	4954.59	5969.53	5835.54	4720.25	6375.92	3636.33
1769692_at	159.595	151.298	150.758	169.162	194.032	174.317	283.6	267.865	242.841	181.118	297.526	292.929	211.078	174.76	184.707	228.581	237.954	281.932
1769693_at	149.498	161.88	145.723	138.894	188.894	161.814	252.588	184.392	275.482	179.709	205.11	249.266	236.531	204.316	205.973	277.185	271.99	395.995
1769694_at	2356.96	2734.25	3066.51	2286.65	1999.16	1794.81	336.201	663.501	683.059	2129.45	455.82	531.601	1849.72	1800.66	2241.82	1508.61	1103.36	768.062
1769695_at	629.049	585.614	1237.56	816.355	433.906	527.688	536.558	431.189	1136.4	571.604	419.297	378.223	752.279	721.469	559.746	634.954	390.329	217.785
1769696_at	30.8072	34.073	35.3593	31.0354	33.3262	32.5923	37.4742	37.7002	34.0659	32.8264	35.893	38.8175	36.7976	41.0592	39.492	37.1989	42.3414	45.0067
1769697_at	1469.82	1952.32	2658.02	1282.41	1265.31	1518.61	837.722	1817.76	1525.96	1401.46	1696.38	1198.45	1345.4	1640.24	1450.34	1152.8	571.025	543.306
1769698_at	183.336	157.809	347.03	143.28	83.999	124.977	131.557	118.152	419.48	155.076	71.2756	72.6442	162.696	171.631	203.01	118.968	123.299	108.093
1769699_at	70.8787	76.2001	69.9332	62.7995	90.7751	82.727	114.046	104.552	84.4607	86.3804	87.7298	118.726	114.565	101.729	87.166	117.91	117.961	110.961
1769700_at	265.386	249.207	219.467	244.148	257.989	285.692	458.368	403.647	320.055	274.919	381.702	389.908	462.33	344.636	286.513	481.13	368.862	554.313
1769701_at	22.721	26.1913	21.9438	26.3404	22.0921	23.9053	23.2981	24.0237	23.9113	22.1068	23.1077	22.881	23.7545	25.0743	20.7338	24.2785	23.143	24.3635
1769702_at	128.461	105.657	136.519	120.16	189.102	150.463	222.479	168.036	236.325	144.373	209.656	228.721	158.993	113.805	135.408	184.459	217.087	348.173
1769703_at	10554.5	9881.79	7737.71	13603	17942.4	10439.9	11928.5	8251.71	5051.2	12430.1	16033.7	16199.6	8650.4	8685.26	12032.1	7931.12	11079.4	16004.8
1769704_at	33.2705	33.9864	30.9742	27.0976	34.6023	31.3538	43.8168	43.1279	33.5669	40.324	44.4499	49.0281	42.7054	42.3772	37.7422	45.0544	43.35	45.917
1769705_at	91.3876	85.4137	108.811	88.961	117.506	121.87	210.447	119.111	156.22	85.7693	142.084	169.888	123.979	119.194	101.07	130.355	135.423	160.435
1769706_at	85.4098	75.2857	78.8775	78.7318	81.0057	73.8532	139.205	81.4725	75.7738	90.1538	93.9833	94.1756	86.7021	81.9274	80.6398	81.9013	100.635	78.1292
1769707_at	900.318	841.505	1477.31	947.046	770.103	728.202	425.684	557.433	1266.97	771.551	340.307	279.997	861.417	825.597	778.596	637.424	576.409	465.915
1769708_at	1108.05	1112.76	1270.28	731.902	542.697	251.228	248.658	235.075	441.459	592.313	151.829	129.543	778.829	787.049	782.458	636.319	491.831	338.036
1769709_at	1765.91	1598.85	4236.36	1367.13	630.022	734.854	448.417	499.496	1773.66	1031.56	329.249	352.238	1657.72	1767.26	1091.81	1954.03	1064.18	447.403
1769710_at	2311.92	1663.88	4147.86	2440.05	1443.57	2542.62	1423.9	2101.39	6136.22	1923.89	1364.65	1271.68	2196.37	2278.33	1976.69	2066.47	1745.62	1133.06
1769711_at	66.1066	82.5492	49.2073	58.2842	46.0409	57.1054	95.3084	87.3298	61.933	53.5253	51.5813	55.5798	60.1176	71.2801	49.588	49.284	43.1912	45.6031
1769712_at	79.8484	76.2634	68.6395	78.7079	76.8185	78.8875	114.594	113.758	111.868	77.7089	109.515	115.862	82.4993	84.8572	84.4839	105.143	96.4306	173.349
1769713_at	953.702	1128.55	439.922	726.646	1859.02	1914.05	3541.29	2919.1	1022.04	715.453	3009.33	3179.03	689.924	1032.81	766.219	467.091	777.415	1387.48
1769714_at	20.6547	21.8109	20.1704	22.6388	21.6664	22.5458	22.3766	20.5926	22.5873	21.8109	21.3645	19.9318	22.9807	19.0522	22.1882	22.1202	21.8714	21.5988
1769715_at	31.0029	34.1003	31.0195	27.848	35.6095	35.6339	41.4295	42.042	34.559	36.5972	36.9772	44.3764	40.649	37.8111	37.1911	44.8596	43.4737	52.2348
1769716_at	1838.84	2074.53	3228.82	2011.11	2911.01	2947.38	1117.89	1865.63	3967.51	1706.12	2463.48	2253.63	1778.54	1963.67	2138.86	1926.55	1658.81	1935.43
1769717_at	761.258	574.953	818.838	740.099	266.134	345.369	112.48	222.188	227.581	560.837	105.316	140.895	660.095	650.328	578.923	497.399	340.748	159.873
1769718_at	72.2783	62.6022	73.0279	65.4807	82.3196	75.5105	116.722	92.0423	118.777	78.9009	122.321	128.896	89.364	93.652	64.9576	106.821	109.612	177.322
1769719_at	24594.6	24192.7	23410	24785.8	24953	24164.6	23551.2	25127	22863.5	25346.4	24897.9	25331.7	24085.3	24034.9	24443.8	24281.3	24577.7	25426.7
1769720_at	1168.32	1105.95	1270.84	1529.26	1132.01	1397.06	984.146	964.405	1246.8	1217.68	1050.38	1165.76	1168.48	1115.1	1269.37	918.313	1417.26	1024.05
1769721_at	2254.52	2388.08	2060.48	2257.91	1908.85	2055.5	993.48	1208.08	700.04	2003.25	987.192	872.532	1653.47	1274.98	1894.72	1340.34	1157.32	952.137
1769722_at	103.81	82.6921	106.533	104.945	105.061	84.6264	150.453	134.351	150.368	110.301	126.312	163.086	103.814	88.4641	126.627	129.332	137.492	191.007
1769723_at	44.885	29.8029	25.6738	24.7492	32.9495	36.5617	32.3346	27.4614	28.6608	23.2563	29.3229	26.4333	23.9126	25.3823	24	21.1381	21.5581	20.5237
1769724_at	211.563	214.553	214.825	210.979	279.266	225.077	362.291	238.512	235.87	216.623	294.391	276.603	241.991	204.398	225.069	268.607	363.907	485.912
1769725_at	41.5282	41.1769	41.7464	36.4165	37.2365	38.111	49.3589	37.6858	40.7063	35.7901	46.7777	45.2153	41.675	44.1921	41.1296	47.6934	55.5745	48.5113
1769726_at	650.542	777.089	638.837	399.16	557.256	321.482	59.1662	138.79	75.4319	290.932	88.5184	81.4605	351.59	440.48	315.336	191.047	186.363	121.077
1769727_s_at	805.317	781.742	764.544	439.146	481.217	400.522	98.4878	216.573	142.445	723.84	104.546	134.939	1397.42	1111.09	1438.67	1563.18	635.731	156.688
1769728_at	73.0708	59.3461	57.8076	72.9628	67.4145	70.9659	98.3135	76.4219	74.9069	69.7974	73.8286	91.0293	81.4288	75.668	84.8323	100.264	122.537	160.333
1769729_at	70.5048	77.5477	65.2156	55.4001	63.1327	74.8768	104.818	91.0866	98.8991	76.375	79.1583	92.4481	71.1798	66.5566	72.5075	115.047	105.902	168.49
1769730_at	9037.47	10875.9	10918.3	11885.6	5987.15	8168.16	9495.37	10249.8	7712.48	11528.9	9437.18	8554.32	11502.6	10200.1	9558.61	11698.1	4335.22	3153.04
1769731_at	1157.85	1643.15	1497.12	1722.22	1151.68	1400.62	1710.96	1368.64	1847.24	1408.88	1754.43	1418.05	901.226	1164.87	1311.3	852.886	1261.72	783.165
1769732_at	4204.01	3645.05	1863.34	2723.71	2110.54	2908.41	1153.87	1686.21	1131.43	3396.58	1572.6	1746.07	3409.99	3370.94	3321.39	1884.68	2006.62	1632.84
1769733_at	37.6958	42.8305	43.2954	36.3831	47.8718	45.9224	68.3829	57.0139	48.4834	43.9942	57.0393	48.7686	54.1178	42.7147	49.5825	55.4721	44.2702	90.9496
1769734_s_at	146.243	145.115	142.427	123.133	188.709	156.898	253.482	177.566	182.088	172.526	182.699	183.022	163.11	172.117	162.879	275.768	226.139	362.575
1769735_at	3782.44	4761.98	1945.24	3548.87	5002.69	3155.52	540.294	960.724	365.374	3815.01	1724.86	1366.87	3165.48	3211.09	3892.94	2016.76	1568.07	1995.75
1769736_at	38.8139	37.3316	35.3707	40.2704	34.364	34.5374	42.1723	38.6121	39.4553	31.6618	44.9267	39.9628	38.9568	39.4359	34.1561	40.6807	55.1675	63.3481
1769737_at	42.4417	45.9494	47.916	42.2077	60.7501	50.1382	64.1244	51.4866	59.5022	51.7463	60.5905	69.1062	53.3196	46.7923	52.5024	53.1567	54.1505	72.6447
1769738_at	29.304	36.7839	39.0096	29.3641	39.8704	36.3662	41.4151	38.7426	36.1353	34.9796	42.6711	38.9807	39.5033	35.9709	36.5283	41.3068	42.1537	46.759
1769739_at	267.387	290.304	270.956	298.373	351.895	294.429	679.718	452.137	368.313	306.75	504.092	515.892	352.147	400.578	278.888	499.795	591.202	715.589
1769740_at	358.591	452.192	326.724	486.937	427.098	429.012	102.338	215.253	249.213	431.859	223.239	181.938	216.611	278.927	403.274	127.817	143.016	134.417
1769741_at	5465.86	5992.76	3634.69	6863.8	4853.48	4831.86	4233.95	5536.4	3673.1	6305.79	5586.52	4429.42	4481.61	4941.94	5155.84	4088.37	3112.8	2819.42
1769742_at	13054.8	15450.9	9588.85	13332.5	15434.7	13516	4142.58	12120.5	2736	13615.5	9932.57	9754.07	13323.2	12722.6	14042.3	10114.1	9141.54	12337.3
1769743_s_at	15733.8	16840.2	16189.5	14859	14514.3	11168.1	6422.98	8186.48	5561.42	16127.4	7565.51	7172.41	15630.7	15505.2	15448.5	14909.6	11658.7	12626.3
1769744_at	94.4127	100.186	73.522	92.2662	106.59	113.171	175.798	130.76	123.658	99.9542	122.247	156.164	130.431	109.537	99.6715	144.502	167.683	192.217
1769745_at	3403.17	4290.2	2837.5	3476	6743.93	4723.09	1956.33	2364.05	1304.37	4047.15	2754.79	2984.46	2607.95	3178.74	3285.59	2278.86	3422.73	2516.38
1769746_at	1500.68	1829.89	3321.1	1485.33	917.747	1483.18	2042.69	2177.05	4164.32	1425.5	1365.81	1405.91	1275.22	1478.01	1180.76	1439.49	1248.46	598.191
1769747_at	121.767	116.67	151.201	129.346	163.83	150.904	353.924	215.713	308.947	185.119	226.989	335.402	159.891	124.294	142.653	232.649	226.139	335.029
1769748_at	40.0048	31.8475	37.0693	43.7494	38.9468	29.2755	39.3315	38.763	47.9268	37.836	44.1459	39.4235	38.0534	34.8081	38.3834	52.1472	48.2962	66.1314
1769749_at	55.0766	63.5548	55.076	52.3111	60.7445	57.0483	108.808	86.7582	75.5956	72.6122	85.9244	92.2005	82.6544	84.5452	73.1964	93.5633	79.0049	95.8434
1769750_at	167.576	162.692	85.1597	112.644	76.6992	109.272	112.063	109.72	99.9422	116.998	103.174	128.037	88.8853	114.181	88.4633	64.6762	107.913	88.7373
1769751_at	9902.17	10633.3	4679.94	10026.3	14772.4	11624.7	3993.13	6101.41	1383.17	12313.6	6857.37	6615.08	7956.94	8890.42	13733.4	5994.65	8672.77	12263.8
1769752_at	111.567	84.4805	112.42	106.595	121.633	107.09	201.644	124.925	207.176	115.223	186.311	223.089	100.212	93.8592	96.2933	165.358	173.714	201.876
1769754_at	168.648	170.276	164.022	132.272	203.296	174.215	339.148	223.188	214.663	175.641	258.114	263.606	218.041	181.123	209.455	251.658	335.495	347.04
1769755_at	34.5062	35.8179	36.3406	32.9206	37.8865	41.9055	49.8356	37.9015	40.871	34.4539	49.2363	47.7823	41.4068	53.4767	40.0651	56.3907	62.5057	63.7396
1769756_at	3043.9	2882.77	3812.12	4453.54	2688.8	2732.42	730.168	2520.24	3212.59	3691.91	1845.69	1592.22	2908.98	2914.62	3421.37	2735.67	2074.93	1451.2
1769757_at	74.209	78.8297	66.6865	66.8401	82.4796	77.443	97.8494	81.0377	85.3286	70.2422	82.0394	91.5425	80.5573	89.9366	78.6252	99.5814	106.064	79.4502
1769758_at	5615.95	6230.12	7554.07	5402.47	3393.76	4209.7	2732.33	5491.81	5801.17	4683.76	2556.55	2161.56	4811.17	4991.31	4759.09	4679.86	2603.7	2354.39
1769759_at	507.566	360.503	467.759	593.029	448.731	681.181	1192.36	1008.59	1020.75	643.825	1227.38	1037.8	537.41	516.221	476.772	691.424	712.98	690.535
1769760_at	468.148	535.035	342.395	471.16	580.86	571.556	245.398	378.817	203.968	505.83	362.769	279.605	398.049	355.035	453.419	325.503	250.378	276.978
1769761_at	36.2619	36.1479	36.8727	34.0741	37.3317	33.3515	53.2558	47.8789	44.9524	45.6195	50.0439	55.2833	60.0219	60.2642	46.668	78.5774	54.3438	77.3218
1769762_at	33.9525	29.6882	35.1556	32.4801	34.0919	27.6738	44.5645	37.7239	37.2433	36.1513	39.9798	45.1715	32.9234	40.1971	33.7588	43.2025	40.3559	42.32
1769763_at	143.892	141.371	146.83	136.187	170.96	157.065	289.261	202.277	213.219	181.246	195.486	228.691	173.992	182.593	168.043	215.023	311.722	380.836
1769764_at	487.346	598.789	332.436	406.837	504.981	700.859	483.67	447.675	364.142	325.584	542.983	466.146	359.468	312.668	532.474	179.637	368.174	270.852
1769765_at	13941.5	13911.6	14422.2	13263.5	10976.3	11237.1	12309.7	10301.6	11447.8	14377.9	10869.1	10273.1	12629.6	13608	12420.2	12436.3	8665.18	7915.84
1769766_at	603.382	541.798	398.258	672.936	1446.29	818.951	841.211	701.956	522.29	607.548	1379.95	1081.58	577.904	551.037	640.091	696.399	599.092	719.434
1769767_at	519.006	448.305	481.551	458.476	269.095	402.672	685.258	632.759	752.734	432.627	284.049	279.429	391.988	426.997	491.96	332.216	439.967	259.376
1769768_at	148.782	100.491	129.371	148.782	131.804	159.095	254.332	173.094	227.911	150.866	190.558	207.453	122.384	119.646	119.945	202.298	210.821	261.085
1769769_at	141.999	118.044	123.096	107.162	146.669	135.793	235.538	177.382	157.376	137.921	188.113	198.256	147.787	168.618	149.634	197.808	170.65	274.048
1769770_at	1272.86	1402.58	1659.38	1581.62	1397.7	1486.59	1270.99	787.431	1355.24	1729.23	1707.93	1288.25	1418.68	1291.27	1768.78	1154.48	1455.04	1313.37
1769771_at	55.1706	58.1737	62.1457	46.9642	60.7556	53.205	64.0303	61.7943	62.2173	55.9652	54.6647	57.8484	64.354	61.075	53.1306	78.8247	72.7678	59.6529
1769772_at	97.9741	69.8798	102.238	88.552	100.824	101.104	113.271	92.5834	135.603	88.516	98.4436	119.916	111.579	92.0775	92.0997	139.563	137.381	181.46
1769773_at	717.726	845.676	1085.77	678.56	699.611	805.525	261.072	435.96	754.727	600.47	549.595	488.304	529.086	525.723	523.971	586.964	375.524	211.288
1769774_at	2675.28	3140.16	2045.01	3263.02	3294.25	3176.52	3450.16	3736.45	3072.33	2536.15	4543.15	3895.36	2773.66	3043.79	2407.8	2551.05	2715.44	2129.63
1769775_at	5981.33	6997.66	4570.69	5570.47	7704.77	6130.46	1544.82	4872.48	1373.55	5809.68	3817.63	3513.72	4461.16	4697.49	5838.78	3533.66	3243.44	3708.48
1769776_at	2056.66	2194.34	2551.16	1357.24	1064.51	1319.68	564.002	888.594	926.514	1368.13	806.777	951.532	1638.3	1649.64	1823.89	1191.71	784.073	514.692
1769777_at	647.596	639.108	678.453	272.18	255.694	252.056	232.781	298.871	333.862	178.845	129.226	176.772	569.742	492.243	506.035	333.58	680.533	230.857
1769778_at	1041.87	1089.95	973.618	884.995	727.683	453.958	526.784	285.31	330.87	977.052	439.832	345.301	884.574	801.761	989.865	713.5	304.36	172.008
1769779_at	687.792	700.204	1247.5	745.758	829.859	1342.76	1832.32	1323.12	2983.76	825.035	1400.72	1393.01	674.355	920.687	1021.19	513.843	1181.47	1238.6
1769780_at	96.5217	114.163	114.004	96.37	120.844	112.05	146.197	144.62	126.5	106.061	151.768	145.537	146.704	129.153	129.652	169.739	205.055	215.547
1769781_at	316.889	391.647	369.926	313.543	308.804	161.427	79.5769	103.375	121.541	311.891	89.4444	89.2779	204.356	267.179	278.912	159.937	138.882	204.348
1769782_at	1958.42	2067.5	1860.63	1255.87	1129.09	1178.32	1016.58	988.79	794.099	1246.01	654.591	637.567	1705.81	1596.4	1676.28	1028.73	1009.7	451.627
1769783_at	21625.9	21645.2	21278.5	23201.9	26105.6	23615.4	25008.8	23763.3	24936.7	22536.3	26305.8	25944.1	22334.8	22452.5	20958.8	22238	22209.1	25195.9
1769784_at	25.5924	27.006	25.9974	29.2483	24.4665	25.6429	28.647	29.2928	31.5931	27.3175	26.8545	24.9647	29.0718	32.7022	25.808	30.8848	27.9738	27.1819
1769785_at	20939.6	20413.4	22429.6	20428.6	18652.3	17417.7	19578.4	18486.6	19381.3	20350.7	16863.4	14949.1	19807.5	19862	20611.3	20037.2	15662.3	17340.1
1769786_at	105.177	94.3581	91.5047	96.6064	83.2057	122.716	133.586	129.744	122.621	77.6197	119.796	98.7553	76.5847	69.7237	64.3727	48.0526	52.9777	94.841
1769787_at	28.8657	24.8586	30.4164	28.0942	27.2877	27.9055	33.3455	29.8518	27.8749	29.392	33.0609	35.0126	28.0205	33.601	29.7539	32.8336	39.025	47.1392
1769788_at	2369.41	2888.32	2601.7	3661.7	3132.13	2993.47	2876.81	2352.17	2592.24	2666.14	2942.96	2765.38	2804.83	2259.78	2399.96	2482.85	1357.08	1274.95
1769789_at	62.0918	70.731	62.1457	52.7856	62.1013	67.0358	79.6672	87.2289	85.1913	65.457	84.0541	79.8624	70.5516	71.4615	74.4353	85.5025	86.334	103.926
1769790_at	68.6759	89.4182	71.8933	71.5356	75.3217	73.4523	99.8351	98.5375	87.0114	77.705	93.1923	103.899	69.992	81.6157	76.4664	89.2764	108.473	118.134
1769791_at	2598.31	2653.67	2974.25	2147.54	1709.07	1300.2	65.3177	673.664	420.018	2197.47	279.225	294.442	1588.65	1845.32	2233.2	1195.34	911.279	863.494
1769792_at	2104.64	2235.57	1692.33	2723.31	2907.39	2906.98	748.73	1913.2	1332.61	2478.76	1156.04	1300.04	1639.84	1488.85	2689.14	1194.97	1742.04	1566.33
1769793_at	536.973	612.467	635.871	591.174	414.935	540.475	595.274	546.568	530.314	580.278	534.515	557.758	568.311	720.052	690.196	450.735	647.865	702.731
1769794_at	50.2929	39.9853	45.3579	39.303	45.3973	44.9438	44.5614	47.0491	46.8962	44.9732	49.0538	58.8985	41.7629	53.3437	42.0484	51.7095	46.9369	50.5785
1769795_at	1914.99	2454.76	969.006	3082.58	3402.47	2683.37	4185.53	2809.88	1732.99	2945.79	4202.36	3755.37	1984.18	2251.31	2409.48	1650.09	2183.26	2424.24
1769796_at	653.978	661.386	326.318	316.453	557.258	302.457	330.14	470.584	275.711	322.317	354.85	262.407	430.869	502.336	427.391	363.27	352.147	325.189
1769797_at	39.258	47.6749	56.0513	48.231	56.0985	53.8475	73.8293	57.2464	51.4863	48.8742	57.8452	55.8738	55.3988	57.2998	50.8368	56.2384	66.6706	80.4839
1769798_at	611.369	673.091	714.705	907.748	658.985	808.873	374.821	669.824	721.685	674.786	621.649	500.738	554.98	733.714	841.972	485.091	781.271	421.659
1769799_at	3565.19	4031.59	2513.35	4074.93	3188.15	3264.77	6652.76	4271.08	3457.88	3584.71	4571.81	4256.78	3094.65	2875.08	3268.81	2138.02	2780.97	2482.77
1769800_at	850.036	1196.26	687.3	929.542	1350.49	1970.06	468.591	1255.94	679.187	996.782	1311.92	1301.14	744.607	855.114	1787.9	497.033	1052.37	1029.66
1769801_at	726.39	781.913	923.186	899.099	446.546	802.953	1072.2	807.334	1168.41	713.424	768.831	844.146	721.826	852.86	866.924	638.323	699.197	587.575
1769802_at	573.881	750.009	971.354	579.293	287.012	561.754	945.462	1220.94	2101.18	522.381	677.549	568.603	473.646	616.799	585.566	421.609	323.196	175.162
1769803_s_at	15493.3	15217.5	16048.6	9831.07	9902.29	6235.5	10816.3	9089.52	10349	10522.2	5489.42	6442.08	11176.2	13034.4	14649.7	11707.4	6236.28	3974.62
1769804_at	2079.92	2490.19	678.355	1769.29	5274.34	5130.91	4386.48	3494.65	1095.2	1690.11	6456	7151.55	1164.59	1316.05	1735.32	913.313	2069.11	2893.81
1769805_at	99.9333	90.2311	55.0806	62.9874	72.1608	93.8592	79.3849	79.1403	46.6521	59.1181	59.0502	64.1574	42.1809	46.7095	54.8516	24.5728	33.7159	64.1543
1769806_at	14585.8	13828.7	11074.5	14865.1	11309.3	12167.9	4746.49	6796.58	4748.46	14611.4	4746.41	7400.75	13496.6	13744.1	16357	9973.24	13989.6	15813.6
1769807_at	50.413	48.8532	56.3078	48.2032	63.6757	61.2881	88.7209	57.8892	67.9539	55.5985	88.7882	91.1375	59.0105	64.3034	58.1661	77.4602	63.413	83.5845
1769808_at	862	996.963	382.212	547.945	667.395	659.516	582.835	467.205	196.945	631.424	245.732	315.642	587.037	551.346	978.545	364.151	411.22	457.61
1769809_at	2720.72	2677.79	3653.81	3486.93	2141.52	2943.61	3134.05	2681.63	3283.52	3835.12	2308.18	1883.38	2895.91	2584.61	4824.23	2016.48	2450.81	2090.2
1769810_at	1424.33	1563.92	1833.94	2123.67	972.07	1640	2682.04	2281.04	3739.11	1738.92	1730.27	1402.25	1501.23	1647.11	1678.69	1294.25	994.605	788.985
1769811_at	52.405	50.306	50.5601	49.9187	49.4139	54.1234	72.1627	61.3841	73.6802	57.5233	70.4446	68.0059	62.7127	57.3357	53.8414	75.4298	61.1724	85.1376
1769812_at	1027.62	1448.02	701.23	909.399	1270.64	869.716	160.423	390.067	159.005	981.726	372.63	262.816	811.94	913.313	1076.19	674.365	445.986	314.853
1769813_at	308.84	284.787	565.194	455.054	291.541	880.089	1200.33	779.638	1560.13	321.982	575.789	625.09	286.711	325.336	467.809	204.503	420.781	265.872
1769814_at	22.2154	19.7214	22.1714	25.022	20.6078	22.1086	22.083	22.4694	25.8959	23.6714	23.3964	26.0628	26.2464	28.1554	23.4953	24.3188	24.0419	29.5947
1769815_at	22.28	21.5876	20.6696	24.8538	24.4701	22.5753	26.9173	22.6814	29.9892	21.9856	22.4146	24.1394	20.8845	23.7263	24.4696	25.0919	28.9693	27.459
1769816_at	250.178	186.164	271.626	244.398	309.055	295.362	527.509	405.034	380.338	296.202	349.928	508.557	331.788	341.758	297.058	496.934	497.146	828.89
1769817_at	70.9101	70.5852	69.8342	61.7741	75.7445	69.3851	108.173	96.0215	100.735	72.1784	79.8655	117.468	82.6931	80.0824	70.2462	116.07	131.71	129.42
1769818_at	2848.09	2568.55	2791.09	3873.94	1994.36	2063.31	7552.17	4845.94	5155.43	2973.97	3492.55	3059.18	2196.84	2368.96	2778.23	2394.1	2539.03	1944.64
1769819_at	1792.79	1878.52	1055.79	1410.66	1707.36	1050.94	351.587	568.08	411.519	1322.43	485.354	367.965	1307.69	1307.88	1799.59	841.676	771.688	521.96
1769820_at	41.2252	36.0106	37.3864	29.3356	33.643	36.944	48.5869	38.3881	37.7856	39.2768	49.5584	49.605	40.6841	35.8207	34.5219	38.5588	46.9962	42.3484
1769821_at	104.243	104.862	139.075	141.17	142.033	122.892	187.432	146.574	161.948	105.685	128.853	160.303	143.098	130.547	119.288	196.864	172.769	263.984
1769822_at	86.3283	91.5618	97.3809	69.1418	92.494	91.2251	102.727	85.7848	104.719	81.7856	91.7341	96.7902	101.86	99.5057	94.3371	96.6589	107.436	142.362
1769823_at	1070.1	1048.44	1852.07	1492.28	1218.71	1003.69	156.844	615.299	986.489	1026.09	343.924	369.99	788.928	896.902	1175.2	857.546	807.352	837.653
1769824_at	160.783	143.073	141.724	137.768	183.867	158.858	254.224	131.118	180.239	107.5	184.438	243.371	159.877	128.015	144.972	304.889	239.463	346.648
1769825_at	53.2025	55.1904	56.0039	55.0867	55.4089	44.44	78.9492	65.3294	79.3255	65.0823	64.6122	69.8731	66.2084	50.0361	62.6293	112.009	103.596	68.6293
1769826_at	375.34	362.125	460.035	327.412	327.021	387.084	666.255	521.964	579.955	445.219	443.177	598.007	472.476	356.758	475.126	582.869	679.402	1030.95
1769827_at	45.2202	44.722	47.8012	47.5536	48.4558	43.9744	68.1278	37.3147	57.1361	46.1091	53.6868	45.3216	48.4332	40.6216	41.9289	45.1662	53.4638	51.2525
1769828_at	1230.07	1093.7	640.936	905.516	1225.28	1148.05	359.239	977.896	367.058	893.57	854.729	818.632	780.575	757.706	838.321	493.719	545.805	430.455
1769829_at	14415.9	14597.1	14303.6	12907.6	11678.7	9302.65	4541.76	4940.69	3748.76	13635.6	4268.09	3932.69	11635.5	11950.7	11897.6	11280.1	7061.02	6158.67
1769830_at	590.284	584.84	543.449	675.031	669.952	618.395	900.006	820.875	686.058	710.069	1103.04	934.179	777.178	837.804	620.582	869.397	718.094	856.876
1769831_at	33.0478	28.7096	31.5518	31.8877	37.6005	35.0942	35.149	34.6496	37.3223	30.0318	33.0487	38.7404	27.2242	30.8514	28.621	32.7122	39.881	39.6686
1769832_at	173.15	277.633	168.907	229.02	332.147	274.165	428.471	297.357	261.382	260.545	374.176	358.447	227.633	253.921	214.255	260.002	259.785	366.202
1769833_at	2094.53	1950.19	3065.24	1803.47	727.317	1323.46	4333.64	3342.97	8038.58	1657.5	1612.44	1367.15	2672.08	2574.87	2109.68	1940.41	1536.07	754.955
1769834_at	463.133	519.531	866.696	1101.97	450.776	351.763	213.049	322.258	764.48	940.558	413.939	263.327	672.162	424.148	921.424	603.363	428.645	126.215
1769835_at	58.0028	51.5522	61.2411	65.4485	64.5799	54.4566	52.9519	53.9216	81.0547	44.9017	37.0419	46.9068	55.898	54.0635	61.4775	79.2928	81.854	68.9088
1769836_at	122.324	127.969	122.651	129.717	172.34	153.588	284.05	242.294	181.735	163.711	263.263	216.683	157.044	159.063	140.614	204.996	192.041	337.588
1769837_at	1272.54	1490.56	1508.76	1094.59	2012.34	2098.69	707.112	1250.04	1280.52	996.234	1168.1	1115.02	1138.21	1176.63	1675.87	1272.27	1516.36	1840.7
1769838_at	75.726	54.8437	54.0939	69.0893	63.5611	61.6299	95.6252	73.6425	72.9584	66.8844	74.3256	96.2524	74.3078	75.3273	73.0009	84.924	87.0046	123.56
1769839_at	89.4704	90.8405	107.163	98.3217	115.048	105.142	140.461	130.708	102.131	102.252	159.698	143.728	97.934	108.738	111.661	122.287	140.186	139.295
1769840_at	39.2599	42.9418	46.8881	46.2301	46.3765	46.7054	61.6942	54.9228	60.3291	48.9874	62.5364	71.9632	48.7358	46.3311	51.16	59.5017	75.3683	71.4774
1769841_at	101.621	98.4113	98.7828	77.036	89.8277	87.5522	136.643	119.644	116.791	113.372	118.861	125.881	108.394	111.32	109.861	130.743	132.649	126.726
1769842_at	24.9276	23.3389	26.9578	24.4075	29.3566	27.1065	34.5927	26.7945	32.7806	27.2045	30.7063	37.1908	26.4497	25.213	26.5245	40.2225	42.5323	48.6336
1769843_at	42.7012	48.0444	44.8079	45.3614	48.0888	47.7168	68.9293	55.0298	53.4219	50.4187	52.5262	55.6347	47.5477	47.4329	49.3478	49.6958	53.3864	63.7235
1769844_at	1228.86	1125.66	902.572	912.836	791.646	465.888	119.185	267.452	218.938	918.133	237.347	223.667	944.041	1024.4	1034.71	678.726	703.362	388.924
1769845_at	1226.03	1506.96	1474.94	1238.89	1250.42	1805.02	3973.67	2799.13	3345.24	1038.76	2603.97	2434.69	1168.59	1154.11	1135.01	769.401	1341.69	1259.57
1769846_at	32.1365	41.2201	30.3822	33.1662	44.1706	40.4503	61.4986	57.5686	57.4569	51.7394	69.3803	55.0407	40.3187	37.8622	33.2375	41.9717	39.0721	66.4235
1769847_at	45.8216	49.1646	49.0349	55.1523	65.1868	62.2259	113.578	87.2901	66.5444	69.6397	94.0579	87.501	75.711	90.7258	73.5019	67.2528	103.868	107.868
1769848_at	2046.22	2066.49	2009.11	1548.37	2471.31	1346.77	279.252	739.539	415.378	1295.37	749.414	680.293	1096.45	1455.07	1385.97	1104.71	932.338	1105.15
1769849_at	40.0793	41.6937	41.5674	44.4765	32.934	38.4139	45.4296	39.9562	41.0909	39.1759	43.9683	36.785	39.8031	40.9569	36.7392	29.0317	42.8787	37.4358
1769850_at	5498.96	5689.58	5328.04	4140.63	2472.45	3490.37	10641.2	7307.58	10976.3	3880.74	4274	3744.51	4452.63	4332.51	4825.6	2718.22	4330.54	2044.45
1769851_at	3947.39	4359.77	4403.26	4538.89	4911.75	5566.59	9872.77	6274.44	7294.52	4451.95	7498.64	7316.78	3906.12	4438.1	3807.48	3232.5	3391.08	3166.65
1769852_at	5047.31	4554.45	9593.23	5054.49	2219.61	2495.39	417.318	1661.38	2508.19	4406.11	931.986	1068.56	3655.53	3820.14	2762.16	4213.08	1214.58	1097.62
1769853_at	1324.39	1286.62	1387.19	2647.41	7437.79	4761.1	1188.69	1409.01	2223.27	2129.49	4993.74	4893.69	1439.07	1429.7	2245.47	1670.17	2248.09	3594.54
1769854_at	164.612	114.392	263.361	177.022	453.434	459.858	143.945	122.466	234.213	139.73	280.836	268.606	95.0694	106.386	119.552	117.887	122.169	202.862
1769855_at	35.1932	34.2301	35.056	40.1475	32.405	37.3943	49.5578	43.9246	48.1316	41.3685	45.8143	44.7192	43.3174	42.2206	40.8436	46.9269	49.1314	39.8617
1769856_at	38.8171	40.2045	48.0989	37.6938	39.0116	41.6298	65.4069	51.8037	46.1349	44.5988	63.4304	55.9784	52.8144	49.7655	43.4297	74.0955	58.442	76.0151
1769857_at	8612.25	8472.71	6652.33	6758.96	7492.81	5805.25	10140	9909.08	6562.54	6398.18	6629.71	6776.2	6115.11	5841.82	8762.37	4192.69	7020.69	6168.76
1769858_at	14572.9	16587	15008.8	13426.3	14321.4	18019.7	15275.1	16488.1	19323.1	15255.6	16934.4	16020.7	13866.8	14820.9	11808	12598.6	9225.02	12952.8
1769859_at	30.8273	29.4281	28.1373	37.1187	31.0588	30.0007	38.0038	32.0955	32.2408	29.1008	28.5167	34.4566	30.9675	27.1548	30.7578	43.402	39.5389	58.0529
1769860_at	441.456	524.48	239.164	188.049	238.941	69.6377	35.6188	31.7731	23.8822	223.041	37.1382	27.8724	205.111	255.042	191.075	108.418	29.5311	21.9642
1769861_at	37.1303	38.739	37.7239	37.1008	41.8977	38.0661	52.8008	43.7452	38.8555	36.7895	43.9359	56.8013	41.2171	43.18	42.545	57.7435	49.0986	53.4842
1769862_at	169.172	138.132	153.689	168.112	141.597	161.384	218.64	192.013	189.513	187.865	245.495	262.366	213.117	198.841	162.906	232.017	217.25	263.721
1769863_at	621.479	659.83	1078.02	780.397	341.985	525.486	598.624	531.016	997.232	690.417	309.701	331.749	591.513	639.202	465.979	488.972	355.804	179.508
1769864_at	32.0632	30.3629	39.6657	26.0839	33.3848	32.7243	40.2213	33.07	34.877	33.1993	33.5184	35.5278	35.0656	32.6393	30.8745	31.0621	32.2379	51.6803
1769865_at	340.693	315.92	207.265	292.168	163.348	124.161	134.453	117.537	80.0637	268.594	79.1181	65.3649	167.871	195.308	343.975	135.252	143.016	92.7285
1769866_at	1292.92	1253.33	995.392	778.971	1007.46	514.527	77.0679	252.058	160.915	890.179	174.867	152.382	794.013	784.878	771.36	613.457	465.451	428.477
1769867_at	79.0087	97.22	73.0537	81.5358	96.2849	98.7166	152.251	125.816	112.398	88.4166	153.096	134.852	107.76	107.576	86.7739	119.114	145.029	152.32
1769868_at	510.091	444.146	390.075	1132.31	348.929	308.738	210.423	297.875	336.48	879.983	165.34	191.477	462.758	391.534	690.289	233.721	334.269	213.735
1769869_at	105.684	94.9745	109.142	113.548	112.49	123.846	178.995	135.431	155.299	124.396	156.824	179.475	136.415	98.4634	110.755	151.297	142.051	228.931
1769870_at	1989.8	1831.42	1679.85	1929.05	2289.36	3142.22	5319.2	4486.43	4601.36	2012.45	3506.04	3580.19	1791.58	2061.96	2304.65	1212.14	2915.62	2313.94
1769871_at	2100.07	1941.11	4979.3	2577.42	479.394	1197.65	1470.1	1806.98	4498.06	1787.52	563.867	524.014	2211.84	2450.37	1520.65	2287.84	958.262	504.331
1769872_at	35.183	36.3323	34.2263	32.7806	40.4908	36.7753	46.4325	36.3089	39.9251	39.2385	44.8271	45.223	43.3516	44.2265	40.3653	51.1938	61.9309	50.8206
1769873_s_at	20.7265	23.8963	21.9113	20.208	25.4681	22.657	25.924	23.4312	28.4155	24.8682	25.7621	23.9347	25.371	26.0855	26.3114	27.765	25.5842	33.1858
1769874_at	1452.83	1377.5	1031.97	1029.88	822.803	571.424	228.5	474.28	415.687	805.729	273.467	209.344	787.346	650.762	888.901	423.011	343.814	254.012
1769875_at	1365.07	1151.74	1592.3	1830.41	1152.82	1879.29	811.474	1366.76	1683.91	1556.35	1462.32	1366.94	1335.53	1298.62	1552.22	1100.65	1473.27	818.488
1769876_at	1921.32	1531.95	2715.53	1004.71	1194	2415.8	3475.48	2116.08	4370.08	798.523	2291.41	2615.21	1691.41	1794.26	1545.13	1229.13	1626.12	1000.5
1769877_at	12424.3	12383.7	13067.2	11541.9	10405.5	10763.2	13031.2	10556.7	12295	12243.4	11997.4	11363.2	11070.5	12245.4	10043	11355.3	8991.02	8544.34
1769878_at	84.8385	82.6227	82.6633	86.1777	82.5458	72.6666	105.372	77.193	85.4195	75.2736	85.7183	85.3331	98.4506	90.1039	85.3195	167.757	108.866	125.734
1769879_at	34.8357	34.0214	33.4851	31.3323	35.634	32.9156	52.2473	36.2331	58.2469	36.579	36.6973	40.6919	34.3506	28.5231	32.1675	40.0565	57.3206	43.6391
1769880_at	1247.26	1453.39	1111.87	876.804	880.059	1572.4	3305.03	2481.36	2242.44	978.919	1565.85	1684.76	1003.63	1027.29	1139.96	746.301	989.099	866.772
1769882_s_at	111.982	113.415	134.871	103.122	140.372	139.694	194.189	165.215	198.511	143.62	152.558	203.544	153.186	146.977	142.925	203.435	205.367	211.788
1769883_at	93.4213	90.3765	109.917	96.8134	118.786	129.369	193.249	134.923	107.961	134.697	141.923	158.531	113.847	135	115.938	144.009	200.418	128.518
1769884_at	102.688	109.203	108.726	106.662	109.317	99.1435	153.09	137.683	163.632	120.406	140.438	156.087	161.481	145.661	126.196	223.622	203.327	367.412
1769885_at	12095.9	12297.8	11760.2	14495	13483.3	16236.8	7823.35	13653	9130.65	15057.9	12193.3	14963.3	11190.7	11018.9	13703.2	11495.1	10610.8	12633.4
1769886_s_at	98.2867	102.7	109.388	129.058	132.55	119.367	218.025	149.112	153.2	98.3217	123.148	177.55	131.527	114.166	119.943	148.16	168.161	202.476
1769887_at	9334.23	10249.5	7512.74	9330.15	9501.87	10284.5	15427.5	12367.4	10449.2	9294.25	11737.1	11289.5	8228.38	8224.38	8090.02	7449.28	8469.04	5879.3
1769888_at	603.815	651.342	502.424	562.86	426.98	309.083	131.585	194.619	110.511	531.92	133.143	126.408	466.318	431.647	718.802	254.159	186.151	112.212
1769889_at	126.005	161.04	149.683	161.145	164.461	172.623	219.039	183.731	179.372	172.908	197.607	203.475	201.298	190.215	137.284	299.257	217.561	258.095
1769890_at	8087.5	7503.98	11752.9	8424.6	4729.24	4921.32	1138.25	4052.23	5503.66	7498.85	1855.1	1643.79	5680.54	6187.96	5727.91	6692.72	3356.11	2756.04
1769891_at	16429.7	15688.8	15811.1	19652.4	22006.5	22485.9	20960.6	18899.4	18604.4	19363.9	22873.6	24543.8	13896.7	16254	18877	13611.6	21697.5	25134.1
1769892_at	496.284	524.343	473.072	509.699	424.288	384.267	146.544	228.704	170.189	489.211	165.777	148.439	373.44	382.172	465.654	234.242	99.25	122.775
1769893_at	24.8233	26.2397	22.3708	25.6501	26.1132	24.5833	29.3419	24.9853	25.771	22.333	22.9383	27.8693	29.279	26.2362	26.7046	36.9829	26.9083	42.8783
1769894_at	231.6	150.334	214.202	180.679	279.101	249.967	300.308	274.113	304.275	205.582	244.329	246.599	202.854	172.952	194.51	330.665	326.299	474.599
1769895_at	2706.06	2484.65	3627.67	3793.26	2392	1929.44	297.29	1087.64	1036.13	3168.37	637.572	581.512	2535.8	2218.94	2299.54	2665.92	897.791	748.202
1769896_at	28.2714	26.8323	28.0982	31.8451	28.4179	28.1253	28.8441	27.1065	27.9124	23.0477	26.4547	31.0207	25.4709	27.6795	26.7766	25.8219	32.0742	29.7455
1769897_at	120.953	135.364	127.66	117.174	131.34	135.087	221.089	178.917	211.435	127.183	145.584	184.466	117.061	115.51	100.414	147.594	183.564	217.903
1769898_at	53.7497	51.4968	53.2031	50.567	56.1035	54.0327	81.6613	68.0276	60.8627	63.9524	64.1803	74.923	56.667	69.2689	57.6082	73.7735	69.5237	70.627
1769899_at	48.1047	57.6958	59.0072	41.912	68.2968	74.7695	85.5383	79.2591	79.9802	57.5617	87.5023	85.561	70.1771	62.8262	57.4545	93.3207	64.0461	100.832
1769900_at	155.796	124.873	77.3787	116.731	156.472	128.073	119.725	128.156	70.4232	123.801	80.3453	93.597	64.5975	84.9563	113.905	67.1809	73.0257	120.994
1769901_at	3344.57	3688.93	3279.89	3513.92	2929.66	2677.84	3883.21	3147.38	3056.37	2961.74	3237.39	3332.92	2429.7	2598.15	2704.87	2199.18	2453.33	2186.42
1769902_at	61.0912	54.653	54.3906	60.0582	71.6399	59.5534	95.8422	84.334	87.5506	81.4697	85.4583	102.39	90.9726	97.2086	81.3428	105.828	125.446	139.956
1769903_at	3563.4	3207.61	2131.9	4029.12	2250.45	3160.77	8799.04	5732.73	4980.09	3705.98	3571.26	3111.36	2607.93	2632.37	3387.04	2485.73	2892.02	1545.92
1769904_at	1082.51	1186.49	1068.62	980.848	975.235	1027.67	673.24	1296.8	1204.45	1123.33	1158.27	1139.42	1009.21	1088.8	1252.51	727.695	516.228	611.371
1769905_at	753.671	817.091	961.619	1098.64	4177.26	3271.09	1678.7	1425.61	1684.17	981.702	6493.87	5706.96	1038.09	1057.07	1286.78	986.459	1756.11	4177.77
1769906_at	1838.19	2078.04	2664.74	1531.73	1365.16	2560.37	5330.99	3021.73	5476.79	1353.71	2657.86	2836.46	1402.65	1901.8	1751.89	780.201	2064.18	1633.07
1769907_at	3089.78	2654.37	3025.59	2914.05	1928.69	1207.26	815.793	1085.37	1068.47	2322.94	887.371	782.646	1790.39	1796.77	2251.29	1815.18	1861.04	1177.3
1769908_at	3752.8	3969.57	2876.46	2038.84	2798.02	1088.74	153.938	485.841	289.181	2190.57	318.493	263.327	2250.55	2303.7	2286.82	1742.2	1009.26	509.642
1769909_at	45.8518	44.5092	62.0662	41.2923	53.6003	45.2464	80.9125	85.009	69.2085	64.4356	84.2339	102.221	71.0133	70.344	58.475	90.0411	80.294	105.567
1769910_at	294.843	217.628	320.207	279.214	365.991	302.044	418.934	370.154	519.489	323.746	414.527	440.917	334.593	296.81	306.592	446.467	411.646	801.524
1769911_at	49.8309	58.2756	61.0323	71.2823	65.2473	64.8623	86.5569	75.8157	73.0628	60.6153	81.0547	90.0891	71.8715	72.9703	62.3542	88.942	94.7456	125.427
1769912_at	58.7352	59.6012	58.7168	53.437	56.9514	55.9732	65.8691	66.3196	68.8583	62.824	80.3405	84.0268	62.402	67.6062	63.1105	68.1319	130.902	66.9299
1769913_s_at	882.822	820.813	681.689	1318.16	5217.82	5473.42	1488.01	1130.97	1058.75	1136.79	4700.79	5702.55	767.074	786.889	1276.7	524.032	877.646	3398.26
1769914_at	438.72	425.284	563.385	473.943	340.473	433.479	733.298	574.192	1131.64	395.046	476.079	489.883	403.467	407.103	303.012	382.225	362.386	299.664
1769915_at	76.0887	73.9838	65.0239	62.5234	60.4949	63.3969	109.903	79.5809	95.3431	63.2794	99.1766	77.9024	83.162	70.344	61.9393	82.3643	103.239	123.432
1769916_at	16822.6	17393.8	13953	14599.1	16674.5	19033.6	14986.3	17691.7	14673.4	16999.8	17027	17095.2	16699.7	17416.7	17808.4	14966.3	17887.1	16616.6
1769917_at	57.7905	42.0141	49.7557	39.7586	52.436	57.7736	68.6511	54.0349	69.682	47.8067	75.427	70.6233	57.4491	49.1168	67.5405	67.2146	56.4564	72.916
1769918_at	120.943	136.243	124.081	127.646	168.572	174.349	293.738	206.73	184.661	156.953	300.274	294.026	218.986	196.527	164.573	312.468	257.131	348.507
1769919_at	25464.8	25461.2	26049.9	25122.3	20874	23375.4	22057.3	23147.8	23728.3	25571.8	20517.6	19811.3	25223.5	24441.6	24988.9	25135.2	23133.5	22136.2
1769920_at	87.0749	92.5428	86.3938	93.6569	79.2115	85.8262	159.361	123.376	103.371	95.7202	130.876	162.603	133.183	153.893	118.152	114.431	130.374	188.401
1769921_at	8758.03	7689.11	5183.06	9093.9	6643.76	5415.92	6795.09	7603.17	3089.74	8789.5	4839.65	5638.88	7869.27	7566.04	7667.68	7739.85	7175.23	5611.19
1769922_at	64.5456	58.2297	75.3597	69.5409	74.9947	64.6193	134.79	96.9684	88.4641	70.5587	99.6934	108.428	87.7238	86.2554	64.3727	111.624	124.187	134.152
1769923_at	94.1331	88.6993	92.037	96.4047	96.127	84.0539	131.224	109.502	109.215	94.158	107.26	129.153	96.2622	92.5091	92.8019	144.009	169.388	217.509
1769924_at	37.5622	37.0903	40.4571	33.9954	43.2276	41.0697	54.1204	46.2972	40.8744	38.2819	48.9033	54.9638	39.765	45.4821	42.752	50.5695	44.571	40.3065
1769925_at	603.428	588.233	1145.96	617.144	391.617	571.231	1047.44	503.801	1145.69	544.451	361.677	367.148	540.763	733.408	651.298	550.869	558.369	256.798
1769926_at	94.5746	75.1596	84.9915	73.9252	87.4848	95.8331	125.217	100.087	86.7037	99.1231	96.9537	109.329	92.1561	104.129	89.146	94.5111	121.967	85.9871
1769927_at	362.217	361.293	248.249	212.842	328.703	149.834	58.2831	67.4921	58.8257	221.687	49.9484	61.431	278.603	339.314	383.012	185.876	151.542	126.688
1769928_at	89.0446	86.5544	85.3848	77.7867	85.4957	96.6133	102.385	92.6628	112.52	90.039	114.41	99.9542	92.3287	108.624	98.0382	141.688	129.155	170.222
1769929_at	6423.52	5993.69	5800.29	6540.97	5313.25	3992.13	2470.41	1807.77	2097.18	6665.94	2498.85	2339.25	5935.62	5620.18	6010.67	4135.9	1637.21	3082.61
1769930_at	72.1821	89.3419	89.5346	65.1584	105.736	88.3823	124.225	108.211	110.238	106.619	104.459	126.293	113.366	111.569	88.6459	134.911	164.849	151.673
1769931_at	6320.88	6823.51	4273.48	5527.2	9240.36	5111.2	203.217	1279.3	256.164	5529.45	1574.3	1358.39	4275.15	3444.69	4854.01	3101.19	1534.63	2327.63
1769932_at	458.035	446.258	356.774	403.964	344.844	421.324	491.202	387.396	338.086	371.924	393.061	342.139	418.411	371.52	520.894	300.911	242.159	119.795
1769933_at	365.201	288.1	414.406	333.906	404.093	321.524	661.146	517.327	614.878	359.425	533.035	593.13	482.87	464.625	402.343	697.535	736.208	753.499
1769934_at	82.1815	73.1207	88.8819	86.0138	93.7569	90.9094	155.694	112.293	126.83	89.9011	120.646	132.814	107.977	94.6051	82.462	123.489	159.762	142.725
1769935_at	2463.6	2767.09	3231.63	2343.89	2322.65	3226.65	2413.34	2784.01	2318.05	1938.73	2454.98	2674.38	2564.27	2561.75	2291.98	2141.48	2291.37	2305.48
1769936_at	1209.49	998.639	876.634	1410.79	762.967	799.424	252.154	832.017	389.33	1340.4	343.457	363.253	987.424	971.065	1216.51	719.964	512.601	372.98
1769937_at	6701.66	7159.94	10588.2	7606.97	2869.04	5729.02	1109.13	5882.48	12506	6369.15	2406.97	2369.45	7590.26	7869.24	6962.97	5447.65	2790.98	2389.72
1769938_at	755.885	954.283	754.189	882.146	635.778	762.07	349.844	523.429	417.702	654.587	498.038	497.849	587.163	554.647	533.98	534.107	403.246	284.443
1769939_s_at	110.043	111.869	110.497	102.127	116.722	109.748	155.499	140.621	128.112	121.001	142.271	146.015	139.581	127.475	135.631	153.424	157.785	199.477
1769940_at	80.8676	77.9506	83.7496	76.9327	108.627	97.8444	241.521	154.157	126.236	93.7875	208.107	206.313	142.333	107.633	113.233	128.851	171.838	282.778
1769941_at	43.3028	42.7868	48.1456	35.2134	45.7387	43.7601	57.3741	42.0956	52.1466	37.8441	40.7342	49.5341	42.1166	41.7013	41.4698	61.9943	46.267	83.3963
1769942_at	2801.1	3439.38	2540.07	2846.19	2352.64	2074.05	599.327	1475.76	638.533	3234.34	1334.73	1151.15	2276.43	2459.94	3511.09	2010.7	2083.97	2052.04
1769943_at	3597.65	5161.05	6982.55	3275.7	2045.04	3124.77	2264.36	4078.76	6461.55	2937.73	2288.8	2440.44	4610.44	4308.97	2367.01	2774.14	3825.17	1963.17
1769944_at	66.2917	68.6328	76.571	74.2537	80.1357	77.2316	113.457	94.4385	96.436	72.214	110.401	111.249	90.4605	86.9024	88.8482	124.251	85.9955	162.193
1769945_at	4213.17	4518.85	6745.66	4881.5	1895.18	3387.79	11715.1	5953.49	11528.9	3616.76	5231.08	4753.65	3453.63	4306.17	3245.28	3535.94	3638.61	2108.15
1769946_at	21781.9	21891.7	21614.3	23226.2	23024.5	24572.4	27251.5	25357.9	26497.4	20899.5	25181.9	26174.2	22148.4	24023	20937.8	21345.3	20228.9	25380.1
1769947_at	35.3608	34.3112	37.8967	45.1552	42.8597	42.5933	44.3387	44.0292	51.9429	37.0556	57.1193	49.89	37.1447	35.9307	35.9696	43.3016	41.1723	61.5582
1769948_at	1016.13	1127.24	1235.82	1252.39	849.647	938.474	1796.81	1048.48	1257.27	987.535	974.865	973.111	930.608	986.091	972.874	887.357	872.589	522.743
1769949_at	174.482	148.361	176.713	182.615	159.117	174.253	313.998	251.96	223.906	171.419	253.825	250.996	255.173	264.77	169.279	295.763	387.109	413.604
1769950_at	122.238	149.623	126.154	132.914	132.549	125.885	281.426	173.258	169.245	147.961	154.252	185.189	162.862	181.095	145.976	150.221	215.866	168.045
1769951_at	1988.72	1815.31	2012.52	1779.7	2550.42	2792.15	2255.75	2232.87	2676.2	1560.59	2381.02	2808.18	2590	2115.34	2132.87	3091.18	3631.15	4265.68
1769952_at	5802.5	6194.39	5722.47	6841.92	5585.31	6741.12	3744.98	6173.01	6033.22	6983.32	6374.9	5973.87	5682.18	6160.52	6660.13	4575.04	4296.16	3592.66
1769953_at	69.9277	72.7491	79.2828	71.1539	74.3733	75.7719	96.78	66.7273	69.5649	68.0309	89.7887	71.5276	85.0648	75.4587	73.0569	87.7993	78.893	111.792
1769954_at	7527.27	6206.27	8066.71	8466.76	6346.83	6677.78	1413.01	4878.44	7427.77	6890.15	3556.97	2913.99	6477.65	6693.63	6167.13	5674.35	5360.88	2596.41
1769955_at	474.057	387.676	242.886	321.409	337.807	692.626	1751.41	633.43	371.059	241.204	436.924	829.419	204.938	257.678	537.331	137.215	405.716	506.432
1769956_at	87.6662	92.4565	75.2773	84.7538	92.9232	88.8586	125.457	96.6317	94.1689	95.2672	126.154	108.251	99.5031	96.7817	96.234	91.4037	92.615	107.078
1769957_at	27.5807	24.0788	26.7762	24.713	26.3153	26.2136	33.317	29.0408	28.6705	26.0628	31.6316	29.0565	27.6795	29.5939	25.3931	40.0213	27.8359	40.9392
1769958_at	975.652	920.207	983.629	735.633	957.983	1221.34	1703.37	1446.78	1770.42	693.438	1276.69	1275.42	642.977	843.887	663.232	712.751	1224.05	917.936
1769959_at	236.393	216.6	160.694	217.872	423.906	456.455	276.588	242.1	182.233	180.94	367.454	391.803	169.498	178.792	238.902	144.144	237.936	430.038
1769960_at	105.661	102.021	137.585	120.177	139.057	132.382	234.446	187.187	232.043	159.169	181.105	198.725	186.519	191.934	197.679	307.594	225.633	260.794
1769961_at	8814.54	8889.25	7304.03	8753.29	6884.01	7323.15	1783.99	4384.84	2311.12	7887.5	3328.39	3492.69	7335.65	6043.12	9137.1	5459.2	5227.3	3780.79
1769962_at	18244.7	18596.3	18055.2	19133.1	19857.3	18329.8	15423.5	18304.3	15582.1	18469.8	19371.6	19030.5	17180.8	17602.4	17989.7	18934.9	21429.7	15983.6
1769963_at	208.603	237.208	241.781	215.584	232.809	233.572	290.354	286.231	256.164	203.133	259.384	274.6	212.347	234.842	201.151	246.43	246.43	253.277
1769964_at	79.3463	75.9874	78.5235	76.2937	93.6824	82.5258	126.634	110.044	111.494	91.624	96.2662	131.377	105.84	109.842	83.9276	147.173	143.115	172.36
1769965_at	34.0081	33.6898	37.0148	35.4618	37.4368	34.118	39.2949	36.7309	33.5742	30.7844	35.5416	38.8624	36.4897	32.4439	30.2093	49.497	38.0998	50.8206
1769966_at	32.3317	35.3496	48.0227	36.6155	46.8438	37.4004	61.5797	52.6399	60.5588	41.644	57.1455	62.8468	45.5096	44.5919	45.6967	58.6219	73.402	50.8687
1769967_at	2970.42	3076.38	2413.17	3861.6	3864.85	3414.54	629.48	1109.1	725.924	3841.15	1402.61	1432.17	2368.34	2515.91	3580.95	1856.9	1995.16	2411.56
1769968_at	1567.45	1307.08	778.915	1277.19	3441.8	2939.19	1941.22	2226.88	1269.82	1070.45	2538.04	2359.7	915.729	1247.22	1554.69	713.691	3512.14	2957.47
1769969_at	37.637	38.763	43.9737	49.4777	41.4099	40.8571	62.178	46.3414	54.8079	44.291	49.4651	52.1754	41.5587	36.6023	32.331	55.4721	54.9322	96.5213
1769970_at	62.417	67.9318	68.9329	54.9459	62.7819	58.2164	131.002	77.5698	99.9542	73.0333	99.7462	110.156	79.9794	79.2678	68.785	78.5035	83.5353	98.0328
1769971_at	43.422	42.291	33.0302	35.7272	37.6374	41.8179	41.3212	45.4815	38.3451	38.5159	39.9769	44.5216	44.1539	41.6241	46.5866	42.0328	45.7366	40.1614
1769972_at	1338.04	1953.88	2490.26	2844.3	1414.26	1525.42	1845.41	1205.63	1766.38	2417.4	1634.04	1720.2	1820.34	1915.48	2073.92	1698.58	1268.04	620.29
1769973_at	2798.43	3271.47	4833.27	3297.79	1204.12	2271.57	703.56	1796.6	2600.86	3027.62	1139.48	852.949	3476.84	2797.54	3070.95	3622.4	3062.96	702.101
1769974_at	28.0496	25.7855	23.1005	26.1448	27.8016	25.7283	31.8819	27.3966	26.9593	27.2918	27.5372	24.2979	28.3605	31.422	29.3828	27.2345	26.8729	27.463
1769975_at	23.8463	27.1302	26.8617	26.7761	27.1336	25.5648	27.7992	24.605	29.8727	23.959	27.9166	30.0733	24.0332	24.8812	23.6623	26.3863	28.9945	27.2293
1769976_at	56.3155	46.0664	58.3851	56.9564	58.9335	50.5417	58.9407	55.5857	80.2107	53.7005	53.079	61.2951	49.7348	44.7327	38.9197	85.563	52.8222	56.4564
1769977_at	10763.6	9732.54	6808.66	9178.19	7689.26	4413.36	1742.4	3483.2	962.48	10094	1678.98	1749.55	5439.7	5007.63	8459.66	3833.59	3395.29	3106.42
1769978_at	2054.17	2281.34	2426.16	1512.45	1561.35	1163.02	950.202	876.408	974.938	1281.18	878.26	965.847	1630.75	1854	1805.24	1433	1339.7	1143.16
1769979_at	469.29	403.452	466.887	430.626	418.813	467.107	429.801	364.75	409.15	441.206	256.102	419.544	434.466	441.217	477.623	280.684	473.52	618.504
1769980_at	34.3606	31.9759	27.2161	32.0965	30.2104	27.3038	29.1868	25.8981	32.2574	28.0867	24.924	29.0078	28.4392	29.603	29.9698	27.9657	33.5454	39.3927
1769981_at	1461.67	1336.82	1736.5	1575.63	1033.07	1042.82	375.058	778.62	824.187	1420.91	538.544	506.605	1443.32	1270.31	1166.02	1107.07	759.229	491.924
1769982_at	214.531	196.055	136.574	193.741	136.179	242.931	261.817	230.039	155.705	197.021	139.14	165.38	128.201	117.531	123.657	127.517	190.785	145.162
1769983_at	49.4544	54.8437	50.9998	51.8109	47.9631	47.6387	61.0451	53.5749	56.9478	54.0905	59.0629	55.6128	54.0258	45.1725	45.4903	55.9387	69.1575	58.3229
1769984_at	358.703	349.695	358.104	377.339	322.92	377.281	1357.43	851.04	784.727	570.523	1043.35	1011.95	585.793	548.619	464.087	820.543	937.204	1052.6
1769985_at	166.931	218.833	154.34	136.919	204.97	191.451	365.526	227.359	238.073	184.513	291.317	227.62	200.773	201.914	179.603	214.401	261.921	257.597
1769986_at	774.317	760.668	983.842	615.962	762.766	1018.18	1264.35	1208.13	1791.24	568.789	1185.15	997.064	817.399	1085.79	865.534	711.123	840.509	832.672
1769987_at	82.7125	93.646	96.1391	71.9225	115.902	85.8838	105.562	125.616	118.891	96.4078	109.421	117.842	90.1598	82.0198	89.7636	124.535	129.103	195.499
1769988_at	4181.28	3721.71	4382.12	7031.77	4655	4800.71	3907.3	5086.67	4207.86	5544.45	5415.64	4455.85	1369.24	3168.38	4042.63	3193.67	4474.68	2933.22
1769989_at	104.258	108.417	107.173	95.5223	135.941	135.487	254.332	175.342	219.19	133.143	223.587	263.74	132.176	146.283	143.444	256.864	234.099	334.057
1769990_at	55.5802	62.7888	68.9909	66.3759	79.7177	73.5654	95.669	81.3848	81.0187	69.253	89.7197	89.6249	66.7862	72.7192	68.3689	75.9051	114.682	94.7553
1769991_at	85.4393	89.8664	102.009	90.3168	103.838	100.882	171.811	111.83	96.5424	93.2633	120.988	135.302	110.76	108.598	87.6247	110.442	122.91	130.286
1769992_at	717.091	728.603	1206.94	824.091	572.661	748.008	224.932	590.572	1248	564.906	256.464	252.998	589.166	684.515	502.719	465.303	373.371	198.961
1769993_at	47.0293	42.4713	37.087	44.691	48.4718	71.4276	48.598	47.5007	39.9568	42.2141	38.1677	44.8435	36.2308	34.9671	30.2677	34.1119	36.9588	33.2057
1769994_at	652.775	660.559	741.98	692.404	628.132	952.037	3117.94	1233.02	1698.88	750.405	1150.07	1219.9	547.227	614.193	621.087	398.738	575.535	502.407
1769995_at	174.291	176.972	192.326	188.506	188.991	200.849	295.555	277.988	212.243	225.257	265.772	263.754	282.519	314.07	227.539	313.067	325.162	255.598
1769996_at	289.706	288.16	304.297	271.935	301.929	319.717	506.869	423.924	380.234	311.634	401.335	413.225	505.686	374.888	340.829	498.48	615.231	593.48
1769997_at	349.125	452.989	451.813	616.558	1914.8	1485.09	362.48	545.887	330.87	518.935	1106.17	1226.37	358.381	469.966	519.231	435.777	488.221	888.546
1769998_at	271.177	411.941	143.636	228.588	420.73	155.634	73.4946	99.2351	76.6037	140.661	91.0386	86.9953	122.023	187.941	215.161	102.132	92.6123	130.797
1769999_at	17.9338	16.7867	18.5174	17.7503	16.878	16.9122	17.6869	17.4652	17.6684	15.8724	17.5069	17.2299	17.0188	16.4465	16.0815	17.7244	20.1314	19.3904
1770000_at	36.634	40.3065	44.2889	40.3653	46.3878	42.0292	57.3357	49.0317	57.7939	43.0263	46.3155	51.1762	46.1688	39.3	40.1171	54.0056	57.0491	82.6644
1770001_at	4264.6	4460.54	1732.1	2350.14	7612.17	9487.79	9034.59	7560.98	3154.7	2169.34	8914.09	8757.29	2198.76	2774.72	3522.15	1871.22	4898.93	5025.06
1770002_at	70.0451	77.0182	56.3583	56.7471	71.2169	66.2749	101.121	78.089	73.4078	76.7666	74.6661	84.2066	72.0238	72.3131	74.9203	67.4552	77.3821	84.6804
1770003_at	324.821	310.773	656.5	446.129	366.068	401.681	168.434	166.76	416.76	361.68	194.496	251.945	333.405	368.019	412.248	298.326	256.127	274.494
1770004_at	139.438	139.498	138.557	176.56	169.111	161.341	276.598	159.728	229.779	162.847	245.597	237.736	203.644	170.254	139.084	267.214	287.367	323.444
1770005_at	33.3142	27.2064	27.3113	29.0634	39.4868	35.8556	57.504	38.6843	41.1505	39.9675	49.7428	49.2382	38.4347	37.0846	34.5444	48.7068	60.2839	53.2698
1770006_at	52.888	56.6813	58.7188	56.7257	66.2818	58.2457	108.302	73.3609	64.7464	61.4414	97.8879	90.6796	66.0556	57.6454	58.2318	70.2049	74.1788	81.1047
1770007_at	104.125	98.8645	121.722	105.545	120.479	111.322	174.039	126.291	129.313	124.563	130.509	127.72	132.992	123.558	117.015	162.934	192.572	149.284
1770008_at	840.478	862.254	1713.42	580.74	215.401	195.232	206.234	185.881	733.712	553.921	101.684	83.5733	731.834	855.049	561.035	620.744	138.051	68.9079
1770009_at	567.231	606.109	707.251	532.98	569.645	439.013	339.831	417.702	417.109	467.848	423.776	443.801	334.314	394.074	445.874	246.869	167.788	225.552
1770010_at	2506.09	2943.44	3088.19	2022.57	1642.5	1948.71	3115.48	2224.61	4291.13	2048.36	2061.37	1843.94	1402.23	1752.75	2071.46	941.849	1419.81	1552.12
1770011_at	655.695	749.972	782.978	890.328	665.643	936.654	333.409	767.431	903.369	771.36	944.238	716.017	815.353	946.298	842.457	692.188	465.454	707.507
1770012_at	15581.8	15605.8	15635.3	17208.8	18948.5	18621.3	21358.1	18553.6	21185.7	16051.8	21712.7	22236	14623.7	16111.8	15147.4	14214.4	18100.6	21265.5
1770013_at	237.584	191.703	208.99	160.28	408.466	455.619	1195.45	350.25	331.57	170.256	891.535	643.687	175.658	119.254	146.447	217.497	269.636	263.161
1770014_at	9531.79	11692.8	10178.7	8405.34	9689.6	5630.81	7354.22	4797.33	4111.95	8416.41	8083.87	7777.31	9386.7	10726.5	8709.05	8953.76	7841.06	5346.08
1770015_at	45.4406	36.4494	31.65	32.3878	37.8893	45.6101	54.7565	53.5409	42.2207	34.6785	37.3798	39.3976	33.1374	31.8475	31.5039	38.9248	39.2321	33.6347
1770016_at	1993.85	1695.79	3500.73	2108.51	1056.59	1687.92	344.562	1146.92	2470.59	1620.39	625.663	632.024	1701.74	1706.63	1497.12	1662.79	1060.91	521.415
1770017_at	4054.48	4041.59	3426.54	4743.77	7216.2	6495.03	1228.01	4405.41	2993.74	3769.54	4713.57	4091.39	2842.15	2949.74	4193.39	2397.73	3137.86	4010.29
1770018_at	108.33	120.414	85.8606	109.954	90.6091	122.158	198.098	138.898	112.802	130.842	152.671	157.902	144.572	125.15	117.198	117.911	168.993	147.538
1770019_at	23.8291	24.708	21.7399	26.1329	24.7425	28.7686	25.395	24.4125	24.2161	27.1725	25.7995	30.9151	30.0796	35.3741	30.3971	30.7501	28.5872	28.4599
1770020_at	2712.51	3220.55	4486.62	3646.41	2146.95	3375.47	2608.74	4042.83	5798.11	3334.77	3212.77	2974.59	3799.24	3295.46	3166.47	3957.78	2247.63	1229.88
1770021_at	38.4775	42.6451	39.5134	49.9515	42.1407	39.9597	48.3825	49.5685	43.7571	43.6735	46.0667	42.3818	46.9709	45.106	42.6092	41.8702	45.3882	61.806
1770022_at	187.797	207.693	192.501	180.723	242.637	248.406	313.807	262.388	240.135	212.083	371.969	332.106	299.276	261.444	223.365	313.109	349.334	502.258
1770023_at	16419.9	16546.6	15111	15861.6	16820.5	17004.6	21720.9	19613.5	19847.5	15742.3	18470.1	18462.3	12524.9	14602.4	12491.1	12894	13953.8	11902
1770024_at	110.109	100.174	113.841	117.327	97.884	125.549	157.246	145.814	133.364	112.647	132.297	134.741	149.598	120.548	130.968	188.672	160.74	154.076
1770025_at	20.9653	17.7465	21.1545	18.6836	18.574	20.0805	18.3071	19.274	19.671	18.1384	20.0695	17.7229	17.8893	19.5497	20.5544	19.6145	17.9949	18.8998
1770026_at	3735.18	3419.08	3487.37	3709.68	3050.73	3374.21	1383.31	4364.69	4591.29	3468.03	2702.76	2619.7	3299.18	3408.75	3714.94	3061.63	2999.65	2699.41
1770027_at	9178.05	9733.23	5084.36	10440.7	14404.6	14760.7	8240.14	9649.7	6264.53	9777.54	14231.9	13853.2	8918.07	8915.35	9664.11	7516.58	9691.1	9802.89
1770028_at	37.7295	42.1947	42.7481	56.4355	43.7858	47.3828	71.0459	52.9463	60.8566	43.6993	58.3065	68.8704	45.0572	38.0204	40.4154	53.6893	51.9665	63.8911
1770029_at	43.0364	48.555	42.0872	39.2663	47.2425	45.7786	67.0012	47.5904	50.5107	45.6259	53.5034	55.7059	49.9228	49.2067	43.5314	54.4763	53.0215	58.4402
1770030_at	50.9422	54.9978	56.3131	45.3614	51.6564	48.8757	65.7311	72.2444	58.8186	57.6071	62.5855	50.3548	64.5522	55.1742	53.9331	54.3824	79.4399	71.4166
1770031_at	60.6121	77.2351	80.1518	62.223	77.1176	74.297	81.289	82.4446	77.6999	62.7096	93.9564	75.7707	82.6424	79.0067	73.4777	89.5461	78.0751	115.722
1770032_at	1980.17	1905.41	823.557	1127.59	1687.58	1387.28	331.062	1143.26	269.313	1948.81	656.911	517.162	2443.18	1160.41	1520.53	1147.7	988.173	645.914
1770033_at	126.564	123.201	161.262	134.888	142.506	165.986	195.58	149.62	162.917	121.539	151.555	172.239	133.251	119.987	121.277	191.618	170.151	304.261
1770034_at	3923.55	4005.87	2146.2	3074.89	3052.17	2387.69	2401.5	1221.89	793.591	3845.54	1741.61	1518.63	2888.24	3039.76	4721.11	1909.21	1261.91	1357.59
1770035_at	3870.02	4483.71	2873.83	5017.89	6388.31	5720.53	5949.15	5629.65	3482.09	4895	6999.72	6116.87	3059.87	3919.25	4337.28	2522.59	4721.1	4549.82
1770036_at	2744.28	2194.23	2333.24	2264.72	1471.03	1082.13	220.862	958.648	1015.02	1690.05	353.495	289.842	1353.35	1581.06	1662.2	1491.55	1073.56	539.378
1770037_at	1458.01	1259.77	1751.52	1304.83	551.529	1086.72	784.192	968.41	1390.82	1269.58	634.264	799.226	1047.73	1163.6	1548.3	874.519	840.123	576.858
1770038_at	21.117	23.5695	24.326	25.0075	26.4792	22.2131	28.1287	22.1544	25.3915	21.9919	22.1793	22.5732	23.7236	21.8142	23.1329	23.2686	25.6249	22.1021
1770039_at	1380.62	1401.81	656.153	1346.54	1271.9	1335.6	2868.67	2235.57	1330.28	1492.36	1882.36	2007.06	1525.32	1438.24	1311.98	1211.78	1292.76	1164.34
1770040_at	7193.06	7336.4	4112.01	5689.51	7570.9	3984.01	242.272	1304.48	265.635	6086.87	1182.99	1079.53	5718.43	5377.49	5846.89	3969.55	1935.08	1977.72
1770041_at	47.1307	53.8234	48.8661	47.664	69.1708	55.3467	61.8168	59.0256	46.9419	50.4183	52.5302	57.9893	52.2748	52.9733	52.7136	61.4173	66.7088	91.1382
1770042_at	45.5853	37.1518	40.9025	41.714	42.2274	44.1459	82.6289	60.3512	46.7094	44.5669	57.1331	51.9763	42.2558	41.8296	37.7661	63.3258	50.921	59.3515
1770043_at	7307.01	8020.89	9241.61	7096.6	5174.93	3619.2	522.205	3198.51	2968.14	6814.2	1800.83	1606.87	7291.81	6880.43	4723.79	7566.42	2757.37	1811.35
1770044_at	3887.99	4799.24	6200.9	5535.84	3414.41	5448.42	3121.22	4191.82	8039.07	5146.64	4630.91	4116.86	5242.7	5506.13	5294.22	3581.43	5075.71	3423.25
1770045_at	141.012	153.319	121.417	107.286	159.615	162.9	293.763	236.789	169.15	151.106	292.123	224.599	184.961	186.453	179.069	202.165	235.44	211.851
1770046_at	77.681	73.7817	81.4541	67.4905	78.0703	77.2193	137.389	105.198	103.673	73.028	112.549	112.003	96.2821	87.5879	68.4463	96.1435	104.487	213.016
1770047_at	2404.99	2615.28	3726.85	2296.78	1074.44	1394.18	204.622	622.84	1694.18	1868.27	347.698	306.921	3084.3	3020.05	2180.58	2527.46	1423.98	899.431
1770048_at	902.391	835.362	915.616	588.682	2036.54	1474.24	1512.95	850.161	1409.53	586.821	1884.24	1602.19	990.922	936.094	1011.12	658.401	859.128	1785.94
1770049_at	9490.82	10648.1	9261.98	9336.09	9391.41	10778.2	18288.4	13766.1	13404.3	8632.48	12581.4	12679.2	6316.2	7711.54	8719.8	5195.71	9225.79	7320.55
1770050_at	1871.81	1829.46	3194.07	2908.26	1939.81	2206.38	753.684	1609.58	3353.96	2418	1383.96	1437.6	1603.48	1689.48	1995.89	1623.28	1542.59	1376.58
1770051_s_at	21.0575	21.7565	18.5437	24.274	20.4012	22.9022	24.6212	22.5	23.3234	22.2901	22.9452	22.0778	22.8138	22.0573	22.1584	25.6004	24.2165	31.3843
1770052_at	69.3175	70.743	68.7064	75.5593	78.3768	72.6666	80.9338	71.8462	80.7423	73.0087	83.0744	117.377	75.4284	68.7265	62.5596	82.7081	96.3536	119.141
1770053_at	44.1767	49.2829	53.1742	46.3251	53.178	52.7884	59.8435	54.8616	49.921	54.5327	60.0549	68.3791	47.3651	58.1129	51.3789	86.4666	56.1116	71.1705
1770054_at	1002.55	1099.84	649.723	2110.37	2948.71	2829.36	4436.55	1921.53	1831.14	1434.65	5219.04	5056.04	1078.37	1090.8	1510.49	833.274	1750.99	2358.13
1770055_at	510.389	562.48	330.834	714.313	1646.74	969.622	769.355	927.694	629.702	626.469	1543.13	1348.77	596.313	695.983	631.119	543.646	733.754	836.494
1770056_at	483.304	421.015	707.306	352.93	243.131	225.435	97.6572	133.028	238.652	297.983	97.723	110.843	311.083	392.505	293.224	253.915	140.001	118.113
1770057_at	38.5378	47.0476	42.0624	43.4698	43.9246	43.6753	67.1066	57.9561	43.4969	44.9256	49.762	64.5301	45.7549	49.075	41.6424	48.1184	50.5312	53.3965
1770058_at	3902.55	3709.23	5244.26	5064.71	3408.22	4740.65	3307.6	4189.73	5857.68	3961.81	3855.58	3415.44	3440.92	3633.69	3890.38	3378.84	2744.78	1794.48
1770059_at	2105.37	3180.94	1189.15	2862.92	7315.74	4686.82	1161.69	3710	991.757	2763.88	5654.35	4342.76	1615.87	2239.39	2196.23	1466.28	1793.48	3420.51
1770060_at	82.3959	87.636	97.1139	83.9199	99.4877	88.8881	186.567	151.861	166.151	102.576	142.55	127.218	127.856	119.646	97.4932	159.43	129.69	219.983
1770061_at	41.1207	43.2568	43.8988	33.6061	43.5865	45.5846	62.966	53.9647	41.215	43.1126	56.3311	57.8513	58.1948	53.1844	44.9426	55.9568	45.4521	56.0743
1770062_at	2079.7	2638.25	2596.96	2413.04	2254.28	2789.72	2091.81	3061.57	3346.71	2268.43	3025.69	2733.94	1835.77	2259.07	2361.98	1499.31	2121.75	2070.24
1770063_at	4279.73	3795	6680.4	4581.62	2552.18	2866.45	1197.62	3022.88	5710.63	3398.97	1545.59	1432.28	4125.65	3754.2	3410.98	4260.14	3060.89	1136.41
1770064_at	61.0242	61.9967	65.0925	61.0908	73.193	71.6068	88.8404	81.0484	100.881	72.7843	134.678	99.9412	73.3998	84.1227	69.0164	75.432	103.153	103.788
1770065_at	14450	17189.9	17402	16189.3	15413.7	16245.5	18542.9	15077.9	19104.6	16466.3	16014	16363.2	15977	16925.2	15997.9	15766.4	17808.4	16421.3
1770067_at	675.529	620.325	1251.28	1113.22	642.816	748.115	161.783	416.173	1097.4	873.167	417.752	433.225	642.303	669.783	840.238	578.779	613.35	408.258
1770068_at	78.6741	99.6445	93.4618	89.6845	74.3615	93.9548	178.296	138.494	108.768	96.623	113.537	133.647	102.923	103.178	96.8323	110.518	137.739	113.434
1770069_at	127.09	130.877	119.73	110.934	136.354	118.709	171.334	127.717	139.914	128.399	163.535	159.879	144.309	151.499	121.972	176.961	169.407	202.302
1770071_at	2396.83	2634.59	781.475	2692.42	6121.4	3352.09	2463.05	2485.12	779.869	2926.97	5221.58	4347.31	1924.23	1950.83	2453.21	1628.58	2200.3	3248.81
1770072_at	6327.36	5388.84	3587.87	9901.96	11330.7	10935.2	9974.07	8809.94	6205.07	8216	11795.6	13411.1	5931.4	6739.22	7000.8	5634.61	10074.8	11158.9
1770073_s_at	850.894	876.801	445.962	1025.74	3148.27	2222.17	464.122	673.39	485.282	1113.12	894.321	1143.53	443.091	516.258	1231.86	320.426	693.091	1290.47
1770074_at	763.014	897.35	1835.05	842.646	275.376	579.911	455.056	338.791	844.697	677.926	378.611	374.267	867.71	892.202	553.208	930.96	449.706	313.027
1770075_at	1470.06	1444.05	1934.67	1982.21	1588.62	1923.12	1710.7	1644.58	1161.54	1920.52	1771.34	1294.22	1258.92	1152.56	1600.59	1031.05	922.71	898.827
1770076_at	33.9248	41.2201	42.3985	35.0148	41.8812	37.1435	52.4694	46.2272	46.5273	41.5435	47.4652	59.905	53.1405	41.0941	47.2057	47.2057	57.2435	65.5581
1770077_at	98.1299	110.091	108.748	100.769	118.725	109.859	195.112	166.555	185.943	130.552	138.106	149.561	152.78	151.52	112.951	161.722	233.245	182.838
1770078_at	131.765	106.091	136.521	115.017	153.253	143.356	205.072	155.309	241.838	140.11	159.575	214.069	164.145	140.194	133.143	259.292	240.181	487.488
1770079_at	9467.92	9972.7	5652.7	10627.5	12472	6738.92	3618.98	6109.33	1991.73	9363.43	7430.25	6006.84	7727.37	7746.95	7971.82	7859.94	7252.74	6085.63
1770080_at	1008.97	975.666	600.322	583.023	537.53	531.058	150.018	392.525	166.704	672.95	246.237	195.135	718.151	675.417	762.384	426	450.978	339.929
1770081_at	56.4578	63.7189	60.6297	49.7165	66.6265	60.021	68.9502	59.8306	60.6433	63.3626	71.4096	76.0654	60.9995	61.2052	62.3694	60.5988	76.0654	74.9376
1770082_at	14359.4	15100.3	14499.7	14223.7	11661.9	12588.8	3068.1	9176.01	4945.69	14653.1	6447.35	6111.84	14639.3	14235.3	16310.6	14222.2	11476.9	7792.13
1770083_at	82.3961	69.7924	86.4994	52.288	95.8324	71.8645	170.063	113.276	146.365	86.0925	104.319	117.477	76.5932	51.8741	69.2452	100.355	134.983	143.872
1770084_at	8366.26	9003.43	5636.21	5835.87	5244.69	5854.44	5094.38	8297.04	6248.82	5839.82	4990.07	4375.6	6389.68	6930.81	4876.98	8189.73	4068.45	2453.59
1770085_at	69.321	89.3237	75.3226	81.3942	99.7183	87.3324	110.689	105.185	100.634	87.8669	117.309	119.958	97.6604	81.9892	75.021	135.237	116.653	160.793
1770086_at	37.1672	37.5044	41.2377	36.6937	34.8387	41.798	63.5777	50.4359	63.9931	47.8172	55.3829	61.727	52.5029	35.1406	42.3387	63.9915	50.1465	79.9342
1770087_at	6873.45	7083.39	6921.39	8055.84	7851.51	8988.68	6738.16	7628	7942.04	7591.66	8473.84	7577.74	7766.67	7579.08	8557.4	5833.68	8036.31	6151.26
1770088_at	322.449	327.744	278.515	349.965	378.424	369.018	396.296	401.616	278.889	406.715	366.558	442.649	373.511	371.441	346.809	435.191	411.393	477.491
1770089_at	476.963	510.423	744.443	509.748	293.751	341.293	141.603	315.971	732.829	447.946	168.856	183.706	380.935	361.582	408.055	332.483	327.007	152.553
1770090_at	171.363	173.602	151.061	139.54	163.425	150.944	245.201	181.377	197.799	166.912	307.272	278.498	162.234	177.313	143.821	211.321	214.686	286.163
1770091_at	38.0253	49.0282	42.5182	41.699	44.174	44.1066	60.4813	46.2698	44.3498	39.3976	47.2624	45.6513	64.2328	54.5241	45.2631	65.109	83.2548	73.4465
1770092_at	1277.14	1308.6	2162.11	1892.57	947.424	952.258	1159.96	1643.85	2577.66	1792.88	829.906	840.535	1392.28	1602.35	1626.5	1521.84	1395.99	1151.95
1770093_at	696.656	569.759	886.591	857.047	1206.55	1130.48	481.542	699.393	710.407	790.68	873.728	881.226	462.53	558.392	892.691	402.949	746.845	816.625
1770094_at	61.984	63.191	61.8464	63.2382	64.4649	65.5958	72.8866	70.9264	56.0479	67.877	70.5593	74.2749	69.9143	65.694	71.6026	83.9301	108.69	102.578
1770095_at	3375.27	4058.76	2585	2755.75	2183.07	2132	246.594	2010.46	652.398	2693.37	706.295	500.214	2440.61	2176.9	2486.11	2046.88	1352.53	757.946
1770096_at	30.3946	27.842	33.0869	36.2212	35.3326	35.0091	36.6518	31.8423	43.406	31.267	37.4549	36.521	26.8709	27.0173	32.9369	39.1914	28.7035	50.4984
1770097_at	83.3784	85.0805	96.3773	91.9968	91.2183	92.0775	130.615	114.202	95.1643	105.449	108.297	149.31	87.455	100.375	98.7025	121.039	117.955	129.369
1770098_at	7193.04	8793.49	9130.01	9110.12	7377.31	6903.38	1846.81	7746.91	8550.78	7708.71	5839.47	4304.05	6356.59	7162.54	7390.05	6519.98	4978.11	5501.81
1770099_at	11926.8	11275.8	12252.2	9441.81	11442.3	10118.5	10018.1	10282.1	9418.07	10401.1	9020.22	8807.1	10196.3	10112.2	12434.1	8082.85	8758.19	9475.65
1770100_at	94.6665	100.688	90.9408	90.4072	88.0557	89.4415	137.897	96.8427	93.5237	78.9337	94.2934	110.659	105.607	98.1604	93.8148	139.022	123.579	111.943
1770101_at	1614.48	1717.24	1817.36	1276.92	570.158	731.868	648.201	871.835	992.924	1283.36	367.147	410.961	1511.65	1531.44	1133.38	1279.89	624.792	303.405
1770102_at	257.835	310.038	360.639	303.598	255.853	228.75	76.195	93.6371	136.92	291.249	85.0712	93.4716	214.173	182.829	256.692	170.452	79.5668	87.6604
1770103_at	63.4269	57.4512	63.1026	62.9543	67.2695	71.4453	92.8084	81.0887	81.8207	67.1978	83.1839	90.3542	79.4795	70.4451	65.557	72.4551	106.629	101.791
1770105_at	24.4547	21.3093	22.9711	23.1971	25.0624	24.5871	28.0821	24.3538	24.355	21.3489	25.7621	26.6886	26.1797	24.6666	22.6337	28.129	28.1478	29.3358
1770106_at	1273.61	1222.09	1762.69	1208.58	1114.94	596.452	431.114	220.966	241.176	1053.59	510.035	572.472	1112.9	1123.82	1068.59	1015	486.756	447.181
1770107_at	138.106	151.317	160.658	129.305	163.309	154.658	193.319	204.312	252.685	165.653	201.939	265.963	215.214	191.734	180.467	269.805	265.107	432.906
1770108_at	922.5	1047.89	1374.92	1424.94	1462.62	1907.21	273.942	517.569	602.886	1107.6	745.777	775.715	855.731	740.355	1167.48	771.543	1021.04	1190.6
1770109_at	13238.9	13592.5	14179.8	13119.3	10529.2	11518.4	8376.95	10897.1	7642.71	14492.2	7784.72	8456.67	13947.5	14779.9	14089.1	15098.5	14728.3	12874.5
1770110_at	40.2395	42.6711	39.8849	41.3449	47.6175	36.4133	88.5999	48.1811	58.3023	45.1667	47.9967	54.2456	56.4375	48.2199	44.7746	50.2795	69.3461	72.2816
1770111_at	32.0996	30.9878	35.0797	34.3182	36.2413	32.271	41.5638	39.1275	43.9372	34.5536	45.8288	43.4804	36.3442	35.7336	32.3354	48.8617	57.327	59.9964
1770112_at	688.553	684.419	895.796	626.36	304.536	429.388	552.758	410.059	550.666	478.168	263.831	222.957	448.914	593.016	479.035	282.663	420.001	210.03
1770113_at	7266.15	6547.91	8397.46	7801.67	7234.42	6052.7	2547.39	4748.06	6367.68	6797.13	4051.42	3676.62	5275.47	5513.48	6744.94	5353.42	4700.41	2888.07
1770114_at	745.347	875.409	1013.42	623.188	587.926	784.892	646.865	485.98	1006.67	585.662	418.035	391.933	708.371	884.035	808.586	475.036	626.702	500.379
1770115_at	518.371	510.743	421.591	469.587	372.594	422.079	357.402	473.924	453.766	460.348	216.553	256.109	438.562	461.869	405.847	367.043	478.51	415.835
1770116_at	11325.8	10629.1	11373.4	13474.8	13222.6	7578.99	5264.92	8282.71	8899.87	11181.9	8905.96	6717.74	8676.23	9182.11	9776.31	11161	9619.87	7508.11
1770117_at	86.3243	94.3565	80.2178	85.4081	100.844	78.1522	181.412	124.123	94.9955	101.296	113.617	102.072	94.2579	98.69	86.6539	114.135	95.3783	105.667
1770118_at	366.056	358.393	317.437	293.934	382.85	393.073	1064.28	697.32	812.304	316.486	491.518	707.783	453.418	352.935	330.364	674.136	964.347	643.272
1770119_at	301.453	226.571	246.7	287.778	355.561	323.777	606.255	427.682	454.437	305.845	462.141	542.025	470.556	361.811	295.758	538.104	576.247	681.526
1770120_at	3398.28	3092.83	2761.81	4025.12	9144.2	7454.35	865.773	2302.42	1853.95	3162.23	5307.93	4661.78	2708.44	2769.76	3668.85	2580.91	3241.06	5378.15
1770121_at	665.532	844.538	693.097	672.447	709.098	915.316	1760.83	1399.15	1071.05	1046.29	1530.25	1560.64	1162.52	1289.44	924.306	1501.04	1652.31	1711.6
1770122_at	662.253	603.646	769.363	611.723	497.186	447.595	339.21	450.133	413.002	553.202	371.946	366.574	648.034	624.853	700.525	615.851	451.702	448.453
1770123_at	1060.23	1482.76	863.706	813.462	1700.71	951.172	603.863	711.369	394.493	1191.01	869.096	878.658	910.202	1145.14	1447.48	1238.81	1348.58	1595.37
1770125_at	241.323	237.103	115.977	202.045	157.422	209.388	468.469	339.911	142.306	169.904	250.669	205.681	182.277	186.371	187.279	124.88	141.12	140.522
1770126_at	100.073	97.5368	124.424	106.596	100.326	103.116	125.061	119.793	153.383	113.349	127.136	115.759	106.484	109.534	101.432	102.361	114.648	90.3997
1770127_at	745.013	843.69	1065.72	1163.58	608.917	1053.94	452.064	695.327	960.671	917.494	450.02	425.057	903.389	797.008	831.399	799.8	399.144	296.728
1770128_at	874.501	55.7071	3120.88	1410.36	2332.35	54.0067	1277.26	68.9651	4486.2	1202.47	2936.34	65.4485	882.548	69.8724	1228.78	2022.37	1981.15	95.3263
1770129_at	1117.71	1080.51	1692.69	1302.93	932.855	640.924	241.912	373.087	288.405	1270.85	216.6	157.548	969.773	920.663	1177.37	881.245	358.727	488.692
1770130_at	45.9259	46.2785	47.8285	52.0008	50.9905	51.3486	53.2869	47.3337	55.0613	46.6653	44.6496	54.3909	50.2214	50.5853	48.093	58.7168	58.6996	52.2551
1770131_at	135.264	146.363	141.862	124.425	168.519	149.808	290.114	191.764	174.676	163.971	209.326	253.388	170.735	183.248	148.818	178.792	225.912	205.14
1770132_at	1254.59	1470.73	1052.42	1316.45	1476.66	3026.44	2591.57	1958.54	1481.57	1779.76	2121.69	2102.38	1576.96	1655.36	1906.41	991.771	1112.68	1336.38
1770133_at	532.281	432.853	533.224	673.92	369.758	294.378	248.125	248.26	351.551	368.106	190.798	186.596	296.018	364.019	406.263	308.977	346.241	245.449
1770134_at	1933.81	1922.13	1506.57	1938.58	1464.89	2425.96	6898.64	3426.72	3097.24	2325.09	2929.75	3566.32	1960.31	1744.05	2133.22	873.471	1956.41	1332.86
1770135_at	66.1185	67.4742	78.1974	63.4965	69.2852	61.2899	129.96	90.5561	76.9799	79.3611	97.1419	87.4577	78.8051	62.1775	78.3013	87.5412	88.0726	97.8726
1770136_at	22862.5	22568.2	23609.6	22538.9	20279.2	21036.1	17920.5	18034.6	16839.3	22922.9	18761.1	18453.8	21373.2	21353.3	21379.1	21793.5	18831.6	18548.7
1770137_at	98.6807	108.107	167.861	79.5133	878.313	497.076	219.183	167.418	178.514	89.6645	1525.67	539.98	72.6054	84.8572	81.2526	81.1624	145.212	216.338
1770138_at	153.159	190.096	143.551	154.62	172.195	150.931	334.203	259.306	217.286	211.486	211.76	228.512	212.048	229.129	197.683	222.953	322.219	233.737
1770139_at	7225.39	7004.57	8090.61	9125.42	5094.32	6879.52	5588.22	8378.57	10450.8	7483.59	5680.73	6595.96	6021.93	6294.98	8492.21	4738.47	6790.2	4678.89
1770140_x_at	3430.76	2876.98	5237.68	5316.45	29164.2	13603.9	5147.22	4322.72	6621.07	5044.47	24661.6	16769.7	4088.21	3700.36	5342.1	5475.34	5646.29	18270.1
1770141_at	64.9413	55.2086	68.3183	58.2044	78.4258	72.6906	100.891	72.9789	83.9099	69.0604	67.7965	93.5048	72.3338	64.4909	69.3329	107.982	97.7469	87.9699
1770142_at	14057.4	15746.1	15120.6	10849.6	7983.31	13303.1	12651.1	7259.2	15404.6	11431.2	8420.77	9487.44	13512	15795.5	12703.9	11542.9	7868.8	7810.93
1770143_at	80.6398	71.9029	73.7129	79.2558	97.9344	84.4164	125.613	104.977	99.3784	89.5301	70.8401	101.19	93.667	76.6105	95.9887	114.898	123.541	165.327
1770144_at	1891.64	1552.44	1363.8	660.924	870.322	659.186	689.486	2065.46	1673.22	573.6	402.48	392.407	1191.32	1223.82	1216.55	787.193	1075.76	525.171
1770145_at	2796.73	2099.64	1397.14	2408.41	1085.68	1447.16	827.093	806.201	289.376	2755.62	414.582	663.031	2422.29	1545.14	2607.52	871.452	1023.62	938.648
1770146_at	320.037	355.465	369.813	295.818	335.413	328.401	815.146	508.258	485.021	481.44	545.945	677.228	528.984	416.42	425.055	619.277	904.744	890.17
1770147_at	1888.54	2400.55	4464.74	1919.1	894.466	1487.39	585.421	1314.94	3903.23	1749.52	905.085	752.93	3022.33	2839.25	1606.82	2714.15	1256.56	971.965
1770148_at	37.0377	34.5826	38.4149	28.8438	41.5605	37.3943	53.3708	37.2988	43.636	30.8148	49.5379	44.6491	38.4049	41.9048	35.2835	48.5819	40.6625	41.8965
1770149_at	2606.7	2184.26	3913.65	2264.72	1445.8	2416.77	1092.48	2597.43	3924.5	1752.76	1513.09	1163.95	2004.69	2272.63	1769.44	1952.48	2071.44	1039.97
1770150_at	1355.34	1263.1	1265.96	928.249	820.542	669.469	817.412	714.951	710.146	1125.7	556.194	651.597	1207.34	1151.07	1313.48	1191.66	786.812	753.687
1770151_at	110.129	118.122	118.219	125.914	119.389	132.689	314.533	203.592	264.382	167.391	212.171	309.753	144.067	128.946	121.972	187.011	259.345	315.157
1770152_at	31.8642	36.7667	32.3081	30.9951	33.8945	36.5917	45.4849	40.1221	34.3616	32.335	37.3101	38.6222	36.984	37.3955	33.4193	39.8215	39.7214	36.5796
1770153_at	46.5576	42.4812	44.642	43.7408	54.3781	43.256	54.0561	46.2083	58.0488	46.6905	48.7026	55.721	51.8009	52.0621	54.467	67.8156	65.3786	97.6567
1770154_at	3110.15	3127.68	3288.76	3265.51	1857.95	2876.25	11009.3	5015.37	8762.51	2914.47	3975.34	3714.38	2482.02	2472.91	2201.81	2318.19	2177.73	1861.65
1770155_at	17929	17796.8	18124	16382	16112	15905.4	15412.6	12491.7	13187.2	16679.1	12523.7	12681.5	16046.1	15806.4	16068.3	17423.8	16210.4	15273.6
1770156_at	2892.37	3523.59	3981.91	2275.81	2370.6	1727.15	2034.06	2373.36	4045.44	2057.31	1951.96	1663.03	2105.18	2809.17	2856.42	1900.75	2416.92	2507.36
1770157_at	4491.46	4590.98	5555.99	3697.47	2898.11	2318.8	1182.34	1712.45	1725.15	3700.3	1054.58	1027.31	3942.47	3822.09	3269.14	3904.67	1624.65	1393.53
1770158_at	99.1434	104.57	107.327	90.972	98.0592	92.3023	142.332	100.882	117.537	109.616	111.337	141.231	106.283	93.9172	87.3092	129.199	100.376	108.251
1770159_at	2348.13	2515.8	2691.17	2351.68	1896.09	2168.09	1943.81	2279.09	2202.24	2135.32	1585.9	1548.09	1662.53	2207.56	2052.3	1514.45	2002.21	1451.11
1770160_at	44.2641	45.198	40.1529	51.2933	53.4614	48.8327	73.1182	54.8255	62.9931	58.7268	65.5816	58.4549	56.0927	51.7365	47.7825	66.3265	66.9478	76.0151
1770161_at	88.0974	56.8142	77.0745	83.9874	73.7915	79.1392	91.3749	84.2536	81.0023	74.2012	95.3041	96.5232	100.09	93.8592	82.8043	100.115	95.889	135.308
1770162_x_at	902.727	843.735	866.508	669.552	18640.4	11177	2017.93	1304.64	1119.8	621.873	14955.3	11250.3	638.544	746.792	704.712	769.897	1171.8	7947.37
1770163_at	88.2275	82.7931	77.6693	75.8847	79.9566	90.798	109.632	98.267	97.9917	92.1247	91.8553	94.8612	94.8244	117.068	87.7543	108.008	105.101	149.522
1770164_at	242.455	284.939	265.249	263.018	302.608	273.401	509.388	371.366	339.722	359.458	364.745	475.146	439.989	428.227	295.67	425.121	417.282	571.869
1770165_at	128.962	109.618	109.704	108.996	114.984	136.322	200.345	143.802	121.993	129.495	181.09	189.79	172.077	166.32	116.607	141.083	166.082	208.499
1770166_at	794.432	646.159	625.679	415.441	597.956	733.535	1011.33	836.009	716.128	412.211	729.017	761.744	568.869	627.39	776.463	432.446	618.48	435.646
1770167_at	15522.3	15962.8	14776.6	15159.4	13971.4	16784	11365.2	15280.9	14533.4	14979.6	14421.9	12478.6	15870.1	15842.8	15221.2	14388.9	14878.3	12873.4
1770168_s_at	5570.64	5465.91	2961.48	5732.14	2519.67	2358.81	5685.58	4453.56	2727.38	4387.86	3550.92	3191.13	3825.59	3805.54	3394.36	3595.45	2886.62	1648.97
1770169_at	39.2994	37.8923	41.3068	31.5652	37.8943	37.789	41.9344	39.2599	47.0235	42.865	42.1273	48.3295	43.6316	44.6066	45.615	65.3988	50.8357	64.5046
1770170_at	834.469	744.258	1147.46	647.757	852.379	1106.41	416.451	556.511	1039.71	543.325	396.553	360.034	490.005	651.313	658.367	290.785	343.639	228.824
1770171_at	71.5588	104.841	81.9256	64.5552	88.8683	86.6921	233.854	113.44	116.145	108.723	173.305	171.778	143.626	135.624	105.475	163.591	160.873	200.761
1770172_at	257.274	356.05	312.385	252.273	344.02	332.115	728.874	521.968	366.985	349.981	559.058	568.674	361.976	350.78	338.328	477.144	383.943	446.734
1770173_at	21487.4	21531.5	21479.9	22632.9	19197.1	18106.6	19063.9	21633.1	21888.6	23287.7	19336.2	18352.6	23022.5	23540.5	21610.3	23428.4	20688.4	20294.1
1770175_at	48.1914	47.0304	58.6478	45.0478	47.248	47.5893	71.4558	56.8965	55.5309	42.4627	47.5934	67.3106	57.4142	65.8693	49.3324	49.8936	58.6478	59.2946
1770176_at	86.4874	93.2464	107.173	76.8675	127.578	95.4004	195.378	125.966	140.124	99.6074	161.499	158.534	107.966	133.689	93.7091	180.946	181.072	179.055
1770177_at	40.4809	42.3377	38.2841	41.0821	50.2611	46.3054	56.5138	59.7618	55.1834	43.6198	49.5755	54.9021	44.1744	48.7592	38.6461	42.9077	46.9417	74.8326
1770178_at	943.758	991.257	713.424	710.869	1125.83	1117.18	431.535	734.394	499.14	750.657	587.88	646.724	657.013	669.393	1120.57	756.196	773.3	925.683
1770179_at	2665.01	1511.55	2891.44	3895.15	1826.15	4215.19	2142.53	2283.42	3907.11	3179.35	2064.39	3349.69	2336.61	1696.68	3739.43	1288.58	2499.67	3838.84
1770180_at	32.5924	28.0393	29.1631	29.3866	33.1665	29.6954	37.2582	39.2905	37.6256	29.3423	33.6442	36.6822	29.4783	29.3348	34.7032	38.6772	43.1478	42.0685
1770181_at	108.056	111.638	116.954	95.2686	139.427	128.104	274.878	136.187	130.106	108.413	189.406	229.809	173.325	167.46	163.952	236.047	233.574	213.986
1770182_at	281.101	308.849	215.247	240.56	301.539	198.455	110.157	130.984	125.748	175.979	161.736	196.652	133.476	166.834	173.205	110.954	162.466	187.044
1770183_at	3824.2	3747.4	2232.72	3575.07	2989.82	1979.95	1219.36	2515.3	1263.25	2960.94	2008.12	1649.95	3295.68	3136.29	2840.94	2831.88	2003.24	1380.82
1770184_at	2959.09	2274.3	4020.59	3006.65	2070.65	1933.59	677.797	1374.72	2156.73	2360.52	1080.55	892.924	2085.9	2021.26	2686.78	2280.85	1609.5	1482.61
1770185_at	50.6245	46.0582	53.3948	53.1186	50.917	54.6395	95.3862	65.1369	59.8273	55.1201	79.6539	90.6858	61.2142	58.4664	49.3709	73.8413	67.0269	64.3064
1770186_at	135.243	132.207	148.209	150.191	165.526	164.241	306.802	242.443	213.935	164.471	302.465	276.505	195.919	185.252	179.284	271.201	263.587	459.974
1770187_at	113.995	140.681	105.036	108.178	126.156	137.315	155.312	151.564	110.994	117.089	173.153	193.552	135.509	160.609	143.614	141.939	166.977	142.26
1770188_at	359.268	461.326	366.6	474.121	445.678	423.407	866.834	708.48	490.36	457.99	656.923	656.003	623.646	543.829	420.713	628.745	699.659	645.291
1770189_at	334.825	299.858	269.769	280.497	247.614	486.635	573.567	486.841	499.872	330.639	328.111	483.331	297.709	318.887	334.444	380.319	364.258	465.362
1770191_at	1697	1573.44	1291.66	1028.62	1615.8	1170.7	201.221	597.894	190.923	937.924	346.203	398.388	560.091	676.707	1118.45	434.11	333.021	389.277
1770192_at	20.506	21.4906	23.1977	21.263	24.3695	27.1963	33.5469	31.0311	28.7622	27.4684	29.6608	32.427	29.8097	27.5466	27.4182	28.6673	28.8456	36.371
1770193_at	474.428	437.278	919.541	670.242	307.927	453.562	191.521	564.849	1087.83	453.399	293.848	252.625	478.036	604.975	559.87	333.402	372.76	216.509
1770194_at	68.0119	83.0381	81.9807	69.0668	107.913	92.8529	128.269	108.996	80.6896	103.699	113.365	107.231	102.283	73.004	95.0924	132.259	168.947	241.583
1770195_at	42.7886	48.7034	47.2656	47.7603	39.0095	39.2576	80.9888	59.897	70.0735	53.2688	55.5632	62.2671	65.57	43.4672	43.0492	78.7809	70.8491	134.892
1770196_at	24.2321	22.3691	22.561	21.9745	25.285	24.3646	26.5059	26.2465	28.9539	26.9374	24.0907	26.8657	26.8643	23.9317	24.9073	32.2218	26.7089	28.7971
1770197_at	26.565	25.4234	30.9742	29.6461	29.2729	28.7051	26.6099	27.7332	41.1186	26.4254	28.6638	29.2367	26.988	25.2274	23.1397	31.6506	37.227	33.6154
1770198_at	40.9432	42.9701	42.3269	38.9639	47.2263	42.8443	52.144	41.8771	45.6195	44.161	49.4318	50.6369	39.6354	40.9351	39.4594	45.1364	39.0631	44.808
1770199_at	56.1558	46.2816	58.0566	57.5205	68.7944	55.1603	122.249	67.2891	84.4527	61.173	80.2432	109.499	53.7864	58.9427	61.3488	88.6812	65.1696	86.7578
1770200_at	4175.78	4437.12	6730.94	4702.47	1944.96	2689.26	3247.01	3491.78	5640.9	4443.99	1994.37	1629.95	4106.86	3657.81	3191.75	4365.85	1943.05	1294.42
1770201_at	2339.53	2778.94	2242.55	2398.1	2258.66	2723.31	3216	2828.45	2869.3	2810.58	3177.89	2909.14	2020.25	2129.95	3107.68	1470.5	1453.87	1966.9
1770202_at	692.702	722.046	720.703	545.881	1059.66	1091.02	263.716	589.676	639.119	492.864	555.256	483.708	444.496	641.976	744.805	373.034	293.596	410.063
1770203_at	1668.92	1564.77	1887.64	1801.38	1198.2	1048.58	703.916	964.369	652.382	1417.89	665.494	737.137	1358.92	1344.56	1570.26	1095.59	1333.05	808.393
1770204_at	28.584	29.5618	30.9865	35.146	30.282	28.45	34.7621	31.514	36.0855	30.2769	31.0624	31.1	31.2019	30.7887	30.0997	34.3094	36.7891	37.691
1770205_at	1975.35	2241.27	3734.35	2376.52	1036.12	1933.31	1968.25	1672.2	3473.25	2085.69	1568.11	1594.86	2919.89	2373.32	1885.15	2619.61	1221.1	1255.59
1770206_at	159.787	134.453	175.089	144.277	166.76	140.809	230.823	194.893	203.022	177.616	200.765	255.323	209.166	213.452	182.514	234.239	277.433	425.614
1770207_at	733.601	850.119	480.156	487.487	491.798	636.813	173.637	525.948	200.936	702.87	413.67	306.662	589.368	591.224	806.55	333.014	222.3	229.649
1770208_at	293.843	237.651	313.301	278.125	463.515	319.204	662.499	459.128	558.995	322.601	657.123	570.324	407.202	297.752	326.687	577.505	482.924	1013.98
1770209_at	4136.79	4273	5204.37	4247.34	3270.48	4812.16	5924.7	5750.86	7111.91	4519.47	5014.71	4803.28	4899.09	4249.52	4419.26	4150.22	3066.14	2260.17
1770210_at	11370.8	12410	6753.79	9912.77	11640.9	11583.6	9335.89	10370.3	2156.19	11354.1	7993.77	7271.41	10180.9	9640.54	10662	8478.4	5389.66	6042.3
1770211_at	997.067	972.918	1274.93	1223.02	946.06	1465.57	985.163	1240.57	1443.55	928.366	824.857	819.193	956.557	952.985	1121.19	656.92	656.396	342.784
1770212_at	296.188	270.548	271.427	263.588	194.796	246.054	133.065	187.243	159.588	228.887	109.035	88.9893	165.58	167.75	215.425	106.045	102.008	60.8296
1770213_at	3213.92	3218.23	4107.92	2268.16	1813.87	2030.75	1067.52	2579.82	2711.11	2325.72	1216.66	1061.12	2801.89	2988.48	2255.08	2333.01	1932.27	1352.16
1770214_at	18.8658	19.881	18.1196	22.1465	19.7535	19.6378	21.9457	18.382	19.2751	19.1867	19.1994	21.8383	20.339	19.11	20.7527	19.8464	19.1804	23.3951
1770215_at	56.9543	68.2183	56.8128	51.9983	67.5318	65.288	96.2308	70.5207	72.9185	62.5276	92.0781	98.251	75.9493	65.9346	55.6726	145.333	134.553	106.162
1770216_at	2006.04	1809.69	2177.8	1661.48	1273.67	693.952	91.0955	325.318	685.851	1175.15	240.776	212.425	1104.33	1180.13	1204.78	1041.53	1157.54	629.521
1770217_at	2079.99	2129.02	2753.4	1814.5	1100.15	1444.52	1649.07	1728.09	2139.21	1632.58	968.702	1058.2	1363.72	1640.77	1739.94	1145.31	948.663	487.884
1770218_at	41.9604	37.644	43.9756	42.4515	48.9876	40.7709	43.7593	40.8928	53.4065	40.614	42.7341	44.2708	46.3734	45.7808	42.9007	77.6114	43.3866	76.8434
1770219_at	843.425	673.731	1075.15	979.091	357.995	299.197	118.878	372.27	569.243	779.171	101.536	94.7075	586.45	611.401	590.882	465.341	340.936	104.354
1770220_at	113.654	112.769	114.012	86.9899	113.86	108.272	178.212	132.535	156.562	111.752	116.615	127.819	145.845	109.53	117.837	186.439	160.078	199.047
1770221_at	1610.02	1994.28	1113.61	1259.03	1402.73	1382.62	153.428	1005.15	211.318	1574.36	261.831	284.679	1013.54	1146.75	1413.2	717.258	549.052	433.6
1770223_at	68.6079	71.9172	75.2387	65.7198	80.3197	75.0227	125.007	102.635	95.1621	80.0112	98.587	147.706	89.8109	84.4754	79.1545	105.823	134.715	122.555
1770224_at	183.269	153.74	174.765	175.012	229.746	183.672	388.935	314.63	345.647	252.549	273.198	367.354	242.843	214.559	228.76	336.731	436.109	469.998
1770225_at	48.8806	53.1969	46.0503	49.7506	57.0783	56.9845	69.9911	60.7437	63.3708	55.4037	55.6502	69.2356	52.7801	45.111	50.8394	70.2594	68.2522	77.7467
1770226_at	1826.28	1905.27	2851.82	2261.33	1821.06	1779.21	274.434	1397.6	2189.62	1693.36	850.111	687.422	1613.7	1661.31	1657.58	1358.43	858.345	476.81
1770227_at	225.951	227.837	304.69	213.678	186.365	212.61	62.6255	128.196	150.888	171.833	102.965	74.0344	119.173	165.861	146.896	73.097	69.8324	54.6469
1770228_at	2864.38	2289.7	4098.18	3765.43	1948.81	1635.03	557.708	1137.33	2034.09	3075.38	567.98	542.406	2836.29	2430.86	2395.04	2064.39	966.79	476.813
1770229_at	147.293	173.598	160.637	138.84	160.729	124.381	385.388	310.038	206.219	187.875	270.309	338.249	218.611	199.777	188.894	229.493	274.692	254.771
1770230_at	488.313	461.396	342.381	352.217	304.39	406.258	440.464	557.296	283.106	349.391	411.202	472.146	509.014	464.47	375.706	473.223	495.473	479.237
1770231_at	2764.01	3310.27	3098.04	2214.69	2359.64	1586.83	1268.67	1260.45	1288.87	1973.18	1361.07	1258.5	1860.56	2386.54	1949.71	1740.88	1690.98	1598.8
1770232_at	28.1468	27.2182	33.4621	37.9909	31.7658	29.2658	41.8692	39.2184	30.2428	28.1215	35.6887	34.145	35.4584	35.8395	35.9313	35.7036	39.0911	38.2552
1770233_at	103.437	115.944	108.806	104.944	125.654	109.098	188.107	136.623	140.124	127.674	156.877	197.57	142.585	132.916	116	213.828	146.78	188.719
1770234_at	62.4467	73.2081	58.7168	67.4193	67.7135	58.4268	98.0267	89.7485	83.1284	64.3727	77.6273	105.518	101.383	126.999	86.0218	125.167	111.543	109.806
1770235_at	79.8078	86.6285	77.4622	79.2075	95.7936	90.4681	137.813	120.769	116.58	92.2225	147.615	151.255	113.119	122.243	104.702	139.304	179.194	214.434
1770236_at	5037.07	5608.34	5162.29	8104.52	11552.3	9168.25	10005	8435.94	9025.69	7831.39	12626	11314.3	6031.68	7571.65	7096.75	6152.45	9141.57	10082.1
1770237_at	68.7791	62.1485	68.2186	61.3307	71.1267	75.1394	124.078	91.0036	83.1555	84.3029	118.126	127.489	91.3026	84.268	87.7178	89.1933	145.266	115.276
1770238_at	870.882	771.167	1112.26	767.424	391.026	549.395	405.924	695.026	1054.68	705.593	317.34	283.662	601.176	679.999	604.525	425.98	390.724	264.715
1770239_at	709.446	685.881	796.646	588.116	369.046	321.514	120.781	327.053	195.848	486.958	181.555	157.887	514.657	644.328	591.776	346.527	263.086	150.79
1770240_at	6607.76	6842.92	2763.2	4414.07	5542.65	3680.61	2185.91	2293.2	855.813	5440.19	2068.32	1789.78	4682.77	4412.18	6390.8	3233.65	2739.7	2391.57
1770241_at	110.055	110.369	79.9525	89.74	83.4708	89.2104	159.803	127.412	106.534	116.012	137.016	131.225	158.986	151.198	117.799	155.117	129.674	121.755
1770242_at	187.533	204.16	226.25	178.605	234.203	240.66	376.153	300.264	352.859	184.853	404.912	423.078	300.084	204.222	196.105	343.111	286.05	449.58
1770243_at	541.274	650.736	885.212	644.464	465.387	613.687	1388.02	662.289	1193.9	560.921	851.958	873.869	426.299	538.748	536.176	317.429	410.702	328.739
1770244_at	63.4545	72.8782	76.2487	62.0461	81.0968	81.4993	141.745	103.192	107.336	88.4512	127.569	123.801	99.538	97.2305	85.2885	160.183	141.103	170.954
1770245_at	1505.33	2214.88	2529.96	1505.4	2110.17	2335.81	4972.34	3220.04	5596.87	1676.76	3742.15	3460.26	1474.76	1739.88	1515.21	1427.98	1135.58	1423.84
1770246_at	56.1851	74.0013	70.4517	68.5426	77.3339	66.6826	105.775	93.099	82.9338	77.7843	83.01	101.235	83.8031	85.6977	71.4447	82.5659	97.5765	167.819
1770248_at	1574.34	1630.58	868.213	1152.14	1450.42	983.035	359.279	834.589	295.283	1113.75	487.73	382.256	893.884	917.502	1149.29	730.259	821.345	568.475
1770249_at	3087.14	4395.49	1530.94	2737.67	3194.15	4292.8	510.428	3383.18	582.905	3538.07	2552.57	1935.82	2064.59	2265.38	2736.8	1654.51	971.079	1542.93
1770250_at	15193.4	13042.9	8826.16	15526.1	10053.1	11774.4	14354.4	14408	12284.3	14113.5	11384.2	12021	15319.3	14294.4	15883.9	12076.8	13939.3	9900.13
1770251_at	32.6738	34.3141	36.3406	29.5589	39.5681	32.1185	41.0313	40.062	45.6195	37.0576	51.7295	65.1843	45.1296	34.7459	39.8109	50.6926	44.3763	61.5313
1770252_at	285.967	257.626	287.582	229.073	299.919	289.351	707.002	509.207	403.592	365.813	468.415	600.029	406.153	337.236	300.373	509.556	610.548	577.804
1770253_at	2280.43	1885.01	2147.47	2336.92	2900.52	2876.66	2117.54	2014.26	1792.46	2038.32	2335.64	2022.22	1317.74	1380.45	1973.35	1339.25	1840.9	1248.27
1770254_at	50.3876	45.134	44.2328	42.9859	56.6989	41.2545	49.9107	48.2052	53.423	48.2358	55.7916	52.6645	50.7314	41.0063	40.6302	52.1472	50.4298	56.9706
1770255_at	53.1422	54.546	64.3258	67.7352	53.1704	60.6447	71.1105	63.4307	71.8254	62.4549	75.3424	70.4906	69.5124	70.6335	64.904	73.9963	81.825	69.911
1770256_at	3473.29	3904.37	3489.64	3760.97	4592.87	3391.18	105.569	934.313	223.576	3383.97	1152.98	1007.95	2455.49	2342.32	3648.29	1498.21	837.242	872.847
1770257_at	2445.76	2143.27	5013.18	3290.27	1329.11	1667.57	1210.14	1788.71	3551.83	2445.77	1328.86	967.175	2680.07	2512.17	2293.07	2993.59	1639.68	648.786
1770258_at	17256.7	16727.9	18446.6	17088.5	13602.2	15917.6	12218.5	13932.2	14626.9	17370.2	13008.3	12677.1	17434.3	17457	17172	17859.2	16052.9	14024.4
1770259_at	714.146	701.336	1101.88	1067.76	688.19	1005.2	1283.87	784.188	1307.89	868.48	903.594	1039.02	719.724	625.894	878.535	599.091	505.149	356.26
1770260_at	41.5877	46.5161	41.6549	41.9051	35.1476	44.3569	55.0073	50.5313	45.4301	44.0043	46.8359	48.5248	63.789	48.2036	46.8475	49.7396	54.9321	53.499
1770261_at	244.628	205.371	236.109	154.144	138.048	186.526	308.718	195.702	318.853	174.889	197.031	227.427	183.311	140.415	132.687	257.743	207.062	167.416
1770262_at	66.6172	73.1293	67.4523	64.2474	73.4238	74.7192	83.1276	75.0262	92.4549	67.8456	77.1348	81.7892	80.6158	77.6438	74.1003	88.7791	92.8839	118.126
1770263_at	1563.7	1246.32	1268.23	1727.35	749.449	927.576	976.702	1054.27	796.407	1437.8	647.363	547.369	1084.34	1030.93	1312.21	1228.12	843.094	425.254
1770264_at	121.364	124.238	116.148	132.211	115.018	104.096	253.744	159.056	182.839	156.595	175.726	190.567	160.603	144.558	106.035	186.341	268.143	300.176
1770265_at	33.307	32.4371	33.1554	29.3875	33.9679	33.9589	49.7685	33.7112	35.4431	29.1386	31.953	39.8281	33.5058	32.882	30.8225	36.6248	43.1468	43.3013
1770266_at	55.3514	49.4193	54.9069	59.4774	65.9438	48.3046	92.3387	73.1319	80.6867	64.1993	75.6731	69.7196	55.645	62.4152	58.7678	84.4285	89.0389	102.922
1770267_at	1013.68	1003.75	1438.15	1087.82	503.286	736.099	1195.36	1114.31	1927.31	888.479	913.391	655.748	920.545	895.872	825.001	728.555	487.021	234.628
1770268_at	82.5305	85.062	66.3709	77.7153	73.0399	71.7695	95.1616	92.0775	80.6302	82.7667	97.7758	95.9119	93.8851	99.0903	83.5931	104.013	85.9218	92.8084
1770269_at	1113.48	1319.04	1302.32	839.156	672.258	766.694	796.784	601.702	819.764	745.48	676.124	690.386	1225.54	1183.16	1109.78	1020.48	1042.04	773.198
1770271_at	1524.89	1558.36	1836.95	2061.27	1811.14	1353.65	1796.78	1866.99	1770.72	2254.26	1243.26	1580.69	1972.64	1881.33	1833.45	2274.1	2463.67	1934.61
1770272_at	24.4277	25.2252	23.3394	24.2504	23.7105	24.9076	34.8744	26.4781	25.8944	26.7814	25.9355	28.4284	26.0965	26.8656	25.5888	26.6311	25.4747	28.2925
1770273_at	168.605	160.441	162.979	156.099	179.491	175.331	252.833	227.035	210.561	173.609	231.307	265.736	226.48	199.895	177.229	285.048	316.736	246.484
1770274_at	535.253	428.167	594.26	502.79	646.933	555.361	843.927	672.496	1007.1	659.939	661.874	864.633	702.279	589.532	621.836	1204.17	904.464	1387.88
1770275_at	146.654	159.93	159.698	201.702	189.507	162.624	402.959	254.902	264.771	196.507	252.407	262.63	201.958	185.239	237.86	322.093	356.331	326.704
1770276_at	1755.3	2283.19	2559.79	1906.75	1243.94	1634.98	551.305	1849.38	1998.59	1897.63	747.029	797.389	1503.43	1737.85	1668.82	1434.92	561.961	940.425
1770277_at	2030.41	2059.45	2368.79	2836.48	2320.3	2965.42	3121.14	3341.7	3977.52	2702.87	3830.49	3441.46	2255.45	2341.37	2561.61	2424.55	2521.82	2781.11
1770278_at	238.867	181.65	294.651	257.769	266.726	243.14	362.401	306.387	394.257	202.691	257.791	360.193	332.224	313.193	260.298	514.75	491.313	574.467
1770279_at	5131.48	7084.29	4587.24	4236.76	5432.19	6996.51	5736.59	7510.31	5816.03	4592.32	6469.5	7672.75	7665	7548.51	5460.19	4329.38	17379.9	16477.6
1770280_at	2166.81	2227.32	2404.52	1931.59	1731.92	2643.56	4761.87	3631.3	4198.07	1578.14	2957.39	3458.17	1866.81	2048.09	1774.44	1520.11	1522.15	1796.11
1770281_at	2437.77	2606.1	4684.99	3645.8	2679.56	3069.29	2860.84	4227.39	7940.75	3312.81	4725.08	4412.58	3182.68	3009.7	3486.37	2575.18	3216.06	2609.63
1770282_at	18.0042	19.9646	20.2817	20.0818	20.6712	20.2961	22.5984	21.7765	22.0511	19.7511	20.315	24.3179	20.3838	23.5286	21.5852	22.4537	25.9192	24.6558
1770283_at	43.4699	46.7434	45.9072	41.2082	36.7762	37.2644	64.0168	44.6204	47.082	41.2613	58.9144	63.5551	59.2036	48.7746	48.4467	51.2055	60.1329	65.5016
1770284_at	22613	22117.6	21383.7	20037.7	20978.1	20039.9	19228.1	20615.1	17484.1	21907	18040.3	17789.6	21293.9	21422.3	21371.4	21068.3	19555.5	19913
1770285_at	44.3145	48.5039	55.0108	38.5605	53.5215	51.3246	101.344	80.7466	51.4011	50.4325	96.0849	82.0175	59.8564	58.9299	57.1551	60.322	61.5288	61.9774
1770286_at	148.066	146.363	125.254	144.361	159.398	136.789	322.21	190.828	222.305	156.952	217.797	227.083	199.076	203.058	165.482	221.269	343.335	285.157
1770287_at	208.285	244.767	218.012	202.108	215.677	251.929	425.083	320.056	262.077	236.203	348.931	381.013	267.031	244.414	250.9	312.649	466.566	505.53
1770288_at	738.509	906.954	585.325	674.947	1310.26	1529.39	1220.52	1119.77	795.33	738.899	1171.37	1280.17	638.6	728.634	697.035	635.45	881.615	1278.13
1770289_at	917.407	873.759	1073.14	1039.59	886.969	947.153	781.456	855.18	689.698	969.734	726.554	675.282	650.331	608.339	1045.71	633.863	408.456	402.13
1770290_at	880.471	841.75	842.425	904.758	661.006	724.646	598.248	864.087	837.606	825.035	432.366	337.806	731.228	704.314	690.567	507.963	286.669	220.924
1770291_at	23.9487	28.6665	27.4728	26.8637	29.8317	27.9022	45.917	31.8441	29.5714	32.8618	34.0705	43.4485	36.4506	35.367	32.8622	33.4095	45.7878	39.3008
1770292_at	7226.41	7004.48	3894.99	6450.77	6653.17	3094.76	2559.54	3300.51	983.346	6892.88	2961.31	2259.83	6026.65	5989.19	5534.3	5373.23	3175.48	2891.52
1770293_at	169.679	169.469	165.663	147.898	164.101	181.042	258.77	224.939	255.9	184.801	212.604	233.406	229.09	223.149	210.692	265.77	229.892	321.146
1770294_at	2527.56	3399.94	2113.48	3287.04	4128.81	4973.8	6169.17	4695.51	4588.92	3224.15	7579.74	6677.28	2624.15	3014.27	3182.67	2108.37	1920.36	2381.12
1770295_at	140.735	215.619	186.944	159.421	233.373	228.375	352.663	249.329	244.347	242.643	351.82	429.835	234.329	247.265	226.866	231.496	280.421	345.258
1770296_at	521.112	502.853	544.48	517.863	525.499	484.138	1145.37	866.814	735.58	673.105	880.985	924.758	803.866	813.18	616.664	806.041	1145.2	1232.8
1770297_at	2620.93	2075.42	4371.8	1669.59	478.029	504.948	669.833	650.529	1766.66	1390.39	157.071	155.018	1501.41	1562.77	1262.92	1510.3	540.308	201.218
1770298_at	5023.65	5524.14	4237.36	3401.84	3487.35	3501.3	1453.15	3239.45	2607.13	3549.43	2120.57	1906.02	3776.94	4263.94	3246.57	2823.53	1936.56	1871.9
1770299_at	23.4103	25.6737	27.2366	25.4575	24.2866	25.5522	30.5818	29.935	30.7848	27.5224	27.0655	30.6382	26.4627	25.4915	25.7683	28.3139	33.8715	32.8587
1770300_at	1399.54	1620.6	1377.09	847.28	770.669	413.77	348.227	519.283	223.388	689.113	186.781	209.122	921.372	842.962	793.914	739.774	363.258	140.209
1770301_at	27.7929	32.9479	34.0159	23.7527	29.8163	26.8454	31.4286	30.5095	35.3591	30.5924	28.0452	31.806	32.9001	29.0639	29.4358	36.8841	30.2167	30.1883
1770302_at	1452.18	1573.28	440.352	1010.72	4755.59	6559.8	2641.75	2758.77	649.276	1373.41	4598.19	7939.38	495.091	578.003	1854.54	336.631	1962.53	5696.86
1770303_at	140.753	131.407	103.364	90.2841	177.983	134.217	87.1168	107.297	67.373	89.8521	100.008	118.047	99.251	118.249	120.273	77.2117	94.1336	135.111
1770304_at	20.1956	18.671	19.2375	20.5128	19.3423	23.4439	20.5807	19.4598	19.7192	20.4097	20.4963	20.1031	18.8934	17.5661	18.9101	19.9142	19.1984	19.3195
1770305_at	36.4241	36.3277	43.2353	35.9094	37.644	36.4634	48.2292	55.8603	46.4028	40.8213	57.1747	49.3259	41.2863	49.9866	37.7621	41.9513	62.0546	68.1911
1770306_at	88.0776	90.5254	94.1451	84.879	92.0009	87.2182	137.934	126.212	141.017	111.948	122.67	133.531	121.874	114.97	99.8657	162.767	155.968	188.838
1770307_at	2942.93	2503.76	2303.18	5655.24	14676.8	13849.8	2398.45	3437.49	1784.95	5351.15	11992.3	13895.8	1519.65	1998.99	6248.06	3338.85	6011.7	13985.3
1770308_at	593.535	491.708	669.09	685.554	560.179	594.514	497.435	366.027	626.53	512.38	385.105	457.357	444.829	530.615	687.463	530.258	617.542	431.743
1770309_at	141.299	138.699	168.196	168.51	194.858	158.263	340.53	216.143	316.605	168.488	275.758	276.963	174.965	166.467	149.823	252.777	248.63	408.834
1770310_at	57.4942	51.1131	49.1595	55.1176	53.5359	48.5542	54.7228	52.8553	46.4956	46.7902	41.396	51.3384	57.9636	47.5883	48.7853	52.2009	55.9739	67.5972
1770311_at	1101.56	1138.2	870.258	563.829	588.414	404.981	863.534	511.135	584.591	640.423	440.869	419.6	911.666	1152.54	923.341	677.735	870.051	625.303
1770312_at	474.935	452.096	350.15	274.967	245.58	144.042	117.384	115.341	76.7713	246.004	108.788	114.262	215.227	192.031	212.179	189.142	100.024	113.795
1770313_at	992.986	936.122	1348.98	1214.93	927.744	1158.47	675.152	1074.68	2184.93	967.098	952.013	794.408	829.36	870.883	1054.4	681.949	478.313	371.758
1770314_at	59.7246	63.5963	65.739	57.6292	104.669	78.3225	109.094	110.421	104.816	81.398	141.434	131.05	91.4445	69.8033	80.0331	108.762	145.992	144.176
1770315_at	4695.42	4844.31	3367.95	6811.59	7014.81	6048.74	3754.6	5340.78	3753.11	6180.4	6553.17	5883.23	4782.2	5550.44	6388.54	4898.57	6507.43	5990.73
1770316_at	19.2989	19.2505	19.3755	23.0695	19.8426	19.7903	20.8165	18.1022	23.1715	18.731	19.7897	20.7569	19.5751	17.2274	17.9358	20.6611	20.1045	21.4564
1770317_at	10560.9	9771.03	6999.91	9426.74	6069.07	7166.19	10924.3	11712.2	9581.41	5705.9	7742.86	8007.49	12018.1	12201.9	8837.71	9404.49	7865.7	5303.86
1770318_at	48.5385	45.7828	51.9401	46.9326	61.2399	53.7482	83.2302	66.9147	66.3218	57.1101	67.1391	72.7013	79.8491	66.017	65.3043	109.65	103.925	130.797
1770319_at	1812	2041.19	1670.93	1805.21	2444.2	2350.27	1969.4	3341.48	3278.75	1417.02	3486.82	2920.55	1470.32	2458.78	1337.73	1111.29	1345.27	1343.38
1770320_at	59.4739	67.0829	72.7224	58.0719	71.8645	67.4081	119.245	78.8999	72.7612	62.4892	113.868	101.482	80.2017	70.0317	70.6338	118.514	146.61	129.647
1770321_at	9534.2	9134.8	8648.61	7313.76	7593.7	6978.62	1352.59	2885.94	2000.33	8910.03	2551.58	2391.07	8928.59	8875.52	9848.98	6249.33	5449.72	2734.14
1770322_at	25.9069	33.1465	30.988	22.903	26.9728	27.5932	44.9571	32.1833	33.6556	31.5653	34.3153	39.5282	38.3032	37.1608	30.9541	49.3059	37.519	74.3577
1770323_at	5907.44	6170.82	6141.12	4086.35	4073.54	4566.72	1038.54	3941.67	2871.32	4267.01	2195.4	2013.66	4328.27	4381.13	5366.88	3772.45	3255.28	2715.54
1770324_at	27.5386	25.2837	27.3132	24.0314	27.9725	27.1065	32.2492	29.8238	31.5305	26.9311	33.432	31.1973	27.22	26.8544	25.8244	30.6751	32.9124	28.84
1770325_at	147.937	120.394	115.743	136.199	139.984	153.148	185.754	162.713	149.423	155.016	191.414	182.209	177.256	188.361	174.021	181.092	171.95	164.416
1770326_at	1627.02	1739.22	1157.56	1942.2	1759.45	1728.28	738.146	1435.83	622.146	1951.69	1784.42	1454.54	1616.24	1543.13	1641.22	1212.78	670.497	780.489
1770327_at	40.4773	39.7903	39.5815	41.6093	43.4592	35.7286	53.7518	42.4077	44.6607	40.6005	39.0748	41.6588	41.005	39.2709	36.1607	50.407	69.7316	47.9631
1770328_at	60.2314	48.4747	50.1055	56.2363	57.4761	56.8488	114.979	79.971	67.8087	55.1855	68.8268	70.7936	82.146	76.0361	71.8021	92.4413	87.5034	174.785
1770329_at	39.1027	40.7642	37.1956	33.2861	38.7758	41.367	44.3617	38.9465	49.1045	36.6857	36.9599	45.8282	34.7412	37.7489	34.7073	44.7617	42.7096	61.3859
1770330_at	34.3875	30.953	31.8532	29.5088	29.4637	32.9998	29.4481	29.2263	26.7872	34.6074	33.2129	31.1584	30.8701	32.2671	35.0622	32.7182	35.7649	50.3603
1770331_at	129.067	106.4	132.824	100.838	135.693	139.795	185.258	182.86	131.555	124.671	170.973	169.254	152.616	148.229	126.627	199.695	198.598	242.004
1770332_at	650.38	908.591	670.551	720.082	1261.9	2544.77	1179.92	1521.45	1756.42	930.715	2640.29	2618.22	668.836	817.591	1024.53	352.761	713.297	857.819
1770333_at	2197.71	1842.87	2707.89	2540.76	1617.48	1269.48	451.113	975.002	885.716	2299.92	782.882	731.75	1659.65	1621.77	2408.27	1474.53	1137.15	944.979
1770335_at	1357.81	1513.67	983.991	1052.27	4586.4	2878.94	576.575	886.127	1133.07	1062.51	1544.36	1278.67	894.086	934.96	1546.24	637.476	1241.17	1770.54
1770336_at	27.8515	29.2441	31.4062	27.3476	27.9568	27.996	37.908	32.7235	29.1929	29.2346	32.9539	34.5825	34.0502	32.3099	34.2061	28.1587	33.4314	36.1911
1770337_at	511.313	501.394	707.133	625.537	505.98	708.974	477.39	476.997	696.615	530.235	581.78	520.02	486.912	538.994	656.262	388.547	346.273	610.526
1770338_at	89.7279	69.9447	78.7222	65.4577	95.7345	77.9017	133.915	106.404	128.579	82.8429	90.4756	132.3	96.494	76.5178	69.5695	136.642	135.514	121.119
1770339_at	13923	14435.9	15359	14868.6	11104.5	15414.8	14420.3	16113	15869.6	14767.5	15642.9	14476	14941.2	14979.3	14252.7	14532.3	11825.4	10377.3
1770340_at	1042.45	1672.69	860.965	1392.17	3569.22	4159.64	1608.7	2455.04	861.701	1098.02	3885.2	3813.37	774.338	1043.48	1254.26	607.097	1044.47	2056.29
1770341_at	33.8055	30.8141	36.0351	47.2931	33.7468	29.5359	40.9487	38.1935	42.4317	32.6599	38.3032	37.1011	32.536	33.3152	28.3978	47.578	42.4838	45.4684
1770342_at	527.91	416.939	749.283	748.081	551.06	574.238	201.459	339.962	435.991	688.93	471.311	481.991	443.698	507.23	605.474	453.401	318.434	315.433
1770343_s_at	1678.89	1721.93	1013.24	1862.87	1672.36	3263.03	1081.71	1436.54	972.707	1740.12	1186.03	2169.69	1352.85	1557.28	2104.52	896.47	802.176	1906.15
1770344_at	9178.24	9833.88	6923.98	9786.97	8773.96	9834.54	9249.26	9714.61	5498.73	9326.01	8795.79	8348.8	8467.62	8399.89	9567.28	6980.04	11006.1	6694.76
1770345_at	3906.76	4451.65	5979.29	4772.2	5022.53	7473.83	9043.9	7245.53	10244	4923.69	9745.12	8853.97	3891.84	3812.7	5252.71	3194.74	3657.8	3801.8
1770346_at	20.0302	20.5652	19.366	19.8198	20.6953	21.0821	20.6503	19.5528	21.7766	20.5782	21.1856	23.1393	21.3874	20.2018	19.5549	18.0184	20.409	21.41
1770347_at	307.055	297.469	265.839	382.701	365.061	288.443	332.368	246.811	166.191	316.273	317.942	367.634	196.443	190.726	232.203	159.377	139.975	144.511
1770348_at	124.132	120.173	114.477	141.707	136.79	131.295	176.38	159.817	174.927	127.501	168.031	158.227	136.731	134.831	134.914	164.217	143.976	170.454
1770349_at	1568.17	1808.88	2074.73	1910.73	493.671	618.299	734.753	1039.68	1377.47	1226.14	344.957	279.311	1496.14	1202.34	1631.74	1149.69	843.066	230.196
1770350_at	78.0561	78.7454	77.0043	67.5081	74.4272	81.0471	134.807	109.645	92.0775	83.3408	124.773	120.138	96.8469	88.4641	87.7325	85.3181	103.728	103.828
1770351_at	124.548	166.658	119.278	120.14	151.351	129.419	185.337	180.559	152.126	160.954	177.282	184.512	173.423	179.258	143.376	161.587	203.896	238.631
1770352_at	1642.76	1767.26	3198.62	1582.1	1648.47	2476.8	5923.68	2352.48	8391.08	1579.06	4041.43	3908.11	2839.51	2179.71	1628.17	1675.66	6444.59	2148.16
1770353_at	362.81	386.287	242.389	416.591	900.224	621.848	288.976	393.475	242.85	417.854	494.233	461.157	390.762	378.223	428.182	329.606	342.586	224.007
1770354_at	110.556	108.299	125.775	104.527	109.72	108.017	227.605	174.446	185.916	109.49	151.413	149.555	139.885	138.488	124.672	206.757	203.499	325.442
1770356_at	182.547	193.978	185.205	174.62	229.347	221.955	403.279	317.554	241.18	213.883	420.354	381.697	274.835	232.929	193.169	292.043	350.95	522.646
1770357_at	870.977	848.027	587.264	605.646	763.994	437.823	153.645	286.021	159.144	635.923	251.755	206.619	611.89	717.702	597.311	452.549	326.509	315.925
1770358_at	130.138	164.621	139.542	116.826	156.518	124.877	251.298	210.608	270.265	155.716	208.84	256.317	195.609	138.983	115.913	208.434	184.543	215.789
1770359_at	24.4553	21.87	24.0908	23.5839	20.5882	22.2947	23.4033	23.289	28.1707	23.116	22.542	20.2516	26.5547	23.1753	21.7181	24.007	28.3507	33.2294
1770360_at	181.565	196.128	151.226	159.861	185.717	182.607	287.546	205.263	184.703	174.857	223.347	224.214	260.848	216.28	199.718	217.296	298.373	256.17
1770361_at	62.7986	48.7668	64.9257	60.0072	70.5568	65.2831	101.918	69.8386	93.0861	62.7321	73.4665	98.8165	58.2234	67.1066	55.5537	106.804	101.182	130.908
1770362_s_at	4088.41	4417.49	2820.87	3734.45	7303.25	4912.95	326.759	1213.04	768.003	2874.4	1829.48	1601.04	2376.88	2803.48	3827.72	1958.44	1923.22	3327.82
1770363_at	2259.17	2574.53	2552.64	2441.01	2138.34	2375.59	980.542	1391.04	2081.91	2125.93	1821.31	1493.17	2085.23	2493.87	1429.9	1884.98	1262.41	1119.48
1770364_at	5983.44	6090.76	5072.36	6105.06	8968.87	10149.5	7777.31	8942.35	7009.09	6046.34	8595.24	8539.87	4255.11	4659.38	6264.81	3281.73	5655.76	4452.66
1770365_at	96.883	68.7607	87.3222	65.6304	97.6425	82.7881	117.644	99.2565	113.666	89.0768	92.9001	121.381	94.1916	90.4006	79.7159	152.523	114.47	185.304
1770366_at	39.479	42.1744	37.9804	42.7508	38.2829	43.0077	61.2464	43.5865	39.283	39.3047	57.2242	49.605	41.9949	47.8783	38.9452	39.9584	38.4655	44.9944
1770367_at	503.768	526.149	323.326	494.565	256.051	903.466	2165.05	999.48	770.989	642.121	1350.83	1113.03	462.037	449.764	451.584	424.388	400.401	736.67
1770368_at	97.9395	92.5196	102.536	90.6344	113.304	104.273	113.257	119.341	124.868	115.827	80.896	108.603	90.9772	96.1438	89.8395	124.858	97.8344	163.233
1770369_at	22.8166	24.2572	23.028	25.1037	26.077	25.4836	27.0011	25.7685	30.6897	25.7276	25.6288	28.7714	25.8629	30.6603	27.0735	33.9271	38.152	31.9632
1770370_at	235.971	229.079	255.925	190.852	250.344	256.643	383.627	305.425	381.739	237.075	290.203	373.946	327.712	341.595	279.016	356.32	527.326	554.573
1770371_at	44.4795	47.2836	40.312	31.1725	39.5128	43.6715	45.6755	48.1749	47.2799	42.5735	44.4746	48.5818	47.3929	39.2599	40.3996	62.687	52.6671	57.3526
1770372_at	840.869	873.716	1077.43	802.591	803.146	670.424	479.035	365.654	542.812	808.391	513.98	579.387	744.389	868.271	1053.9	749.732	711.465	583.949
1770373_at	67.478	50.9254	59.9558	45.9142	70.8719	53.6801	74.8615	77.2565	93.4054	65.6291	69.2704	74.8835	59.6139	73.594	69.2704	96.7563	100.197	120.789
1770374_at	2396.7	3002.7	1700.54	2623.58	8874.72	6119.56	1529.11	3004.7	1367.93	2024.44	7933.81	4646.75	1732.15	2519.08	2442.69	1745.62	3272.09	3386.01
1770375_at	21.3503	23.6437	25.1936	18.983	21.8517	23.9053	26.3967	24.3725	23.3612	20.1855	24.8015	28.1661	24.5467	22.3687	22.0565	22.2659	23.4224	24.6913
1770376_at	1961.12	2245.52	1727.59	1456.05	2045.04	2057.68	197.171	670.455	614.703	1624.65	641.62	571.894	1541.73	1581.64	1625.92	1206.76	1099.19	747.355
1770377_at	108.688	119.064	100.946	85.4205	94.8153	103.079	160.972	132.441	120.002	99.3753	137.663	139.009	142.056	111.182	107.979	180.537	151.723	177.075
1770378_at	210.905	217.434	246.371	194.46	251.459	283.68	242.19	189.568	191.42	178.855	194.818	198.713	130.596	153.267	194.643	77.7494	103.489	112.053
1770379_at	411.76	424.896	435.614	342.48	432.567	612.779	850.685	788.868	832.07	315.487	608.897	699.674	321.148	365.476	501.688	313.041	544.609	643.517
1770380_at	22.3644	20.5429	25.3815	23.9362	24.6696	23.9552	27.6651	26.6333	28.1099	25.3494	29.3671	27.3067	23.9203	22.5295	23.6065	23.5128	25.2687	44.015
1770381_at	175.065	201.97	155.634	188.947	251.177	235.445	379.783	262.387	213.673	154.789	302.095	341.438	209.651	225.339	191.336	228.654	276.314	359.677
1770382_at	85.3276	73.8878	86.2372	74.1457	91.1111	98.7849	160.661	112.377	101.251	106.233	131.285	132.482	117.153	111.246	108.956	160.283	129.258	108.819
1770383_at	8111.9	9513.13	8413.88	8384.41	6974.71	6420.64	6680.38	5665.55	4604.53	8308.32	6931.85	6173.35	6620.65	7781.74	7719.06	5970.41	3574.64	4091.95
1770384_at	1682.07	1764.82	1368.54	1474.1	1453.06	1602.04	1255.13	1581.04	746.407	1597.76	1321.76	1543.24	1419.19	1366.74	1548.99	1044.16	1112.66	1071.49
1770385_at	2826.51	2862.98	2952.32	4279.9	2406.68	3157.33	3433.61	2882.97	2819.62	3350.36	3750.73	3809.78	2347.65	2359.47	3276.51	2265.99	2306.06	2152.42
1770386_at	86.0586	83.7902	86.145	61.7732	90.1599	97.0455	166.346	94.3313	126.518	90.4233	117.163	124.13	123.066	92.7907	88.5751	108.862	116.42	128.824
1770387_at	75.9702	67.1553	69.6419	58.1695	65.9594	59.3694	100.495	73.1127	92.9279	63.0741	80.7845	92.0762	72.6667	76.3521	71.3971	89.854	93.5218	93.2986
1770388_at	573.407	525.805	771.065	557.881	336.549	590.98	289.826	489.346	634.424	667.143	298.988	424.206	559.374	589.313	504.232	508.168	238.359	162.978
1770389_at	26.5331	31.3184	26.2983	32.8296	25.3617	28.693	29.8225	29.4384	28.2843	28.477	28.3519	27.1158	28.3316	31.7171	28.5182	26.6122	29.3689	22.594
1770390_at	38.657	31.7441	39.4636	39.1037	47.9612	36.8153	47.7825	39.1327	53.5052	40.5852	36.4427	39.3976	37.4991	31.3664	35.3065	42.3479	46.1061	67.0522
1770391_at	59.9876	49.7308	58.5513	48.4694	44.9163	63.0431	63.8122	50.6624	57.095	55.0111	57.4669	68.253	61.4791	56.1335	53.9705	62.9812	65.8011	69.5799
1770392_at	119.851	128.413	107.624	124.239	150.915	163.84	253.341	169.462	180.921	127.359	198.624	206.04	151.431	147.255	130.525	157.653	158.718	278.054
1770393_at	3242.31	3815.2	5824.15	4319.33	3157.2	6051.87	11383	8213.62	14082.9	4899.95	9769.6	10710.5	7276.34	6955.97	4998.52	6095.6	9814.39	4109.65
1770394_at	367.245	510.863	758.739	405.103	691.972	1009.09	509.786	739.628	1525.54	345.562	812.511	682.971	258.981	569.424	336.669	309.142	455.015	267.329
1770395_at	2523.72	2973.34	2406.15	1881.51	2488.59	3945.07	1369.19	2890.2	3134.59	2281.2	2512.17	2061.42	2384.41	2909	2532.36	1906.35	1754.52	1772.18
1770396_at	129.542	148.632	121.282	108.071	149.93	156.914	359.706	229.429	194.785	181.107	299.469	299.427	189.431	236.254	178.719	212.244	202.354	223.148
1770397_at	4659.05	5177.42	3642.54	3246.63	4171.84	5280.27	5008.47	3727.77	2661.7	2932.79	4585.94	4842.38	3329.3	2826.48	3196.69	3163.65	3781.8	2030.37
1770398_at	142.697	158.517	166.871	135.388	197.017	193.399	255.955	236.344	229.125	157.06	281.416	284.986	219.247	207.856	169.564	262.357	282.709	346.171
1770399_at	8834.09	8621.58	10283.6	9570.56	3720.11	2745.36	4979.8	3759.17	5015.04	11823.8	2252.09	3507.29	11391.3	11089.6	13874.3	9344.64	5869.16	2659.89
1770400_at	5569.08	5463.77	5049.12	4278.35	3475.07	3280.69	1859.36	3011	2675.21	3677.89	1821.1	1922.69	3835.16	3558.64	4136.07	3515.71	2913.85	2829.05
1770401_at	70.1082	70.6294	69.6241	58.98	71.4479	60.4775	94.358	65.1667	77.801	69.3646	64.5961	82.6115	72.8906	77.8704	80.1143	90.7504	87.4768	168.313
1770402_at	1951.48	1796.6	2209.59	2237.2	4766.48	4501.92	573.369	1695.9	1285.93	2105.81	2388.02	2711.52	1473.2	1309.13	2236.26	1438.86	1915.29	2989.5
1770403_at	41.7734	37.7636	45.0889	46.9269	41.2081	37.8921	43.1126	41.9856	39.959	46.2983	36.4167	41.7372	41.9404	33.4048	36.222	41.9628	37.6375	41.3729
1770404_at	2704.06	3060.49	3556.38	3376.45	2302.49	3428.45	5328.87	3459.68	5216.3	3309.75	3459.64	3283.07	3071.6	3042.76	2781.92	2362.03	2468.38	1877.8
1770405_at	32.5672	32.9147	34.0965	37.5102	34.8524	33.0305	42.9627	38.0555	50.8624	36.8826	47.8344	42.182	40.3948	37.3821	34.6065	35.9852	62.9476	41.6764
1770406_at	66.4369	68.6953	70.6757	68.0153	85.9392	80.3003	104.973	86.947	75.198	72.7854	100.895	91.8523	92.1943	73.4105	68.2194	81.4406	119.646	179.437
1770407_at	2599.25	2512.89	5001.44	3046.53	1381.67	1357.05	647.669	1050.97	2134.63	2532.02	614.711	393.175	2965.8	2841.04	2288.42	3222.73	1944.81	1682.2
1770408_at	136.734	134.689	145.628	111.058	154.474	145.221	163.109	162.972	178.224	153.99	164.886	164.39	137.501	112.909	129.881	185.918	161.78	177.022
1770409_at	721.209	757.765	614.1	759.165	549.508	388.817	302.44	167.402	180.386	698.813	261.989	218.978	523.068	649.211	693.448	375.604	255.675	216.66
1770410_at	1736.75	1925.13	2824.55	2112.11	4612.52	3331.68	2420.26	2585.05	5763.88	2048.09	3139.49	2596.82	1843.93	1921.26	2298.14	1440.19	1328.67	1869.84
1770411_at	98.4825	71.6162	117.061	95.0898	111.729	100.193	159.027	109.71	144.744	99.9542	109.039	141.134	142.736	102.086	96.83	230.616	232.523	336.805
1770412_at	597.578	666.462	346.283	450.646	702.067	604.641	786.47	709.819	568.822	481.368	591.936	815.158	622.646	749.507	448.646	846.869	772.579	835.376
1770413_at	22387.3	21301	20409.5	20058.1	18208.1	18487.9	14759.6	15384.6	10507.4	22293.2	15399.2	10421.7	19705.7	19973.2	19519.4	19091.6	16424.3	17068.6
1770414_at	5613.72	5206.92	2501	4509.87	2904.77	2062.23	1779.07	1384.78	436.114	5259.2	798.429	1271	4717.13	3562.28	5180.62	1912.41	1362.59	1520.98
1770415_at	46.5323	45.7828	40.561	41.012	44.0627	44.7365	46.521	47.7353	52.2074	41.2613	53.0382	45.1263	59.3957	43.2358	44.6359	53.9084	71.4944	73.2508
1770416_at	153.214	142.425	152.706	150.943	163.156	158.343	205.072	168.344	206.621	149.641	176.163	243.227	186.352	170.152	168.137	194.717	225.095	312.841
1770417_at	614.211	633.952	671.393	715.758	490.616	705.48	486.316	628.383	753.915	755.28	607.447	537.242	629.927	604.806	723.977	557.336	485.14	368.266
1770418_at	51.1028	57.675	57.153	51.5771	56.2216	63.9608	83.852	75.1646	81.4712	58.9052	65.867	88.3891	74.4356	65.5584	63.4009	74.3231	86.2469	79.4558
1770419_at	1461.53	1303.1	1735.6	1468.64	1231.79	998.262	450.739	764.344	887.027	1345.68	464.373	432.278	1232.12	1085.64	1222.53	1084.69	697.075	519.646
1770420_at	89.7361	94.192	100.745	75.5221	112.105	111.487	154.841	131.595	144.391	117.352	119.252	126.969	102.121	103.397	101.792	164.209	170.179	236.008
1770421_at	142.513	188.373	119.659	148.389	130.056	153.686	238.904	229.053	125.137	152.505	245.506	214.554	190.462	228.973	188.187	204.574	169.83	212.806
1770422_at	267.67	299.472	217.035	314.052	299.399	284.974	614.31	507.907	406.292	334.962	490.876	572.966	384.964	510.308	346.077	457.235	698.721	967.989
1770423_at	1212.66	1179.22	1178.14	1045.79	1578.71	934.599	842.465	739.451	788.447	1315.98	872.873	901.731	861.171	1073.27	1367.88	756.8	705.535	1109.04
1770424_at	2953.15	2573.18	4172.29	4160.23	2518.65	2784.83	724.205	2176.09	3796.4	3646.31	1231.48	1179.96	2945.2	3025.38	4054.81	2545.67	2010.59	1533.33
1770425_at	22.2785	25.8663	24.6299	29.4569	23.606	23.5961	34.384	27.4728	27.1929	25.4766	25.994	27.875	28.0674	22.17	25.7004	28.1622	24.3355	25.9602
1770426_at	38.3032	43.5313	43.1948	40.5294	41.6771	45.3997	64.1447	48.5192	51.0773	46.8451	48.1591	58.0138	53.0535	46.2252	50.8962	50.7107	59.0803	58.7168
1770427_at	597.437	516.196	756.243	527.646	410.144	648.751	734.983	614.267	802.116	479.672	404.314	476.577	476.794	453.901	527.98	479.188	431.105	275.24
1770429_at	926.646	1049.69	825.591	953.892	914.996	1227.14	441.469	1020.36	939.313	952.919	901.833	745.146	765.992	941.943	1149.62	598.408	575.535	400.869
1770430_at	2338.33	2295.66	1900.24	2267.94	1569.87	2477.56	540.531	2006.3	1448.79	2190.31	1226.67	1352.15	2178.26	1885.55	2748.03	1121.61	1327.9	1312
1770431_at	2311.52	2489.8	2290.62	2258.57	2246.93	1858.39	822.601	1389.68	816.813	2133.32	1194.48	1134.48	1673.61	1858.37	2062.78	1499.21	1307.67	1051.54
1770432_at	133.291	111.043	113.726	116.498	123.603	127.57	186.584	142.839	137.112	136.623	158.246	168.96	134.623	127.466	129.381	150.312	162.667	174.482
1770433_at	116.76	101.126	132.57	96.3688	135.691	142.943	202.794	172.298	168.559	101.366	173.09	188.877	155.549	140.225	112.693	160.804	238.335	342.547
1770434_at	136.188	136.028	152.487	140.256	127.382	151.294	203.157	172.448	143.022	149.914	204.168	197.705	149.826	148.717	131.55	203.963	172.789	165.327
1770435_at	542.36	532.127	760.115	521.193	274.616	442.035	867.97	465.456	1223.42	435.573	427.544	519.294	532.474	589.072	490.479	552.518	558.478	372.831
1770436_at	5749.97	6535.44	3549.97	5938.37	7128.65	6285.72	1047.05	4265.94	1609.25	6043.53	3964.91	3189.17	4427.72	4441.28	4963	3893.68	6475.93	4452.72
1770437_at	250.35	355.5	576.949	268.712	799.998	943.442	538.292	442.021	557.259	275.911	1313.78	973.813	257.924	314.776	292.778	429.049	469.815	644.371
1770438_at	168.742	164.991	165.041	148.823	181.184	173.17	266.779	216.786	258.745	175.746	257.702	217.859	214.288	199.56	187.888	290.951	259.385	234.649
1770439_at	131.064	103.598	119.479	136.168	117.567	140.217	227.881	137.02	147.422	120.736	155.433	173.103	141.346	120.04	131.524	167.609	182.039	264.146
1770440_at	8032.58	11740.8	8631.21	7794.45	6370.73	7480.97	1947.61	7473.8	5421.03	8011.47	3982.98	4481.78	9226.35	9033.14	8135.62	5819.37	13169.9	10672.7
1770441_at	167.894	154.042	151.739	177.111	169.356	180.831	244.422	197.871	227.261	191.591	253.402	236.815	206.905	205.528	192.329	261.038	224.62	269.176
1770442_at	331.647	300.65	571.801	388.78	132.728	217.407	126.908	310.241	534.784	255.333	78.8251	58.3092	234.503	346.584	245	181.629	99.118	28.8315
1770443_at	1006.81	955.635	1039.64	787.983	576.741	403.183	62.566	266.86	155.571	609.357	77.4392	82.7743	512.552	585.04	457.689	456.91	182.118	125.417
1770444_at	31.7906	25.3313	31.5187	34.684	31.231	29.1857	38.1099	36.0795	38.025	32.3304	32.8577	38.3664	38.2272	31.3899	33.024	43.3958	43.9989	40.0211
1770445_at	39.4132	39.0984	46.8617	28.1912	41.841	41.153	49.9384	40.5865	41.4774	35.8506	35.9268	43.2289	49.2709	47.3052	40.6314	41.0895	42.5297	35.854
1770446_at	45.744	54.0582	51.6902	70.3898	71.3832	56.8032	84.3404	69.5383	81.3118	61.8231	75.9357	71.5655	69.7258	69.7037	60.4161	83.3421	87.9173	103.99
1770447_s_at	916.313	710.344	1150.32	1114.17	984.649	893.349	1829.65	2025.18	2470.49	849.847	2813.31	1806.66	545.595	843.639	739.671	590.12	573.093	155.927
1770448_at	1736.76	1545.17	1818.98	1218.17	715.645	743.159	1877.76	993.813	1622.27	1173.26	804.164	846.258	1097.75	1340.13	1349.7	1094.1	1506.16	871.84
1770449_s_at	25953.6	26034.9	26470	25142.7	23664.1	25357.9	20561.7	23566.1	23647	26296.5	20783	19594.8	25030.6	24741.1	25084.2	25074.3	22331.1	23036.1
1770450_at	750.566	820.146	1161.24	496.258	338.036	691.016	1393.81	1014.11	2093.04	404.597	747.824	614.127	862.026	869.056	962.916	493.086	992.686	497.869
1770451_at	5292.99	6333.78	3139.81	4358.77	5828.04	7316.1	5012.65	6344.22	3032.24	5850.75	8076.36	8678.54	4329.46	4218.22	5604.58	3490.62	3097.74	3369.23
1770452_at	2730.3	3435.71	2538.89	3743.18	3587.53	3531.18	2097.5	1755.99	1580.41	3967.06	3915.59	3540.54	3211.48	2870.89	4638.2	2007.37	2512.72	2374.57
1770453_at	1121.92	1251.4	951.123	1297.61	1573.15	1379.82	318.304	1128.28	453.704	1207.73	800.96	655.49	1011.7	840.513	1095.02	798.118	830.59	761.104
1770454_at	22.2341	25.598	21.8318	22.8811	24.4701	22.1118	30.2947	26.9849	23.5907	23.9708	24.513	25.6772	30.8951	29.3774	24.2708	28.4318	27.3204	31.1305
1770455_at	4995.63	5994.42	8282.57	5123.59	7522.91	7892.27	3678.33	5271.68	12468.3	5005.81	7423.29	6565.74	6930.04	7227.1	5990.74	5034.76	9264.14	4352.02
1770456_at	2831.09	1540.94	2918.93	4206.52	6911.16	5236.78	1660.01	2065.3	2727.14	4331.28	3978.55	3287.48	2409.61	1947.65	4548.86	1796.02	2845.1	2817.46
1770457_at	45.8987	47.1	44.5923	40.6998	41.66	47.8313	62.3688	53.1202	53.9936	48.5626	51.4618	71.6113	52.287	51.4783	49.3709	70.9621	58.791	67.0604
1770458_at	295.207	161.685	221.181	99.1311	204.625	227.126	180.062	182.52	170.14	95.0632	151.246	167.276	105.825	102.946	115.995	79.1671	150.351	87.4797
1770459_at	466.072	639.73	1853.97	1411.32	2904.11	2945.12	192.983	504.099	2223.07	1060.9	3544.3	2724.33	534.951	654.746	1051.49	1159.2	942.639	897.942
1770460_at	1041.93	1249.29	1021.15	1107.42	1347.02	2336.09	3640.5	2383.42	2019.86	1161.94	2627.53	2700.76	795.582	798.714	1093.76	492.242	544.699	673.537
1770461_at	37.0067	36.407	39.3369	33.3388	37.1995	36.4588	50.7522	48.5429	42.8617	34.4824	40.7109	56.9347	47.5415	44.5931	37.6365	48.5062	62.4289	47.4605
1770462_at	33.1678	31.3	29.5423	27.634	30.7654	30.4964	44.7203	38.0125	36.7122	31.4867	36.1817	41.9648	32.8579	39.6078	30.0629	38.1884	36.5015	35.2491
1770463_at	376.239	384.677	341.884	359.702	365.658	411.308	214.782	322.055	288.882	366.849	223.475	196.393	322.643	275.719	365.834	194.183	125.632	119.428
1770464_at	22.6313	25.7939	22.4782	24.1599	25.1576	24.8326	25.2441	24.0229	26.851	23.2489	25.8975	27.4891	26.9534	29.5511	24.0084	25.2459	24.7829	37.7157
1770465_at	30.4755	35.2897	39.4007	32.08	35.2619	30.9454	39.9959	46.9455	39.7525	36.1171	38.6427	41.087	43.4117	36.3627	33.6898	47.4924	65.9011	59.6834
1770466_at	938.276	937.049	812.037	894.25	742.514	854.697	351.091	1015.57	694.185	988.933	696.931	666.683	851.459	820.313	1029.68	604.064	542.324	387.16
1770468_at	53.2131	69.0415	56.6126	45.9428	62.3531	53.5189	129.651	91.8451	76.0151	73.285	86.3804	71.8242	70.8677	70.344	64.7953	102.131	81.3891	100.514
1770469_at	105.412	131.675	117.688	103.26	126.682	125.055	162.58	137.41	160.838	130.153	143.982	176.069	190.007	168.106	142.332	247.209	212.87	240.056
1770470_s_at	39.0988	51.505	39.4169	39.2205	47.1082	38.7868	59.7914	57.1084	63.5092	47.8347	60.9549	61.9503	52.9859	50.1212	49.3414	61.7847	91.4708	69.7765
1770471_at	49.861	59.1519	52.5056	52.453	50.6603	51.2142	57.1931	54.3255	50.8843	47.9301	57.8392	70.354	59.2923	55.9135	56.6135	58.7168	63.3006	62.8709
1770472_at	85.5165	111.285	79.8543	75.9743	114.562	95.6999	236.293	148.665	104.74	120.587	214.952	165.659	141.707	119.664	119.937	151.881	194.163	180.939
1770473_at	254.183	234.94	255.19	230.416	312.028	274.223	497.741	305.876	443.117	244.024	263.796	434.108	288.335	271.392	291.275	502.069	505.866	985.809
1770474_at	55.2378	43.8961	50.8195	45.2397	50.9082	55.7916	63.116	58.0682	56.6611	51.9516	81.2092	66.909	52.0976	46.1075	55.5107	55.8329	70.6568	70.2062
1770475_at	43.9304	37.3477	39.026	33.3586	38.7974	38.4525	51.2501	46.3303	47.384	32.7323	44.9022	43.8295	41.1593	34.9851	37.7621	55.4721	50.1893	54.8896
1770476_at	52.9057	50.9774	64.2542	57.3392	61.5638	60.9576	84.0665	67.2423	67.7135	55.6185	73.0635	84.4285	52.7518	56.7092	58.5623	60.9576	73.9072	95.6909
1770477_at	90.715	93.9016	85.9084	101.754	95.8122	112.014	164.29	115.424	115.729	99.7322	165.43	169.194	101.697	121.507	119.053	121.583	153.686	213.939
1770478_at	1040.78	1042.98	1022.92	964.236	1122.32	878.996	243.197	506.045	543.91	895.385	611.336	478.247	745.708	828.604	991.605	572.775	884.646	686.247
1770479_at	97.2875	103.492	98.1672	102.215	98.5103	84.4302	141.656	117.683	101.607	97.0411	141.246	148.004	127.489	121.992	112.084	111.074	172.343	108.138
1770480_at	8794.22	11924.7	6386.71	5177.91	5449.85	6506.68	11502.2	15397	9294.23	6130.93	7492.57	7606.75	8342.52	12388.5	5713.59	6627.72	18851.4	8442.08
1770481_at	9624.73	8720.91	5256.9	9994.37	8075.38	5232.71	3582.53	8757.5	3785.15	8627.04	5561.21	4769.18	8684.76	8820.98	7175.84	7951.92	5877.16	5510.46
1770482_at	231.092	281.105	235.997	232.286	300.882	246.656	439.926	465.309	340.784	314.982	446.012	439.141	373.891	410.787	293.802	499.213	453.126	511.64
1770483_at	193.607	178.477	148.006	200.997	247.179	231.581	176.02	179.185	256.402	197.825	175.569	234.629	202.435	168.972	211.333	195.503	210.176	320.444
1770484_at	49.6117	52.8116	48.1973	42.6298	52.5835	48.7629	82.26	67.6487	55.5099	53.8424	68.6341	79.1451	66.5304	66.8009	61.0951	65.9079	79.7616	87.2774
1770485_at	5920.87	5840.48	8931.98	5370.41	2356.9	2343.17	1944.5	1558.75	4987.35	5503.88	1020.74	972.091	6155.78	6321.74	5228.45	5920.99	2291.64	1411.01
1770486_at	41.5382	42.1194	43.4335	40.0919	44.6457	42.7552	46.1424	43.2603	56.0608	40.7774	44.9845	49.0786	44.5208	38.5807	37.2333	46.5532	53.9458	48.0241
1770487_at	379.516	482.116	200.364	183.771	528.064	381.155	329.177	249.062	77.2642	207.259	114.073	139.633	163.489	259.323	469.115	69.434	187.42	163.776
1770488_at	1121.05	1033.25	1241.42	1046.53	472.123	590.932	490.223	963.48	1357.31	706.297	363.64	263.599	715.199	824.399	718.885	629.48	654.403	97.3779
1770489_at	620.68	588.687	944.952	876.854	588.764	925.704	724.838	741.424	1413.2	733.672	698.72	629.405	701.536	792.34	765.326	709.975	743.566	334.29
1770490_at	60.009	85.9392	69.7929	69.8821	84.0791	70.627	134.1	93.9702	87.0103	83.0184	120.422	112.577	93.2371	84.6542	90.6066	107.288	115.632	107.264
1770491_at	23.3364	23.9053	23.7725	21.4684	23.4348	23.186	29.9131	29.3392	26.4413	22.3662	24.0606	28.247	23.7483	25.7761	24.2053	27.5175	27.1289	33.4532
1770492_at	147.619	177.96	171.222	136.187	196.664	178.596	283.566	194.889	172.814	159.413	268.38	239.075	254.998	207.712	170.545	290.713	252.614	367.393
1770493_at	43.0149	33.7677	40.5448	39.6749	39.6026	40.0656	46.9872	41.917	51.298	38.5366	47.3306	58.0389	39.9862	40.4458	40.0178	42.6734	45.5088	57.6285
1770494_at	257.629	235.923	247.617	264.137	266.246	229.7	317.692	318.3	372.822	250.85	261.012	307.174	282.005	221.146	226.124	342.012	416.19	377.325
1770495_at	1616.22	1806.51	1900.02	1553.26	1356.08	559.591	91.634	293.243	215.138	1353.16	199.372	194.825	1257.58	1309.2	1310.08	1142.28	668.088	322.873
1770496_at	132.001	148.723	142.923	124.39	155.642	138.488	180.062	147.52	185.586	144.119	175.119	180.841	161.925	156.233	143.15	173.147	195.929	402.203
1770497_at	117.125	111.129	113.547	123.003	111.09	119.56	161.407	115.406	117.404	112.048	154.087	154.889	142.459	145.293	117.481	160.972	192.928	185.974
1770498_at	87.2254	96.4687	106.642	80.3129	127.799	108.277	212.454	135.361	147.317	112.674	151.243	166.871	96.0128	87.4148	96.1552	120.455	215.093	233.879
1770499_at	84.9244	83.1729	80.2423	76.8675	86.0842	97.2587	118.946	99.5505	101.549	88.4112	102.584	124.079	104.249	99.7489	99.0613	98.4505	120.462	126.114
1770500_at	14818	14904.5	15557.1	13629.5	12051	12401.2	15522.6	12382.9	14264.8	14909.6	13658.9	12472.8	13340.9	13525.7	12746.7	13247.7	11957.7	9882.34
1770501_at	26252	26294.8	25814.3	24077	21367.2	23539.4	12025.3	20444.4	17424.3	24886.5	13151.4	11604.8	24281.8	24153	22648.6	24164.9	16438.5	17677.8
1770502_x_at	17198.1	18522.5	18065.3	15921.3	16752.9	14391.3	14924.8	14290	13318.4	18238.9	16177.7	14782.8	17351.6	17249.1	17562.7	17926.3	15600.6	17458.7
1770503_at	354.646	343.147	276.529	360.921	193.073	295.584	654.438	446.329	326.405	348.289	333.164	342.644	312.747	301.831	283.935	380.153	358.133	450.646
1770504_at	383.663	341.85	365.258	329.62	423.445	458.208	579.469	517.04	515.198	399.373	717.619	660.716	528.718	475.761	395.012	671.245	631.692	773.528
1770505_at	61.5033	57.1759	61.4703	51.3345	59.3229	55.269	60.6959	53.8626	56.908	53.6433	55.757	69.9451	54.1173	58.5951	57.92	61.4763	58.7751	55.2541
1770506_at	3701.93	4106.38	2989.35	5157.05	9270.68	5839.84	2238.57	3137.16	2668.18	4133.78	6190.27	5693.86	3727.49	4190.38	4369.9	3328.17	4467.71	6844.44
1770507_at	2563.03	2721.57	4110.97	1901.91	881.064	825.695	690.441	690.021	1590.55	1775	466.745	371.187	2430.69	2361.55	1934.18	2366.76	1342.1	774.6
1770508_at	1979.28	2161.83	2748.28	2549.47	3147.29	3337.17	2902.36	2606.93	3466.22	2522.05	3197.82	2957.08	2132.15	2131.61	2528.65	2079.59	2456.44	1812.78
1770509_at	16.3855	16.1681	15.7953	18.2182	17.385	16.7874	18.5965	17.403	18.2494	17.7334	17.2584	17.6098	17.7118	16.878	16.2273	17.7977	17.7334	20.4603
1770510_at	853.643	893.449	927.172	855.689	697.69	729.127	1001.79	951.603	1118.52	942.679	567.662	637.934	800.571	883.202	899.894	800.061	961.424	739.558
1770511_at	153.02	170.101	170.353	143.567	178.136	197.22	339.276	267.28	245.459	190.315	286.709	318.747	220.953	264.601	190.394	313.038	377.881	323.018
1770512_at	1135.68	1344.94	965.145	1299.47	1184.46	1478.76	2193.93	2208.35	2203.15	1020.88	2148.42	1714.04	1161.66	1660.24	929.858	1015.36	1364.36	1020.31
1770513_at	293.27	299.592	191.849	161.616	218.217	187.158	120.293	213.359	120.566	145.333	84.646	137.151	142.036	200.202	116.389	110.724	92.8112	97.5885
1770514_at	4367.2	4548.16	7169.46	5647.76	2460.67	2444.07	723.202	2548.3	4341.14	4695.97	1016.07	1035.88	4561.55	3987.24	3061.18	4859.43	1725.07	926.969
1770515_x_at	483.105	675.369	2100.23	1348.06	13017	3450.2	617.139	652.702	1822.74	937.424	10880	4280.84	504.15	705.135	1096.18	927.677	1227.42	2331.57
1770516_at	48.9714	44.6278	52.5056	46.9269	52.4535	50.7693	89.5116	70.7545	78.0484	58.4957	59.8999	87.4764	54.9881	54.0797	49.108	87.6082	73.489	134.27
1770517_at	854.769	1029.12	769.805	893.039	882.91	631.74	243.569	395.224	187.641	911.922	398.165	340.64	690.91	719.514	964.501	392.593	267.501	328.176
1770518_at	3128.21	3203.97	3209.98	2646.6	2662.64	2135.56	760.566	1188.79	1087.08	2731.69	1087.59	996.664	2007.98	2143.49	2807.57	1541.39	1619.58	1313.3
1770519_at	226.849	273.144	171.068	197.419	185.637	174.867	106.395	276.473	148.973	155.623	163.908	134.238	154.703	168.699	194.587	76.3277	57.7721	36.7139
1770520_at	36.4665	39.3222	33.7402	41.3466	48.3142	40.2851	55.0398	55.6492	70.5085	41.4217	51.4191	63.2027	48.1042	39.0624	40.5804	58.5663	55.6518	98.0849
1770521_at	112.505	139.943	159.532	110.085	160.07	139.341	315.448	219.948	205.893	166.975	283.209	262.589	171.436	148.931	145.673	197.819	203.827	216.704
1770522_at	174.937	155.365	179.423	150.517	176.884	158.787	344.837	248.107	261.996	186.757	238.278	289.764	235.132	252.096	211.412	348.703	362.727	483.132
1770523_at	43.0149	38.3062	40.9869	36.0988	39.9745	37.4233	49.1045	44.5025	47.8229	38.1203	47.973	52.7884	44.0809	44.2839	41.7396	82.6157	71.9864	78.0484
1770524_at	62.7709	64.2901	66.4439	67.9794	68.1371	66.4819	69.9639	65.2649	76.3395	61.3792	61.5975	60.7544	70.6216	75.6914	69.7028	75.5787	83.311	101.095
1770526_at	90.5083	101.168	102.545	81.8629	117.14	99.0781	123.312	133.761	104.395	96.432	107.825	122.498	98.5799	91.6281	88.388	113.615	130.955	120.95
1770527_at	2424.92	2509.42	3632.15	2137.91	1527.34	2100.92	1794.4	1639.92	2914.39	1705.59	1459.44	1558.24	1907.41	1682	1571.71	1752.92	1523.28	978.583
1770528_at	135.421	133.954	128.131	129.855	130.076	125.964	195.39	156.799	144.39	119.428	227.35	191.326	153.406	147.656	131.899	134.874	179.786	183.466
1770529_at	692.416	800.097	382.981	559.332	988.625	523.535	676.92	313.251	236.232	452.535	665.316	827.262	477.582	493.813	934.807	231.869	402.707	649.919
1770530_at	36.7974	36.4951	34.3698	33.4732	35.1003	33.5097	38.1892	40.7717	39.6581	32.1185	39.9623	36.785	38.3646	33.418	40.2603	43.7848	40.5634	35.7721
1770531_at	24.4627	25.3058	24.9076	24.733	24.6994	23.7517	23.3122	22.0507	23.2986	22.5926	25.9726	24.5882	27.5107	24.3056	28.4737	24.2636	27.9165	23.2471
1770532_at	12448	14988.7	6789.45	11986.2	15835.6	11710.2	8134.67	14984.1	5260.2	10516.7	13305.8	12845.4	10972	15767.4	9708.63	7283.9	10429.9	13835.8
1770533_at	46.6749	40.4198	43.9723	47.3874	40.8267	40.8183	43.5504	37.2557	46.6904	39.1198	44.227	44.867	47.9615	39.4476	45.9047	50.9334	49.5562	59.6504
1770534_at	817.625	753.824	926.063	848.984	207.059	738.302	1683.62	1113.82	2358.81	768.97	731.07	845.859	820.2	661.69	1026.34	337.537	523.109	548.369
1770535_at	927.01	822.497	1690.86	1209.24	685.424	848.965	221.457	341.548	864.88	962.369	214.235	231.75	664.597	792.146	868.005	655.746	568.992	247.245
1770536_at	8519.45	6836.52	11812.9	9996.76	13777.9	15243.5	4739.55	5832.48	7136.48	10825.4	9668.24	10736.3	7877.71	5478.59	9782.81	4802.83	7340.06	8965.44
1770537_at	60.578	65.2716	58.2114	69.875	63.2584	64.5656	91.7	66.5362	78.7705	61.2476	75.4312	67.9536	67.348	71.4595	72.8803	91.5749	92.8287	109.752
1770538_at	235.166	316.498	194.744	164.373	281.077	196.372	38.517	99.487	79.2962	138.639	53.2059	55.6693	124.545	200.199	157.365	65.2763	52.2899	63.3697
1770539_at	2861.8	2637.97	4231.41	2450.76	1844.76	1696.22	341.884	710.867	741.238	1974.17	419.298	401.666	2372.77	2368.04	2461.26	1965.54	903.029	1048.9
1770540_at	4046.04	4169.66	1761.47	4196.63	6335.08	7629.01	9920.04	7397.81	4300.72	3958.54	9097.11	8063.52	2786.26	3200.97	3727.92	1472.42	4280.65	4731.72
1770541_at	1637.54	1907.69	2156.87	786.394	683.543	230.682	67.8414	161.914	84.4839	834.362	83.1272	86.2478	1321.69	1342.3	700.48	1262.27	170.375	49.9639
1770542_at	18125.7	18097.2	17512.7	19047.6	18583.4	18755.4	22231.3	19398.2	20969.8	17663.2	21053.6	20992.1	17569.1	18407.5	16217.7	18262.8	19401	19258.8
1770543_at	2509.74	2416.27	1257.9	3119.01	3047.32	1639.7	1044.91	1878.82	682.163	2714.27	1334.46	1071.55	1873.03	1874.02	2354.53	1349.92	1127.63	836.291
1770544_at	17.7794	16.2752	16.4991	16.7465	17.0469	17.4616	17.3864	19.4461	17.3884	16.3098	18.2722	18.9198	17.9301	17.5695	17.998	18.8944	20.9126	17.4358
1770545_at	36.9255	50.849	38.4462	44.599	53.0491	42.2824	78.0906	63.5905	64.4844	62.3304	61.7758	66.3218	49.2258	51.199	47.8656	56.8512	56.8209	78.6098
1770546_at	67.354	70.9017	71.8597	71.5384	77.1298	87.0671	133.754	98.0871	89.9334	78.8174	90.3141	117.014	95.4095	65.8416	77.3219	113.574	150.328	136.381
1770547_at	79.1075	126.159	92.7589	71.1698	98.922	90.4582	195.884	142.362	155.57	114.767	184.203	168.862	144.247	138.023	105.083	202.753	159.351	146.191
1770548_at	153.184	133.637	152.503	156.978	164.549	201.026	280.765	271.013	193.7	184.902	237.415	230.201	187.204	184.03	156.481	236.958	225.711	187.233
1770549_at	244.507	242.261	353.514	298.857	353.19	809.108	915.333	351.389	636.542	336.981	577.472	695.821	255.606	271.307	434.146	125.068	411.615	363.661
1770550_x_at	16.7183	16.1483	15.0172	18.9598	16.3837	17.3168	17.9889	16.063	16.3659	15.9267	17.9754	18.0937	15.9218	17.2397	17.2198	16.2524	19.2629	15.8539
1770551_at	1022.6	1032.76	1138.2	1091.76	1145.7	1192.97	758.53	1366.53	1312.21	965.25	1149.92	864.674	850.018	868.034	1384.92	769.766	794.685	682.851
1770552_s_at	120.322	121.264	141.432	116.001	137.445	130.193	291.27	187.728	159.085	143.115	271.825	214.247	151.165	133.844	117.145	170.154	217.833	195.175
1770553_at	189.705	209.505	258.905	204.87	254.38	230.336	441.133	279.786	300.698	251.275	330.869	339.758	229.212	229.062	208.601	354.236	341.036	464.009
1770554_at	1567.22	1363.7	1894.25	1903.75	1794.76	1676.79	680.146	1334.48	2136.6	1630.7	1155.48	1180.76	1419.65	1539.76	1914.63	1337.65	1454.87	1667.3
1770555_at	214.914	167.35	234.043	195.514	243.647	206.306	327.258	254.95	396.289	238.629	292.438	381.963	272.002	235.973	221.02	365.742	352.897	738.022
1770556_at	393.657	381.485	617.733	343.979	218.343	397.408	1048.11	648.226	1318.89	282.927	474.591	468.685	352.147	417.364	273.953	275.816	213.05	231.104
1770557_at	166.191	178.736	189.533	196.663	205.549	167.21	362.48	234.172	242.064	202.152	276.849	315.183	216.752	194.789	184.453	341.147	309.42	400.869
1770558_at	366.823	393.684	343.751	293.993	115.311	165.367	181.217	276.07	158.834	234.74	90.9182	103.457	193.534	224.119	185.169	148.196	161.44	112.563
1770559_at	1247.95	1345.25	784.852	857.758	1054.6	585.788	131.377	355.48	176.564	949.585	152.386	154.066	906.829	824.48	915.293	619.511	160.608	251.549
1770560_at	30.112	30.3092	33.2633	36.4851	33.3654	29.3681	38.3446	35.249	47.7539	33.9237	32.5905	36.1251	32.7754	31.43	36.6697	39.066	41.4034	51.6276
1770561_at	114.634	110.935	115.586	119.805	139.224	109.098	218.847	156.429	137.801	138.716	145.501	203.513	142.763	145.19	116.797	159.199	191.285	272.68
1770562_at	4625.1	5497.56	3818.72	3603.36	4117.03	3484.27	6171.22	3862.4	2754.57	4053.02	3748.48	3417.66	3894.53	4540.01	3729.51	3144.32	2164.82	2082.28
1770563_at	37.2681	32.067	35.1235	27.1119	35.6127	34.3777	33.5404	30.5337	36.644	28.1078	34.1396	35.1264	32.7225	28.8348	29.0039	29.6537	31.8902	38.5672
1770564_at	86.2282	86.453	81.5727	95.8937	84.3013	76.9001	120.562	86.2701	100.049	82.6949	99.3536	112.12	91.5199	91.5849	95.6246	144.558	130.874	148.732
1770565_at	11539.3	10310.6	11535.5	11853.9	11409.3	12041.6	7596.02	12448.1	13850.5	10786.9	10543.4	10376.7	11392.9	11285.6	11051	11014.1	9007.84	6600.74
1770566_at	455.467	515.195	403.498	465.49	356.766	300.423	336.835	598.591	292.291	526.091	322.508	287.639	418.514	483.539	572.111	301.039	207.217	219.194
1770567_at	401.865	503.386	281.962	283.171	363.212	216.627	75.7821	164.397	92.0609	339.283	88.555	80.1375	247.639	249.946	297.1	160.152	81.4526	89.7749
1770568_at	114.792	107.5	126.246	110.322	141.979	120.221	208.317	156.801	157.835	120.842	166.355	207.189	150.657	156.709	147.179	208.512	276.261	309.233
1770569_at	28673.4	28063.8	26732.4	25669	25735.9	24969.9	7101.45	19741.5	6909.3	27260.9	12822.1	11469.9	27338.6	25753.2	26732.4	26392.6	20042.6	20066.8
1770570_at	199.981	211.857	249.165	145.435	277.898	208.028	525.035	293.356	327.717	233.741	283.447	410.674	215.955	172.315	196.732	314.123	321.408	342.985
1770571_at	11741.2	8542.87	14290.2	15828.1	12984.4	17377.9	10989.9	9362.33	12592	14172.2	12919.1	17334.3	11341.9	8196.13	15949.6	7316.6	9303.98	11704.5
1770572_at	2540.35	2418.38	2794.42	3427	2326.58	2395.92	1177.26	2324.19	2133.8	3069.91	1366.33	1335.54	2152.92	2089.72	2985.87	1887.11	1800.36	1098.06
1770574_at	146.408	131.885	152.963	148.93	167.853	172.214	282.435	230.968	215.039	182.214	194.256	247.518	194.594	186.506	163.379	216.704	240.122	321.469
1770575_at	3667.2	3813.87	2287.87	4277.15	3686.79	4453.94	1511.37	3699.81	2257.41	3991.92	4004.15	2997.31	3097.11	3132	3821.32	2415.21	1981.9	1713.93
1770576_at	1900.25	1922.87	962.517	1419.31	1351.19	1421.37	2411.42	3224.73	1890.02	1331.55	2121.01	1718.12	1989.46	2261.71	1490.92	1762.98	1626.31	1059.01
1770577_at	21391.2	20704.9	21606.6	20220.3	16945.5	15543	2648.56	13897.9	5407.1	20054.7	6760.81	6796.96	17583.3	16505.5	18057.7	17500.4	12734.8	11011.8
1770578_at	6046.02	6057.12	5937.92	5674.73	6265.93	5555.18	3061.01	3429.54	1762.37	6572.57	3781.56	3600.41	4427.1	4264.28	7133.44	3939.8	3439.11	3652.39
1770579_at	142.745	168.721	135.388	121.415	170.033	180.891	447.556	318.275	204.972	142.753	298.147	267.619	234.41	202.109	164.135	289.28	345.329	277.001
1770580_at	589.98	590.354	338.402	262.398	501.024	431.294	690.09	953.872	431.018	268.335	484.58	400.827	435.835	519.031	495.899	427.299	549.016	399.369
1770581_at	263.805	274.573	243.852	255.805	226.259	281.328	385.493	297.063	374.258	282.394	344.105	367.426	279.079	293.8	327.608	325.941	329.37	248.611
1770582_at	109.1	103.815	122.997	97.8581	121.004	132.883	195.523	182.548	150.376	139.519	210.934	191.785	161.481	133.399	142.462	168.464	197.122	225.525
1770583_at	11166.9	13075.5	11768.6	11394.4	11377.2	13797.6	15087.7	17119.4	15431.5	12895.8	15708.2	15588	11953.5	12129.2	13638.7	10177.8	8072.76	9241.38
1770584_at	1046.16	1578.05	659.058	737.689	1773.43	1865.08	2924.12	2457.8	1214.2	933.482	2573.5	2163.1	781.369	1094.67	992.946	730.804	1362.26	1204.53
1770585_at	73.5485	74.5863	84.2339	73.5721	83.0043	78.9821	109.113	85.4669	95.5156	68.2479	94.4098	85.306	67.1155	77.3643	75.5534	102.738	109.287	160.813
1770586_at	18.7849	19.0149	19.9301	21.9033	21.1083	19.7951	21.4061	20.4095	20.7448	20.3966	20.6961	20.2354	20.8523	25.4743	19.8842	21.3545	20.7344	28.3413
1770587_at	138.74	162.193	116.555	95.8202	105.097	84.1751	82.0862	94.2511	82.9319	87.8229	62.5261	67.4076	88.0329	116.605	114.89	68.697	76.1308	81.0661
1770588_at	26.377	25.2655	29.6032	32.3081	28.8132	26.4839	34.676	28.5081	31.3679	24.9924	32.1242	37.0598	29.0877	28.245	30.5244	36.8397	35.9576	42.5584
1770589_at	2155.75	2436.97	2260.09	1152.42	1113.1	542.432	445.46	413.105	1066.4	1371.06	381.313	292.955	1817.08	1961.48	1228.37	1552.43	1063.98	520.955
1770590_at	678.075	827.935	717.726	653.146	834.581	528.091	144.936	253.783	197.494	744.634	225.44	228.903	576.48	609.369	991.348	400.212	328.286	278.442
1770591_at	277.513	303.069	260.575	279.068	357.117	353.191	641.627	429.312	618.208	274.131	603.902	626.318	352.558	361.394	282.451	370.171	537.035	586.665
1770592_at	162.37	118.847	135.896	211.658	219.816	273.117	234.966	153.869	153.308	158.371	150.056	194.825	115.757	100.995	163.257	108.565	117.698	151.255
1770593_at	567.494	616.202	769.105	578.789	756.914	1099.09	1177.04	879.203	1933.4	592.576	1312.92	1013.97	790.988	965.861	492.651	580.19	627.787	664.856
1770594_at	7633.28	7818.67	5088.67	8285.54	7711.65	4457.59	2053.16	3920.27	1285.92	7681.07	3423.18	2756.7	6597.47	6315.93	6654.66	6067.62	5952.58	4783.38
1770595_at	155.947	175.105	179.576	165.441	233.116	221.725	438.482	346.369	300.66	235.839	426.695	476.152	279.975	260.55	208.107	264.91	478.21	511.49
1770596_at	23.0994	20.9799	22.6342	21.9471	20.2793	23.9053	24.7783	24.0247	20.5631	21.1974	28.7226	25.4227	27.2182	29.3823	25.2955	25.7444	26.2929	24.362
1770597_at	1518.32	1729.15	2469.09	1495.14	964.139	1389.42	787.201	964.676	1748.65	1357.84	588.465	581.312	1577.39	1405.2	1276.32	1226.68	768.49	622.131
1770598_at	100.855	88.6305	110.642	113.887	125.793	102.874	135.767	117.813	121.972	98.1934	127.245	133.734	121.127	120.92	105.386	147.955	119.311	230.077
1770599_at	3127.02	3216.26	3598.43	2353.67	3489.02	3244.27	961.413	1803.7	2316.74	2170.26	1569.92	1466.69	2751	2826.83	2337.55	2278.08	1935.54	1551.63
1770600_at	46.6133	44.6673	42.4947	37.3523	49.7153	44.9908	65.6149	55.8964	44.0884	41.2989	51.3965	52.1747	42.3442	40.9692	38.8493	45.4219	45.9962	52.2348
1770601_at	19.2397	19.3927	19.9523	18.6019	21.1255	21.9753	19.0802	20.416	20.3411	19.0957	19.009	23.3973	20.9692	22.072	20.9224	22.8203	26.3108	24.4302
1770602_at	148.327	126.302	144.995	151.55	156.066	162.107	346.271	204.789	241.76	191.312	235.999	272.014	210.559	166.769	160.915	284.362	253.367	590.254
1770603_at	537.787	840.233	568.832	758.65	1650.04	824.031	74.0979	383.661	247.788	651.734	510.136	239.725	415.538	560.186	447.053	330.763	295.83	291.101
1770604_at	1477.31	1329.54	2550.83	1496.99	942.658	1725.95	2979.48	2342.33	5144.6	1292.92	1645.79	1774.02	1416.33	1549.77	1482.87	1194.82	1665.43	1229.68
1770605_at	27.4713	30.3767	31.0588	30.0902	31.0664	31.2785	35.173	35.0971	43.2656	30.8198	33.8617	46.2672	30.8198	29.4057	30.142	34.3661	35.8346	46.1367
1770606_at	78.3152	86.0599	83.1677	108.986	89.0966	81.4641	176.523	132.479	130.754	108.166	139.364	126.469	95.4434	126.416	106.22	119.001	132.679	152.45
1770607_at	2881	2317.03	5170.98	2767.07	1485.67	1647.6	357.715	1189.91	2014.85	2503.19	440.769	371.978	2560.45	2311.88	1697.09	2755.41	741.369	435.504
1770608_at	49.3279	43.7046	44.4588	50.5646	55.0417	44.7436	52.7655	53.6764	56.6689	42.5085	48.8491	58.3607	41.1266	39.2599	46.7193	66.8957	67.1978	79.9671
1770610_at	1304.65	1671.53	695.378	1119.4	2657.86	1316.42	277.211	670.91	143.182	1168.16	663.815	698.145	1036.62	999.038	1168.6	684.656	361.925	660.915
1770611_at	641.606	699.423	523.125	453.32	542.869	328.925	156.51	246.038	91.3733	479.813	140.929	164.72	452.798	388.126	485.422	297.786	141.875	154.192
1770612_at	15510.6	15583.1	15157.8	14301.9	12256.1	11450.7	11014.9	10585.8	12567	14617.2	11634	9269.77	13804.8	14593.6	12833.7	13602.4	12527.2	11307.5
1770613_at	189.007	248.221	205.076	155.923	219.924	218.608	413.821	308.931	292.461	258.39	452.56	377.702	338.195	341.46	253.403	326.446	384.659	400.048
1770614_at	197.598	203.442	197.377	186.172	169.229	181.185	242.289	234.296	228.093	196.28	174.66	196.997	209.511	215.642	201.854	222.654	208.637	196.377
1770615_at	4659.6	7658.37	4674.11	3471.09	3883.36	4589.76	2878.31	4366.25	3451.94	3373.31	3013.05	2896.09	6929.93	5640.97	2933.4	4616.65	12266.1	8561.29
1770616_at	104.275	121.932	120.141	79.6874	82.0861	112.515	127.471	116.908	138.023	117.688	104.973	146.168	157.954	105.513	118.176	161.517	127.987	102.644
1770617_at	325.766	403.861	373.728	328.133	381.255	396.558	737.34	557.2	513.343	400.535	464.289	645.557	524.905	472.911	434.185	728.062	793.816	1033.66
1770618_at	73.7022	73.8844	93.9686	83.3923	84.9567	91.1557	145.317	94.5974	117.448	90.5592	98.6549	90.6515	86.4584	76.6444	86.5174	76.3131	134.287	96.9552
1770621_at	27.5369	24.8387	28.3175	31.8347	32.2381	29.9975	29.0215	29.2394	34.4293	28.5653	29.3141	30.0576	30.2561	32.2278	26.744	38.3909	37.5943	64.3984
1770622_at	1230.65	1196.21	2127	1544.31	880.084	1351.99	2396.24	1977.55	3683.22	1654.43	1371.46	1278.68	1423.64	1592.85	1347.37	1216.14	1109.85	890.869
1770623_at	1353.91	1389.06	836.543	1276.53	1843.46	2214.29	1337.87	1481.15	825.048	1281.42	1908.18	1745.2	1044.47	835.014	1081.16	810.932	764.646	926.059
1770624_at	1202.28	1556.83	2109.01	1898.81	1167.29	1490.87	1440.88	782.934	1564.49	1736.73	1717.9	1679.59	1335.29	1225.27	1975.19	1040.86	1056.59	820.176
1770625_x_at	88.0831	131.013	82.9087	60.1083	142.327	139.91	58.273	94.3602	85.2201	54.7635	110.325	65.3177	50.0715	60.6454	50.1334	42.5845	48.5403	39.6199
1770626_at	1427.72	1671.45	1696.98	1857.04	1294.38	1407.78	1128.14	1282.8	1623.75	1583.31	1178.06	1150.57	1341.56	1331	1783.04	1107.71	1203.26	694.39
1770627_at	74.204	72.6593	92.7708	65.7833	80.245	77.6848	108.301	121.129	121.457	94.5787	120.327	122.709	90.7346	98.7259	84.0603	123.102	119.788	155.582
1770628_at	872.446	1231.42	1286.77	1470.14	987.71	1113.34	1010.14	1511.31	1333.72	1892.08	1330.58	1086.88	919.98	1209.81	1563.04	966.321	864.459	1037.15
1770629_at	59.8274	64.2	61.4733	62.7171	72.7027	53.9384	101.734	93.3052	80.0795	83.8455	78.1508	104.388	89.7364	76.5668	80.9843	100.618	118.304	112.243
1770630_at	128.134	127.544	95.7865	107.337	131.162	125.914	180.325	148.183	131.968	111.607	130.225	172.088	135.557	134.736	114.619	163.724	127.399	144.922
1770631_at	74.8325	84.7696	71.7987	78.1849	84.0405	77.3071	122.186	92.9066	98.5799	76.8716	90.9182	100.748	82.553	85.7905	83.8617	78.5134	83.561	98.9966
1770632_at	11482.9	14499.5	10704	8025.26	12374.9	11657.7	11570.5	10218.5	10201.7	8093.9	10780.6	8557.26	10804.6	11181.7	13592.5	7540.12	9882.04	6473.6
1770633_at	47.2179	56.3174	55.0582	47.2954	52.2421	51.2456	74.488	52.7939	56.8094	49.2096	54.5279	55.2007	55.5677	45.6195	48.1035	63.4545	47.1476	64.2378
1770634_at	2626.81	3420.98	1828.81	3287.26	1827.36	2411.7	1312.15	2233.1	1337.49	3374.13	2255	2106.98	2232.97	2065.42	3472.48	1453.42	985.48	1144.19
1770635_at	6141.05	6539	4013.5	6636.6	7987.92	5662.59	1608.54	5714.72	3311.21	5693.45	5694.2	5016.93	4801.21	5586.97	5291.25	5068.77	5582.58	3534.03
1770636_at	167.765	172.727	148.995	150.737	130.68	220.314	449.75	278.877	306.278	157.68	327.298	262.459	131.406	155.08	154.803	73.8463	76.3426	59.5059
1770637_at	596.724	776.963	964.201	905.27	964.734	1125.52	551.78	847.952	1220.8	830.056	1327.08	1116.09	563.258	651.161	605.805	612.596	476.202	599.765
1770638_at	18.0929	16.5199	17.2149	19.2649	17.3516	16.2955	18.1329	17.3524	17.9956	16.3965	17.5797	17.9458	17.5507	19.8222	17.284	17.8028	17.374	18.1001
1770639_at	635.483	644.38	318.98	615.107	1056.06	1004.02	337.288	552.088	302.653	667.668	786.918	646.902	510.286	447.57	822.613	324.362	567.267	427.308
1770640_at	186.074	162.96	269.389	148.292	117.868	109.674	28.2743	44.7455	76.4599	118.741	34.8514	36.3686	84.9933	131.588	111.585	66.2747	55.5906	31.9152
1770642_at	30.1206	29.2017	28.6116	30.8108	35.1985	31.8372	47.7825	39.8968	32.9184	36.4769	37.2284	48.9176	35.5985	40.6964	36.048	36.4546	39.5459	44.0614
1770643_at	77.274	68.3429	73.6244	81.6022	86.9287	86.0897	107.485	97.7652	146.242	70.4086	98.9682	132.193	87.1202	78.8439	76.3204	136.462	109.68	229.352
1770644_at	106.051	104.804	114.022	113.194	136.227	119.316	164.425	157.186	234.821	126.284	164.469	203.277	127.44	128.316	109.606	197.249	187.078	213.591
1770645_at	723.362	716.683	870.133	854.608	334.184	689.98	2345.06	1656.65	2320.01	859.98	890.224	827.134	571.293	769.884	764.511	622.144	522.313	314.844
1770646_at	62.3556	54.7132	62.0494	57.4912	54.9251	66.7107	147.654	75.5803	106.334	66.4678	86.07	113.386	61.3151	52.7148	70.8677	73.9015	69.3461	84.4547
1770647_at	69.995	67.3401	62.6713	57.3686	71.0812	70.627	141.64	98.3217	99.9542	86.3804	108.004	127.722	101.383	107.618	91.2155	161.237	163.487	197.039
1770649_at	22.5802	23.072	22.925	22.0787	23.6171	24.0394	26.8303	22.925	25.3784	25.3676	27.7358	30.3232	23.6547	24.1453	21.7041	24.3186	28.2274	30.4826
1770650_at	165.799	205.693	216.047	213.766	354.006	164.382	94.9377	118.431	113.729	191.161	134.447	164.028	134.649	147.282	156.628	119.526	119.949	105.562
1770651_at	80.595	59.9646	56.197	48.5397	58.4944	70.7376	92.1182	69.2404	63.5419	46.4164	65.9781	61.7601	62.5887	67.6872	50.9743	62.41	48.8095	62.6251
1770652_at	62.9167	62.2209	59.5871	61.8736	65.6089	66.0888	109.999	88.3152	72.07	66.4529	72.6322	94.7053	84.6073	69.4321	61.1946	96.9767	99.7386	128.755
1770653_at	14830.1	15113.5	15550.2	15317.4	10874.1	10294.1	2922.3	7605.64	9548.7	14947.7	5885.05	3123.96	14779.1	13938.5	14763	14328.1	11655.6	9153.66
1770654_at	141.078	150.109	148.373	152.105	170.62	170.309	274.409	212.887	232.471	194.423	259.591	267.624	212.533	179.729	179.425	287.008	297.597	354.98
1770655_at	111.327	106.561	134.509	100.271	122.838	139.835	253.31	178.47	192.723	121.904	169.407	222.949	173.362	136.734	129.599	185.874	181.937	308.864
1770656_at	3005.59	2792.83	1716.12	3440.55	6671.05	7908.65	2247.03	2441.94	1101.57	3950.45	4892.76	4819.89	2048.14	2422.87	4304.14	1587.54	4623.11	4091.9
1770657_at	31.9447	34.1767	35.0512	33.372	34.356	37.171	37.1008	34.0208	38.6816	32.608	38.1815	39.0565	36.9072	43.3267	35.8313	40.5037	36.456	38.3032
1770658_at	30.6461	30.6508	33.4975	30.9756	34.4913	33.7657	53.306	42.2064	37.3674	36.6009	39.4534	41.1215	36.52	32.4546	34.1612	46.0034	37.6824	73.1182
1770659_at	229.384	212.617	156.825	202.51	352.06	290.895	576.005	407.204	226.419	195.846	449.743	508.117	206.202	237.845	233.249	227.482	311.787	426.723
1770660_at	2467.57	2476.63	1975.5	2249.35	2130.48	1619.81	202.038	991.868	463.057	2427.63	706.231	651.122	1376.96	1580.81	2541.98	1272.42	994.269	1281.53
1770661_at	58.9338	68.134	53.0424	67.5499	66.8969	68.7003	70.4877	72.3587	68.7226	72.6666	97.6892	93.4188	63.103	59.2903	70.1507	75.7745	76.8936	101.358
1770662_at	4246.35	4968.84	5270.77	3749.2	3109.34	3959.45	3470.68	3096.97	5330.19	3423.06	3276.95	2851.16	4427.81	4428.21	4988.87	2959.53	2768.5	2433.99
1770663_at	30.8173	33.9692	29.8377	31.052	33.8572	32.8744	35.4804	33.3621	30.7487	28.4373	37.489	36.8985	33.2477	32.3883	30.5041	30.168	28.961	26.4397
1770664_at	112.983	109.736	106.324	99.5981	111.308	137.774	135.089	127.321	135.79	109.611	165.528	170.82	129.487	129.177	109.845	146.155	143.237	183.485
1770665_at	47.8805	42.74	48.9371	40.5563	47.8786	51.7846	69.7889	56.4686	52.9229	43.8168	60.9341	64.912	56.7786	47.0097	46.272	63.5626	66.4009	63.1652
1770666_at	749.287	820.819	1791.64	718.581	325.87	653.561	453.191	600.85	1604.72	659.424	471.704	333.629	786.214	859.816	736.597	698.414	512.686	407.903
1770667_at	112.961	126.924	131.454	126.532	143.129	124.432	192.213	137.175	137.066	100.753	162.639	159.272	163.98	181.214	141.625	196.468	173.977	219.763
1770668_at	232.751	168.698	126.679	161.233	173.312	273.481	156.424	186.669	140.422	174.714	184.624	158.212	135.062	131.83	117.656	145.336	136.079	196.272
1770669_at	46.3259	47.5782	69.1744	35.934	65.381	46.2028	85.1719	69.9327	73.7587	55.9199	63.2878	73.883	58.4691	42.3097	54.2876	87.9463	90.7521	124.854
1770670_at	58.9291	70.9049	67.3894	49.3709	59.0051	56.7037	106.601	84.8302	64.3519	65.3122	88.5751	96.9376	56.0215	63.7011	62.7366	72.0667	88.0863	69.616
1770671_at	189.046	205.017	171.809	185.249	314.329	380.412	424.207	222.911	309.895	173.009	695.771	583.157	170.285	236.115	160.133	159.484	211.389	355.75
1770672_at	684.317	610.369	965.226	788.377	358.091	506.072	211.508	286.154	601.705	735.816	157.067	155.704	827.061	875.947	734.672	697.114	611.885	236.739
1770673_at	287.375	212.219	234.739	217.82	245.838	257.513	436.441	302.593	352.715	226.505	227.343	358.201	263.815	246.912	217.545	278.205	242.945	438.187
1770674_at	757.668	692.775	870.639	763.091	849.033	545.113	135.858	264.048	313.232	624.913	241.841	247.749	658.192	688.532	749.113	428.774	246.56	250.142
1770675_at	93.9225	103.76	100.019	74.6159	102.877	98.9283	128.247	120.184	105.479	103.241	158.796	102.107	101.509	107.961	89.5494	134.14	168.097	105.272
1770676_at	22.4217	29.9943	25.9764	35.2649	30.6708	25.3228	41.4708	33.1288	31.7198	30.6923	39.5082	37.6968	32.2513	32.8744	30.4901	28.687	31.9399	36.2882
1770677_at	825.116	663.408	1189.82	1037.64	668.837	1114.98	1425.09	1326.45	2427.21	915.069	1196.68	1017.75	1164.5	911.069	1072.84	1059.16	1104.98	768.37
1770678_at	28.3408	31.1068	29.1209	29.4679	35.236	33.7085	43.84	40.8361	39.3058	32.4058	35.4089	42.9954	41.0861	35.4422	36.222	37.8066	54.6011	59.6314
1770679_at	94.444	112.655	92.3217	88.9918	100.313	120.007	178.761	143.907	96.9683	105.6	158.735	153.228	141.267	178.635	154.805	157.584	167.139	153.606
1770680_at	1711.09	1587.74	2281.95	2358.35	1239.65	1347.54	421.777	1037.33	955.497	1897.42	889.488	741.258	1629.31	1425.2	1274.43	1563.98	849.632	595.286
1770681_at	161.268	146.712	152.207	138.772	167.116	152.207	172.458	163.759	227.681	149.52	172.425	188.153	145.268	140.786	137.829	170.565	206.357	213.506
1770682_at	20494.1	20313.1	20971.3	20232.8	19901.9	21766.2	22884.3	21726.4	21384.4	19053.4	22496.4	23723.8	21424.2	20035.3	18498.1	21191.8	20183.1	22618.2
1770683_at	3067.38	2963.21	2063.01	2479.78	1939.69	1871.9	2243.35	1832.25	1467.52	2423.1	1882.83	1789.08	3002.82	2880.74	2593.38	3177.59	2784.03	1500.6
1770684_at	309.773	303.138	399.685	269.347	281.993	319.685	503.711	297.782	496.076	275.74	372.947	484.888	221.714	268.362	347.599	178.792	253.224	375.231
1770685_at	3513.59	3852.92	7655.7	4519.19	4734.98	4752.59	1440.98	3126.87	4965.46	3534.58	3531.76	2954.64	3924.87	4285.93	4205.92	4120.18	3687.08	3549.16
1770686_at	603.503	715.041	638.813	462.546	763.711	890.792	1309.48	1124.91	1643.19	475.476	1770.47	1415.84	788.035	722.891	624.264	509.243	819.091	775.933
1770687_at	678.971	1054.74	680.081	714.197	943.93	871.871	977.355	525.258	462.369	663.702	1329.26	1212.01	531.787	650.818	640.207	380.061	362.464	416.524
1770688_at	65.3626	70.1039	74.8736	75.5602	68.7332	64.0934	114.208	93.4462	77.899	62.2847	77.7826	83.4879	92.563	84.5251	72.4236	112.581	88.9066	157.064
1770689_at	84.9878	95.3395	77.4689	94.7417	128.469	100.464	144.719	89.1646	106.394	78.0061	88.0273	97.7443	96.5217	96.2502	78.9603	87.092	140.17	186.982
1770690_at	393.336	465.764	467.484	578.587	563.813	614.372	644.788	645.248	775.881	539.701	930.318	781.431	494.673	491.961	574.64	509.703	432.417	488.645
1770691_at	137.558	151.691	137.322	113.08	162.199	156.571	223.287	172.994	158.827	156.935	405.648	251.708	187.165	210.857	174.538	221.51	205.876	222.511
1770692_at	324.102	310.876	265.669	386.678	389.938	487.546	571.232	535.601	403.202	355.568	781.678	575.998	362.078	460.104	351.843	446.735	459.121	426.265
1770693_at	78.1554	74.2065	74.6282	60.1096	82.3806	91.5663	105.391	75.2112	75.009	72.1273	110.701	174.707	85.1356	77.7869	70.3662	99.704	82.8755	113.648
1770694_at	106.135	119.149	180.062	142.236	150.453	150.794	304.65	183.651	151.85	132.927	199.436	217.458	163.068	153.784	132.624	227.026	244.669	379.633
1770695_at	4893.86	5321.76	2867.65	4030.61	6019.8	4135.66	3433.8	1969.78	982.313	4031.5	4939.74	5275.02	2806.05	3158.09	4168.7	2070.47	2045.49	2942.06
1770696_at	148.893	143.875	146.515	148	192.673	216.267	229.643	98.9314	96.4623	126.725	136.815	147.492	101.714	100.114	136.638	54.2665	101.794	104.687
1770697_at	645.591	725.633	821.98	530.775	484.035	865.19	798.522	928.249	1192.37	563.387	754.98	755.082	615.296	737.359	632.15	307.7	443.313	485.425
1770698_at	138.677	120.378	144.381	125.39	149.186	131.249	304.918	321.108	204.184	189.5	184.618	218.682	172.566	185.135	133.621	245.52	398.28	275.995
1770699_at	357.665	363.809	454.294	479.582	363.95	417.608	528.027	377.135	405.901	413.387	415.296	399.675	357.877	361.813	465.192	361.16	403.074	452.595
1770700_at	877.376	924.068	883.369	794.288	864.077	899.946	684.781	1001.82	956.627	639.052	785.169	735.646	750.399	798.161	820.672	676.591	628.981	516.529
1770701_at	2717.38	3336.98	2576.65	1836.65	1257.87	732.327	261.154	430.666	642.535	2100.63	479.04	429.671	1955.02	1841.47	2512.91	1224.41	776.705	521.698
1770702_at	48.2169	48.7582	49.3973	46.5816	51.2002	53.6643	72.9619	61.1762	49.7994	55.4453	62.3389	86.2683	70.9798	70.2174	55.0649	78.9114	72.5498	99.6751
1770703_at	27.1315	32.2378	29.4659	35.8669	30.4867	32.3749	45.0531	36.2429	38.3649	32.0316	38.3032	45.5293	33.0114	33.807	33.3563	42.6247	38.0364	40.7067
1770705_at	356.369	326.382	547.98	401.025	224.28	343.425	564.213	383.623	794.005	365.723	233.185	200.311	339.627	358.422	241.388	212.489	154.029	102.234
1770706_at	7970.75	9021.61	7708.83	9254.77	9274.52	9936.42	19846.2	14652.9	15006.6	8672.95	15964.4	14673.4	7128.78	8292.35	8646.42	5560.76	9283.71	8094.17
1770707_at	183.794	217.476	181.488	206.821	328.076	192.184	162.009	180.45	137.544	158.062	141.026	173.505	74.0212	96.675	129.471	87.6622	103.08	116.897
1770708_at	8262.02	8995.31	6451.55	5638.63	6412.54	3999.23	1926.82	2626.59	1434.49	5643.49	2315.5	1987.19	5770.62	5488.9	5827.75	4933.89	3019.39	3008.83
1770709_at	8438.87	9336.81	8812.14	6777.29	5356.59	4084.91	4931.54	3009.26	1943.97	7066.08	2611.24	2730.82	7219.65	6997.19	7737.83	6303.75	3193.86	2538.99
1770710_at	376.999	432.983	283.173	352.778	427.98	330.119	198.09	217.672	138.09	362.556	153.907	178.092	250.046	231.205	259.502	229.379	164.693	160.909
1770712_at	33.4798	28.1544	33.3657	29.1392	35.5664	30.1716	37.5866	30.4673	35.5342	32.2341	32.1603	37.3481	34.2934	36.4062	32.5604	39.8935	32.4017	33.8106
1770713_at	3125.31	4004.88	3008.26	3920.3	2668.8	4588.7	3832.2	3851.56	3816.33	4131.34	3360.8	3784.54	2955.65	3534.5	4414.15	1831.96	2822.45	2368.86
1770714_at	57.1908	59.3951	54.8069	60.7552	64.3452	48.1215	98.3018	73.2118	70.3606	66.4972	73.6912	75.7201	61.303	60.7026	61.448	53.2448	87.5411	73.7228
1770715_at	87.7349	83.5089	93.4498	94.0525	105.133	93.4599	136.809	116.722	150.161	113.517	140.658	157.035	121.289	98.3203	92.3348	183.557	180.837	249.336
1770716_at	290.552	287.125	429.669	376.346	250.866	320.339	356.159	309.018	580.621	396.405	319.297	312.333	268.445	287.819	388.589	246.908	233.013	245.85
1770717_at	917.577	896.404	824.025	608.281	341.941	453.694	227.193	300.295	453.829	489.656	123.996	144.261	630.108	614.552	624.896	471.597	390.467	202.979
1770718_at	637.315	637.091	726.046	662.051	471.24	407.65	111.081	218.613	252.687	541.314	136.099	135.987	442.25	416.28	493.041	348.717	359.591	235.736
1770719_at	209.863	227.526	225.365	232.479	269.352	201.594	327.759	269.719	248.428	236.57	250.629	448.611	287.097	276.421	214.059	274.995	380.327	584.447
1770720_at	3644.24	3890.57	5356.89	4486.92	4860.61	4811.37	1468.03	2828.74	3586.35	3849.48	3212.6	2470.3	2883.52	3174.42	3544.19	2866.49	2555.42	1840.7
1770721_at	11024.6	12869.2	12742.9	9929.27	8285.41	12490	5340.08	10097	8006.59	10850.3	5779.04	5739.54	11548.3	13004.9	11989.3	10093.8	7485.42	5576.24
1770722_at	26.419	25.1315	26.4139	24.0621	27.8492	22.9112	22.8343	25.6511	28.1425	26.6243	28.9144	30.9793	26.8608	28.1048	26.0376	35.9377	31.5759	26.6518
1770723_at	269.2	265.104	280.004	228.966	235.138	284.709	557.109	371.271	328.047	275.877	424.706	458.251	342.869	263.438	235.277	471.353	631.074	554.14
1770724_at	29.2651	22.964	28.4119	29.9246	28.5937	30.2528	34.7796	28.8581	33.5139	27.6981	27.0028	32.6	36.3632	34.34	29.5862	35.577	36.6242	40.6075
1770725_at	824.491	937.822	936.646	525.236	311.076	175.081	76.9369	416.332	117.368	502.439	60.4318	60.0039	448.522	639.92	390.253	370.075	155.121	35.6743
1770727_at	1336.61	1196.18	1248.21	1424.45	1282.87	1450.56	558.503	920.419	680.866	1234.69	1147.08	1325.77	799.843	699.315	1131.27	612.688	784.369	705.394
1770728_at	23.499	23.0085	24.5897	21.7339	24.5078	22.8919	27.5578	24.4886	30.9169	23.8238	25.2661	28.3211	22.6267	23.8517	24.4255	32.4482	32.2561	24.1088
1770729_at	114.041	123.409	123.912	113.297	137.949	122.75	184.58	150.33	148.709	123.801	132.894	172.394	157.623	132.485	108.373	256.044	177.825	300.79
1770730_at	5518.02	5619.96	7849.91	6448.26	5312.1	6391.89	6583.22	4230.79	6745.43	5804.03	6691.92	6991.5	5325.58	5484.75	5545.99	4856.92	5743.59	3772.63
1770731_at	62.617	60.718	62.065	72.1392	82.8083	65.6768	88.2995	64.8853	91.5117	70.8198	65.8835	73.9181	69.192	45.6195	53.7586	91.7321	66.0923	86.5351
1770733_at	38.1959	38.7065	39.2163	33.8954	47.1113	41.687	53.1799	41.1203	43.696	43.5991	43.4967	44.5153	46.195	46.4382	39.5515	59.22	53.4853	51.6769
1770734_at	220.251	242.039	198.901	205.964	238.267	243.889	559.49	336.87	285.336	215.626	386.115	379.525	330.233	264.211	264.565	404.406	340.547	406.057
1770735_at	242.243	305.531	246.083	241.903	298.781	232.179	450.558	309.733	290.251	260.633	366.195	429.252	274.504	259.648	224.514	442.206	324.339	294.844
1770736_at	867.336	928.111	979.892	931.745	872.258	755.544	381.225	594.448	679.154	762.231	525.314	464.542	713.026	678.351	768.93	658.173	492.407	418.127
1770737_at	222.345	213.856	199.422	142.728	130.899	90.3752	41.6767	51.8313	63.7898	119.001	38.9841	33.1161	137.833	149.621	179.579	69.4078	55.7234	37.5132
1770738_at	47.1256	54.4105	43.5636	39.9557	48.2479	50.1835	54.3443	50.2871	50.2511	43.2286	45.0998	55.7298	51.1189	46.21	46.5048	49.4423	42.5485	79.2213
1770739_at	1044.18	1135.23	1090.44	1007.25	939.298	612.151	58.7248	225.035	114.93	916.341	148.594	153.018	724.006	780.911	816.085	602.525	289.044	169.877
1770740_at	2781.3	2750.11	2634.04	2196.77	2568.76	1945.17	4665.32	2212.9	2249.03	2375.72	3206.41	3102.51	1759.33	2007.48	2243.94	1717.59	2272.95	2330.88
1770741_at	46.3507	49.1313	56.9276	44.7325	44.0039	46.6601	54.2757	52.112	55.1132	48.6522	67.1481	61.8905	56.0348	57.1328	54.5769	55.5281	62.7023	77.1374
1770742_at	1171.54	1022.81	1134.19	1155.31	883.18	1118.9	2033.37	1612.32	1657.42	1110.73	1070.48	1117.82	1015.85	867.962	1258.81	643.893	1042.75	536.409
1770743_at	3250.92	2707.7	3860.9	3117.81	1721.9	1984.5	1918.26	2524.62	4152.59	2430.31	1256.59	975.48	2477.95	2809.07	2846.39	2479.45	3621.09	1751.91
1770744_at	9205.03	9783.78	6213.47	8326.16	9644.04	7987.77	7235.13	10282.7	6012.49	8430.43	7444.38	6760.29	8170.51	8427.88	9617.89	6228.76	10601.2	7590.89
1770746_at	1130.65	1144.61	670.735	858.29	757.779	530.389	744.432	695.067	213.856	859.436	541.117	617.955	750.554	626.066	860.638	533.198	453.646	421.167
1770747_at	10480.4	10529.5	9551	13061.6	11495.4	11729.5	5140.33	10019	9441.58	11737.7	11500.7	9399.71	11180	10346.7	9947.09	11901	7974.51	6693.12
1770748_at	3120.78	3315.87	1578.45	2143.26	3223.04	2574.02	539.556	946.142	283.976	2527.5	937.202	1022.68	2113.78	2150.37	3001.51	1379.73	917.528	1204.02
1770749_at	1656.47	1854.58	1894.01	2216.89	1555.7	1171.74	529.197	873.488	760.758	2356.76	831.004	564.041	945.062	1466.68	1627.53	1220.99	1018.42	225.066
1770750_at	6360.58	6463.5	7411.79	6859.26	5052.94	6933.6	4258.29	5107.06	6662.81	6530.78	5618.13	5837.59	7716.04	6717.4	6097.28	6603.1	4172.78	3923.46
1770751_at	846.979	841.412	2384.01	992.94	12102.3	10403.2	491.232	1041.54	989.43	720.9	5983.8	6605.23	725.466	749.45	905.116	611.129	705.044	6818.26
1770752_at	42.1607	50.8474	42.6853	50.4129	50.3745	46.092	71.9021	51.2303	60.6423	58.8988	63.4143	79.7646	51.4951	58.1745	50.4995	77.4754	80.1512	101.082
1770753_at	9599.95	8860.84	9579.03	9030.31	6376.69	8808.93	9692.2	10406.2	9033.72	8805.31	5980.25	6325.76	7782.19	8283.15	10273.5	6408.22	8465.17	6068.47
1770754_at	9314.98	10145.4	9595.38	11161.9	10546	14396.9	19632.6	15754.1	15817.7	10658	14721.2	16065.8	10377.6	11012	10630.2	8504.54	10109.8	9776.69
1770755_at	119.157	138.844	113.943	122.498	134.441	126.6	231.793	160.601	160.915	135.81	170.657	201.532	135.281	103.509	123.633	180.719	225.205	187.951
1770756_at	53.7853	52.0124	58.0201	50.84	57.6569	49.0139	70.2281	47.5771	70.5039	48.9078	63.162	57.8978	58.1733	56.7739	47.5552	61.1426	73.0188	87.5045
1770757_at	25.8243	28.0782	28.9891	37.799	24.055	25.6652	37.0469	34.6853	28.6003	27.065	30.9628	31.4862	29.4665	31.2994	29.2204	28.2129	30.8476	30.1419
1770758_at	1340.37	1405.79	1262.96	970.565	941.431	602.932	583.854	502.066	491.488	930.656	449.051	422.951	927.46	970.712	1143.26	772.94	704.92	737.175
1770759_at	7401.22	9210.24	5219.32	8191.04	11416.2	10025.6	11259.5	12485.7	6492.99	8866.45	13570.2	14317.9	7589.48	7911.63	8357.46	7364.88	6332.97	8315.46
1770760_at	465.495	527.223	331.762	532.951	899.949	1150.12	1692.04	760.795	651.177	513.66	1202.03	1088.92	385.71	382.238	500.034	237.376	179.088	293.047
1770761_at	127.298	110.954	149.564	85.5331	156.975	137.59	232.08	148.995	213.132	149.776	185.96	183.376	144.864	149.861	151.378	138.625	188.313	303.508
1770762_at	40.2726	38.7844	37.6163	55.385	47.4804	42.7604	111.665	77.4391	71.2932	63.484	75.3708	108.251	61.9167	56.5888	50.2469	81.5668	78.0299	116.031
1770764_at	999.252	830.601	687.36	688.403	1019.77	618.203	754.768	1021.84	961.459	572.849	892.973	863.432	818.442	845.507	751.881	653.4	886.045	751.209
1770765_at	2582.99	2318.75	2016.31	1716.66	2307.58	1273.02	289.005	929.399	889.886	1629.11	675.123	617.095	1508.5	1443.05	1577.32	1277.85	900.121	878.175
1770766_at	1105.43	1357.4	645.754	1248.89	1377.7	1105.15	244.393	516.458	288.782	1647.44	464.757	436.658	1050.97	1112.94	1647.56	578.838	851.932	687.839
1770767_at	1433.88	1466.35	451.688	1465.01	1924.99	1886.24	5527.2	2599.06	854.099	1498.08	2801.4	3529.26	984.187	1183.34	1494.27	569.914	1679.63	2254.78
1770768_at	1198.34	1265.64	717.235	844.575	1138.79	827.595	104.519	470.228	164.634	811.17	215.309	254.776	842.72	865.924	912.387	599.958	229.648	251.928
1770769_at	42.536	45.548	39.6683	48.3036	41.616	37.311	43.462	50.0409	45.7497	45.9023	45.2047	45.783	51.6582	45.0122	40.8344	41.7796	53.2532	45.9898
1770770_at	156.452	152.953	157.697	152.318	162.349	161.907	311.303	218.975	225.656	175.402	222.534	241.801	170.676	184.019	186.046	235.55	256.582	333.98
1770771_at	53.6146	51.2203	55.2297	48.4588	55.615	55.7916	68.6234	57.2063	71.9051	54.7094	58.6099	58.045	60.0871	60.4318	57.2873	55.4614	64.3727	66.3218
1770772_at	142.025	96.6782	155.8	191.229	158.216	167.735	244.045	214.614	250.861	181.659	194.496	234.677	169.382	129.123	122.343	251.516	244.396	296.362
1770773_at	607.702	589.687	979.649	732.058	395.091	469.765	98.1037	190.873	404.565	598.971	184.203	174.869	383.658	405.676	502.523	367.758	223.188	96.5363
1770774_at	33.5957	40.0351	34.9404	35.3859	35.777	42.5418	54.3183	48.4937	39.2275	32.9585	45.8739	55.1053	58.1979	46.6668	38.1764	40.1677	55.5028	67.9739
1770775_at	180.43	181.28	169.509	181.656	208.469	183.051	287.063	231.46	196.02	203.923	240.31	345.75	205.582	193.028	207.993	262.04	263.101	297.703
1770776_at	7906.11	8875.77	6341.48	7153.28	7671.15	6546.09	7550.37	5579.54	4581.47	8562.63	6865.06	6020.87	7820.18	7686.36	9397.3	7201.83	5076.45	6140.33
1770777_at	7628.14	8771.2	7605.9	5930.77	4602.48	4491.76	737.216	2024.96	2292.42	6639.8	1692.39	1064.08	6336.16	6811.35	7093.09	5289.26	3929.8	1937.99
1770778_at	1969.96	2000.1	1290.44	1324.02	1727.4	2315.13	5338.36	3270.95	2446.43	1185.42	2337.08	2512.04	1568.87	1930.88	1800.78	1405.1	2401.6	1734.64
1770779_at	42.4968	39.5572	47.1937	40.5563	41.0087	40.4277	40.3923	34.4024	49.7067	33.166	31.7643	39.6001	32.4739	33.166	39.0993	34.5498	36.055	46.7312
1770780_at	2495.27	2454.87	5655.31	5065.28	1654.61	3341.42	3503.61	3235.31	5722.3	3301.81	3425.28	3872.21	2305.7	2683.64	2753.21	2508.68	1439.16	1621.78
1770781_at	338.862	276.542	452.785	368.591	410.903	396.091	639.969	477.586	620.466	457.025	561.894	760.969	357.131	326.892	402.184	460.802	553.721	612.761
1770782_at	73.339	72.9195	74.4798	78.6311	80.9236	77.8891	113.095	79.0753	76.1577	75.7629	83.6465	107.801	90.9182	79.3849	78.2323	89.2807	82.1455	101.385
1770783_at	464.146	470.558	764.529	468.309	272.282	1007.25	1544.26	845.168	2543.72	352.758	432.105	447.613	454.6	311.706	482.448	402.68	694.21	250.583
1770784_at	328.001	262.912	287.504	324.338	347.857	334.708	958.019	640.016	544.442	422.979	489.737	712.865	489.34	598.532	433.832	566.437	810.357	938.63
1770785_at	339.241	310.33	289.269	315.12	223.154	388.722	897.06	452.84	470.521	313.593	411.708	558.553	178.664	181.833	296.648	62.8004	147.17	150.336
1770786_at	37.2424	38.2544	36.0316	30.1899	33.5614	33.3171	35.0046	33.6537	41.6054	38.8038	38.9841	40.6582	42.1493	39.335	40.1001	38.7841	36.6478	33.0506
1770788_at	884.48	874.003	737.516	888.358	912.202	476.494	50.5938	176.245	68.5419	1011.47	132.098	144.358	771.2	648.982	805.055	556.563	225.106	148.166
1770789_at	30.5939	39.274	39.8735	33.7737	37.0788	32.6844	60.0042	39.3096	42.1515	33.9215	40.4534	40.9926	32.6077	41.7629	35.4396	42.3857	38.7771	42.9189
1770790_at	2066.77	1812.97	2648.97	1971.81	862.495	1152.33	3064.76	3742.04	4450.59	1932.2	1644.68	1494.37	1578.15	1798.76	1698.92	1386.39	1206.09	711.336
1770791_at	8061.95	8614.71	5188.42	8201.98	11714.8	9428.26	9911.09	9219.59	5146.45	7241.37	10846.5	10612.4	7223.06	7752.59	7017.76	6691.09	7542.26	8666.89
1770792_at	3282.86	2638.1	2529.65	3337.23	2787.96	3658.13	6893.54	4916.91	5640.48	2217.31	4914.4	4154.83	2776.23	2485.15	2011.77	3601.24	5025.47	2677.89
1770793_at	2515.92	1956.18	1829.68	2343.5	1430.46	1850.2	1205.48	1088.42	1279.93	1939.29	507.982	655.921	1228.04	1506.38	2087.23	701.344	1017.48	900.687
1770794_at	87.6008	84.2893	82.7204	88.8849	113.764	105.038	190.563	113.996	86.1103	93.373	154.085	135.552	108.214	109.537	97.5489	140.808	123.503	162.271
1770795_at	360.163	332.198	347.402	298.068	353.784	407.903	266.23	287.766	293.041	283.259	319.59	335.654	250.396	268.819	380.186	216.879	272.574	153.763
1770796_at	46.4583	54.0582	41.1736	36.9877	42.5639	47.7421	70.6744	60.4615	53.2987	52.5095	70.4456	65.5652	55.0995	55.5978	44.0257	60.5576	60.0564	64.2823
1770797_at	5436.93	5555.37	1756.27	5091.1	5949.37	4614.21	4386.14	4639.76	1517.78	4972.83	4698.94	3833.98	3901.92	4855.48	5186.31	2592.98	7505.59	4906.06
1770799_at	5907.13	5901.49	2780.66	4942.91	2713.2	4724.35	3886.82	7323.02	2163.92	6390.15	2469.95	3052.34	4318.26	4515.19	7208.99	2382.81	1476.26	1993.09
1770800_at	133.775	158.75	132.782	157.009	150.006	201.712	247.238	164.644	163.953	164.176	360.678	237.342	189.957	214.842	175.198	198.708	194.626	254.079
1770801_at	48.9046	43.4166	41.8437	50.5132	64.7852	57.0744	79.3849	62.1495	88.3434	50.9541	59.483	76.7485	61.3052	53.3068	57.3195	105.054	132.094	102.173
1770802_at	1466.19	1378.94	2003.7	2626.81	1634.58	1130.64	322.092	763.251	1451.87	2161.37	697.894	505.56	1462.91	1546.75	1747.14	1744.18	1211.04	972.365
1770803_at	58.9159	58.5789	57.2405	52.8022	59.1571	58.4455	82.8893	68.6881	63.6824	62.1178	73.2151	77.5719	61.2964	56.6327	57.2974	85.1112	78.0436	66.3258
1770804_at	61.5866	47.6599	62.1178	83.7128	56.841	57.5186	75.1916	70.4246	75.5717	64.8223	64.2997	89.4609	65.3601	61.3424	63.0289	76.0151	93.0049	114.99
1770805_at	39.9865	40.0534	40.6216	41.7887	43.0238	36.5685	55.4435	46.2657	45.6195	41.9735	37.0987	47.7085	45.282	38.4487	48.6044	49.8573	56.5195	52.6738
1770806_at	3260.52	4206.12	5367.83	4408.6	2211.67	5241.22	5706.54	5179.61	9500.58	4108.48	4035.37	4441.31	4038.38	4094.48	4044.81	3511.62	2666.32	1974.98
1770807_at	77.1348	94.6565	92.1812	72.2731	115.72	95.1913	212.219	160.558	134.65	122.337	171.624	173.128	160.136	145.213	124.333	184.359	161.221	209.363
1770808_at	649.69	731.924	1171.72	543.197	324.189	461.023	641.953	639.576	1178.02	488.399	419.483	313.606	597.162	664.765	577.091	584.944	457.986	257.361
1770809_at	1624.79	1528.25	1742.93	1111.2	1022.74	1169.38	2306.4	1766.56	2021.52	929.091	975.535	829.865	1094.79	1304.21	1088.61	1251.85	1071.86	885.314
1770810_at	38.022	35.4381	40.8325	42.3429	42.8536	44.7503	49.3884	42.7026	46.5298	45.1925	45.3238	46.8016	45.6882	51.6838	43.784	48.7685	46.5633	66.3218
1770811_at	52.145	57.9449	68.6746	56.1552	69.5737	63.4671	91.1733	75.8476	85.5802	65.9295	68.1933	77.4003	68.3411	59.1161	55.132	88.0352	69.5812	79.6449
1770812_at	431.25	508.085	898.238	491.066	755.923	1334.77	539.924	614.094	1004.97	435.526	1222.26	993.187	657.668	409.13	485.951	715.999	999.337	444.927
1770813_at	30.6679	27.9998	29.1218	29.27	27.0495	24.8558	31.0495	30.4611	34.4381	27.7892	29.0463	30.4611	30.945	25.7499	25.0508	44.759	34.0772	43.5574
1770814_at	106.286	86.2187	100.35	85.4986	101.281	97.74	111.458	116.819	103.504	106.317	133.316	120.301	131.365	111.512	91.6279	140.24	188.629	169.312
1770815_at	43.1567	34.2645	40.3866	33.7937	39.5802	39.2112	41.6408	40.7348	39.2417	41.5246	59.4633	45.707	42.3709	42.813	41.9604	53.4269	48.3742	42.2837
1770816_at	1130.21	946.331	1443.26	885.83	387.73	433.381	64.9763	297.17	691.312	777.482	49.7095	52.4809	698.989	821.316	698.187	586.784	275.448	93.2059
1770817_at	1029.78	1023.42	741.225	798.816	318.339	339.627	173.669	342.555	213.505	702.832	94.2667	94.459	514.461	509.847	563.911	238.29	141.674	71.4893
1770818_at	1335.14	1259.81	883.211	1304.83	1700.04	1132.15	263.105	1023.08	712.702	1118.83	627.107	606.671	1069	1136.44	1501.21	857.843	966.02	675.358
1770819_at	91.6378	108.297	95.2719	105.555	91.1929	101.146	119.251	135.39	125.154	99.9696	123.331	141.592	112.183	120.339	98.3768	92.2689	112.445	107.873
1770820_at	4587.14	5505.3	7175.34	5539.98	4327.74	4430.5	1024.37	3316.51	3169.62	5114.69	2254.95	2186.39	4671.2	4609.68	5290.48	4263.99	3688.86	2917.58
1770821_at	5152.72	4874.63	4323.95	3596.44	3288.3	3589.7	1610.69	2502.43	1568.56	3741.64	1770	1853.65	3576.12	3272.42	3296.35	1809.1	1528.56	1521.81
1770822_at	29.7738	31.6205	34.4934	26.7311	37.8315	35.6556	42.4687	36.9102	36.856	31.1149	36.0601	41.3866	32.1207	29.4232	27.8825	35.0016	42.6034	50.6879
1770823_at	118.94	129.288	133.982	94.5883	142.526	138.163	187.865	162.444	140.52	144.832	171.795	153.212	165.217	149.365	140.065	175.549	194.956	170.454
1770824_at	6821.28	7443.15	11302.1	9068.87	4212.8	5793.27	1113.3	6398.78	12219.1	8367.77	2462.15	1960.7	8644.42	7938.34	6258.27	8732.81	4782.66	2514.91
1770825_at	435.966	410.215	731.403	888.696	823.192	1197.81	1558.89	754.663	1913.47	720.241	1529.44	1571.48	460.311	449.681	816.093	477.387	846.537	732.092
1770826_at	100.021	86.9241	100.293	73.9471	94.9557	98.0274	133.646	110.557	105.657	108.917	127.925	140.128	93.9395	153.652	110.554	138.464	129.929	103.338
1770827_at	29.4164	29.0807	28.6093	27.1164	28.2315	28.8425	43.56	35.1608	37.694	31.1285	33.2324	41.8871	33.6408	35.5148	32.4984	31.7895	55.2812	45.6254
1770828_at	2893.24	2847.11	1822.23	1869.36	1937.69	1229.91	440.914	697.16	371.778	2008.29	411.059	452.646	1738.01	1701.48	2258.51	1155.12	1277.81	1172.48
1770829_at	1703.42	1973.12	932.923	1148.89	1367.43	1379.44	3162.86	948.331	860.76	1106.37	1354.24	1161	1060.31	1179.91	1644.12	692.509	693.794	607.064
1770830_at	80.9144	83.2755	90.6776	74.5009	96.7335	87.0143	149.123	106.877	87.4924	86.7893	131.779	129.772	102.513	84.9472	89.2313	109.233	113.546	119.645
1770831_at	133.9	159.052	126.776	149.885	165.905	141.68	275.662	194.825	175.19	133.745	289.227	255.419	188.06	178.586	147.393	268.184	280.909	217.11
1770832_at	1717.7	1602.71	2679.37	1829.96	1103.15	1310.38	338.953	922.84	1280.26	1631.39	494.234	483.375	1644.31	1464.36	1588.42	1468.34	924.31	685.623
1770833_at	44.6466	51.4782	51.6902	54.3438	56.5091	49.7095	75.4282	53.3543	72.2347	59.4207	68.6257	66.1233	60.5816	70.5248	52.9782	63.0134	79.7978	70.8666
1770834_at	536.399	583.151	556.972	531.437	259.351	209.795	84.6979	148.141	207.115	362.289	83.9246	71.5062	365.648	394.487	379.214	300.488	228.136	129.954
1770835_at	444.92	417.894	470.31	348.958	318.475	342.929	625.67	394.105	499.085	372.048	311.021	295.77	399.073	381.714	520.355	270.213	426.928	263.862
1770836_at	1562.31	1551.12	1566.13	1942.11	1184.42	1566.02	1535.87	1765.79	2573.72	1624.21	1512.22	1156.88	1742.72	1655.71	1612.17	1515.81	1349.44	1070.41
1770837_at	1554.9	1139.76	1067.82	1609.08	288.264	892.08	2091.23	1528.33	1234.96	1331.66	567.98	911.709	1268.57	1167.74	1500.01	538.343	736.583	544.336
1770838_at	273.855	312.361	267.993	281.265	286.415	282.154	431.418	333.083	283.423	308.07	361.059	367.092	387.165	361.633	290.723	451.013	445.518	391.299
1770839_at	1454.49	1467.69	1282.26	1312.56	1194.87	880.337	728.957	541.578	602.585	1117.22	505.193	448.646	998.535	1138.5	1314.23	948.626	686.046	992.544
1770840_at	20.9256	21.2291	20.4925	20.9833	20.1487	20.9365	19.6901	20.2667	18.9298	22.2519	23.0604	21.0275	20.6965	20.2018	19.9293	21.5188	22.5285	30.1788
1770841_at	300.416	315.984	394.972	555.233	279.776	314.631	250.973	148.876	211.172	427.051	297.557	365.901	268.049	277.393	364.616	174.871	163.105	157.456
1770842_at	41.8062	43.0263	45.3297	39.1489	45.315	44.6438	62.4025	45.9011	51.8391	47.6218	50.9291	56.8903	38.6187	44.0443	50.1295	65.7928	52.0141	58.7168
1770843_at	196.82	194.612	285.572	165.684	180.39	194.413	158.194	227.083	347.373	145.198	169.407	147.154	134.782	159.648	151.743	124.698	77.3718	74.9304
1770845_at	57.2949	61.8965	60.1639	57.8554	63.8874	63.8732	81.9645	68.7888	81.8516	59.6671	67.2082	68.9214	57.8161	59.7636	55.676	68.4581	65.5185	61.5487
1770846_at	167.287	170.636	191.77	169.427	188.831	165.22	332.182	239.408	287.468	205.8	302.095	295.818	203.005	245.221	208.255	212.529	306.33	366.562
1770848_at	2757.37	3157.56	3942.04	4101.19	1767.45	2691.27	4376.74	3222.54	7794.76	3005.53	3366.65	2580.72	3442.63	3152.73	2880.26	3009.6	1892.48	1175.95
1770849_at	89.5408	109.146	123.731	98.0114	122.251	107.363	175.772	136.462	184.28	129.106	132.39	153.037	137.034	151.066	112.711	185.918	144.425	172.139
1770850_at	556.052	510.035	333.878	343.641	1446.78	645.653	475.773	546.392	271.666	355.454	512.194	448.302	401.557	459.401	391.668	384.237	384.135	405.915
1770851_at	676.258	616.702	928.313	947.646	758.48	398.347	332.725	273.464	257.761	784.724	295.248	259.302	451.674	453.393	929.86	392.702	291.318	413.578
1770852_at	372.083	364.536	769.695	597.531	340.822	563.48	141.247	319.504	796.516	471.086	170.693	187.378	251.408	304.843	353.104	207.522	262.623	133.054
1770853_at	67.0866	91.6657	70.005	71.1478	80.7374	83.6286	102.391	79.8738	85.0155	73.0467	103.331	92.2689	99.0967	109.95	84.544	117.535	117.688	108.295
1770854_at	2394.88	2028.87	1896.66	2118.86	1488.54	1676.21	525.244	1386.92	1496.64	1637.51	586.092	678.74	1417.54	1673.96	1648.7	1114.46	1364.52	746.987
1770855_at	744.876	832.584	870.141	746.735	751.336	1125.15	2108.77	859.278	1474.59	829.984	1303.98	1359.81	661.489	624.808	741.976	582.26	694.146	557.716
1770856_at	2760.98	3416.47	2106.59	3377.76	4103.24	2664.31	1637.14	2402.28	1174.07	3301.92	3148.64	2647.13	2501.84	2491.51	2670.9	2663.21	2188.45	1787.69
1770857_at	26.397	32.4207	27.5205	26.3807	28.5951	27.8572	34.1751	30.7366	32.5165	29.861	27.4977	27.0353	29.6254	32.2122	29.5164	32.0926	25.6977	43.0061
1770858_at	2706.15	1476.24	1604.3	1985.64	404.359	605.923	2065.15	1148.39	2070.57	2131.41	631.674	618.294	1737.46	888.215	2967.27	373.022	472.914	362.174
1770859_at	131.583	159.578	144.196	148.66	327.843	412.369	96.7322	112.646	121.801	127.052	266.334	279.575	93.6099	103.088	141.547	95.6564	84.3732	93.3083
1770860_at	235.774	262.43	239.991	237.932	278.312	287.975	480.361	432.831	432.49	302.32	387.291	409.076	387.924	413.096	315	430.404	473.2	634.869
1770861_at	6040.44	5013.8	8372.67	7448.47	2840.55	4677.69	2442.68	4197	8071.88	6228.61	2637.28	2309.09	5346.08	4640.42	3996.1	5701.97	2272.74	1412.39
1770862_at	1873.51	1779.75	4121.37	1696.72	1210.79	1544.79	1688.11	1593.71	3803.25	1653.39	1315.17	1450.19	2098.15	2129.33	2568.79	1850.8	2345.65	2056.86
1770863_at	2500.62	2020.71	2374.05	2691.84	2012.59	1300.76	290.896	606.463	624.682	2100.46	550.078	451.042	1740.72	1617.4	2122.09	1595.08	1327.32	1361.92
1770864_at	681.597	622.259	617.258	652.781	302.324	305.427	122.537	376.774	290.502	527.669	117.267	92.3028	388.223	472.928	541.369	338.546	178.376	107.414
1770865_at	1305.41	1541.96	1349.97	1245.23	939.532	1013.97	1079.08	1247.34	1085.83	1120.16	825.72	818.686	1112.13	1246.9	1028.74	1082.45	1040.54	1224.65
1770867_at	4515.42	4943	2928.88	5130.99	6678.33	6084.92	2770.89	3449.77	1649.55	5141.47	3509.19	3250.44	3603.65	3890.53	5019.11	2685.76	3110.47	2862.48
1770868_at	1329.8	1468.61	1070.38	595.758	1008.28	331.409	87.514	193.18	118.877	773.98	180.279	139.916	812.826	803.15	727.988	693.127	327.165	175.96
1770869_at	111.478	125.901	121.417	104.181	105.391	105.732	174.453	125.091	136.398	122.461	142.219	156.83	122.99	116.931	94.4772	128.812	147.561	237.208
1770870_at	81.9186	89.847	82.7592	76.4466	82.7592	88.7896	93.8341	83.1001	78.4686	72.8339	104.162	100.869	78.1522	74.7442	72.1882	82.8084	79.2964	83.1605
1770871_at	2206.66	2711.02	3658.14	2587.57	2085.49	4002.82	4904.04	4372.17	6949.04	2837.2	4378.05	3660.2	2291.99	2481.51	2980.07	1968.45	1957.56	1640.8
1770872_at	62.7613	57.3061	62.2498	59.6181	50.5596	70.9162	95.3993	91.9268	71.72	74.0077	94.7282	86.1742	70.6118	68.3381	56.7285	81.1082	92.9122	105.223
1770873_at	29.1887	33.4646	31.65	28.4932	33.8403	31.9324	45.168	40.3216	35.7203	31.8051	39.2975	42.994	34.0361	34.4106	35.0508	46.9269	40.6696	48.4845
1770874_at	68.6042	61.0478	69.326	71.8629	81.8325	84.8229	113.527	91.1012	110.451	75.9704	94.4303	141.052	96.9436	73.2961	70.6952	94.7969	122.843	147.366
1770875_at	53.8511	52.6528	53.3732	60.0063	65.1464	64.1763	61.4879	58.3966	59.9459	50.1595	56.1246	70.698	70.8602	66.5836	62.2003	136.832	99.45	126.985
1770876_at	2798.4	2537.85	5324.81	2246.24	878.148	702.412	142.701	351.373	1096.04	1727.2	140.813	174.781	2254.1	2261.07	1511.35	2382.84	1044.15	323.557
1770877_at	132.044	166.219	138.699	111.669	195.521	181.277	234.469	158.08	178.733	156.953	320.037	216.558	169.159	143.525	140.193	209.845	208.742	299.149
1770878_at	865.548	809.016	997.423	912.931	407.682	554.092	74.9869	418.91	322.512	839.769	145.863	166.974	609.489	786.83	813.499	522.24	307.24	257.219
1770879_at	838.095	942.56	460.552	604.091	927.811	380.172	74.9605	200.462	80.5633	611.166	122.276	114.234	586.118	663.029	1067.24	297.345	226.219	397.427
1770880_at	42.1918	44.3254	55.2614	41.8591	53.0633	46.5354	80.3317	56.4966	67.2369	51.4868	65.9526	72.3381	44.3891	52.9151	49.4489	61.4947	65.773	92.2941
1770881_at	115.114	129.913	118.226	116.484	145.856	145.819	328.768	221.704	161.194	150.773	269.825	299.19	233.944	250.495	140.421	295.607	191.071	313.621
1770882_at	18130.8	17360.1	18549.8	16628.4	15218.4	15138.4	11696.9	11686.8	13671.3	16563.6	10824	9323.56	15412	15683.2	15527.7	15937.6	13759.4	13071.3
1770883_at	3643.43	3816.67	1749.14	3605.29	4408.37	4700.86	12708.7	6560.08	4047.64	2709.75	7032.41	8031.45	2716.01	2963.32	2707.42	2609.19	4117.9	3627.18
1770884_s_at	24853.5	23713.2	25546.7	25341.6	23002.3	23607.7	22507.3	23432.3	25685.6	24144.4	23451.3	23281.7	24181.5	23674.3	22390.6	24511.6	21915.9	23779.3
1770885_at	2400.9	2498.11	1375.97	3037.94	3763.7	2642.79	2170.42	2259.7	1488.95	2494.6	2929.82	2714.03	2086.47	2162.05	2400.66	1943.62	2480.7	2313.3
1770886_at	76.9961	89.5088	100.076	58.0657	156.952	103.901	189.338	106.701	111.053	76.5361	98.5571	141.064	67.1929	76.7096	71.8214	82.3643	88.7899	90.0173
1770887_at	802.502	891.308	526.507	645.263	1039.46	935.242	1028.15	992.924	662.157	495.921	1020.35	748.774	654.252	634.138	595.231	636.568	814.758	554.31
1770888_at	4774.12	4662.97	3047.23	5355.78	4201.95	5692.54	5354.18	4747.37	2478.31	4953.29	4640.47	5202.18	3347.85	3357.49	5445.87	2669.84	3011.95	3131.63
1770889_at	1802.58	1436.34	1922.43	2093.42	1568.09	2913.76	1909.27	2184.6	2558.04	1912.98	1810.83	2231.97	1257.53	1563.49	1973.08	1062.39	2109.45	1416.31
1770890_at	14927.4	11199.9	22343.8	17155.1	13306.9	18612.3	14333.3	8104.09	19231.2	15583.7	15825.1	18414.9	13717.8	10070.2	16054.8	10152.1	13930	14794.5
1770891_at	770.202	892.535	674.502	443.58	561.475	340.82	171.051	227.307	148.012	446.689	144.837	131.76	544.038	585.29	642.517	249.927	215.396	297.318
1770892_at	296.151	291.568	314.502	276.893	234.47	125.855	43.8187	66.6827	57.4774	293.651	39.7345	44.4002	201.498	146.165	263.571	140.511	120.907	39.6292
1770893_at	17.3993	19.22	19.394	19.8198	19.6494	20.1249	24.2612	19.1074	20.2717	19.059	20.506	21.1704	20.4922	20.695	20.3823	22.4702	23.9886	23.5528
1770894_at	695.449	845.31	673.422	810.39	838.103	919.835	2124.22	1748.49	1234.86	1036.83	1532.28	1708.76	1244.81	1138.7	970.754	1577.79	1458.37	1561.85
1770895_at	167.299	131.227	176.937	174.859	186.145	180.671	252.467	205.577	245.172	176.316	205.54	234.389	206.594	192.622	186.543	320.416	361.925	296.982
1770896_at	1575.97	1557.65	2617.2	2937.54	2712.62	3051.41	3325.2	2320.14	4352.52	2305.63	2744.05	2451.45	1490.01	1843.25	2386.61	1586.87	2320.98	1630.62
1770897_x_at	492.584	506.447	436.943	464.104	20831.3	13964.7	768.257	632.758	622.413	421.11	14195.9	12912.5	374.207	381.61	489.232	453.424	657.313	12087.7
1770898_at	593.959	675.074	1119.75	719.713	1102.18	1806.48	1159.98	894.729	1885.01	752.114	1442.75	1857.18	599.61	568.197	833.886	419.517	534.677	618.436
1770899_at	2097.29	1762.63	2131.27	2091.74	1756.57	1511.03	1977.79	1935.64	2702.22	1841.79	1603.84	1347.78	1827.63	1815.27	1926.43	1806.95	2101.73	1540.01
1770900_at	91.2995	88.4312	151.523	143.147	130.474	142.614	90.3588	84.4285	115.384	116.435	102.165	105.712	79.3535	101.593	122.365	78.249	83.4929	63.4573
1770901_at	19.0162	15.5092	16.587	15.6598	17.6399	17.0603	18.1654	17.1253	16.5738	16.5102	16.6168	16.9375	16.8414	17.4545	17.9426	17.0336	16.8153	18.177
1770902_at	309.427	344.136	233.978	275.431	297.018	354.248	1088.29	862.222	604.261	373.48	767.238	775.731	349.193	343.238	288.03	493.892	594.053	607.104
1770903_at	25.0522	28.0802	30.7017	31.3981	33.5161	31.7011	29.9834	35.6247	30.0069	30.5509	29.8831	31.0789	29.943	36.0546	30.6622	29.408	32.8147	38.8338
1770904_at	380.386	395.754	401.382	410.108	479.24	409.289	738.942	590.641	780.821	428.177	531.868	761.515	487.953	458.972	444.37	689.847	691.62	960.004
1770905_at	57.7232	56.8754	66.6842	48.2093	60.68	64.0963	82.2776	66.551	63.5359	52.4253	73.5087	69.4011	58.5618	61.2024	55.8723	58.9982	62.8361	62.4425
1770906_at	85.3559	83.3421	101.47	81.1135	105.33	103.106	173.475	118.364	138.44	85.7043	123.958	184.132	119.82	121.689	103.331	144.678	152.283	220.974
1770907_at	41.9604	44.8879	54.5694	48.532	54.351	60.216	91.2915	67.6693	65.3853	54.4535	73.963	90.8949	57.1426	56.4564	59.2039	68.0578	70.7812	84.1572
1770908_at	1313.97	1743.26	1508.59	1073.71	1079.03	1384.96	524.923	1005.24	913.25	971.762	1022.98	956.231	1288.89	1349.72	1270.99	1030.54	987.912	913.594
1770910_at	108.251	93.6842	96.7241	83.296	111.73	97.4656	186.414	114.57	140.32	107.083	129.44	144.193	121.922	98.3272	107.374	171.788	203.513	201.991
1770911_at	3515.27	3353.75	4100.34	2531.77	2220.16	2859.19	1181.42	2177.11	1475.28	2154.23	930.843	1037.25	2841.16	2938.3	2926.44	2243.57	1731.3	2139.53
1770912_at	49.8956	45.4249	55.2698	42.058	44.088	44.5091	54.829	61.5221	56.4081	45.121	55.8006	51.0711	48.573	47.785	42.0023	59.6634	41.7144	74.2918
1770913_at	351.834	348.024	260.44	294.151	163.388	289.518	243.416	300.054	232.099	325.705	198.988	197.666	202.401	200.3	201.687	249.007	237.703	245.404
1770914_at	71.1048	73.9375	79.8005	70.3991	68.388	68.2799	93.7274	80.0679	81.334	81.4054	84.2556	102.556	86.7771	82.4954	77.3442	82.7626	94.5787	91.8155
1770915_at	103.982	124.587	110.701	107.097	108.628	122.203	206.399	157.774	125.688	121.528	152.394	175.046	166.902	178.641	166.761	195.767	193.716	153.606
1770916_at	5122.33	5907.39	3517.92	4513.56	6998.87	6687.73	2821.42	4292.04	2163.21	4536.18	4124.57	4246.52	3892.65	4091.37	4814.95	2904.52	3588.6	3755.87
1770917_at	1871.64	1769.98	1895.83	2239.74	2209.06	1575.92	193.669	1212.14	1145.65	1601.45	848.204	532.409	1050.54	1342.64	1465.52	1056.68	1147.54	656.96
1770918_at	175.53	175.963	184.259	174.206	156.405	165.751	325.187	264.433	204.159	216.447	278.951	255.72	222.201	197.377	170.491	232.915	249.188	292.064
1770919_at	34.8248	29.0923	36.7703	37.9629	31.9095	30.746	32.2492	30.7656	37.9224	30.3317	32.9023	27.4863	34.5275	25.4431	34.0203	29.5439	39.1806	45.1506
1770920_at	538.509	925.924	174.371	504.419	98.9023	441.064	85.6285	399.292	69.3209	609.538	86.4354	123.801	517.544	611.205	648.588	120.527	109.739	94.8786
1770921_at	64.5881	69.9254	70.2086	63.8998	69.3633	59.9057	135.749	114.885	89.9825	86.5639	108.18	128.464	90.264	96.5154	78.3808	193.403	105.335	177.304
1770922_at	6117.83	7603.26	5950.46	5467.92	7385.14	6819.44	6300.35	6089.37	4048.76	6197.05	4684.91	4310.5	5048.39	5856.75	7016.14	4541.98	7072.89	5652.7
1770923_at	1188.28	1358.41	1184.07	1371.15	2320.12	1512.61	509.252	618.937	730.918	906.024	1096.76	1190.71	955.041	1002.72	1097.8	849.928	1202.89	1126.76
1770924_at	791.258	894.927	771.496	575.591	859.333	266.794	64.9623	125.681	60.0758	600.293	65.8799	78.5632	573.381	511.835	696.58	344.147	139.004	63.9746
1770925_at	6058.53	6403.07	6832.15	6005.58	6087.59	5662.55	5194.3	5662.02	4724.92	6532.42	4598.77	3611.27	6505.57	6015.49	7663.13	5648.64	4787.28	3846.71
1770926_at	180.066	190.912	206.65	176.629	215.785	211.482	264.49	244.864	245.702	223.34	235.366	287.699	233.256	237.29	198.58	337.872	324.947	398.178
1770927_at	1564.46	1549.64	1183.01	1432.27	1802.56	1219.79	865.475	522.369	410.327	1409.63	966.247	948.772	829.545	887.383	1534.67	579.869	705.535	1064.69
1770928_at	980.869	877.417	1143.08	1057.5	616.734	466.747	145.45	187.151	310.965	769.455	163.114	106.724	700.758	748.482	678.953	483.219	505.956	155.287
1770929_at	84.3175	80.3819	92.8706	87.7603	106.112	94.7238	146.039	109.655	127.993	85.2483	115.223	128.898	104.202	96.7529	90.3449	120.343	186.748	134.759
1770930_at	272.722	229.95	219.735	264.798	258.131	269.981	385.287	324.605	308.002	253.122	388.406	355.932	302.746	243.011	248.719	393.904	322.432	347.741
1770931_at	49.3468	48.5885	53.9116	45.8646	57.59	53.2778	68.7406	54.5166	71.4658	50.3301	63.2605	62.5428	48.5074	45.9301	45.6906	52.5716	57.0783	66.9648
1770932_at	59.7072	51.533	62.4022	54.2545	64.093	68.604	100.257	87.0979	69.2085	64.4101	85.3633	98.9023	73.9495	74.9566	65.9386	102.923	115.633	142.362
1770933_at	935.634	957.62	1392.33	1209.36	1038.81	1345.44	969.525	1191.32	1741.57	985.847	1348.8	1212.37	924.022	911.534	832.76	769.968	782.119	789.77
1770934_at	75.066	68.341	57.7766	83.8801	79.2741	82.6249	97.4876	87.6199	112.318	74.2448	93.9334	102.848	64.915	63.141	64.3128	77.5924	85.0382	87.8718
1770935_at	2471.21	2006.48	2823.87	3267.16	2013.58	1501.77	198.709	1013.15	1453.76	2356.86	477.664	452.793	1522.09	1557.55	1695.59	1356.69	789.758	598.129
1770936_at	6196.35	6473.9	3845.86	2939.91	7137.87	2364.75	1013.14	907.426	749.956	3973.47	1545.61	1214.87	2998.33	4040.38	4747.81	2877.28	3229	1532.65
1770937_at	114.557	118.566	114.159	76.8675	116.577	93.8626	214.633	143.282	134.376	103.978	163.533	148.212	120.841	123.206	113.648	169.563	218.263	154.951
1770938_at	1009.72	1142.54	742.703	1429.07	1221.83	1139.09	799.076	1290.35	1686.01	1130.34	1585.7	1163.37	979.827	1208.38	762.268	694.559	960.716	824.938
1770939_at	41.2469	34.596	40.0909	32.8248	42.5385	38.2811	43.6977	38.8728	49.7497	38.8094	48.8636	42.2501	40.2143	35.56	35.0386	38.9682	51.0555	47.7976
1770940_at	54.4399	70.7895	70.6194	51.4425	70.7259	69.6467	132.502	85.7907	82.8647	69.6602	106.723	95.5539	77.4446	83.6048	66.8442	90.2299	93.2858	125.031
1770941_at	876.661	748.977	1148.09	806.969	515.81	389.618	116.962	319.412	308.55	602.53	152.959	138.856	718.749	709.96	661.453	572.721	495.726	247.201
1770942_at	565.98	634.41	591.202	543.79	468.657	315.584	59.0051	218.069	144.407	508.668	109.037	88.1147	370.466	423.575	531.863	398.564	218.775	122.291
1770943_at	3025.15	3107.7	3729.68	2281.4	1528.25	769.146	257.041	456.091	632.395	1710.65	262.383	206.328	2320.94	2486.92	1459.6	2196.05	935.397	802.406
1770944_at	26.7488	24.8313	28.1374	28.6839	33.643	29.7871	33.9194	32.8886	27.6805	28.4484	36.1944	33.7731	27.295	30.6166	29.6254	31.5729	29.5937	34.6188
1770945_at	1088.8	1302.89	687.413	897.637	1109.24	768.827	273.677	813.744	222.5	1121.05	430.767	404.904	1028.26	850.662	887.64	700.742	254.158	141.031
1770946_at	88.0819	113.477	87.8419	103.638	82.4672	101.17	126.081	148.9	106.391	106.555	139.96	135.245	121.1	121.276	107.634	143.957	124.494	140.632
1770947_at	958.98	1013.48	682.189	1244.91	1464.69	1297.55	285.875	382.642	251.782	1307.45	452.035	368.052	612.702	615.752	1094.28	437.942	473.408	699.559
1770948_at	24052.8	24335.9	24111.3	23499.4	23320	25402.6	20143.2	24052.7	24208.7	24205.6	24202.8	23813.4	23148.9	23604.2	23532	23349.1	22566.1	22421.2
1770949_at	829.369	806.529	1645.86	593.944	290.041	731.753	1210.54	1168.97	3425.2	717.952	596.01	578.505	1224.06	1273.88	1101.92	901.535	1134.95	538.763
1770950_at	81.6591	82.8363	108.5	80.39	90.5336	86.2172	144.579	104.849	132.366	96.3908	113.072	93.6912	91.3648	97.8275	82.1581	100.017	111.689	110.475
1770951_at	17.5507	18.9708	17.4771	18.5891	16.9328	16.8788	19.7072	19.4033	17.5638	20.0113	19.2583	19.6387	19.5801	22.6787	21.6897	19.2128	19.7234	20.6235
1770952_at	2129.71	2094.12	2012.26	2530.21	3432.45	2452.54	2302.23	1818.95	2036.33	1626.99	3119.84	2818.1	1031.53	1229.43	1498.61	840.702	1405.03	1980.59
1770953_at	65.1391	78.9344	68.0443	79.5271	77.1609	63.9873	104.275	71.4732	81.1292	74.5104	86.3804	89.5841	82.3685	76.2115	60.9144	78.2692	82.2161	100.738
1770954_at	3930.91	5236.65	4220.64	2140.51	1317.17	825.202	1561.49	1534.2	1696.26	2857.37	598.758	579.702	3788.62	2888.12	1609.15	3002.26	538.202	1321.16
1770955_at	42.3641	42.2649	40.4953	25.2702	39.3595	40.9527	53.3501	40.7763	42.558	42.0458	41.9272	59.6783	48.8508	40.6915	34.7994	51.5498	43.2025	44.8832
1770956_at	116.259	67.7346	113.391	110.366	122.535	91.6709	195.714	163.398	200.566	141.187	130.148	193.507	148.097	139.365	124.9	242.935	211.596	355.752
1770957_at	167.479	232.175	187.684	157.809	187.743	201.028	303.51	249.913	233.074	153.671	286.011	232.484	112.69	142.741	110.027	118.542	123.393	117.96
1770958_at	2024.78	2231.08	2285.96	1821.68	2262.98	2909.22	3713.13	2353.66	2815.43	1589.81	2400.81	2275.19	1726	1979.42	2302.25	1426.69	1814.37	2257.31
1770959_at	22.7608	25.5252	22.5307	20.6751	22.9864	21.6735	31.8751	25.447	24.7966	23.5917	26.1092	34.2263	24.509	29.8696	23.1337	28.0985	29.5883	25.749
1770960_at	111.328	116.216	124.862	84.578	140.86	119.795	210.292	149.98	147.043	130.087	161.029	162.772	133.975	101.894	115.424	215.713	184.572	143.825
1770961_at	57.1748	64.1788	56.3409	63.7736	73.0617	62.3712	104.006	82.0585	80.1492	74.1084	88.8038	99.4466	62.5342	70.5415	78.4389	72.8145	64.2896	63.1335
1770962_at	24326.4	24035	25838.6	24363.8	23752.1	26169.9	25409.3	24579	27852.3	23987.6	25752	25910.7	24405.5	25030.7	23464.2	24779.6	26128.7	25587.3
1770963_at	1309.64	1274.76	2503.52	1573.62	1167.56	1965.81	3038.79	2031.18	5354.84	1349.72	2277.92	1966.08	1690.28	1782.37	1242.12	1596.85	1583.72	1129.93
1770964_at	568.202	647.813	582.429	545.779	424.699	376.091	118.751	257.319	195.031	469.553	198.549	162.306	429.438	407.807	570.933	246.949	174.46	119.851
1770965_at	32.734	25.7855	33.6085	29.085	36.371	29.4432	36.2486	31.0866	33.2918	34.5653	28.9566	32.3693	36.448	33.5359	30.8745	40.0108	33.9587	44.4086
1770966_at	67.6275	67.4834	57.0933	73.7604	60.7359	84.8827	99.7764	109.98	59.1904	69.5748	68.0639	65.7904	63.8457	73.2481	59.7035	69.1189	77.7992	67.0197
1770967_at	2681.45	3258.87	3516.02	2184.99	1515.87	896.322	195.692	629.101	155.262	1924.66	306.006	231.489	1807.73	1709.16	1289.87	1949.06	330.583	280.615
1770968_at	11866.8	7700.38	4325.63	7976.3	2803.51	2399.61	856.65	1467.81	456.972	9189.06	384.405	751.583	8715.06	5451.95	10577	3329.32	2115.34	2509.24
1770969_at	33.1325	41.4406	31.9379	34.5231	38.4495	42.0749	40.5623	44.2131	37.209	34.2062	45.8652	47.7825	41.4271	40.6131	41.9604	42.8601	46.6601	49.1724
1770970_at	167.872	163.323	160.965	126.422	169.947	159.592	277.982	213.828	268.772	202.599	217.817	238.647	188.236	193.056	161.646	292.874	259.639	272.419
1770971_at	23273.6	23055.3	22279.2	22938.9	20605.5	20682.4	20748.5	18386.1	17030	23757.1	21077.5	20945.6	22975.4	23162.7	23316.4	22928.3	21296.2	20811.6
1770972_at	35.8352	43.7355	44.2196	28.7506	43.4057	44.0761	45.072	40.5543	43.7517	34.2442	42.7521	49.4591	47.7654	49.5889	35.4015	51.0173	58.7536	91.8218
1770973_at	119.756	118.605	133.643	143.165	129.443	127.766	176.874	133.007	186.416	149.511	166.983	194.743	136.579	116.611	132.557	158.269	220.823	320.878
1770974_at	212.164	242.191	252.263	212.657	116.394	148.474	190.322	126.749	156.732	201.442	142.132	126.115	180.423	182.308	150.551	197.884	97.074	78.1276
1770975_at	255.022	229.483	281.853	237.236	322.541	268.993	466.703	354.82	408.18	319.487	432.245	550.646	354.036	301.168	206.076	370.168	469.258	494.628
1770976_at	53.203	50.3477	49.9428	55.2584	67.3041	55.7916	96.381	64.8631	67.7495	57.8967	77.6101	73.4669	67.3315	61.5482	57.1688	86.2295	72.3313	133.548
1770977_at	91.8961	108.301	105.388	85.9392	102.349	103.696	161.541	146.726	143.182	114.56	212.168	173.834	138.505	136.482	141.052	141.247	182.152	213.002
1770978_at	93.0605	102.449	94.7315	93.6556	149.436	109.098	134.645	102.471	118.405	73.5604	99.1434	126.536	119.173	120.184	108.194	132.215	162.793	137.035
1770979_at	785.891	1050.22	573.424	931.424	1172.33	1355.65	244.439	734.842	336.787	936.162	814.114	695.559	633.211	727.205	776.999	679.963	415.173	665.261
1770980_at	28.7457	30.3092	27.3646	28.4962	29.8498	30.8454	30.759	29.2339	31.385	26.5709	27.0172	31.536	35.4856	30.4465	34.196	39.9251	30.19	63.8149
1770981_at	813.433	1243.52	440.023	1462.63	2434.51	1051.95	1064.92	983.715	612.908	948.091	2250.28	1721.07	555.796	1507.29	673.416	729.705	1032.98	1021.96
1770982_at	79.5133	83.3726	82.1758	94.7844	82.1262	97.0949	166.885	104.322	120.966	86.9423	128.185	140.686	127.489	105.101	97.5248	162.349	133.617	184.551
1770983_at	35.7481	30.8462	37.9684	34.7382	34.3389	35.7785	40.5093	37.1884	37.6447	39.4901	51.3503	41.1112	34.3389	34.5068	33.3793	45.0586	37.0947	39.9293
1770984_at	41.1755	28.0037	39.3042	39.3956	42.6452	39.6986	50.9767	41.2673	55.4398	36.1873	39.7764	46.8	48.1332	35.6569	38.2953	45.1347	43.5202	76.4409
1770985_at	454.367	371.814	489.881	458.274	605.122	495.343	711.408	613.646	803.378	564.437	540.914	651.517	681.03	424.042	564.683	992.519	1041.05	1268.49
1770986_at	124.696	134.453	105.118	109.934	126.105	129.36	239.26	159.964	131.462	134.375	207.711	178.276	166.131	153.606	122.808	114.067	165.943	188.242
1770987_at	3234	3724.48	4943.95	4290.67	5027.51	5569.27	1715.22	2329.54	2901.61	4215.28	3472.44	3010.11	3154.51	3076.94	4227	2730.02	3949.65	3814.81
1770988_at	2081.29	2417.55	2064.61	1977.79	2427.71	3289.63	917.108	2394.52	1136.52	2324.69	1985.36	1867.85	1974.17	1779.06	2436.15	1461.21	1113.47	815.936
1770989_at	32.3985	29.9181	35.0796	31.8032	28.47	31.7716	34.7967	34.095	35.5937	31.8478	37.1401	36.4649	28.0299	27.8178	26.7277	28.9445	37.6451	37.3804
1770990_at	1586.15	1608.29	2755.09	3220.96	1464.54	2993.17	4448.21	2447.92	4814.07	2415.11	3293.04	3204.64	2052.69	1915.76	2106.77	1894.42	2229.15	1447.37
1770991_at	64.8666	61.8617	79.5133	55.0582	71.3954	72.3799	106.383	82.043	89.157	69.9115	102.49	83.5893	77.0071	58.9672	59.265	71.3037	69.6679	85.8432
1770992_at	103.518	124.791	120.503	123.86	138.32	133.535	230.936	151.602	134.105	133.58	186.35	197.705	151.617	127.994	127.571	164.062	131.516	252.026
1770993_at	29.3518	32.7671	29.9664	32.6047	34.946	33.4209	40.3125	35.6677	33.6589	31.591	35.7425	36.7777	31.2839	33.2386	29.5332	32.3283	44.7681	34.0059
1770994_at	40.9574	38.3032	39.6687	40.8404	38.188	34.876	58.3095	45.1997	65.009	53.7283	46.9983	62.7447	52.8676	45.0738	43.4632	67.2382	60.7089	62.6033
1770995_at	3895.42	4188.92	1973.96	3720.28	4386.95	3591.47	1290.68	2835.22	1125.15	3615.55	2242.7	2281.31	2955.02	3130.61	4071.06	2192.55	2277.85	2068.14
1770996_at	1341.76	1404.15	1316.59	1221.98	1092.17	1146.65	398.243	1002.86	723.258	1063.41	570.519	523.626	1079.18	1141.27	739.994	1014.05	629.146	433.308
1770997_at	67.1066	87.6715	72.2523	49.6299	72.3194	79.5448	140.746	97.6334	95.0069	56.1257	119.701	92.833	75.8857	81.2384	66.4228	74.9203	79.9097	88.8297
1770998_at	528.616	404.194	587.313	878.839	944.854	1362.85	755.692	871.499	1467.32	900.441	1549.01	1595.75	596.386	745.206	914.965	822.807	765.424	409.369
1770999_at	36.7752	35.1202	38.9115	30.2411	38.6938	29.7409	50.6801	38.8636	34.9288	41.7051	44.1694	45.2327	47.9523	41.3402	44.0867	46.3767	41.3014	50.6839
1771000_at	1893.49	2061.2	1134.72	1933.79	1946.82	2149.51	8993.98	4590.47	2876.91	1427.81	4199.07	3653.74	1777.01	2038.93	1569.2	1475.06	1973.03	1377.99
1771001_at	63.2398	51.4731	58.7122	47.1364	60.7501	59.1951	91.9664	56.2914	73.8941	58.9262	77.9932	75.9331	61.4003	59.9114	61.9434	63.1883	69.4239	89.2609
1771002_at	1486.49	1851.34	1208.24	1164.95	1412.02	2102.85	6090.9	2098.3	3358.35	1237.18	1919.78	2091.63	1300.99	1541.39	1258.96	778.48	873.663	696.155
1771003_at	63.0983	61.6463	59.8319	54.1119	62.1191	58.8951	73.4548	62.8856	57.0898	56.7471	67.9203	71.1477	72.918	56.6823	62.6641	65.8393	73.1182	69.9985
1771004_at	2191.05	2346.59	1611.59	1342.47	1145.74	1115.11	1367.65	840.224	495.063	1349.65	1106.16	1201.48	1596.15	1537.65	1756.78	1299.59	800.484	627.45
1771005_at	509.182	488.98	349.346	441.45	806.522	453.534	771.439	462.424	415.543	417.076	530.804	594.715	397.577	486.313	567.092	435.188	468.83	416.76
1771006_at	1149.72	1115.71	1069.27	1066.93	828.125	1138.99	2084.07	1418.27	1690.16	861.714	1285.02	1216.72	880.06	860.038	790.468	642.163	577.924	490.258
1771007_at	888.013	1001.64	1650.48	1064.57	1071.19	1477.88	1017.65	1128.32	3307.12	969.212	1528.06	1379.01	1064.42	1166.16	1190.6	976.128	868.114	910.211
1771008_at	63.7309	59.8972	56.8965	66.0116	65.7273	61.6128	111.458	67.4634	72.0366	71.9741	91.1296	83.6335	80.0605	72.5702	73.9507	57.1509	77.7268	92.4127
1771009_at	4679.49	5311.09	3789.94	5019.44	6395.24	6894.97	4404.39	6843.37	5939.32	5047.25	7836.94	7189.32	4156.89	3795.11	4868.97	3640.97	4399.97	3532.54
1771010_at	18.5168	18.7881	19.2647	21.3781	21.7326	19.7648	23.011	21.3781	21.8918	18.802	21.0365	23.283	20.7289	21.8406	20.9419	26.3909	22.6178	21.7569
1771011_at	57.4856	53.3973	65.361	53.6309	56.288	57.4378	57.7623	56.6503	74.5385	51.6902	60.4318	61.8823	59.5829	54.6587	54.0633	63.8099	59.6226	68.6374
1771012_at	4281.59	4095.26	7720.97	4874.66	1674.39	3354.16	1368.27	2790.23	7115.27	3938.71	1861.89	1781.98	4924.78	4743.78	3588.05	5108.59	3089.66	1960.89
1771013_at	401.202	372.504	253.097	269.075	446.446	190.768	118.106	171.977	135.984	230.918	117.941	132.084	191.302	242.841	272.545	152.13	111.869	133.682
1771014_at	39.7373	37.644	46.0378	40.0404	42.3134	41.4755	55.3396	43.7949	50.417	42.4125	43.8574	46.4422	41.302	33.0037	38.145	51.7755	45.461	93.1672
1771015_at	222.596	266.063	311.544	220.05	148.201	170.184	182.344	182.487	262.94	163.6	154.087	132.086	184.122	235.632	179.32	143.407	154.157	108.936
1771016_at	57.304	68.0152	46.7731	46.2414	52.0156	55.7916	73.8087	68.8923	54.8106	56.0575	75.0086	70.4349	61.2788	78.2401	63.3036	59.2685	62.5505	64.1022
1771017_at	39.8912	41.9185	36.1617	39.2319	41.3341	42.4328	47.7917	48.3213	49.7503	38.4908	44.9022	47.6028	47.1778	45.6847	44.655	49.1809	56.9445	55.7443
1771018_at	93.435	77.1381	90.355	107.13	96.8986	98.0763	166.501	131.368	128.793	118.347	114.521	187.019	117.112	110.8	110.19	115.59	181.729	235.654
1771019_at	961.194	826.506	781.535	781.994	1410.76	1634.27	424.458	896.366	495.399	549.576	1063.58	988.829	709.535	799.15	832.758	542.702	863.313	815.409
1771020_at	1138.14	1370.31	1410.48	1227.45	711.641	1232.16	653.015	1278.32	1124.39	1161.2	823.813	669.48	1035.76	919.637	1622.66	684.707	499.003	544.256
1771021_at	23.8121	21.9631	24.3084	24.5004	22.4616	22.6605	28.3614	24.2922	25.655	24.4728	24.4728	27.6742	26.1994	22.4879	24.5004	29.4292	27.0011	26.8745
1771022_at	3052.48	3303.57	1357.59	2352.65	5619.76	4290.12	166.802	1355.15	335.797	2207.6	1257.09	1420.81	1199.04	1504.32	2556.26	708.646	2038.81	2173.2
1771023_at	543.59	608.709	429.146	336.779	497.717	555.591	348.513	420.156	229.17	379.095	332.981	378.939	390.719	349.947	485.085	345.17	262.085	222.467
1771024_at	63.2721	70.3531	63.7522	73.5383	86.0298	78.7201	125.163	80.2	106.526	80.6079	85.1303	105.823	67.2267	69.4531	67.6271	86.5043	96.1535	132.593
1771025_at	43.0162	42.9282	43.1047	32.1496	50.5737	40.0644	57.2783	43.9246	81.1032	44.7543	36.9794	59.0303	38.956	40.031	40.4934	45.1832	48.49	54.4979
1771026_at	67.5128	65.904	69.3592	55.7162	79.5204	83.2107	117.218	88.9055	85.1604	67.5971	109.79	107.106	80.9562	76.6929	75.6983	137.014	127.375	200.644
1771027_at	6179.04	5724.55	9487.87	5864.65	3833.69	6477.2	2777.37	7030.59	11213.9	5873.45	5624.43	4637.12	5958.18	6429.82	6126.84	5631.59	3101.7	2135.95
1771028_at	31.1894	26.5829	29.6813	28.5004	28.93	31.0038	31.7437	30.6682	33.1905	28.4518	38.664	31.3763	30.7177	29.8613	30.7539	30.5449	37.644	34.925
1771029_at	83.1419	91.769	84.6161	72.1417	95.7222	110.787	181.329	134.988	109.803	118.401	168.532	180.377	111.905	111.228	92.7918	161.207	182.133	189.715
1771030_at	51.3832	61.9894	57.2375	52.5124	56.3599	54.4639	55.1842	50.4471	49.9583	50.479	59.4497	55.2007	57.234	68.7192	62.799	63.7937	57.3474	58.6162
1771031_at	3571.04	2684.62	4076.18	4516.96	4100.69	4168.8	2322.09	3390.85	3911.83	3508.03	2889.87	2478.78	3499.77	3301.36	3841.33	3829.23	3693.92	3044.55
1771032_at	117.194	124.021	126.899	115.379	121.011	111.783	186.322	146.121	145.916	118.441	142.943	145.159	155.594	126.268	120.754	166.32	175.755	149.514
1771033_at	246.331	272.147	265.804	251.196	275.847	252.471	493.869	320.031	354.969	304.901	404.166	486.584	326.58	285.742	270.068	392.664	429.444	498.67
1771034_at	28.0982	28.6152	23.8384	24.0507	31.7117	27.9634	32.2019	26.8077	28.1018	26.8987	34.0584	35.9227	26.6523	32.6109	29.4811	28.6478	37.1334	30.6231
1771035_at	132.329	143.996	151.398	126.932	151.696	133.864	205.281	187.079	165.299	135.061	194.18	215.956	196.713	179.025	201.648	219.693	255.935	209.854
1771036_at	74.1471	86.1333	88.7589	76.2804	76.5662	91.4672	122.743	108.996	95.2816	91.6693	106.272	99.2437	115.476	109.89	91.7333	99.3496	142.498	114.057
1771037_at	47.0994	49.0059	47.6569	42.7607	47.6198	45.3209	69.7663	49.9304	59.4782	46.9443	46.5445	51.2253	48.1553	47.9598	39.0153	49.1045	52.9522	88.8297
1771039_at	33.1325	39.3441	31.1489	30.8991	38.9016	33.6202	49.5392	37.4074	34.8036	34.9226	37.5228	36.5048	39.081	40.1817	37.7073	37.4262	52.9862	36.6567
1771040_at	1460.31	1187.83	1889.02	1788.07	1889.07	1393.9	352.641	755.935	1227.26	1356.16	694.421	670.924	1118.93	1270.35	2212.55	877.358	994.478	782.714
1771041_at	1056.35	1141.68	241.849	1020.42	1486.15	956.556	756.775	692.002	189.479	744.92	839.384	736.444	480.111	817.756	1090.95	228.54	848.165	614.445
1771042_at	1650.51	1916.39	1314.18	1325.58	1504.9	1646.93	939.655	1778.98	1288.02	1453.67	1522.42	1429.87	1312.51	1759.79	1471.48	1217.01	1333.86	1365.68
1771043_at	35.754	31.5403	38.5786	33.438	35.8861	34.1477	45.7023	44.0458	46.847	32.7323	43.6408	45.6685	33.0148	34.4941	29.9549	37.2776	40.4226	67.3068
1771044_at	31.7941	37.6247	34.3098	30.2637	36.1669	34.9423	49.7856	45.174	42.7168	43.6607	49.7095	48.6712	61.879	54.6651	43.2357	65.3043	46.223	53.2284
1771045_at	601.146	587.313	769.535	542.135	553.456	827.244	455.5	663.64	1105.94	412.258	514.952	506.725	577.37	562.239	512.943	594.493	435.579	324.788
1771046_at	758.345	763.698	856.183	724.192	513.869	953.523	669.888	407.623	575.026	545.819	709.313	769.006	513.119	549.666	606.096	358.519	405.647	248.065
1771047_at	34.3548	33.2188	31.6173	26.6834	34.9404	34.7083	39.213	34.151	34.4906	33.9206	38.3873	43.8988	32.0219	37.4093	33.6599	35.891	36.6242	51.3822
1771048_at	98.8146	122.919	102.675	107.958	120.068	128.894	184.034	164.45	148.933	139.41	233.689	195.819	144.894	148.869	150.148	150.114	242.835	154.456
1771049_at	84.8826	91.3804	78.1739	73.1182	94.0726	79.5656	156.844	113.585	133.738	87.8574	106.104	120.445	107.4	100.777	80.6521	128.032	128.651	153.33
1771050_at	84.7887	68.5393	81.6679	73.9565	81.5278	84.6668	196.294	128.935	93.8814	91.4633	137.657	185.605	103.306	85.2637	80.9828	105.549	117.688	156.431
1771051_at	4037.23	5887.87	7921.47	4553.76	3749.39	6101.65	4141.42	6076.22	9493.49	4013.55	6145.39	5625.99	5656.13	4954.14	3177.59	3814.41	6661.87	4936.26
1771052_at	600.505	598.794	454.76	1059.2	815.315	691.656	3367.76	1515.36	1347.71	787.48	2247.43	1305.41	678.725	813.968	767.886	649.869	909.049	763.244
1771053_at	128.777	129.789	130.771	111.017	184.441	123.321	188.432	164.59	183.757	151.999	224.423	197.705	194.021	144.255	147.591	191.373	203.044	340.286
1771054_at	70.48	73.8415	77.828	78.0993	88.7718	79.8536	102.39	96.8071	96.8386	85.6082	110.464	106.914	82.4213	81.049	85.777	92.284	118.624	144.614
1771055_at	8032.46	9473.09	8047.15	6715.35	4746.74	6305.09	5508.12	7377.51	7732.34	7603.31	6640.55	5786.36	8416.39	9311.73	7047.2	8818.74	6266.63	3432.99
1771056_at	27.1896	26.3096	26.3651	27.726	29.3011	27.3161	30.1375	27.9104	29.6334	26.7845	32.0225	32.6848	26.6054	26.1228	24.8897	27.5549	31.099	32.304
1771057_at	3225.1	3473.41	1792.24	3337.32	4650.22	2637.38	1053.74	3038.64	1225.8	3407.25	3020.19	2523.97	3450.97	3157.09	2784.62	2995.88	2109.47	2500.87
1771058_at	502.114	558.548	579.287	563.157	648.091	573.631	1137.79	967.787	816.969	652.758	1058.87	1197.88	842.273	752.369	613.924	981.899	1293.65	1377.01
1771059_at	78.4778	69.5055	81.8835	59.613	68.7783	74.3617	120.283	84.4285	90.9916	76.548	88.007	98.1094	69.1324	71.684	69.6058	84.8211	94.546	91.4025
1771060_at	22.2133	22.9635	22.6388	27.1763	25.1423	21.5576	27.1085	25.8008	27.2381	25.3774	26.7657	28.5086	27.051	25.6648	24.6029	26.6062	30.1155	33.0192
1771061_at	1630.44	1630.73	1660.79	1334.64	1120.2	1612.62	3093.46	2096.39	3794.81	1308.59	1548.16	1536.81	1674.17	1722.53	1620.79	1164.5	1580.54	1315.87
1771062_at	42.0672	42.3009	44.1541	45.3381	49.47	44.6438	43.9586	41.1834	50.7633	39.3283	44.9022	47.0669	44.8465	48.2445	44.7995	62.5944	77.8332	77.6844
1771063_at	37.0978	44.6392	47.0438	34.7307	43.5198	47.5778	56.4564	46.2106	44.3891	37.599	44.6265	42.401	50.7265	41.7194	43.1645	59.6671	52.0786	63.7427
1771064_at	345.338	261.218	463.614	288.8	113.576	145.213	68.4141	136.449	318.093	157.383	51.2152	45.2357	209.339	261.23	263.79	151.748	138.253	97.0717
1771065_at	1209.48	1241.07	724.101	1028.3	1168.32	1211.94	541.784	801.877	382.63	1314.1	690.698	667.677	1051.59	1032.59	1735.8	930.374	1351.93	1194.24
1771066_at	33.2051	37.6868	39.2322	35.6136	39.4371	37.2382	42.4687	33.9964	40.0674	37.7239	31.2175	41.7577	38.7736	37.3821	30.643	44.6326	37.8877	41.2873
1771067_at	1122.97	1204.88	889.036	957.924	425.072	538.749	396.347	870.696	803.555	893.287	230.466	220.52	733.905	1048.2	1233.77	458.769	705.882	196.654
1771068_at	408.273	368.502	463.202	334.514	212.041	186.245	79.0683	95.8434	91.512	236.368	73.4874	68.6962	204.363	224.653	258.154	153.457	109.799	78.6844
1771069_at	896.587	817.071	1234.92	991.162	425.555	818.653	1358.22	1204.95	1976.54	803.067	866.012	865.646	1247.36	1232.2	847.877	1023.43	834.3	534.635
1771070_at	444.307	474.743	510.398	581.183	1229.18	1836.32	756.091	611.064	666.494	495.241	1736.31	1540.66	333.952	377.744	562.815	231.115	883.762	1033.7
1771071_at	35.799	32.1175	35.7794	28.4718	34.754	35.1481	40.3669	36.8278	40.344	31.9775	39.5818	39.8602	44.7607	39.1663	35.6204	44.8079	55.0582	82.8569
1771072_at	49.9976	66.5683	35.4102	27.9466	29.0806	26.4944	22.8047	28.9481	21.5688	27.3785	19.5234	18.4651	25.1798	25.315	22.7421	18.1029	18.8176	18.135
1771073_at	2683.12	3393.44	1233.78	1465.85	1611.93	1186.37	1399.63	1882.1	534.707	1542.37	1072.75	944.62	1446.73	1820.46	1373.59	1050.26	1635.04	750.227
1771074_at	58.244	68.1928	55.4662	68.1763	64.0731	64.3727	82.2002	71.9362	58.5819	68.7137	77.463	74.6153	75.2865	73.963	62.741	70.5232	69.3658	75.541
1771075_at	1587.77	1836.38	923.821	1611.8	1842.22	1606.14	125.744	1308.12	288.543	1687.06	1020.25	776.964	1053.65	1130.97	1687.62	810.546	505.264	1001.35
1771076_at	3413.08	4104.52	2357.2	3209.44	2105.62	2636.76	372.62	2461.03	529.992	3567.41	1157.46	970.719	2846.03	2388.38	3621.79	2034.57	1101.35	1012.37
1771077_at	22.1872	27.6213	25.0379	21.3106	26.6541	22.2753	22.735	22.9022	26.3552	21.4468	24.3388	23.8506	22.4766	22.7549	20.9091	25.6075	20.9133	27.8631
1771078_at	1519.51	1912.97	798.06	757.256	1049.18	956.689	1535.09	2369.63	991.54	689.368	1050.06	971.436	1141.02	1395.77	809.874	1270.46	1198.7	952.464
1771079_at	2883.75	3194.2	4214.65	3095.25	2362.11	2855	756.888	1346.85	2531.63	1998.83	1116.8	1130.6	2265.66	2088.57	2197.63	1999.62	1663.46	846.745
1771080_at	166.761	166.899	173.151	145.983	192.501	177.045	416.616	308.113	196.155	194.766	319.775	316.564	261.926	257.309	181.133	311.427	431.144	427.461
1771081_at	676.457	807.654	370.854	576.078	431.356	806.745	802.458	1054.87	397.562	726.591	883.212	832.146	554.742	496.585	929.854	369.484	172.655	172.602
1771082_at	160.149	116.21	149.757	198.832	179.176	167.986	270.912	228.935	262.955	183.678	215.846	280.682	219.389	226.807	204.926	271.168	379.265	512.789
1771083_at	50.5557	40.2449	44.3842	52.5131	81.1103	54.1169	62.593	53.9714	58.0021	43.2025	63.4761	68.4803	49.8825	45.874	45.5289	61.4709	73.1182	89.0305
1771084_at	209.671	180.321	403.341	222.918	199.153	260.401	148.01	183.231	377.147	171.352	194.645	137.635	195.596	199.84	193.633	170.197	198.05	135.579
1771085_at	19921	20486.9	19815.3	19918.9	17701.6	19565.8	20669.5	18679	20089.6	20380.5	19807.4	20288.5	17999	19031.1	17296.9	19267.1	16807.2	17690.2
1771086_at	1005.01	902.771	1011.39	878.018	844.378	949.767	1353.31	1075.59	1047.92	1033.68	1094.33	1304.92	1120.78	1176.95	864.15	1189.94	1307.96	1124.46
1771088_at	2150.4	2276.08	962.033	1239.21	1808.4	1052.69	355.329	790.943	233.835	1507.59	580.163	499.131	996.57	1107.31	1397.85	807.415	789.38	738.861
1771089_at	239.769	277.877	229.69	216.509	301.369	247.169	669.832	432.3	403.202	317.171	434.475	573.919	454.886	378.013	334.634	553.119	542.042	524.146
1771090_at	541.851	449.334	469.555	561.485	628.427	615.529	734.714	472.258	522.779	454.98	557.497	603.826	520.898	371.582	572.415	484.231	389.431	522.667
1771091_at	186.739	1181.69	18185	397.306	23120.4	24122.3	451.688	3418.54	12183.8	369.781	24029.1	24087.3	187.725	1181.84	257.448	615.146	6978.46	23205.7
1771092_at	76.4464	59.3166	82.1099	79.8583	68.2709	80.7664	102.835	87.7242	82.7541	70.8518	75.9573	98.9939	99.8748	84.8526	79.7822	99.8045	88.5959	133.233
1771093_at	84.7816	81.0903	90.9933	78.8327	83.4659	92.7318	178.033	108.507	147.545	93.752	105.357	107.955	97.1423	99.4983	96.8816	142.087	159.304	178.375
1771094_at	68.5251	72.6725	62.9075	70.2211	88.6831	78.6826	99.5075	103.937	99.0205	77.2568	103.93	103.156	90.2524	87.8167	85.853	98.7756	115.104	211.794
1771095_at	1250.78	1228.6	2890.64	1953.1	1092.91	1544.49	523.857	1204.46	3151.37	1808.46	1246.78	1400.33	1222.84	1179.93	1503.26	1194.7	795.375	711.718
1771096_at	33.4227	31.4904	31.4371	29.5535	33.9703	33.1501	34.192	30.4924	32.8744	29.7044	32.5579	38.998	38.2712	32.9168	37.5381	32.5018	31.5729	34.1594
1771097_at	148.995	131.204	166.87	141.82	191.193	149.848	257.177	243.216	282.504	189.67	187.349	279.534	187.982	199.935	139.93	379.334	292.07	468.47
1771098_at	38.3701	48.5128	44.0662	46.2305	55.3881	45.0948	52.6537	57.9033	56.6219	49.7103	58.904	61.0135	49.2604	49.017	46.1646	59.4823	75.7194	61.5925
1771099_at	55.0561	67.1193	56.0663	50.0363	65.6089	55.09	106.979	97.832	62.3018	61.8742	105.091	82.4942	74.4333	83.9874	66.2528	72.9204	69.6809	78.9651
1771100_at	600.572	552.48	843.583	910.478	535.411	893.702	860.141	797.897	853.298	892.248	700.984	685.794	594.535	707.758	965.202	533.98	410.746	406.753
1771101_at	818.212	958.743	1085.79	715.173	747.921	1009.7	1477.6	1553.32	1566.93	657.374	1020.91	1044.86	652.624	675.91	766.684	615.481	675.712	329.533
1771102_at	140.967	153.425	148.066	143.177	143.088	137.412	204.132	163.157	149.233	155.365	161.506	156.509	141.994	192.779	170.512	155.634	164.04	172.904
1771103_at	6975.36	4856.5	2260.16	5498.25	2317.27	2157.27	916.42	1630.09	498.222	5879.19	438.797	845.113	4637.71	3025.31	5026.37	1809.5	1699.92	1276.45
1771104_at	196.216	127.149	156.747	196.33	162.407	117.56	89.3115	69.95	75.6827	148.083	109.096	60.2873	116.059	82.7026	191.922	66.5039	61.8115	46.8571
1771105_at	41.075	39.1077	51.6902	38.3221	46.4546	35.4797	56.0358	47.7837	56.8432	42.0756	46.5709	43.6844	38.1804	43.3464	40.3263	48.1655	53.2429	48.8333
1771106_at	17288.3	16395	15225.6	18267	17277.5	16174.1	12818.2	15112.2	14825.1	16376.7	17076.3	16589.3	16621.5	17076.6	16527.2	17393.4	17560.9	16782.1
1771107_at	35.2964	32.2938	41.5085	33.5394	38.9084	41.3488	51.7443	40.0871	40.9299	37.8338	49.1318	43.1553	35.5994	42.3497	38.4169	40.1331	44.3345	50.6033
1771108_at	6855.26	6763.14	4865.39	8188.29	11445.3	9024.04	8094.47	7483.15	6112.01	7023.7	11050.2	10251.8	5933.47	6946.16	6494.63	6099.79	8118.4	8016.21
1771109_at	307.151	395.591	553.712	439.845	289.945	430.646	1373.79	941.48	1599.48	438.018	615.102	446.564	382.16	365.944	633.936	395.146	581.174	422.058
1771110_at	98.3775	104.593	125.912	99.0804	110.847	122.042	192.656	173.229	143.834	133.445	174.506	174.371	155.425	169.574	156.139	182.532	179.418	177.107
1771111_at	47.4054	43.6311	50.7331	36.1544	44.3139	43.7034	50.543	54.5755	57.5974	51.2584	51.039	60.0353	55.5745	54.138	48.1104	47.3596	47.5812	48.1917
1771112_at	1477.29	1495.99	1376.17	880.974	1267.8	698.958	1220.26	737.525	612.517	890.48	584.544	675.319	876.61	882.055	997.404	705.286	967.813	652.547
1771113_at	25.5664	28.9574	32.2573	26.5912	30.6878	26.7272	37.9678	28.4731	36.1637	29.4033	28.0541	36.6018	29.2407	29.3719	30.2159	31.7539	34.086	35.4672
1771114_at	299.455	282.348	349.869	300.609	331.474	337.174	680.736	464.576	639.631	386.357	481.561	549.407	383.637	327.035	262.467	553.538	528.665	831.424
1771115_at	51.3333	57.5233	55.3419	55.1507	65.2351	72.2877	90.6953	78.2017	58.5471	65.451	82.2915	114.634	75.2431	70.869	56.7881	64.4926	80.2312	79.6019
1771116_at	97.3663	71.7883	101.275	86.0143	114.414	107.992	194.525	145.765	177.783	99.2036	121.694	174.298	129.228	133.128	93.8598	169.412	166.039	250.042
1771117_at	4355.53	5318.68	3459.38	4834.31	6960.44	6067.22	11827.8	8499.71	7683.4	4010.14	9144.93	8452.37	4086.69	4505	3881.17	3776.31	5300.46	4683.01
1771118_at	17.7359	17.4122	17.4063	24.4579	19.5906	21.2878	18.5426	18.4116	18.7451	16.9779	18.4642	18.7588	16.3691	18.7834	17.122	22.7089	18.8117	18.8253
1771119_at	986.167	957.716	1648.16	1242.44	725.953	614.765	329.185	493.943	979.152	893.402	477.066	393.681	782.699	786.611	787.583	741.361	703.789	336.729
1771120_at	10800	10152.5	8556.77	12713.9	11801.5	11611.7	12366.8	14458.4	12972.3	10326.4	15290.2	14110.7	11803	12695.8	10773.6	10740.1	12987.8	13220.6
1771121_at	57.5984	59.6238	59.1467	62.5041	70.3741	61.5643	114.689	73.1182	86.9345	73.0087	80.3558	89.9825	79.0882	89.9217	75.8155	91.6536	100.374	113.895
1771122_at	684.421	694.857	710.905	698.626	806.171	690.721	1272.23	1120.77	1195.39	892.744	899.258	1238.57	1125.69	973.086	861.579	1264.69	1043.86	1238.57
1771123_at	36.9443	31.6222	42.9867	30.2637	35.4959	37.7921	35.5254	33.2497	35.8222	33.1834	32.1547	38.3643	31.3984	31.2915	28.3457	38.9634	29.2413	38.5292
1771124_at	42.0669	52.7033	44.5901	41.7506	43.2861	39.003	57.0464	54.2912	54.4047	50.2913	64.0523	52.63	61.6238	64.8311	64.6286	67.4661	74.1522	64.1737
1771125_at	4230.51	2815.89	1966.64	4933.42	1977.6	2937.3	4154.98	4190.83	3360.79	4099.11	2550.17	3254.72	3694.81	2166.58	3799.82	2678.13	1368.24	1431.78
1771126_at	6716.67	5736.21	8368.97	4915.9	2613.06	1752.62	422.823	1812.9	1958.45	4759.81	612.21	638.741	5550.32	4932.74	3683.35	6692.01	1472.57	940.097
1771127_at	16.5793	16.4224	16.5463	16.5136	16.878	17.6674	17.8792	17.8079	17.4599	16.5365	19.3156	19.8479	17.2334	19.3089	17.1745	21.927	24.8542	17.0019
1771128_at	80.7454	76.248	70.505	70.6935	72.6515	82.5509	154.779	96.416	117.496	74.3678	97.6292	97.4395	89.3382	73.8996	64.929	93.6575	121.746	118.855
1771130_at	111.344	136.461	126.115	99.5752	125.051	138.398	204.073	176.794	147.593	136.097	174.707	196.771	166.305	150.248	156.297	198.143	171.805	224.907
1771131_at	27.3638	25.8631	26.3856	34.7032	30.5333	29.6208	39.1823	29.6032	32.7648	28.6052	31.4175	40.4623	41.1622	35.6531	31.1479	33.4308	39.8478	40.0535
1771132_at	36.9297	36.3035	41.2596	37.2722	39.0692	37.1911	46.4711	41.2596	55.1843	44.5385	43.8965	59.6681	44.1345	41.2343	34.2263	50.555	54.2018	52.2348
1771133_at	3145.04	2235.65	5176.5	2642.35	785.102	990.894	200.789	717.762	2452.93	1782.7	317.538	288.311	2236.2	2107.28	1583.43	2656.72	1003.68	616.601
1771134_at	51.5204	53.1627	48.3791	48.0837	49.9005	53.6885	62.4022	47.0479	51.892	48.2636	48.6261	56.7384	45.691	58.1943	44.779	42.6584	59.0423	73.6893
1771135_at	7179.7	7952.87	11180.9	7694.45	6432.9	8259.31	7012.92	9136.04	12381.3	7345.54	8769.65	7806.12	8386.37	8110.87	8239.04	6759.48	7584.07	4617.31
1771136_at	42.71	40.2398	45.981	42.6093	47.135	59.905	66.1761	46.9058	69.1205	47.3427	67.7103	63.0626	53.5068	45.4391	42.3379	57.3917	53.1372	57.0143
1771137_at	302.787	312.915	332.648	487.256	322.119	465.883	350.56	275.605	384.231	484.417	510.212	357.773	242	251.54	261.163	188.158	220.936	413.884
1771138_at	170.035	126.682	97.4156	95.5223	87.8372	170.947	97.6151	172.316	125.738	85.6064	116.49	105.068	90.0315	92.0688	71.1809	87.7815	49.3918	61.5551
1771139_at	1645.77	1878.8	1173.1	1521.17	1448.05	907.926	453.923	478.735	211.948	1842.82	556.419	406.219	1238.35	1146.91	1485.18	888.887	533.952	416.774
1771140_at	1803.01	1855.75	1356.43	1057.92	795.44	552.424	318.959	535.235	202.215	1079.82	320.495	270.408	1113.99	1026.92	1271.41	705.543	311.607	167.209
1771141_at	4862.54	4060.02	8881.33	3297.42	2658.94	3149.04	2101.81	3233.46	4877.7	2933.89	1928.64	1963.48	3868.93	4311.19	3959.25	3514.78	3340.61	2634.81
1771142_at	47.4083	42.4266	37.9007	35.597	43.5576	43.4142	58.5317	52.8841	53.5705	41.1488	45.3836	55.841	48.6126	42.1821	45.178	60.7384	58.3721	49.2602
1771143_at	504.535	351.446	261.296	364.433	212.69	472.091	219	276.018	146.385	296.322	113.634	304.856	295.102	211.182	657.146	99.7865	150.819	176.825
1771144_at	47.6618	51.4257	42.549	55.3644	55.1112	47.9393	63.1628	62.244	57.0798	49.9718	57.0031	58.3477	75.3211	60.4318	61.8734	73.354	64.999	81.1755
1771145_at	1318.89	1511.79	2436.73	1475.37	802.61	1267.37	655.128	1196	2165.8	1067.98	736.834	732.757	1092.92	1372.89	1118.68	1111.69	680.575	363.952
1771146_at	53.9319	60.4806	65.5215	68.2799	59.3142	61.9361	94.2602	71.1895	71.7684	61.5553	64.6229	77.679	56.07	57.506	59.8099	81.9677	71.7867	87.4439
1771147_at	796.918	894.138	1175.1	510.039	490.892	429.371	352.429	406.17	517.788	365.579	296.481	260.441	489.065	531.362	518.067	474.654	307.312	187.812
1771148_at	896.442	1072.72	948.137	806.03	1843.48	1461.72	1150.1	576.812	542.813	811.811	894.452	820.545	786.322	707.933	861.469	601.123	578.719	714.252
1771149_at	140.178	109.38	95.0241	119.78	134.819	123.963	140.22	141.603	110.737	133.826	162.18	139.497	147.47	166.695	141.078	140.586	150.259	158.969
1771150_at	1686.22	1710.92	1225.38	1088.4	949.066	912.019	884.723	913.202	525.963	1094.05	344.869	398.061	1152.21	1048.22	1300.18	695.924	743.135	455.146
1771151_at	1440.27	1195.73	1538.48	1175.59	2075.42	1463.59	632.425	853.784	1264.09	1027.33	1015.47	1239.42	915.638	1074.87	1340.1	833.238	1201.93	1367.57
1771153_at	1089.33	1264.19	690.646	1183.31	4647.41	5227.47	1192.08	1576.67	614.428	1289.11	3968.24	3774.66	799.296	1373.65	2138.67	421.454	2870.6	3497.28
1771154_at	401.215	444.088	1096.34	635.416	356.264	477.035	584.146	607.4	1471.38	505.924	431.924	414.84	479.227	513.98	542.441	457.98	547.96	382.944
1771155_at	85.8808	104.538	87.0889	75.7491	114.452	115.331	190.463	131.917	130.626	99.9968	145.608	174.215	94.5299	116.198	108.269	104.033	167.178	176.767
1771156_at	28.936	34.6706	33.7331	28.1725	33.6481	34.1661	37.1911	34.3429	36.8615	33.5825	42.4874	40.611	33.9261	37.0585	29.9131	35.3207	34.2263	47.868
1771157_at	29087	28668.5	28288.9	28174.6	26139.5	27161.4	28285.6	30105.9	26000.5	30215.3	26801	27097	30734.3	31142	29579.1	30867.3	27795.4	28853.7
1771158_at	1386.03	1368.48	1608.36	1049.64	1237.13	1131.98	799.752	1496.21	2029.21	689.269	948.469	830.829	1525.35	1534.6	992.508	1442.28	1586.36	539.284
1771159_at	2492.21	2679.05	4525.24	2688.8	990.933	800.369	604.972	891.713	1575.72	2225.14	484.225	371.151	1841.82	1787.18	1542.13	1860.11	1036.31	572.629
1771160_at	1628.52	1597.48	2456.8	1864.48	1895.54	1781.8	1214.68	1711.07	2690.21	1508.29	1457.09	1283.09	1380.94	1393.83	1644.98	1446.04	1582.28	697.412
1771161_at	46.389	50.0976	42.498	46.1678	54.5809	52.3055	61.3325	57.5715	57.0799	50.0673	70.0505	58.1996	58.241	51.3425	60.7181	75.5093	66.5984	57.5331
1771162_at	546.239	615.907	701.745	426.99	311.796	237.151	150.663	197.485	225.579	345.348	113.588	108.662	430.718	424.662	349.196	420.406	139.372	119.385
1771163_at	92.3785	86.8689	82.3212	78.6491	86.0908	88.0962	123.531	111.412	118.905	97.5528	103.787	134.993	119.491	128.944	91.7991	145.144	126.063	106.228
1771164_at	24.931	25.2269	21.8099	26.5826	29.6053	28.2153	39.387	36.5031	27.5549	28.1284	31.0249	49.605	35.9459	33.4022	31.8897	47.4746	44.7965	50.2803
1771165_x_at	65.9704	74.2065	58.5543	43.4673	82.1376	95.5223	76.3454	105.057	78.8006	50.0825	107.982	96.6869	54.2405	52.8483	49.3034	69.1521	53.9111	82.4779
1771166_at	79.8146	101.569	69.8312	85.748	92.0163	93.9511	96.4452	77.8637	85.6874	88.3802	108.867	95.7123	93.7504	96.0384	95.8658	90.6064	87.4768	107.873
1771167_at	1493.31	1656.23	1485.78	1690.11	2326.84	2740.1	274.691	1073.51	1022.04	1454.6	1213.57	1111.94	1062.07	1122.26	1510.34	899.88	798.392	986.194
1771168_at	65.3123	68.3871	59.1577	77.0248	73.9633	67.1045	83.2234	71.3274	65.7935	65.5527	116.663	79.6011	71.7904	69.9829	67.1978	100.866	71.1429	92.7196
1771169_at	23769.4	22984.5	24840.9	23966.1	21954.1	23540.7	20130.8	23398.5	26665.9	23128.4	22847.8	23308	23083.6	23026.4	21877.6	23355.4	21051.3	19359.4
1771170_at	857.178	892.944	1082.48	845.813	488.285	1042.71	490.647	898.187	1805.37	860.589	1025.12	747.964	923.765	994.759	883.37	603.409	419.324	638.075
1771171_at	5887.91	4331.02	9244.57	8184.54	3649.37	6644.35	10472.1	5602	11225.6	6353.21	5599.58	6209.71	5249.59	3891.11	5816.44	2988.98	3753.8	2663.87
1771172_at	1901.49	1963.65	2066.75	3021.41	1793.71	2012.18	638.813	1170.95	967.5	3140.17	1185.11	1111.99	1725.61	1542.55	2194.81	1675.27	1319.87	1065.13
1771173_at	4385.08	4697.14	4729.54	3571.09	2107.27	2054.57	3615.83	2002.76	2585.78	3596.72	779.292	777.279	4055.81	3662.28	4541.26	3511.94	1983.42	1322.55
1771174_at	91.5223	88.0787	102.558	74.6573	118.615	100.639	170.183	108.862	172.166	91.4902	115.371	115.498	99.6397	99.7489	89.8832	134.464	150.732	209.892
1771175_at	57.5448	63.5749	54.2508	40.101	50.7963	61.687	105.407	89.5755	68.0441	64.2135	93.4169	83.2544	63.4545	63.5749	58.7937	84.5357	67.5365	70.7171
1771176_at	10130.3	8844.13	9131.55	12161.9	10883.7	11259.2	11439.7	12476.6	12146.7	10174.3	12271.7	12268.7	8600.22	8905.6	8812.55	8586.74	8548.04	4717.31
1771177_at	2866.48	2929.59	3414.08	3332.38	2072.51	2938.54	3617.13	2360.33	4782.26	2607.54	2645.89	2800.73	3298.59	3430.31	2917.83	2493.1	2347.71	2318.59
1771178_at	132.647	135.767	178.725	132.259	183.685	164.652	241.324	216.962	237.43	204.155	185.382	243.414	200.828	181.699	179.524	246.911	260.489	271.349
1771179_at	4763.3	6821.28	2436.24	5440.84	6333.44	6173.24	8755.05	8280.93	3742.22	5250.43	8483.25	8101.7	4548.94	5388.63	4808.51	2824.99	3677.74	3702.66
1771180_at	150.824	150.731	120.426	155.586	130.264	132.061	203.182	188.74	165.888	151.575	206.028	223.291	175.546	164.156	147.031	175.212	150.078	184.832
1771181_at	16.0523	17.6249	17.1464	19.8198	16.9569	19.0435	17.2015	16.9399	16.3613	17.4203	16.8675	17.0454	17.8942	17.1949	16.0088	19.5031	17.7777	18.1589
1771182_at	255.321	313.663	349.02	253.908	370.758	380.474	825.479	557.507	523.764	422.806	730.515	852.554	482.758	452.2	348.666	636.164	717.552	888.072
1771183_at	17503.2	14748.4	18402.7	18999.6	17760.3	20058	15978	14263.3	19678.1	19829.4	18360.9	19479.2	18463.9	14369.8	19157.6	16116.5	16385	19244.6
1771184_at	732.702	779.708	942.801	478.677	274.433	206.061	78.9881	203.625	223.499	407.092	90.1842	97.3874	453.163	530.98	441.088	364.87	185.424	88.4807
1771185_at	37.2545	34.2199	33.8019	38.4643	37.5287	33.1703	40.9231	37.6049	35.5404	33.0641	35.3719	38.4191	42.5351	40.2092	39.9013	40.2714	49.8003	42.564
1771186_at	985.202	775.35	1563.08	1255.17	697.436	873.232	547.132	523.535	1299.04	931.056	457.24	475.832	876.365	1106.81	1226.3	789.378	986.525	814.839
1771187_at	1592.73	2017.12	1713.6	1877.57	3971.12	4672.13	2425.9	2795.49	2741.37	2004.7	5132.54	4397.2	1291.77	1467.52	2057.98	875.107	1588.71	1418.38
1771188_at	1333.34	1550.03	1170.05	1379.24	1713.18	1742.08	1794.92	1385.39	1134.65	1586.68	1333.25	1180.99	990.611	1020.29	1805.47	845.481	1101.61	947.235
1771189_at	721.006	657.033	713.631	771.462	687.063	962.245	523.691	670.174	637.704	765.317	544.545	686.06	511.877	470.813	835.416	332.411	697.923	476.135
1771190_at	1015.37	1481.07	4795.5	4605.12	2766.72	3813.99	1094.57	2112.37	4451.95	3740.15	4221.16	4121.94	1741.99	1463.7	3939.77	2107.87	1845.54	2317.97
1771191_at	1697.88	2062.79	1821.1	1523.02	1418.47	2077.1	2406.98	2724.2	3301.92	1913.42	2314.3	2147.22	1804.02	1809.11	2573.51	1217.05	1855.98	1137.29
1771192_at	103.071	87.7993	80.407	66.0118	81.1178	125.009	126.625	126.113	99.371	74.0037	186.566	137.59	82.4242	98.6739	58.1509	88.394	73.6499	140.465
1771193_at	6991.28	6586.89	5498.74	9182.41	6951.38	8003.43	14512.7	11218.1	10508.7	7241.69	11083.7	10183.9	5877.72	5816.26	5204.12	4493.66	4881.54	4008.24
1771194_at	62.5621	47.5734	60.319	58.745	61.3032	67.3631	67.247	55.6416	88.9053	56.65	53.6656	63.5746	62.5267	55.7411	59.9458	74.2526	78.2271	171.293
1771195_at	513.173	474.368	605.405	565.297	447.262	482.64	377.838	465.735	711.706	505.992	438.451	456.2	450.035	467.039	524.959	393.517	331.065	395.078
1771196_at	978.359	897.42	1364.63	1505.18	1350.86	1172.58	480.494	853.965	2071.32	1123.56	825.008	755.036	913.928	904.919	1020.33	709.512	757.104	517.48
1771197_at	1278.7	1423.93	1096.66	1109.49	1702.59	1820.81	966.183	1100.54	1181.75	1106.51	1419.55	1399.66	1022.78	1063.93	1352.4	832.052	1500.23	1076.24
1771198_at	40.1053	49.8896	46.2007	44.931	48.1291	39.1432	52.4223	47.8805	72.0683	47.9512	55.9988	54.9355	47.3595	49.4215	44.4036	57.827	63.1069	78.5821
1771199_at	3824.2	3435.02	6878.97	2971.02	2453.33	3459.81	5420.3	3672.14	8207.43	2362.56	3043.04	2895.74	3488.64	3808.24	3413.09	2845.81	2729.65	2175.07
1771200_at	531.784	588.959	372.397	414.47	874.049	363.702	71.4827	208.131	73.6764	512.974	158.23	169.069	346.794	358.36	462.909	359.715	122.655	171.398
1771201_at	109.137	117.035	124.477	115.823	140.307	121.263	214.029	180.798	161.36	147.876	170.343	246.454	181.505	140.388	119.071	189.522	236.949	407.877
1771202_at	3261.29	2926.79	1730.38	3999.86	4854	3479.29	1685.64	2599.91	1304.11	3122.15	3189.96	3019	2517.83	2200.05	3433.51	2142.47	3020.86	2857.21
1771203_at	92.4239	100.973	80.9585	82.4898	92.3681	106.733	159.624	128.111	115.792	97.22	108.764	153.405	91.8096	122.614	84.8493	129.822	132.033	94.1821
1771204_at	355.246	428.98	147.144	225.732	191.835	228.768	160.647	272.15	101.482	197.097	145.863	188.995	231.077	270.422	235.56	139.197	194.163	129.495
1771205_at	72.494	72.5877	83.3052	81.3155	97.7381	72.9499	127.143	93.6777	133.182	83.3066	99.2706	126.159	99.3123	76.4846	76.284	120.759	130.114	135.714
1771206_at	5395.16	4679.02	3834.71	6874.79	9331.26	6541.22	1648.55	4609.81	2386.41	6005.59	5263.97	4901.22	4124.25	4241.98	5285.32	4332.19	3381.23	3015.88
1771207_at	43.9582	37.7685	46.3942	44.9597	44.2243	44.0426	79.3252	50.3183	54.8437	46.6505	58.4357	54.278	52.3897	51.9831	42.5229	51.3896	59.1987	78.1494
1771208_at	42.8941	43.3793	46.6765	58.0658	45.6557	39.7351	73.3335	44.5103	46.9898	42.8655	46.5839	51.3894	54.4399	49.1624	38.9625	64.6313	41.0989	47.864
1771209_at	5361.41	5552.26	5338.59	2879.67	2820.21	2403.53	3650.61	1900.62	2445.57	3430.62	1937.37	1749.86	3653.35	3794.25	3894.09	3191.2	1522	1169.81
1771210_at	44.9777	51.0215	57.0292	58.7567	61.4398	64.9147	64.1091	57.5621	68.0569	64.1926	77.3836	72.6203	67.502	65.5441	58.5377	80.1741	71.3234	70.1084
1771211_at	16863.6	19190.1	17606.4	17608.6	29454.7	21590.5	25844.8	23852.9	22123.6	19561.2	30943.7	28344.4	20280	23047.8	19577.8	19704.3	23509.5	26017.4
1771212_at	375.661	525.523	384.324	365.665	894.38	1127.07	1251.71	733.617	622.814	502.698	1221.69	1258.13	367.663	482.146	598.093	305.059	312.079	404.427
1771213_at	24.6984	22.3019	24.4701	24.3644	23.687	24.2631	27.3114	24.2244	25.054	23.6837	23.9821	26.4477	22.0113	23.9053	21.4207	28.5034	31.0072	36.5544
1771214_at	1541.42	1356.01	564.59	1561.08	2663.98	2866.89	3440.72	2121.13	1065.87	1234.69	3218.62	3528.17	931.496	1199.3	1827.26	668.308	2103.8	2050.24
1771215_at	4653.34	4435.34	4169.28	4273.35	5168.96	5388.81	1174.9	4041.98	1982.38	4581.79	3234.01	3250.62	4195.27	4127.14	4304.96	3761.16	2779.18	2565.54
1771216_at	25.5515	25.7434	26.9271	22.7734	24.0237	26.4945	29.4886	25.8117	24.6038	22.535	25.0233	30.6413	24.3176	30.4465	24.9008	26.293	30.8653	27.2746
1771217_at	3297.74	3103.18	2186.24	2659.83	2560.85	1447.26	333.78	882.922	573.329	2506.33	962.975	800.191	1902.09	1860.47	2307.39	1573.22	1244.09	1181.61
1771218_at	5925.7	5434.15	5269.52	7918.76	8489.32	6448.68	2570.46	5562.93	5564.28	6250.15	6538.91	5548.73	4705.16	4938.9	6030.86	4985.81	4595.12	4991.31
1771219_at	1518.92	1436.69	1700.34	1501.98	1288.55	2039.44	1298.33	1255.86	2538.42	1176.94	865.026	572.282	1325	1711.59	1743.11	804.129	1417.56	491.539
1771220_at	930.923	838.204	966.742	1502.85	812.856	870.873	244.17	604.083	678.593	1204.29	498.921	426.747	903.396	893.54	1184.76	950.014	555.793	401.518
1771221_at	15.8097	15.7678	16.0573	18.0521	16.7275	17.0103	16.8014	16.6457	16.2088	16.2608	17.3498	15.6858	17.1308	17.143	16.2987	17.6486	16.1315	18.4397
1771222_at	1478.75	1082.26	1130.76	1188.87	1052.76	1037.82	347.616	898.482	860.215	1076.02	398.657	427.576	620.462	653.824	1657.07	414.591	969.448	668.248
1771223_at	112.811	97.7014	110.065	95.7277	170.377	126.181	296.104	232.883	214.825	170.989	202.803	272.76	128.612	130.566	113.655	237.081	297.182	251.74
1771224_at	75.3017	79.7612	75.4558	78.5825	78.9976	78.1089	130.74	91.3217	110.913	85.6989	99.0937	93.0269	94.0288	76.3393	86.1477	104.979	97.0296	83.5933
1771225_at	270.676	282.859	253.653	230.009	298.303	263.716	488.606	433.995	351.475	325.37	424.375	520.758	408.505	400.256	326.276	605.861	521.257	410.072
1771226_at	33.5417	31.2978	32.8101	38.293	41.3976	35.9365	45.2121	36.8236	41.4653	38.7571	39.2931	40.4998	38.422	36.9616	33.4158	42.7788	43.7088	52.1013
1771227_at	6593.21	6997.04	6882	5784.9	3310.92	4907.92	5236.81	8039.09	6626.39	5687.63	4740.95	4122.07	5359.54	5273.76	5183.06	4248.57	3076.79	1871.95
1771228_at	218.267	188.926	227.526	224.233	209.981	269.267	308.433	259.603	263.663	207.616	287.762	363.642	292.196	256.183	265.554	301.039	327.492	465.929
1771229_at	75.6768	86.8492	85.6359	74.9913	84.2526	84.8017	175.325	134.372	110.487	84.2929	115.427	105.641	98.5372	93.8518	88.4916	134.608	126.029	109.471
1771230_at	998.932	1268.48	691.424	862.666	568.884	518.368	112.086	270.688	120.648	870.636	214.913	182.583	680.605	641.485	649.713	429.587	119.902	82.8569
1771231_at	674.893	661.702	1148.59	987.758	683.037	968.628	854.399	721.535	1248.19	737.448	782.211	788.926	476.264	577.578	910.497	480.632	621.09	418.744
1771232_at	22.5305	22.2176	23.9644	21.0741	24.7817	23.0112	29.1348	24.7492	25.7941	25.2785	27.0655	28.9169	24.7616	20.3158	23.1416	27.9087	29.355	25.0226
1771233_at	269.197	321.297	259.222	265.594	225.232	254.356	139.364	152.577	157.816	215.882	118.099	105.412	163.659	157.303	187.577	123.864	79.8183	86.6486
1771234_at	2243.91	2134.84	2813.11	2582	1634.4	2409.9	1741.09	2474.88	2628.05	1970.04	2077.14	2078.36	1977.59	1941.47	1766.2	1726.79	1307.77	647.337
1771235_at	43.3098	40.7916	41.2817	33.8452	36.1803	41.3348	48.3368	48.4531	40.8061	40.2998	47.7916	43.9412	44.8294	44.3625	40.4894	47.2654	48.4531	54.8109
1771236_at	2606.84	2820.64	2798.15	2703.99	3943.03	3890.7	1169.81	2548.84	2472.58	2181.6	3719.53	3196.91	2709.09	2717.56	2667.01	2708.89	2145.65	1844.85
1771237_at	36.145	33.7329	34.3476	32.8543	38.3649	31.4256	39.3184	36.2705	42.0215	36.2374	40.2042	34.8859	31.3351	35.625	34.5962	34.2375	42.1428	27.3706
1771238_at	25.8502	30.0137	26.0802	27.269	30.3454	28.0985	37.7239	29.9463	31.0954	27.6506	32.8436	36.22	32.4623	36.1583	31.982	31.2456	48.8714	37.2955
1771239_at	48.0948	50.2024	48.1305	64.3438	64.2739	53.2828	80.1421	57.7167	86.8689	50.5823	64.7713	72.7296	65.5041	60.2129	56.2453	115.789	80.5218	172.507
1771240_at	659.81	728.895	939.552	821.98	741.183	682.659	687.552	673.176	901.183	752.146	740.771	826.86	667.599	778.224	830.635	711.956	747.265	691.015
1771241_at	92.7063	92.0775	122.833	82.6526	105.279	86.8933	164.701	122.789	180.279	91.2647	110.165	107.422	106.836	87.5879	108.787	133.021	145.306	216.58
1771242_at	36.9551	32.4574	35.9251	38.4191	46.6943	47.0559	57.6897	42.7888	42.0393	42.2503	71.0153	50.8208	33.5091	36.388	29.5918	30.05	48.4975	59.1038
1771243_at	51.5199	60.6561	54.7389	48.5397	56.6371	58.5132	99.6495	68.6641	56.5858	60.9663	91.1186	111.857	77.959	81.7623	65.8257	80.8018	84.2357	85.0522
1771244_at	20.5559	20.0763	20.7309	22.2479	22.6683	21.424	20.7853	20.8392	23.2826	22.924	24.2313	24.7986	22.6925	22.6683	23.3745	23.1246	23.5061	29.6892
1771245_at	40.6066	37.0114	34.9193	33.5386	35.7801	34.0698	36.5961	35.9883	36.447	34.1374	40.5269	36.8301	40.6953	40.7084	36.2392	42.4864	39.6304	36.7294
1771246_at	6275.43	7679.88	5186.9	5700.41	5091.85	6995.26	6576.36	8265.57	5494.98	6305.02	6605.79	5920.44	5528.56	5256.95	5983.7	4088.37	2352.35	2275.98
1771247_at	45.5233	45.8111	43.4893	38.4447	49.7725	38.7024	48.183	53.079	48.2296	40.9254	56.7066	52.7878	59.2777	57.2733	52.9782	56.9619	55.1419	83.7477
1771248_at	48.1304	42.5983	41.5479	35.9673	48.3424	41.8388	48.3769	50.0409	48.7019	44.6794	44.9517	59.7886	53.8379	48.0317	44.6711	53.2251	55.6176	61.4914
1771249_at	3288.53	3578.7	2108.65	2502.72	2876.1	2644.53	829.185	1390.18	430.854	3017.15	1200.17	997.441	2546.48	2188.97	3494.65	1673.81	1066.84	1240.2
1771251_at	109.56	113.202	122.282	95.9046	135.473	106.747	196.019	160.281	155.617	133.904	145.129	159.315	112.474	102.601	135.776	134.004	133.231	192.568
1771252_at	288.791	325.819	317.013	222.891	174.939	201.057	398.204	184.744	334.021	202.405	165.549	165.892	249.455	266.683	290.558	138.943	249.446	112.223
1771253_at	657.376	687.085	777.146	612.602	680.622	925.365	441.746	452.632	639.738	530.607	442.467	490.47	399.816	527.361	584.428	312.001	388.091	389.084
1771254_at	183.637	169.165	170.287	170.28	173.486	197.299	455.798	254.56	277.402	243.525	325.668	360.585	203.914	211.845	215.658	236.964	273.035	378.373
1771255_at	45.8924	52.4725	51.3654	44.2847	67.7135	52.7884	80.3458	58.8911	58.689	54.5327	85.1774	77.049	84.3146	69.2542	73.0014	89.0844	78.1231	92.644
1771256_at	30.0924	32.155	33.511	27.2233	31.0724	34.2903	41.2201	31.0462	42.0179	25.8883	37.5782	37.5749	34.715	35.0252	32.7133	44.2898	33.9949	33.9808
1771257_at	134.354	132.17	160.265	155.86	172.381	143.982	279.926	209.93	281.558	195.239	226.305	265.959	185.493	158.64	174.113	316.21	304.838	450.338
1771258_at	1815.09	1626.83	2403.98	1808.83	1500.13	1582.2	1730.42	1475.54	2266.36	1670.07	1425.16	1211.44	1946.54	1778.53	1752.71	1829.31	2001.04	1231.36
1771259_at	120.875	105.984	116.954	143.098	117.074	97.1314	134.486	106.079	102.632	149.557	104.974	110.482	183.606	159.479	126.774	165.611	183.44	143.494
1771260_at	1010.99	842.758	671.351	1378.36	991.546	1649.78	2953.02	1353.21	1382.7	1108.89	1911.27	1875.16	786.624	789.379	1491.86	662.463	1716.61	1230.66
1771261_at	451.035	439.933	656.545	825.146	495.067	577.781	459.869	525.442	689.089	600.229	645.314	679.656	442.766	483.987	538.914	380.906	361.925	279.786
1771262_at	2253.59	2047.88	2438.89	1667.22	1313.92	1028.85	322.734	807.891	765.61	1508.64	355.091	343.793	1403.44	1315.09	1589.86	1357.78	824.609	343.592
1771263_at	39.53	29.4449	46.2973	37.5727	42.1963	46.0199	73.1182	51.9153	51.5915	40.6067	64.0518	63.6	50.8928	47.3198	39.0322	50.4644	76.1409	55.7916
1771264_at	184.203	176.914	176.746	205.914	183.082	167.616	247.407	241.341	170.497	166.962	212.783	254.957	201.158	232.242	199.043	191.903	202.397	204.09
1771265_at	942.936	1081.2	462.561	680.687	3153.03	3998.59	498.223	1307.13	474.451	958.578	3324.31	3604.2	684.993	940.004	1203.39	368.005	612.95	2355.99
1771266_at	12872.7	12621.2	15532.4	13266.5	8779.74	11293.3	7008.88	12173.9	15091.8	11621.8	9106.77	8620.48	13142.7	13079.1	11956.1	12985.2	9083.57	6180.87
1771267_at	70.4225	51.0424	71.1324	59.5338	72.0573	74.1859	97.2916	81.0547	92.4962	69.5186	71.71	95.2871	73.8771	71.0858	68.6814	87.7329	95.0038	108.698
1771269_at	959.57	806.415	811.15	995.108	582.728	376.362	162.647	379.313	377.632	813.515	229.501	190.156	522.983	597.569	748.665	527.413	366.592	149.006
1771270_at	58.0735	77.9304	72.4275	67.3533	86.8689	70.3705	136.254	98.6284	99.1563	94.8603	109.81	132.37	92.3453	82.9687	88.6673	105.276	113.181	120.426
1771271_at	4914	6553.63	7371.65	6139.62	6465.12	6590.72	2535.28	4567.25	6497.17	6119.83	6107.17	4935.58	6317.1	6372.66	6041.35	5859.3	5899.3	5095.95
1771272_at	2951.97	3684.67	2887.11	3452.46	3997.95	4316.08	2532.45	1941.61	1829.82	3585.49	3668.11	2819.27	2780.52	2300.33	4815.62	2221.97	1930.97	2344.22
1771273_at	75.1788	66.8207	81.9022	61.0397	79.4192	87.6939	124.593	92.6203	106.121	89.7474	104.79	116.667	98.7558	87.5879	71.3441	113.906	118.708	120.034
1771274_at	74.0176	59.3309	58.7168	43.163	51.9937	61.646	89.5629	61.875	59.7595	52.7493	59.9241	63.6933	50.7235	52.5815	43.388	62.8399	58.6348	63.2698
1771275_at	18.4864	20.0551	21.7361	15.915	20.879	22.7443	25.178	21.3559	24.6844	20.5247	24.7522	25.2541	18.395	20.3846	20.8176	20.7181	23.1239	21.6847
1771276_at	6104.83	5192.49	4053.86	6370.21	6100.01	6300.87	5817.95	6720.69	4020.94	5979.24	6687.14	6476.17	4912.33	3798.26	4961.14	3919.42	4322.25	3354.22
1771277_at	101.725	103.427	111.588	78.7752	101.789	99.3724	177.601	130.701	128.851	102.129	132.523	160.145	108.93	117.846	113.767	120.357	131.068	160.104
1771278_at	1837.58	1849.78	2062.4	2050.76	882.021	1038.4	1346.76	1160.45	1732.91	1940.92	533.271	679.727	1828.73	1502.79	1714.17	1471.45	885.535	617.608
1771279_at	12370.5	11738	12353.9	11502	9097.28	6068.95	1998.91	5086.53	3244.55	9867.16	2823.01	2421.55	9301.54	8593.59	8296.12	8792.13	4482.41	3576.13
1771280_at	29.9892	31.1819	28.4345	31.7061	26.3714	26.2923	29.2762	29.2148	30.9691	32.7791	31.5131	30.2472	33.4739	31.891	29.1673	29.6506	34.8989	33.7172
1771281_at	38.5641	35.9448	36.7364	32.9211	35.6188	36.7804	44.1291	42.3937	41.2126	44.0825	36.9726	41.5478	36.3267	36.1342	43.5762	37.7403	39.421	38.3032
1771282_at	12560.5	13745.8	13661.6	10350.9	11256.5	8929.25	3315.54	6795.17	3327.15	10455.7	4076.38	4517.28	11817.5	12226.4	11769.3	10626.1	5777.06	6203.01
1771283_at	164.166	187.792	161.991	164.509	203.317	144.929	286.05	262.393	209.758	192.563	360.116	278.654	225.336	206.838	188.961	271.758	308.471	237.128
1771284_at	57.9716	52.6641	59.5871	51.0311	63.4693	62.2636	89.021	68.7158	68.7887	55.234	53.5977	69.8407	71.371	73.3334	62.2477	69.1649	74.2143	66.9724
1771285_at	51.1124	52.9796	54.2316	49.2066	58.8187	46.9767	86.1107	70.4579	62.8527	65.8566	93.9564	74.8064	67.1918	62.0202	64.7	78.8883	59.1876	93.7481
1771286_at	814.743	886.575	586.487	1042.59	1491.38	1178.08	301.675	637.206	342.931	1088.43	1463.59	1176.12	668.65	810.042	977.37	738.344	747.501	652.616
1771287_at	14311.2	13450.4	9643.84	15351.6	12569.5	13303.4	6888	12977.7	6251.43	14872.3	9368.46	11368	12860.1	12723.2	14109.9	12379.3	15239.4	12696.1
1771288_at	633.313	652.716	185.415	165.655	344.441	169.914	107.255	165.235	58.6639	148.246	68.3022	73.7708	173.985	218.769	229.746	91.0095	67.7101	103.151
1771289_at	3464.02	3703.01	5038.08	4386.13	4114.62	5330.99	1194.83	2346.58	1778.31	4595.67	2323.81	2590.32	2887.05	2934.92	3848.76	2829.59	2140.69	2896.07
1771290_at	123.418	132.065	111.465	96.4639	116.341	114.626	197.112	118.786	172.305	128.563	135.299	146.363	123.838	137.972	118.087	144.271	170.091	170.201
1771291_at	160.088	160.033	147.542	142.913	137.533	176.495	468.532	251.184	279.999	161.334	195.824	129.772	122.13	118.585	102.668	158.65	144.643	163.257
1771292_at	16025.9	14879.2	15413.6	12265.2	8083.03	7107.92	18170.1	13425.7	15824	12340.1	6409.47	6143.64	14197.7	14117.7	13529.4	13998.1	15575.1	8578.04
1771293_at	1867.67	1923.56	1975.48	1671.53	1554.27	1336.27	1177.74	1035.31	1316.01	1431.93	1344.47	1171.34	1343.07	1327.46	1199.81	1390.97	1095.76	813.369
1771294_at	101.634	100.546	87.0178	93.1242	95.9986	104.425	138.271	121.112	112.865	102.453	113.734	120.161	102.631	90.9674	93.5951	128.048	111.908	135.411
1771295_at	33.0028	31.6896	35.6474	34.0437	34.7107	34.6586	34.9716	33.7492	40.6213	34.0129	35.436	33.7347	36.1642	37.8406	34.7998	34.9039	36.2786	35.4192
1771296_at	274.131	327.978	305.638	380.091	337.886	458.871	362.609	308.867	387.42	363.211	426.941	391.313	296.849	267.922	272.393	270.269	266.321	344.006
1771297_at	143.124	150.312	147.829	131.616	194.79	187.358	293.365	190.896	254.345	150.579	256.88	293.501	177.142	185.711	169.654	198.637	258.44	282.072
1771298_at	59.1317	63.045	73.2025	48.756	69.2947	61.7996	98.1968	79.5214	106.113	58.0356	78.5459	102.479	70.0144	50.0947	51.4212	83.6671	97.1814	141.561
1771299_at	2669.63	3079.31	2323.56	2699.59	2499.14	2389.54	2241.25	2412.04	1517.26	2586.74	2160.35	1821.63	1981.96	1924.23	2490.69	1837.47	1374.54	1220.97
1771300_at	47.6674	45.3625	55.7642	43.6128	54.0507	53.7857	65.2469	64.5225	100.397	42.1367	55.5589	72.1601	53.39	57.2333	43.1311	51.0843	61.2318	58.7031
1771301_at	25.8925	24.1782	26.4101	31.4773	27.6347	28.0189	32.0258	26.9255	29.9922	27.9765	28.8835	28.6855	27.6734	26.2034	24.7698	31.6605	31.4243	32.1185
1771302_at	5676.66	6624.14	5158.86	6099.34	3904.11	6687.01	13597.7	9307.29	11006.6	5965.87	8276.79	7593.4	6079.17	5913.25	4978.76	5077.92	4794.65	2672.52
1771303_at	28.0982	26.6775	29.4981	24.4407	27.9323	26.8904	27.4644	30.1774	26.9238	27.7352	34.6167	36.5216	31.7275	28.985	31.8672	30.4884	32.3547	26.2022
1771304_at	3271.76	3680.42	5078.94	2917.92	1907.44	2210.77	341.695	1311.79	2982.73	2854.81	887.267	684.608	2470.25	2834.5	1834.93	2912.33	1846.73	1071.68
1771305_at	20518.8	19800.7	18145.6	21193.8	21195.1	21383.3	20566.3	20283.7	20162.8	20566.4	22328.7	22706.9	20257.8	20654.3	20085.7	20410.2	21298.2	23542.7
1771306_at	34.7925	35.9938	32.7859	28.965	39.4278	37.3943	48.5065	37.1466	40.8234	37.2548	41.9185	40.478	35.6225	35.0213	32.4556	34.7919	41.4942	39.6761
1771307_at	23.1778	22.6531	23.4983	21.3323	22.8204	22.5073	25.602	27.259	26.5989	25.2855	30.1682	25.2625	21.9594	20.9837	23.4568	25.7011	28.5993	27.6135
1771308_at	446.036	364.258	472.324	450.869	575.084	554.568	1040.22	785.202	972.514	550.977	782.176	936.279	716.921	519.144	504.936	1158.04	1207.26	1798.86
1771309_at	31.7026	36.2819	36.8259	28.9019	43.5291	33.8297	39.2607	31.0909	44.9661	40.2094	37.9286	44.0412	43.7256	41.6196	38.8018	62.41	51.4444	44.232
1771310_at	11106.5	11935.3	11296.4	11000.5	7751.2	11133.9	12363	12446.8	13274	11348.4	9281.22	8448.25	13259.4	11848.5	9903.98	11304.9	15856.8	10553.3
1771311_at	36.082	38.2219	37.0956	48.5667	39.0584	36.7297	45.137	47.6354	43.1318	43.3835	48.6199	48.2053	43.2403	44.8796	39.262	53.0889	56.6178	87.0752
1771312_at	642.629	605.525	1687.22	990.432	278.595	588.864	1049.08	947.424	2874.1	734.988	463.355	355.825	744.222	605.674	900.906	663.219	800.341	283.164
1771313_at	7958.85	3870.21	12652.8	11516.3	3898.73	4798.23	4575.24	5036.1	12718.9	10755.6	4116.95	4355.89	8356.78	3425.81	9245.54	3186.34	5465.48	4139.25
1771314_at	32.4124	28.9547	29.8025	25.0707	28.6585	28.525	37.5598	35.3096	31.4028	29.0117	29.4055	38.6388	33.3499	28.3967	27.883	33.4972	37.9129	31.524
1771315_at	9501.74	9836.21	3939.41	8193.76	12846.4	7055.51	3353.07	3277.02	801.01	8401.16	7169.17	7162.51	7739.11	7776.3	7591.69	6708.42	5149.43	7703.71
1771316_at	68.4893	76.5763	56.2603	60.7484	66.6367	69.7113	84.6892	85.815	77.9492	74.5536	86.3804	76.661	86.4841	84.3564	83.4958	91.2601	100.64	65.9832
1771317_at	6116.53	7366.42	4963.33	4869.14	7919.09	6616.53	895.169	2868.33	536.605	5782.71	3046.6	2684.91	4838.11	4789.38	6858.58	3620.74	2410.52	2667.19
1771318_at	59.8573	50.1871	50.5631	55.2087	72.6203	51.4754	110.224	71.237	67.4757	53.666	77.7994	89.7532	67.1162	60.1851	57.113	73.1007	81.7603	64.268
1771319_at	466.972	484.995	656.466	561.4	672.755	1078.74	703.202	534.687	1047.68	506.274	865.918	788.901	532.496	530.475	802.419	371.202	537.062	563.756
1771320_at	7045.89	6885.28	10231.4	6758.31	3809.09	5807.74	2861.48	5371.37	8642.6	6591.35	3984.75	3332.45	7036.72	6482.35	5599.37	7527.46	3236.26	2948.05
1771321_at	1691.47	1681.96	3946.86	1906.55	843.012	2798.63	7413.54	3478.21	10699.9	1544.67	2106.87	2598.59	1881.14	2123.93	2135.86	1419.56	1928.8	1386.28
1771322_at	91.3759	116.938	95.3783	87.158	109.648	103.683	184.158	119.514	119.012	110.35	112.628	178.734	115.694	121.213	107.608	145.441	168.471	159.359
1771323_at	539.743	448.542	521.276	557.636	19005	12386.9	1172.54	747.926	914.72	577.143	14916.8	13893	675.429	567.811	673.195	1335.21	1243.24	10455.2
1771324_at	4821.11	5562.67	6138.15	3661.03	2637.52	1907.12	533.806	1195.37	1084.23	3710.13	668.258	492.337	4767.11	4630.76	3660.61	4554.15	1369.31	1457.83
1771325_at	23.7541	21.5788	23.744	21.7691	22.1504	21.1498	19.0861	18.4162	19.2055	19.6549	19.4412	19.0583	21.3514	22.581	22.7127	20.3039	21.7562	20.9427
1771326_at	334.723	285.264	435.983	205.267	380.55	373.701	123.155	209.892	180.198	183.547	187.323	194.88	219.579	233.419	202.316	173.933	178.451	119.901
1771327_at	53.3054	42.3386	47.6768	45.9934	61.7882	58.6102	48.43	56.9622	54.4053	48.7117	62.7291	64.2122	42.558	42.1776	46.6031	42.9723	47.2969	47.8774
1771328_at	3743.15	4589.6	7793	4966.28	4366.72	5617.13	4358.13	5087	10435.2	4978.21	5786.17	4384.21	3533.88	3586.47	6493.56	2651.46	3647.42	3692.59
1771329_at	1763.67	1763.72	1823.37	1095.16	1162.55	2396.11	1193.92	1331.39	1459.57	1308.38	1412.5	1528.46	1625.65	1568.01	1842.94	1000	1039.1	705.98
1771330_at	1530.72	1611.58	1458	1406.98	1168.09	898.337	202.698	551.705	519.787	1175.41	325.919	275.587	1098.38	1107.27	1100.39	995.147	665.498	342.092
1771331_at	7106.74	7726.24	9075.2	7941.62	5743.59	8450.85	11625.2	9670.97	11933	7094.09	8206.92	7770.26	6373.98	6879.9	5719.96	6087.42	5455.85	2412.84
1771332_at	20.1011	21.5535	21.5381	24.1403	20.1958	19.0554	20.0423	18.7978	19.9115	19.2905	19.3156	19.9115	20.9927	20.094	19.6442	21.5102	21.0694	22.305
1771333_at	71.7162	72.5417	58.5071	65.3193	55.7498	61.0181	87.9781	78.6902	64.7008	63.5547	85.3272	85.6958	77.7264	101.509	69.2091	85.6065	72.4047	90.4599
1771334_at	1686.11	1481.46	2320.81	1899.2	2222.06	2632.41	1670.37	1376.46	2046.73	1537.81	1889.3	2219.34	1385.67	1581.03	1644.59	1839.66	1712.06	2389.28
1771335_at	105.212	129.285	111.923	130.018	119.135	138.683	175.41	161.176	142.744	133.614	161.028	166.688	159.232	152.058	141.579	166.258	204.17	197.214
1771336_at	49.4255	55.4742	54.3606	44.9571	61.569	57.568	90.1315	79.7514	66.6215	69.8815	70.9921	74.0651	65.9029	60.7282	60.8313	74.9929	94.3273	94.8116
1771337_at	13440.9	13499.2	7440.78	13176.5	12320.8	9360.8	16180.5	14958.5	9283.01	12195.4	13018.5	12842.8	12096	12403.9	10969.9	10553.5	14162.6	9816.15
1771338_at	207.181	225.633	212.236	206.64	261.812	226.276	413	292.923	308.367	238.846	366.881	377.659	264.425	228.087	276.508	478.151	533.646	712.98
1771339_at	95.9329	102.928	93.0317	86.9521	122.579	117.195	209.904	165.959	129.417	119.474	168.001	172.13	164.149	197.7	128.923	160.478	160.21	239.957
1771340_at	159.954	132.405	132.92	118.057	150.312	202.904	273.256	168.567	135.762	98.4931	396.595	377.702	69.4462	82.3658	66.0893	83.1589	104.107	119.039
1771341_at	2364.83	4826.16	3840.18	1741.38	19888.6	19009.9	6531.82	8959.45	3969.23	1741.39	18396.1	16298.5	6813.81	10004.8	1618.81	4055.08	14527.1	4497.02
1771342_at	33.901	31.5659	32.0686	36.4912	40.6415	34.3094	52.1548	38.114	35.6429	34.8762	35.0336	42.8117	41.1164	33.4648	30.9534	47.6776	43.5616	72.1138
1771343_at	74.6166	91.4575	77.4078	75.9353	92.1222	91.9696	188.681	142.998	111.667	108.955	172.048	150.249	113.791	105.1	115.252	141.402	168.83	155.727
1771344_at	972.771	869.672	543.064	1064.07	1278.27	1368.44	2369.04	1804.12	1368.22	808.993	2305.96	2051.65	996.769	1023.24	900.879	954.525	1672.58	1384.02
1771345_at	53.3054	61.0332	54.9687	48.3169	59.7459	54.2941	86.0417	73.2595	71.8254	58.1529	57.6182	64.8001	65.2038	65.476	55.8126	74.7415	70.2408	75.186
1771346_at	3956.95	4264.05	3059.6	4465.33	4225.52	3883.89	3113.85	2943.57	2562.52	3785.03	4348.41	3570.22	4362.65	4100.98	3484.75	4186.96	3729.16	2776.44
1771347_at	81.5797	63.9982	78.0688	79.1106	85.3919	72.1249	113.369	77.2806	85.6202	81.8659	85.5208	115.527	86.2389	88.8414	78.7454	113.321	105.262	117.795
1771348_at	1848.75	1889.88	822.811	1722.06	1405.34	1127.3	2388.75	1569.45	715.226	1520.07	1725.21	1411.97	1928	1820.47	1502.26	1965.47	2475.48	2019.29
1771349_at	2515.3	2064.92	3025.46	2646.81	1997.6	2959.26	3458.01	3443.01	4867.2	2243.35	3001.41	2906.43	2235.08	2410.02	2670.3	1854.32	2597.7	1979.09
1771350_at	97.1662	76.0271	97.6097	79.976	102.021	102.675	118.891	120.803	129.245	89.3455	99.4507	118.589	101.408	79.6417	86.0324	159.371	150.179	142.469
1771351_at	61.3175	50.7693	62.433	57.2134	71.2088	60.7886	106.427	79.6467	80.2055	51.1462	72.049	77.6811	63.8943	65.5856	55.2994	85.4934	86.7281	94.7449
1771352_at	68.4922	52.3366	64.1811	78.3602	72.1956	56.0222	110.954	76.5304	78.0484	66.5141	83.1343	126.576	94.9567	87.0835	81.8305	107.343	74.4264	117.757
[truncated: 8,929 more rows]
