# Supplementary material for: A Predictive Model of the Oxygen and Heme Regulatory Network in Yeast
Source: PLoS Comput Biol. 2008 Nov 14;4(11):e1000224. doi: 10.1371/journal.pcbi.1000224 (PMC2573020; doi:10.1371/journal.pcbi.1000224)
Supplement: Dataset S2 — Discretized gene expression data for all experiments that is used in the MEDUSA learning procedure (0.23 MB ZIP) [file pcbi.1000224.s002.zip › Zhang-DiscretizedData.xls]

## Sheet: Sheet1
Gene ORF Names	Gene Common Names	Gene Function	Is Regulator?	YeastL51_[air+Hap1-]_rep1	YeastL51_[air+Hap1-]_rep2	YeastL51_[air+Hap1-]_rep3	YeastL51_[anaerobic_Hap1+]_1.5hrs_rep1	YeastL51_[anaerobic_Hap1+]_1.5hrs_rep2	YeastL51_[anaerobic_Hap1+]_1.5hrs_rep3	YeastL51_[air+Hap1+Co+]_rep1	YeastL51_[air+Hap1+Co+]_rep2	YeastL51_[air+Hap1+Co+]_rep3	YeastL51_[anaerobic_Hap1+]_6hrs_rep1	YeastL51_[anaerobic_Hap1+]_6hrs_rep2	YeastL51_[anaerobic_Hap1+]_6hrs_rep3	YeastL51_[anaerobic_Hap1-]_6hrs_rep1	YeastL51_[anaerobic_Hap1-]_6hrs_rep2	YeastL51_[anaerobic_Hap1-]_6hrs_rep3	YeastMHY100_[Heme-]_rep1	YeastMHY100_[Heme-]_rep2	YeastMHY100_[Heme-]_rep3
YAL001C	TFC3|FUN24|TSV115	RNA polymerase III transcription factor activity	FALSE	0	0	0	0	0	0	0	0	0	0	0	0	0	0	0	0	0	0
YAL002W	VPS8|FUN15|VPT8	molecular function unknown	FALSE	0	0	0	0	0	0	0	0	0	0	0	0	0	0	0	0	0	0
YAL003W	EFB1|EF-1 beta|TEF5	translation elongation factor activity	FALSE	0	0	0	0	0	0	0	0	0	0	0	0	-1	-1	0	0	0	0
YAL004W	YAL004W	unknown	FALSE	0	0	0	0	0	0	0	0	0	0	0	0	0	0	0	0	0	0
YAL005C	SSA1|YG100	ATPase activity*	FALSE	0	0	0	0	1	1	0	0	0	1	1	1	1	1	1	1	1	0
YAL007C	ERP2	molecular function unknown	FALSE	0	0	0	0	0	0	0	0	0	0	0	0	-1	0	-1	0	-1	-1
YAL008W	FUN14	molecular function unknown	FALSE	0	0	0	0	0	0	0	0	0	1	1	0	0	0	0	-1	-1	-1
YAL009W	SPO7	molecular function unknown	FALSE	0	0	0	0	0	0	0	0	0	0	0	0	0	0	0	0	0	0
YAL010C	MDM10|FUN37	molecular function unknown	FALSE	0	0	0	0	0	0	0	0	0	0	0	0	0	0	0	0	0	0
YAL011W	SWC3|SWC1	molecular function unknown	FALSE	0	0	0	0	0	0	0	0	0	-1	-1	0	0	0	0	0	0	0
YAL012W	CYS3|CYI1|FUN35|STR1	cystathionine gamma-lyase activity	FALSE	0	0	0	-1	-1	0	0	0	0	0	0	0	0	0	0	0	0	0
YAL013W	DEP1|FUN54	molecular function unknown	TRUE	0	0	0	1	0	0	0	0	0	0	0	0	0	0	0	0	0	0
YAL014C	SYN8|SLT2|UIP2	SNAP receptor activity	FALSE	0	0	0	0	0	0	0	0	0	0	0	0	0	0	0	0	0	0
YAL015C	NTG1|FUN33|SCR1	DNA-(apurinic or apyrimidinic site) lyase activity*	FALSE	0	0	0	0	0	0	0	0	0	0	0	0	0	0	0	0	0	0
YAL016C-B	YAL016C-B	molecular function unknown	FALSE	0	0	0	0	0	0	0	0	0	0	0	0	0	0	0	0	0	0
YAL016W	TPD3|FUN32	protein phosphatase type 2A activity	TRUE	0	0	0	0	0	0	0	0	0	0	0	-1	0	0	-1	0	-1	-1
YAL017W	PSK1|FUN31	protein serine/threonine kinase activity	TRUE	0	0	0	0	0	0	0	0	0	0	0	0	0	0	0	0	0	0
YAL018C	YAL018C	molecular function unknown	FALSE	0	0	0	0	0	0	0	0	0	0	0	0	1	0	1	0	0	0
YAL019W	FUN30	molecular function unknown	FALSE	0	0	0	1	1	0	0	0	0	0	0	0	0	0	0	0	0	0
YAL020C	ATS1|FUN28|KTI13	molecular function unknown	FALSE	0	0	0	0	0	0	0	0	0	0	0	0	0	0	0	0	0	0
YAL021C	CCR4|FUN27|NUT21	3'-5'-exoribonuclease activity	TRUE	0	0	0	0	0	0	0	0	0	0	0	0	0	0	0	0	0	0
YAL022C	FUN26	nucleoside transporter activity	FALSE	0	0	0	0	0	0	0	0	0	0	0	0	0	0	0	0	0	0
YAL023C	PMT2|FUN25	dolichyl-phosphate-mannose-protein mannosyltransferase activity	FALSE	0	0	0	0	0	0	0	0	0	0	0	0	0	0	0	0	0	0
YAL024C	LTE1|MSI2	guanyl-nucleotide exchange factor activity	FALSE	0	0	0	0	0	0	0	0	0	0	0	0	-1	0	-1	0	-1	-1
YAL025C	MAK16	molecular function unknown	FALSE	0	0	0	1	1	0	0	0	0	-1	0	-1	-1	-1	-1	-1	0	-1
YAL026C	DRS2|FUN38|SWA3	ATPase activity*	FALSE	0	0	0	0	0	0	0	0	0	0	0	0	0	0	0	0	0	0
YAL027W	YAL027W	molecular function unknown	FALSE	0	0	0	0	0	0	-1	-1	-1	0	-1	-1	0	-1	-1	0	0	0
YAL028W	FRT2|HPH2	molecular function unknown	FALSE	0	0	0	0	0	0	-1	-1	0	1	0	1	1	0	1	1	1	1
YAL029C	MYO4|FUN22|SHE1	microfilament motor activity	FALSE	0	0	0	0	0	0	0	0	0	0	0	0	0	0	0	0	0	0
YAL030W	SNC1	v-SNARE activity	FALSE	0	0	0	0	0	0	0	0	0	0	0	0	0	0	0	0	0	0
YAL031C	FUN21	molecular function unknown	FALSE	0	0	0	0	0	0	0	0	0	0	0	0	0	0	0	0	0	0
YAL032C	PRP45|FUN20	transcriptional activator activity	FALSE	0	0	0	1	1	0	0	0	0	0	0	0	0	0	0	0	0	0
YAL033W	POP5|FUN53	ribonuclease P activity*	FALSE	0	0	0	0	0	0	0	0	0	0	0	0	0	0	0	0	0	0
YAL034C	FUN19	molecular function unknown	FALSE	0	0	0	0	0	0	0	0	0	0	0	0	0	0	0	0	0	0
YAL034W-A	MTW1|DSN3|NSL2	molecular function unknown	FALSE	0	0	0	0	0	0	0	0	0	-1	0	-1	-1	0	-1	0	0	0
YAL035C-A	YAL035C-A	unknown	FALSE	0	0	0	0	0	0	0	0	0	0	0	0	0	0	0	0	0	0
YAL035W	FUN12|yIF2	GTPase activity*	FALSE	0	0	0	1	1	0	0	0	0	-1	0	-1	0	0	0	0	0	0
YAL036C	RBG1|FUN11	GTP binding	FALSE	0	0	0	1	1	0	0	0	0	0	0	0	0	0	0	0	0	0
YAL037C-A	YAL037C-A	molecular function unknown	FALSE	0	0	0	0	0	0	0	0	0	0	0	0	0	0	0	0	0	0
YAL037W	YAL037W	molecular function unknown	FALSE	0	0	0	0	0	0	0	0	0	0	0	0	0	-1	-1	0	0	0
YAL038W	CDC19|PYK1	pyruvate kinase activity	FALSE	0	0	0	0	0	0	0	0	0	0	0	0	0	0	0	0	0	0
YAL039C	CYC3	holocytochrome-c synthase activity	FALSE	0	0	0	1	1	0	0	0	0	0	0	0	0	0	0	0	0	0
YAL040C	CLN3|DAF1|FUN10|WHI1	cyclin-dependent protein kinase regulator activity	TRUE	0	0	0	0	0	0	0	0	0	0	0	1	1	0	1	0	0	0
YAL041W	CDC24|CLS4	signal transducer activity*	TRUE	0	0	0	0	0	0	0	0	0	0	0	0	0	0	0	0	0	-1
YAL042W	ERV46|FUN9	molecular function unknown	FALSE	0	0	0	0	0	0	0	0	0	0	0	0	0	0	0	1	1	0
YAL043C	PTA1|FUN39	RNA binding	FALSE	0	0	0	0	0	0	0	0	0	0	0	0	0	0	0	0	0	0
YAL043C-A	YAL043C-A	unknown	FALSE	0	0	0	0	0	0	0	0	0	0	0	0	0	0	0	0	1	1
YAL044C	GCV3	glycine dehydrogenase (decarboxylating) activity	FALSE	0	0	0	0	0	0	-1	-1	-1	0	0	0	0	0	0	1	1	0
YAL044W-A	YAL044W-A	molecular function unknown	FALSE	0	0	0	0	0	0	0	0	0	0	0	0	0	0	0	0	0	0
YAL045C	YAL045C	unknown	FALSE	0	0	0	0	0	0	0	0	0	0	0	0	0	0	0	0	0	0
YAL046C	YAL046C	molecular function unknown	FALSE	0	0	0	0	0	0	0	0	0	0	0	0	0	0	0	0	0	0
YAL047C	SPC72|LDB4	structural constituent of cytoskeleton	FALSE	0	0	0	0	0	0	0	0	0	0	0	0	-1	0	-1	0	0	0
YAL048C	GEM1|GON1	GTPase activity	FALSE	0	0	0	1	1	0	0	0	0	0	0	0	0	0	0	0	0	0
YAL049C	YAL049C	molecular function unknown	FALSE	0	0	0	0	0	0	0	0	0	0	0	0	0	0	0	-1	-1	-1
YAL051W	OAF1|YAF1	DNA binding*	TRUE	0	0	0	0	0	0	0	0	0	0	0	0	0	0	0	0	0	0
YAL053W	YAL053W	molecular function unknown	FALSE	0	0	0	0	0	0	0	0	0	1	1	0	1	1	1	0	0	0
YAL054C	ACS1|FUN44	acetate-CoA ligase activity	FALSE	0	0	0	-1	-1	0	0	0	0	1	1	0	0	0	0	0	0	0
YAL055W	PEX22|YAF5	molecular function unknown	FALSE	0	0	0	0	0	0	0	0	0	0	0	0	0	-1	-1	0	0	0
YAL056W	GPB2|KRH1	signal transducer activity	FALSE	0	0	0	0	0	0	0	0	0	0	0	0	0	0	0	0	0	0
YAL058C-A	YAL058C-A	unknown	FALSE	0	0	0	0	0	0	0	0	0	0	0	0	0	0	0	0	0	0
YAL058W	CNE1|FUN48	unfolded protein binding	FALSE	0	0	0	0	0	0	0	0	0	0	0	0	0	0	0	0	0	0
YAL059W	ECM1	molecular function unknown	FALSE	0	0	0	0	0	0	0	0	0	-1	0	-1	-1	0	-1	0	-1	-1
YAL060W	BDH1	(R,R)-butanediol dehydrogenase activity	FALSE	0	0	0	0	0	0	0	-1	-1	1	1	0	1	1	1	0	0	0
YAL061W	YAL061W	oxidoreductase activity, acting on the CH-OH group of donors, NAD or NADP as acceptor	FALSE	0	0	0	0	0	0	0	0	0	0	0	0	0	0	0	0	0	0
YAL062W	GDH3|FUN51	glutamate dehydrogenase activity	FALSE	0	0	0	0	0	0	0	0	0	1	1	1	1	1	1	0	1	1
YAL063C	FLO9	mannose binding	FALSE	0	0	0	0	0	0	0	0	0	0	0	0	0	0	0	0	0	0
YAL063C-A	YAL063C-A	molecular function unknown	FALSE	0	0	0	0	0	0	0	0	0	1	1	0	1	1	0	0	0	0
YAL064C-A	YAL064C-A	molecular function unknown	FALSE	0	0	0	0	0	0	0	0	0	0	0	0	0	0	0	0	0	0
YAL064W	YAL064W	molecular function unknown	FALSE	0	0	0	0	0	0	0	0	0	0	0	0	0	0	0	0	0	0
YAL064W-B	YAL064W-B	molecular function unknown	FALSE	0	0	0	0	0	0	0	0	0	0	0	0	0	0	0	0	1	1
YAL065C	YAL065C	molecular function unknown	FALSE	0	0	0	0	0	0	0	0	0	0	0	0	0	0	0	0	0	0
YAL066W	YAL066W	unknown	FALSE	0	0	0	0	0	0	0	0	0	0	0	0	0	0	0	0	0	0
YAL067C	SEO1	transporter activity	FALSE	0	0	0	0	0	0	0	0	0	1	1	0	1	1	1	0	0	0
YAL067W-A	YAL067W-A	molecular function unknown	FALSE	0	0	0	0	0	0	0	0	0	0	0	0	0	0	0	0	0	0
YAL068C	YAL068C	molecular function unknown	FALSE	0	0	0	1	1	1	1	1	1	1	1	1	1	1	1	1	1	1
YAL069W	YAL069W	unknown	FALSE	0	0	0	0	0	0	0	0	0	0	0	0	0	0	0	0	1	1
YAR002C-A	ERP1	molecular function unknown	FALSE	0	0	0	0	0	0	0	0	0	0	0	0	0	0	0	0	0	0
YAR002W	NUP60	structural constituent of nuclear pore	FALSE	0	0	0	0	0	0	0	0	0	0	0	0	0	0	0	0	0	0
YAR003W	SWD1|CPS50|FUN16|SAF49	histone lysine N-methyltransferase activity (H3-K4 specific)	FALSE	0	0	0	0	0	0	0	0	0	0	0	0	0	-1	-1	0	0	0
YAR007C	RFA1|BUF2|FUN3|RPA1	damaged DNA binding*	FALSE	0	0	0	0	0	0	0	0	0	-1	-1	0	0	0	0	0	0	0
YAR008W	SEN34|FUN4	tRNA-intron endonuclease activity	FALSE	0	0	0	0	0	0	0	0	0	0	0	0	-1	0	-1	0	0	0
YAR009C	YAR009C	unknown	FALSE	0	0	0	1	1	0	0	0	0	0	0	0	0	0	0	0	0	0
YAR010C	YAR010C	unknown	FALSE	0	0	0	1	1	0	0	0	0	0	0	0	0	0	0	0	0	0
YAR014C	BUD14	protein phosphatase type 1 regulator activity	FALSE	0	0	0	0	0	0	0	0	0	0	0	0	0	0	0	0	0	0
YAR015W	ADE1	phosphoribosylaminoimidazolesuccinocarboxamide synthase activity	FALSE	0	0	0	0	0	0	0	0	0	0	0	0	-1	-1	-1	0	0	0
YAR018C	KIN3|FUN52|NPK1	protein kinase activity	FALSE	0	0	0	0	0	0	0	0	0	0	0	0	0	0	0	0	0	0
YAR019C	CDC15|LYT1	protein kinase activity	TRUE	0	0	0	0	0	0	1	0	0	0	0	0	1	0	0	0	0	0
YAR020C	PAU7	molecular function unknown	FALSE	0	0	0	0	0	0	0	0	0	1	1	0	1	1	1	1	1	0
YAR023C	YAR023C	molecular function unknown	FALSE	0	0	0	0	0	0	0	0	0	0	0	0	0	0	0	0	0	0
YAR027W	UIP3	molecular function unknown	FALSE	0	0	0	0	0	0	0	0	0	1	1	0	0	0	0	0	-1	-1
YAR028W	YAR028W	molecular function unknown	FALSE	0	0	0	0	0	0	0	0	0	1	1	0	0	0	0	0	0	0
YAR029W	YAR029W	molecular function unknown	FALSE	0	0	0	0	0	0	0	0	0	1	1	0	0	0	0	1	1	0
YAR030C	YAR030C	unknown	FALSE	0	0	0	0	0	0	0	0	0	0	0	0	0	0	0	0	0	0
YAR031W	PRM9	molecular function unknown	FALSE	1	0	1	0	0	0	0	0	0	1	1	0	1	1	1	1	1	1
YAR033W	MST28	protein binding	FALSE	0	0	0	0	0	0	0	0	0	0	0	0	0	0	0	1	1	0
YAR035C-A	YAR035C-A	molecular function unknown	FALSE	0	0	0	0	0	0	0	0	0	0	0	0	0	0	0	0	0	0
YAR035W	YAT1	carnitine O-acetyltransferase activity	FALSE	0	0	0	-1	-1	0	0	0	0	0	0	0	0	0	0	0	0	0
YAR042W	SWH1|OSH1|YAR044W	phosphatidylinositol binding	FALSE	0	0	0	1	1	0	0	0	0	0	0	0	0	0	0	0	1	1
YAR044W	OSH1	unknown	FALSE	0	0	0	0	0	0	0	0	0	0	0	0	0	0	0	0	0	0
YAR047C	YAR047C	unknown	FALSE	0	0	0	0	0	0	0	0	0	0	0	0	0	0	0	0	0	0
YAR050W	FLO1|FLO2|FLO4	mannose binding	FALSE	0	0	0	0	0	0	0	0	0	0	0	0	0	0	0	0	0	0
YAR053W	YAR053W	unknown	FALSE	0	0	0	0	0	0	0	0	0	0	0	0	0	0	0	0	0	0
YAR060C	YAR060C	unknown	FALSE	0	0	0	0	0	0	0	0	0	0	0	0	0	0	0	0	0	0
YAR061W	YAR061W	molecular function unknown	FALSE	0	0	0	0	0	0	0	0	0	0	0	0	0	0	0	0	1	1
YAR062W	YAR062W	molecular function unknown	FALSE	0	0	0	0	0	0	0	0	0	0	0	0	0	0	0	0	0	0
YAR064W	YAR064W	molecular function unknown	FALSE	0	0	0	0	0	0	0	0	0	0	0	0	0	0	0	0	1	1
YAR066W	YAR066W	molecular function unknown	FALSE	0	0	0	-1	-1	-1	0	0	0	0	0	0	0	-1	-1	0	1	1
YAR068W	YAR068W	molecular function unknown	FALSE	0	0	0	-1	-1	0	0	0	0	0	0	0	0	0	0	0	0	0
YAR069C	YAR069C	unknown	FALSE	0	0	0	0	0	0	0	0	0	0	0	0	0	0	0	0	1	1
YAR070C	YAR070C	unknown	FALSE	0	0	0	0	0	0	0	0	0	0	0	0	0	0	0	0	0	0
YAR071W	PHO11	acid phosphatase activity	FALSE	0	0	0	0	0	0	0	0	0	1	1	0	0	0	0	0	0	0
YAR073W	IMD1	molecular function unknown*	FALSE	0	0	0	0	0	0	0	0	0	0	0	0	0	0	0	0	0	0
YAR075W	YAR075W	molecular function unknown	FALSE	0	0	0	0	0	0	0	0	0	0	0	0	0	0	0	0	0	0
YBL001C	ECM15	molecular function unknown	FALSE	0	0	0	0	0	0	0	0	0	0	0	0	-1	0	-1	-1	-1	-1
YBL002W	HTB2	DNA binding	FALSE	0	0	0	0	0	0	0	0	0	-1	-1	0	-1	-1	-1	-1	-1	0
YBL003C	HTA2|H2A2	DNA binding	FALSE	0	0	0	0	0	0	0	0	0	-1	0	-1	-1	-1	-1	-1	-1	0
YBL004W	UTP20	snoRNA binding	FALSE	0	0	0	1	1	0	0	0	0	-1	0	-1	-1	0	-1	0	-1	-1
YBL005W	PDR3|AMY2|TPE2	DNA binding*	TRUE	0	0	0	0	0	0	0	0	0	-1	0	0	0	0	0	0	0	0
YBL005W-A	YBL005W-A	unknown	FALSE	0	0	0	1	1	1	1	1	0	1	1	0	0	0	0	0	0	0
YBL006C	LDB7	molecular function unknown	FALSE	0	0	0	0	0	0	0	0	0	0	0	0	0	0	0	0	0	0
YBL007C	SLA1	protein binding, bridging*	FALSE	0	0	0	0	0	0	0	0	0	0	0	0	0	0	0	0	0	0
YBL008W	HIR1	transcription corepressor activity	TRUE	0	0	0	0	0	0	0	0	0	0	0	0	0	0	0	0	0	0
YBL008W-A	YBL008W-A	molecular function unknown	FALSE	0	0	0	0	0	0	-1	-1	0	-1	-1	0	0	0	0	0	0	0
YBL009W	YBL009W	protein serine/threonine kinase activity	FALSE	0	0	0	0	0	0	0	0	0	-1	0	-1	0	0	0	-1	-1	0
YBL010C	YBL010C	molecular function unknown	FALSE	0	0	0	0	0	0	0	0	0	-1	-1	0	-1	-1	-1	0	0	0
YBL011W	SCT1|GAT2	glycerol-3-phosphate O-acyltransferase activity	FALSE	0	0	0	0	0	0	0	0	0	0	0	0	1	0	1	1	1	0
YBL012C	YBL012C	unknown	FALSE	0	0	0	0	0	0	0	0	0	0	0	0	0	0	0	0	0	0
YBL013W	FMT1	methionyl-tRNA formyltransferase activity	FALSE	0	0	0	0	0	0	0	0	0	0	0	0	0	0	0	0	0	0
YBL014C	RRN6	RNA polymerase I transcription factor activity	FALSE	0	0	0	1	1	0	0	0	0	0	0	0	0	0	0	0	0	0
YBL015W	ACH1	acetyl-CoA hydrolase activity	FALSE	0	0	0	0	0	0	0	0	0	0	0	0	0	0	0	0	1	1
YBL016W	FUS3|DAC2	MAP kinase activity	TRUE	0	0	0	1	1	0	0	0	0	-1	0	0	0	0	-1	1	1	0
YBL017C	PEP1|VPS10|VPT1	signal sequence binding	FALSE	0	0	0	0	0	0	0	0	0	0	0	0	0	0	0	0	0	0
YBL018C	POP8	ribonuclease P activity*	FALSE	0	0	0	0	0	0	0	0	0	0	0	0	-1	0	-1	0	0	0
YBL019W	APN2|ETH1	phosphodiesterase I activity*	FALSE	0	0	0	0	0	0	0	0	0	0	0	0	0	0	0	0	0	0
YBL020W	RFT1	oligosaccharide transporter activity	FALSE	0	0	0	0	0	0	0	0	0	0	0	0	0	0	0	0	0	0
YBL021C	HAP3	transcriptional activator activity	TRUE	0	0	0	0	0	0	0	0	0	0	0	0	0	0	-1	0	0	0
YBL022C	PIM1|LON1|Lon	ATP-dependent peptidase activity	FALSE	0	0	0	0	0	0	0	0	0	0	0	0	0	0	0	0	0	0
YBL023C	MCM2	chromatin binding*	FALSE	0	0	0	0	0	0	0	0	0	0	0	0	0	0	0	0	0	0
YBL024W	NCL1|TRM4	tRNA (cytosine-5-)-methyltransferase activity	FALSE	0	0	0	1	1	0	0	0	0	0	0	0	-1	0	-1	0	0	0
YBL025W	RRN10	RNA polymerase I transcription factor activity*	FALSE	0	0	0	0	0	0	0	0	0	-1	0	-1	-1	0	-1	0	0	0
YBL026W	LSM2|SMX5|SNP3	RNA binding*	FALSE	0	0	0	0	0	0	0	0	0	0	0	0	-1	0	-1	-1	-1	-1
YBL027W	RPL19B	structural constituent of ribosome	FALSE	0	0	0	0	0	0	0	0	0	0	0	0	0	0	0	0	0	0
YBL028C	YBL028C	molecular function unknown	FALSE	0	0	0	0	0	0	0	0	0	-1	0	-1	-1	0	-1	0	-1	-1
YBL029C-A	YBL029C-A	molecular function unknown	FALSE	0	0	0	0	0	0	0	0	0	0	0	0	0	0	0	0	0	0
YBL029W	YBL029W	molecular function unknown	FALSE	0	0	0	0	0	0	0	0	0	0	0	0	0	0	0	0	0	0
YBL030C	PET9|AAC2|ANC2|OP1	ATP:ADP antiporter activity	FALSE	0	0	0	-1	-1	0	0	-1	-1	-1	-1	0	-1	-1	-1	-1	-1	-1
YBL031W	SHE1	molecular function unknown	FALSE	0	0	0	0	0	0	0	0	0	-1	-1	0	-1	-1	0	0	0	0
YBL032W	HEK2|KHD1	mRNA binding	FALSE	0	0	0	0	0	0	0	0	0	-1	-1	0	0	-1	-1	0	0	0
YBL033C	RIB1	cyclohydrolase activity	FALSE	0	0	0	1	1	0	0	0	0	0	0	0	0	0	0	0	0	0
YBL034C	STU1	structural constituent of cytoskeleton	FALSE	0	0	0	0	0	0	1	1	0	0	0	0	0	0	0	0	0	0
YBL035C	POL12	alpha DNA polymerase activity	FALSE	0	0	0	0	0	0	0	0	0	0	0	0	0	0	0	0	0	0
YBL036C	YBL036C	alanine racemase activity*	FALSE	0	0	0	0	0	0	0	0	0	0	0	0	0	0	0	0	0	0
YBL037W	APL3	molecular function unknown	FALSE	0	0	0	0	0	0	0	0	0	0	0	0	0	0	0	0	-1	-1
YBL038W	MRPL16	structural constituent of ribosome*	FALSE	0	0	0	0	0	0	0	0	0	0	0	0	0	0	0	-1	-1	-1
YBL039C	URA7	CTP synthase activity	FALSE	0	0	0	0	0	0	0	0	0	-1	0	-1	-1	0	-1	0	0	0
YBL039W-A	YBL039W-A	unknown	FALSE	0	0	0	-1	-1	0	0	0	0	0	0	0	0	0	0	0	0	0
YBL040C	ERD2	HDEL sequence binding	FALSE	0	0	0	-1	-1	0	0	0	0	0	0	0	0	0	0	-1	-1	-1
YBL041W	PRE7|PRS3	endopeptidase activity	FALSE	0	0	0	0	0	0	0	0	0	0	0	0	0	0	0	0	0	0
YBL042C	FUI1	uridine transporter activity	FALSE	0	0	0	0	0	0	0	0	0	0	0	0	0	0	0	0	0	0
YBL043W	ECM13	molecular function unknown	FALSE	-1	-1	-1	1	1	0	0	0	0	1	0	1	-1	-1	0	-1	-1	-1
YBL044W	YBL044W	molecular function unknown	FALSE	0	0	0	0	0	0	0	0	0	0	0	0	0	0	0	0	0	0
YBL045C	COR1|QCR1	ubiquinol-cytochrome-c reductase activity	FALSE	0	0	0	0	0	0	0	0	0	-1	-1	0	-1	-1	-1	-1	-1	-1
YBL046W	YBL046W	molecular function unknown	FALSE	0	0	0	0	0	0	0	0	0	-1	0	-1	-1	0	-1	0	0	0
YBL047C	EDE1|BUD15	molecular function unknown	FALSE	0	0	0	0	0	0	0	0	0	0	0	0	0	0	0	0	0	0
YBL048W	YBL048W	unknown	FALSE	0	0	0	0	0	0	0	0	0	0	0	0	0	0	0	0	0	0
YBL049W	MOH1	molecular function unknown	FALSE	0	0	0	0	0	0	0	0	0	0	0	0	1	0	1	0	1	1
YBL050W	SEC17	soluble NSF attachment protein activity	FALSE	0	0	0	0	0	0	0	0	0	0	0	0	0	0	0	0	0	0
YBL051C	PIN4|MDT1	molecular function unknown	FALSE	0	0	0	0	0	0	0	0	0	0	0	0	0	0	0	0	0	0
YBL052C	SAS3	histone acetyltransferase activity*	FALSE	0	0	0	0	0	0	0	0	0	-1	-1	0	-1	-1	-1	0	0	0
YBL053W	YBL053W	unknown	FALSE	0	0	0	0	0	0	0	0	0	0	0	0	0	0	0	0	1	1
YBL054W	YBL054W	molecular function unknown	TRUE	0	0	0	1	1	0	0	0	0	-1	0	-1	0	0	0	0	0	0
YBL055C	YBL055C	molecular function unknown	FALSE	0	0	0	0	0	0	0	0	0	0	0	0	0	0	0	0	0	0
YBL056W	PTC3	protein phosphatase type 2C activity	TRUE	0	0	0	0	0	0	0	0	0	0	0	0	0	0	-1	1	0	0
YBL057C	PTH2	aminoacyl-tRNA hydrolase activity	FALSE	0	0	0	0	0	0	0	0	0	0	0	0	0	0	0	0	0	0
YBL058W	SHP1|UBX1	molecular function unknown	TRUE	0	0	0	0	1	1	0	0	0	0	0	0	0	0	0	0	0	0
YBL059C-A	YBL059C-A	molecular function unknown	FALSE	0	0	0	0	0	0	0	0	0	0	0	0	-1	0	-1	0	0	0
YBL059W	YBL059W	molecular function unknown	FALSE	0	0	0	0	0	0	0	0	0	0	0	0	0	0	0	0	0	0
YBL060W	YBL060W	molecular function unknown	FALSE	0	0	0	0	0	0	0	0	0	0	0	0	-1	0	-1	0	0	0
YBL061C	SKT5|CAL2|CHS4|CSD4	enzyme activator activity	FALSE	0	0	0	0	0	0	0	0	0	-1	-1	0	0	-1	-1	0	0	0
YBL062W	YBL062W	unknown	FALSE	0	0	0	0	0	0	0	0	0	0	0	0	0	0	0	0	1	1
YBL063W	KIP1|CIN9	structural constituent of cytoskeleton*	FALSE	0	0	0	0	0	0	0	0	0	0	0	0	0	0	0	0	0	0
YBL064C	PRX1|mTPx	thioredoxin peroxidase activity	FALSE	0	0	0	0	0	0	0	0	0	0	0	0	0	0	0	-1	-1	0
YBL065W	YBL065W	unknown	FALSE	0	0	0	0	0	0	0	0	0	0	0	0	0	0	0	0	1	1
YBL066C	SEF1	molecular function unknown	TRUE	0	0	0	0	0	0	0	0	0	0	0	0	0	0	0	0	0	0
YBL067C	UBP13	ubiquitin-specific protease activity	FALSE	0	0	0	0	0	0	0	0	0	0	0	0	0	0	0	0	0	0
YBL068W	PRS4	ribose phosphate diphosphokinase activity	FALSE	0	0	0	0	0	0	0	0	0	0	0	0	0	0	0	0	0	0
YBL069W	AST1	molecular function unknown	FALSE	0	0	0	0	0	0	0	0	0	0	0	0	0	0	0	0	0	0
YBL070C	YBL070C	unknown	FALSE	0	0	0	0	0	0	0	0	0	0	0	0	0	0	0	0	1	1
YBL071C	YBL071C	unknown	FALSE	0	0	0	0	0	0	0	0	0	0	0	0	0	0	0	0	0	0
YBL071C-B	YBL071C-B	molecular function unknown	FALSE	0	0	0	0	0	0	0	0	0	0	0	0	0	0	0	0	0	0
YBL071W-A	KTI11	molecular function unknown	FALSE	0	0	0	0	0	0	0	0	0	-1	0	-1	0	0	0	0	0	0
YBL072C	RPS8A	structural constituent of ribosome	FALSE	0	0	0	0	0	0	0	0	0	-1	0	-1	0	0	0	0	0	0
YBL073W	YBL073W	unknown	FALSE	0	0	0	0	0	0	0	0	0	0	0	0	0	0	0	0	0	0
YBL074C	AAR2	molecular function unknown	FALSE	0	0	0	0	0	0	0	0	0	0	0	0	0	0	0	0	0	0
YBL075C	SSA3|HSP70	ATPase activity	FALSE	0	0	0	0	0	0	0	0	0	0	0	0	0	0	0	0	0	0
YBL076C	ILS1	isoleucine-tRNA ligase activity	FALSE	0	0	0	0	0	0	0	0	0	0	0	0	0	0	0	0	0	0
YBL077W	YBL077W	unknown	FALSE	0	0	0	0	0	0	0	0	0	0	0	0	0	0	0	0	0	0
YBL078C	ATG8|APG8|AUT7|CVT5	microtubule binding	FALSE	0	0	0	0	0	0	-1	0	-1	1	0	1	0	0	0	-1	-1	-1
YBL079W	NUP170|NLE3	structural molecule activity	FALSE	0	0	0	0	0	0	0	0	0	-1	0	-1	-1	0	-1	-1	-1	-1
YBL080C	PET112	molecular function unknown	FALSE	0	0	0	0	0	0	0	0	0	-1	0	-1	-1	0	-1	0	0	0
YBL081W	YBL081W	molecular function unknown	FALSE	0	0	0	1	1	0	0	0	0	0	0	0	0	0	0	0	0	0
YBL082C	RHK1|ALG3	alpha-1,3-mannosyltransferase activity	FALSE	0	0	0	-1	-1	0	0	-1	-1	0	0	0	0	0	0	0	0	0
YBL083C	YBL083C	unknown	FALSE	0	0	0	0	0	0	0	0	0	0	0	0	0	0	0	1	1	1
YBL084C	CDC27|APC3|SNB1	protein binding*	TRUE	0	0	0	0	0	0	0	0	0	0	0	0	0	0	-1	0	0	0
YBL085W	BOI1|BOB1|GIN7	phospholipid binding	FALSE	0	0	0	0	0	0	0	0	0	0	0	0	0	0	0	0	0	0
YBL086C	YBL086C	molecular function unknown	FALSE	0	0	0	0	0	0	0	0	0	-1	-1	0	-1	-1	0	0	0	0
YBL087C	RPL23A	structural constituent of ribosome	FALSE	0	0	0	0	0	0	0	0	0	0	0	0	0	0	0	0	0	0
YBL088C	TEL1	protein kinase activity	FALSE	0	0	0	0	0	0	0	0	0	0	0	0	0	0	0	0	0	0
YBL089W	AVT5	transporter activity	FALSE	0	0	0	-1	-1	0	0	0	0	0	0	0	0	0	0	1	1	0
YBL090W	MRP21|MRP50	structural constituent of ribosome	FALSE	0	0	0	0	0	0	0	0	0	0	0	0	0	0	0	0	0	0
YBL091C	MAP2	methionyl aminopeptidase activity	FALSE	0	0	0	0	0	0	0	0	0	0	0	0	0	0	0	0	0	0
YBL091C-A	SCS22	molecular function unknown	FALSE	0	0	0	0	0	0	0	0	0	0	0	0	0	0	0	0	0	0
YBL092W	RPL32	structural constituent of ribosome	FALSE	0	0	0	0	0	0	0	0	0	0	0	0	0	0	0	0	0	0
YBL093C	ROX3|MED19|NUT3|SSN7	RNA polymerase II transcription mediator activity	FALSE	0	0	0	1	1	0	0	0	0	1	1	0	1	1	1	0	0	0
YBL094C	YBL094C	unknown	FALSE	0	0	0	0	0	0	0	0	0	0	0	0	0	0	0	0	1	1
YBL095W	YBL095W	molecular function unknown	FALSE	0	0	0	0	0	0	0	-1	-1	0	0	0	0	0	0	0	0	0
YBL096C	YBL096C	unknown	FALSE	0	0	0	0	0	0	0	0	0	0	0	0	0	0	0	0	1	1
YBL097W	BRN1	molecular function unknown	FALSE	0	0	0	0	0	0	0	0	0	0	0	0	0	0	0	0	1	1
YBL098W	BNA4	kynurenine 3-monooxygenase activity	FALSE	0	0	0	0	1	1	0	0	0	1	1	0	1	1	0	0	0	0
YBL099W	ATP1	hydrogen-transporting ATP synthase activity, rotational mechanism	FALSE	0	0	0	-1	-1	0	0	0	0	-1	-1	0	-1	0	-1	0	0	0
YBL100C	YBL100C	unknown	FALSE	0	0	0	0	0	0	0	0	0	0	0	0	0	0	0	0	0	0
YBL101C	ECM21	molecular function unknown	FALSE	0	0	0	0	0	0	0	0	0	0	0	0	0	0	0	0	0	0
YBL101W-A	YBL101W-A	unknown	FALSE	0	0	0	1	1	0	0	0	0	0	0	0	0	0	0	0	0	0
YBL101W-B	YBL101W-B	unknown	FALSE	0	0	0	0	0	0	0	0	0	0	0	0	0	0	0	0	0	0
YBL101W-C	YBL101W-C	unknown	FALSE	0	0	0	0	0	0	0	0	0	0	0	0	0	0	0	0	0	0
YBL102W	SFT2	molecular function unknown	FALSE	0	0	0	0	0	0	0	0	0	0	0	0	0	0	0	0	0	0
YBL103C	RTG3	specific RNA polymerase II transcription factor activity	TRUE	0	0	0	0	0	0	0	0	0	0	0	-1	0	0	-1	-1	-1	-1
YBL104C	YBL104C	molecular function unknown	FALSE	0	0	0	0	0	0	0	0	0	0	0	0	0	0	0	0	0	0
YBL105C	PKC1|CLY15|HPO2|STT1	protein kinase C activity	TRUE	0	0	0	1	0	0	1	0	0	0	0	0	0	0	0	-1	0	0
YBL106C	SRO77|SNI2	molecular function unknown	FALSE	0	0	0	1	1	0	0	0	0	1	1	0	1	1	0	1	1	0
YBL107C	YBL107C	molecular function unknown	FALSE	0	0	0	0	0	0	0	0	0	0	0	0	-1	0	-1	-1	-1	-1
YBL108C-A	YBL108C-A	molecular function unknown	FALSE	0	0	0	0	0	0	0	0	0	1	1	0	1	1	1	0	0	0
YBL108W	YBL108W	unknown	FALSE	0	0	0	0	0	0	0	0	0	0	0	0	0	0	0	0	0	0
YBL109W	YBL109W	unknown	FALSE	0	0	0	0	0	0	0	0	0	0	0	0	0	0	0	0	1	1
YBL111C	YBL111C	molecular function unknown	FALSE	0	0	0	0	0	0	0	0	0	0	0	0	0	0	0	0	0	0
YBL112C	YBL112C	molecular function unknown	FALSE	0	0	0	0	0	0	0	0	0	0	0	0	0	0	0	0	0	0
YBL113C	YBL113C	helicase activity	FALSE	0	0	0	0	0	0	0	0	0	0	0	0	0	0	0	0	0	0
YBR001C	NTH2	alpha,alpha-trehalase activity	FALSE	0	0	0	0	0	0	0	0	0	0	0	0	0	0	0	0	0	0
YBR002C	RER2	prenyltransferase activity*	FALSE	0	0	0	1	1	0	0	0	0	0	0	0	0	0	0	0	0	0
YBR003W	COQ1	trans-hexaprenyltranstransferase activity	FALSE	0	0	0	0	0	0	0	0	0	0	0	0	0	0	0	0	0	0
YBR004C	FMP44	mannosyltransferase activity	FALSE	0	0	0	0	0	0	0	0	0	1	1	0	0	0	0	0	0	0
YBR005W	RCR1	molecular function unknown	FALSE	0	0	0	0	0	0	0	0	0	0	0	0	0	0	0	1	1	0
YBR006W	UGA2|UGA5	succinate-semialdehyde dehydrogenase [NAD(P)+] activity	FALSE	0	0	0	0	0	0	0	0	0	1	1	0	0	0	0	0	0	0
YBR007C	DSF2	molecular function unknown	FALSE	0	0	0	0	0	0	0	0	0	0	0	0	0	0	0	0	0	0
YBR008C	FLR1	multidrug transporter activity	FALSE	0	0	0	0	0	0	0	0	0	0	0	0	0	0	0	0	0	0
YBR009C	HHF1	DNA binding	FALSE	0	0	0	0	0	0	0	0	0	-1	0	-1	-1	-1	-1	0	0	0
YBR010W	HHT1|BUR5|SIN2	DNA binding	FALSE	0	0	0	0	0	0	0	0	0	-1	0	-1	-1	0	-1	0	0	0
YBR011C	IPP1|PPA1	inorganic diphosphatase activity	FALSE	0	0	0	0	0	0	0	0	0	0	0	0	0	0	0	0	0	0
YBR012C	YBR012C	unknown	FALSE	0	0	0	0	0	0	0	0	0	0	0	0	0	0	0	0	0	0
YBR013C	YBR013C	molecular function unknown	FALSE	0	0	0	0	0	0	0	0	0	0	0	0	0	0	0	0	0	0
YBR014C	YBR014C	molecular function unknown	FALSE	0	0	0	0	0	0	0	0	0	0	0	0	0	0	0	0	0	0
YBR015C	MNN2|CRV4|LDB8|TTP1	alpha-1,2-mannosyltransferase activity	FALSE	0	0	0	0	0	0	0	0	0	0	0	0	0	0	0	0	0	0
YBR016W	YBR016W	molecular function unknown	FALSE	0	0	0	0	0	0	0	0	0	0	0	0	0	0	0	0	0	0
YBR017C	KAP104	nuclear localization sequence binding	FALSE	0	0	0	0	0	0	0	0	0	0	0	0	0	0	0	0	0	0
YBR018C	GAL7	UTP-hexose-1-phosphate uridylyltransferase activity	FALSE	0	0	0	0	0	0	0	0	0	0	0	0	0	0	0	1	1	1
YBR019C	GAL10	UDP-glucose 4-epimerase activity	FALSE	0	0	0	0	0	0	0	0	0	0	0	0	0	0	0	0	0	0
YBR020W	GAL1	galactokinase activity	FALSE	0	0	0	0	0	0	0	0	0	0	0	0	0	0	0	1	1	0
YBR021W	FUR4	uracil permease activity	FALSE	0	0	0	0	0	0	0	0	0	0	0	0	0	0	0	0	0	0
YBR022W	POA1	phosphoric monoester hydrolase activity	FALSE	0	0	0	-1	-1	0	0	0	0	0	0	0	0	0	0	0	-1	-1
YBR023C	CHS3|CAL1|CSD2|DIT101|KTI2	chitin synthase activity	FALSE	0	0	0	0	0	0	0	0	0	0	0	0	0	0	0	0	0	0
YBR024W	SCO2	thioredoxin peroxidase activity	FALSE	0	0	0	0	0	0	0	0	0	0	0	0	0	0	0	0	0	0
YBR025C	YBR025C	molecular function unknown	FALSE	0	0	0	0	0	0	0	0	0	0	0	0	0	0	0	0	0	0
YBR026C	ETR1|MRF1|MRF1'	enoyl-[acyl-carrier protein] reductase activity	TRUE	0	0	0	0	0	0	0	0	-1	0	0	0	0	0	0	-1	0	-1
YBR027C	YBR027C	unknown	FALSE	0	0	0	0	0	0	0	0	0	0	0	0	0	0	0	0	0	0
YBR028C	YBR028C	protein kinase activity	FALSE	0	0	0	0	0	0	0	0	0	-1	-1	-1	-1	0	-1	0	0	0
YBR029C	CDS1|CDG1	phosphatidate cytidylyltransferase activity	FALSE	0	0	0	0	0	0	0	0	0	0	0	0	0	0	0	-1	-1	-1
YBR030W	YBR030W	molecular function unknown	FALSE	0	0	0	0	0	0	0	0	0	0	0	0	0	0	0	0	0	0
YBR031W	RPL4A	structural constituent of ribosome	FALSE	0	0	0	0	0	0	0	0	0	0	0	0	0	0	0	0	0	0
YBR032W	YBR032W	unknown	FALSE	0	0	0	0	0	0	0	0	0	0	0	0	0	0	0	0	0	0
YBR033W	EDS1	molecular function unknown	TRUE	0	0	0	0	0	0	-1	-1	0	0	0	0	-1	0	0	0	0	0
YBR034C	HMT1|HCP1|ODP1|RMT1	protein-arginine N-methyltransferase activity	FALSE	0	0	0	0	0	0	0	0	0	0	0	0	0	0	0	0	0	0
YBR035C	PDX3	pyridoxamine-phosphate oxidase activity	FALSE	0	0	0	0	0	0	0	0	0	0	0	0	0	0	0	0	0	0
YBR036C	CSG2|CLS2	enzyme regulator activity	FALSE	0	0	0	0	0	0	0	0	0	0	0	0	0	0	0	0	0	0
YBR037C	SCO1|PET161	thioredoxin peroxidase activity*	FALSE	0	0	0	0	0	0	0	0	0	0	0	0	0	0	0	0	0	0
YBR038W	CHS2	chitin synthase activity	FALSE	0	0	0	0	0	0	0	0	0	0	0	0	0	0	0	0	0	0
YBR039W	ATP3	hydrogen-transporting ATP synthase activity, rotational mechanism	FALSE	0	0	0	-1	-1	0	0	0	0	-1	-1	0	-1	-1	-1	-1	-1	-1
YBR040W	FIG1	molecular function unknown	FALSE	0	0	0	0	0	0	0	0	0	0	0	0	0	0	0	0	0	0
YBR041W	FAT1	long-chain-fatty-acid-CoA ligase activity*	FALSE	0	0	0	0	0	0	0	0	0	0	0	0	0	0	0	0	0	0
YBR042C	YBR042C	acyltransferase activity	FALSE	0	0	0	0	0	0	0	0	0	1	1	0	0	0	0	0	0	0
YBR043C	QDR3|AQR2	multidrug efflux pump activity	FALSE	0	0	0	0	0	0	0	0	0	0	0	0	0	0	0	0	0	0
YBR044C	TCM62	unfolded protein binding	FALSE	0	0	0	0	0	0	0	0	0	0	0	0	0	0	0	0	0	0
YBR045C	GIP1	protein phosphatase 1 binding	TRUE	0	0	0	0	0	0	0	0	0	0	0	0	0	0	-1	0	0	0
YBR046C	ZTA1	molecular function unknown	FALSE	0	0	0	-1	-1	0	0	0	0	0	0	0	1	0	1	1	1	0
YBR047W	FMP23	molecular function unknown	FALSE	0	0	0	-1	-1	0	-1	0	-1	-1	-1	-1	-1	-1	-1	0	0	0
YBR048W	RPS11B	structural constituent of ribosome	FALSE	0	0	0	0	0	0	0	0	0	0	0	0	0	0	0	0	0	0
YBR049C	REB1|GRF2	RNA polymerase II transcription factor activity*	TRUE	0	0	0	0	0	0	0	0	0	-1	0	0	0	0	-1	1	0	0
YBR050C	REG2	protein phosphatase type 1 regulator activity	TRUE	0	0	0	0	0	0	-1	-1	0	-1	-1	0	0	0	1	0	0	1
YBR051W	YBR051W	unknown	FALSE	0	0	0	0	0	0	0	0	0	0	0	0	0	0	0	0	1	1
YBR052C	YBR052C	molecular function unknown	FALSE	0	0	0	0	0	0	0	0	0	0	0	0	0	0	0	0	0	0
YBR053C	YBR053C	molecular function unknown	FALSE	0	0	0	0	0	0	0	0	0	1	1	1	1	1	1	-1	0	-1
YBR054W	YRO2	molecular function unknown	FALSE	0	0	0	0	0	0	1	1	0	1	1	1	1	1	1	-1	-1	-1
YBR055C	PRP6|RNA6|TSM7269	RNA splicing factor activity, transesterification mechanism	FALSE	0	0	0	0	0	0	0	0	0	0	0	0	0	0	0	0	0	0
YBR056W	YBR056W	molecular function unknown	FALSE	0	0	0	0	0	0	0	0	0	1	1	1	0	1	1	-1	-1	0
YBR056W-A	YBR056W-A	molecular function unknown	FALSE	0	0	0	0	0	0	0	0	0	1	1	0	0	1	1	0	0	0
YBR057C	MUM2|SPOT8	molecular function unknown	FALSE	0	0	0	0	0	0	-1	-1	0	0	0	0	-1	-1	-1	-1	-1	0
YBR058C	UBP14|GID6	ubiquitin-specific protease activity	FALSE	0	0	0	0	0	0	0	0	0	0	0	0	0	0	0	0	0	0
YBR058C-A	TSC3	enzyme activator activity	FALSE	0	0	0	0	0	0	0	0	0	0	0	0	0	0	0	0	0	0
YBR059C	AKL1	protein kinase activity	FALSE	0	0	0	1	1	1	0	0	0	0	0	0	1	0	1	0	0	0
YBR060C	ORC2|RRR1|SIR5	DNA replication origin binding	FALSE	0	0	0	1	1	0	0	0	0	0	0	0	0	0	0	0	0	0
YBR061C	TRM7	tRNA methyltransferase activity	FALSE	0	0	0	0	0	0	0	0	0	-1	-1	-1	0	-1	-1	0	0	0
YBR062C	YBR062C	molecular function unknown	FALSE	0	0	0	0	0	0	0	0	0	0	0	0	0	0	0	-1	-1	-1
YBR063C	YBR063C	molecular function unknown	FALSE	0	0	0	0	0	0	0	0	0	0	0	0	0	0	0	0	0	0
YBR064W	YBR064W	unknown	FALSE	0	0	0	0	0	0	0	0	0	0	0	0	0	0	0	0	0	0
YBR065C	ECM2|SLT11	molecular function unknown	FALSE	0	0	0	0	0	0	0	0	0	0	0	0	0	0	0	0	0	0
YBR066C	NRG2	transcriptional repressor activity	TRUE	0	0	0	1	0	1	0	0	0	1	1	0	1	1	1	0	0	0
YBR067C	TIP1	structural constituent of cell wall*	FALSE	1	0	1	0	0	0	1	0	1	1	0	1	1	0	1	0	1	1
YBR068C	BAP2	amino acid transporter activity	FALSE	0	0	0	0	0	0	0	0	0	1	1	0	0	0	0	0	0	0
YBR069C	TAT1|VAP1	amino acid transporter activity	FALSE	0	0	0	0	0	0	0	0	0	0	0	0	0	0	0	0	0	0
YBR070C	YBR070C	transferase activity, transferring glycosyl groups*	FALSE	0	0	0	0	0	0	0	0	0	0	0	0	-1	0	-1	0	0	0
YBR071W	YBR071W	molecular function unknown	FALSE	0	0	0	0	0	0	0	0	0	1	1	0	1	1	0	0	0	0
YBR072C-A	YBR072C-A	molecular function unknown	FALSE	0	0	0	0	0	0	0	0	0	0	0	0	0	0	0	0	0	0
YBR072W	HSP26	unfolded protein binding	FALSE	0	1	1	0	0	0	1	1	0	1	1	1	1	1	1	0	0	0
YBR073W	RDH54|TID1	DNA-dependent ATPase activity*	FALSE	0	0	0	0	0	0	0	0	0	0	0	0	-1	0	-1	0	0	0
YBR074W	YBR074W	metalloendopeptidase activity	FALSE	0	0	0	0	0	0	0	0	0	0	0	0	-1	0	-1	0	0	0
YBR075W	YBR075W	unknown	FALSE	0	0	0	0	0	0	0	0	0	0	0	0	0	0	0	0	0	0
YBR076W	ECM8	molecular function unknown	FALSE	0	0	0	0	0	0	0	0	0	0	0	0	0	0	0	0	0	0
YBR077C	YBR077C	phosphatidylinositol-3,4-bisphosphate binding	FALSE	0	0	0	0	0	0	0	0	0	0	0	0	0	0	0	0	0	0
YBR078W	ECM33	molecular function unknown	FALSE	0	0	0	0	0	0	0	0	0	0	0	0	-1	0	-1	0	0	0
YBR079C	RPG1|TIF32	translation initiation factor activity	FALSE	0	0	0	1	1	0	0	0	0	0	0	0	0	0	0	0	0	0
YBR080C	SEC18|ANU4	ATPase activity	FALSE	0	0	0	0	0	0	0	0	0	0	0	0	0	0	0	1	1	0
YBR081C	SPT7|GIT2	structural molecule activity	FALSE	0	0	0	0	0	0	0	0	0	0	0	0	0	0	0	1	0	1
YBR082C	UBC4	ubiquitin conjugating enzyme activity	FALSE	0	0	0	0	0	0	0	0	0	0	0	0	0	0	0	0	0	0
YBR083W	TEC1|ROC1	specific RNA polymerase II transcription factor activity	TRUE	0	0	0	0	0	0	0	-1	-1	-1	-1	0	0	-1	-1	0	0	0
YBR084C-A	RPL19A	structural constituent of ribosome	FALSE	0	0	0	0	0	0	0	0	0	0	0	0	0	0	0	0	0	0
YBR084W	MIS1	formate-tetrahydrofolate ligase activity*	FALSE	0	0	0	1	1	0	0	0	0	-1	0	-1	0	0	0	0	0	0
YBR085C-A	YBR085C-A	molecular function unknown	FALSE	0	0	0	0	0	0	0	0	0	1	1	0	0	0	0	0	0	0
YBR085W	AAC3|ANC3	ATP:ADP antiporter activity	FALSE	1	0	1	0	0	0	0	0	0	1	1	0	0	0	0	1	1	1
YBR086C	IST2	molecular function unknown	FALSE	0	0	0	0	0	0	0	0	0	0	0	0	0	0	0	0	0	0
YBR087W	RFC5	DNA clamp loader activity	FALSE	0	0	0	0	0	0	0	0	0	0	0	0	-1	0	-1	0	0	0
YBR088C	POL30|PCNA	DNA polymerase processivity factor activity	FALSE	0	0	0	0	0	0	0	0	0	-1	-1	0	-1	-1	-1	0	0	0
YBR089C-A	NHP6B|YBR090C-A	chromatin binding	FALSE	0	0	0	0	0	0	0	0	0	0	0	0	0	-1	-1	0	0	0
YBR089W	YBR089W	unknown	FALSE	0	0	0	0	0	0	0	0	0	0	0	0	0	0	0	0	0	0
YBR090C	YBR090C	molecular function unknown	FALSE	0	0	0	0	0	0	0	0	0	0	0	0	0	0	0	-1	-1	0
YBR090C-A	YBR090C-A	unknown	FALSE	0	0	0	0	0	0	0	0	0	0	0	0	0	0	0	-1	-1	0
YBR091C	MRS5|TIM12	protein transporter activity	FALSE	0	0	0	0	0	0	0	0	0	0	0	0	0	0	0	0	-1	-1
YBR092C	PHO3	acid phosphatase activity	FALSE	0	0	0	0	0	0	0	0	0	-1	-1	0	0	-1	-1	0	0	0
YBR093C	PHO5	acid phosphatase activity	FALSE	0	0	0	0	0	0	0	0	0	1	1	0	1	1	0	0	0	0
YBR094W	YBR094W	molecular function unknown	FALSE	0	0	0	0	0	0	0	0	0	0	0	0	0	0	0	0	0	0
YBR095C	RXT2	molecular function unknown	FALSE	0	0	0	0	0	0	0	0	0	0	0	0	0	0	0	0	0	0
YBR096W	YBR096W	molecular function unknown	FALSE	0	0	0	0	0	0	0	0	0	0	0	0	0	0	0	0	0	0
YBR097W	VPS15|GRD8|VAC4|VPL19	protein serine/threonine kinase activity	FALSE	0	0	0	0	0	0	0	0	0	0	0	0	0	0	0	0	0	0
YBR098W	MMS4|SLX2|YBR100W	transcription coactivator activity*	FALSE	0	0	0	0	0	0	0	0	0	0	0	0	0	0	0	0	0	0
YBR099C	YBR099C	unknown	FALSE	0	0	0	0	0	0	0	0	0	0	0	0	0	0	0	0	0	0
YBR100W	YBR100W	unknown	FALSE	0	0	0	0	0	0	0	0	0	0	0	0	0	0	0	0	0	0
YBR101C	FES1	adenyl-nucleotide exchange factor activity	FALSE	0	0	0	0	0	0	0	0	0	0	0	0	-1	0	-1	0	0	0
YBR102C	EXO84|USA3	protein binding	FALSE	0	0	0	1	1	0	0	0	0	0	0	0	0	0	0	0	0	0
YBR103W	SIF2|EMB1	transcription corepressor activity*	FALSE	0	0	0	0	0	0	0	0	0	0	0	0	0	0	0	0	0	0
YBR104W	YMC2	transporter activity	FALSE	0	0	0	0	0	0	0	0	0	0	0	0	0	0	0	0	0	0
YBR105C	VID24|GID4	molecular function unknown	FALSE	0	0	0	0	0	0	0	0	0	0	0	0	0	0	0	0	0	0
YBR106W	PHO88	phosphate transporter activity	FALSE	0	0	0	0	0	0	0	0	0	0	0	0	1	1	0	0	0	0
YBR107C	IML3|MCM19	molecular function unknown	FALSE	0	0	0	0	0	0	0	0	0	0	0	0	0	1	1	0	0	0
YBR108W	YBR108W	molecular function unknown	FALSE	0	0	0	0	0	0	0	0	0	0	0	0	0	0	0	0	0	0
YBR109C	CMD1	protein binding*	FALSE	0	0	0	0	0	0	0	0	0	0	0	0	0	0	0	0	0	0
YBR110W	ALG1	beta-1,4-mannosyltransferase activity	FALSE	0	0	0	0	0	0	0	0	0	0	0	0	0	0	0	0	0	0
YBR111C	YSA1|RMA2	phosphoribosyl-ATP diphosphatase activity	FALSE	0	0	0	0	0	0	0	0	0	0	0	0	0	0	0	0	0	0
YBR111W-A	SUS1	molecular function unknown	FALSE	0	0	0	0	0	0	0	0	0	0	0	0	0	0	0	0	0	0
YBR112C	CYC8|CRT8|SSN6	transcription coactivator activity*	TRUE	0	0	0	1	1	0	0	0	0	0	0	0	0	0	0	0	0	0
YBR113W	YBR113W	unknown	FALSE	0	0	0	0	0	0	0	0	0	0	0	0	0	0	0	1	0	1
YBR114W	RAD16|PSO5	DNA-dependent ATPase activity	FALSE	0	0	0	0	0	0	0	0	0	0	0	0	0	0	0	0	0	0
YBR115C	LYS2	L-aminoadipate-semialdehyde dehydrogenase activity	FALSE	0	0	0	0	0	0	0	0	0	0	0	0	0	0	0	0	0	0
YBR116C	YBR116C	unknown	FALSE	0	0	0	0	0	0	0	0	0	0	0	0	0	0	0	0	0	0
YBR117C	TKL2	transketolase activity	FALSE	0	0	0	0	0	0	0	0	0	0	0	0	1	1	1	0	0	0
YBR118W	TEF2|EF-1 alpha	translation elongation factor activity	FALSE	0	0	0	0	0	0	0	0	0	0	0	0	0	0	0	0	0	0
YBR119W	MUD1	RNA binding	FALSE	0	0	0	0	0	0	0	0	0	0	0	0	0	0	0	0	0	0
YBR120C	CBP6	molecular function unknown	FALSE	0	0	0	-1	-1	0	0	0	0	0	0	0	0	0	0	-1	-1	-1
YBR121C	GRS1	glycine-tRNA ligase activity	FALSE	0	0	0	0	0	0	0	0	0	0	0	0	0	0	0	0	0	0
YBR122C	MRPL36|YmL36	structural constituent of ribosome	FALSE	0	0	0	0	0	0	0	0	0	0	0	0	-1	0	-1	-1	-1	-1
YBR123C	TFC1	RNA polymerase III transcription factor activity	FALSE	0	0	0	0	0	0	0	0	0	0	0	0	0	0	0	0	0	0
YBR124W	YBR124W	unknown	FALSE	0	0	0	0	0	0	0	0	0	0	0	0	0	0	0	0	0	0
YBR125C	PTC4|GCT1	protein phosphatase type 2C activity	TRUE	0	0	0	0	0	0	0	0	0	1	1	0	1	1	0	0	0	0
YBR126C	TPS1|BYP1|CIF1|FDP1|GGS1|GLC6|TSS1	alpha,alpha-trehalose-phosphate synthase (UDP-forming) activity	FALSE	0	0	0	0	0	0	0	0	0	0	0	0	0	0	0	0	0	0
YBR127C	VMA2|ATPSV|VAT2	hydrogen-transporting ATPase activity, rotational mechanism	FALSE	0	0	0	0	0	0	0	0	0	0	0	0	0	0	0	0	0	0
YBR128C	ATG14|APG14|CVT12	molecular function unknown	FALSE	0	0	0	0	0	0	0	0	0	0	0	0	0	0	0	0	0	0
YBR129C	OPY1	molecular function unknown	FALSE	0	0	0	0	0	0	0	0	0	0	0	0	0	0	0	0	-1	-1
YBR130C	SHE3	mRNA binding	FALSE	0	0	0	0	0	0	0	0	0	-1	-1	0	0	0	0	0	0	0
YBR131W	CCZ1|CVT16	guanyl-nucleotide exchange factor activity	FALSE	0	0	0	0	0	0	0	0	0	0	0	0	0	0	0	0	0	0
YBR132C	AGP2	amino acid transporter activity*	FALSE	0	0	0	0	0	0	0	0	0	0	0	0	0	0	0	0	0	0
YBR133C	HSL7	protein-arginine N-methyltransferase activity	TRUE	0	0	0	0	0	0	0	0	0	0	0	0	0	0	-1	0	0	0
YBR134W	YBR134W	unknown	FALSE	0	0	0	0	0	0	0	0	0	0	0	0	0	0	0	0	0	0
YBR135W	CKS1	protein kinase activator activity	TRUE	0	0	0	1	0	0	0	0	0	0	0	0	1	0	0	0	0	0
YBR136W	MEC1|ESR1|SAD3	protein kinase activity	TRUE	0	0	0	0	0	0	0	0	0	0	0	0	0	0	-1	0	0	0
YBR137W	YBR137W	molecular function unknown	FALSE	0	0	0	0	1	1	0	0	0	0	0	0	0	0	0	0	0	0
YBR138C	YBR138C	molecular function unknown	FALSE	0	0	0	0	0	0	0	0	0	0	0	0	-1	0	-1	0	0	0
YBR139W	YBR139W	carboxypeptidase C activity	FALSE	0	0	0	0	0	0	0	0	0	0	1	1	0	0	0	0	0	0
YBR140C	IRA1|GLC1|PPD1	Ras GTPase activator activity	TRUE	0	0	0	0	0	0	0	0	0	0	0	0	0	0	0	0	0	0
YBR141C	YBR141C	molecular function unknown	FALSE	0	0	0	1	1	0	0	0	0	-1	0	-1	0	0	0	0	0	0
YBR142W	MAK5	ATP-dependent RNA helicase activity	FALSE	0	0	0	1	1	0	0	0	0	-1	0	-1	-1	0	-1	0	-1	-1
YBR143C	SUP45|SAL4|SUP1|SUP47|eRF1	translation release factor activity, codon specific	FALSE	0	0	0	0	0	0	0	0	0	-1	0	-1	-1	0	-1	0	0	0
YBR144C	YBR144C	unknown	FALSE	0	0	0	0	0	0	0	0	0	0	0	0	0	0	0	0	0	0
YBR145W	ADH5	alcohol dehydrogenase activity	FALSE	0	0	0	-1	0	-1	0	0	0	0	0	0	0	0	0	1	1	1
YBR146W	MRPS9	structural constituent of ribosome	FALSE	0	0	0	0	0	0	0	0	0	0	-1	-1	0	-1	-1	0	0	0
YBR147W	YBR147W	molecular function unknown	FALSE	0	0	0	-1	-1	0	-1	-1	-1	0	0	0	0	0	0	0	0	0
YBR148W	YSW1	molecular function unknown	FALSE	0	0	0	0	0	0	0	0	0	0	0	0	0	0	0	0	0	0
YBR149W	ARA1	aldo-keto reductase activity*	FALSE	0	0	0	0	0	0	0	0	0	0	0	0	1	1	1	0	0	0
YBR150C	TBS1	molecular function unknown	TRUE	0	0	0	1	1	0	1	1	0	0	0	0	0	0	-1	0	0	0
YBR151W	APD1	molecular function unknown	FALSE	0	0	0	0	0	0	0	0	0	0	0	0	0	0	0	-1	-1	0
YBR152W	SPP381	protein binding*	FALSE	0	0	0	1	1	0	0	0	0	-1	0	-1	0	0	0	0	0	0
YBR153W	RIB7	diaminohydroxyphosphoribosylaminopyrimidine deaminase activity	FALSE	0	0	0	0	0	0	0	0	0	0	0	0	0	0	0	0	0	0
YBR154C	RPB5	DNA-directed RNA polymerase activity	FALSE	0	0	0	0	0	0	0	0	0	-1	-1	-1	-1	-1	-1	-1	-1	-1
YBR155W	CNS1	unfolded protein binding	FALSE	0	0	0	0	0	0	0	0	0	-1	-1	0	-1	-1	-1	-1	-1	-1
YBR156C	SLI15	protein kinase activator activity	FALSE	0	0	0	0	0	0	0	0	0	0	0	0	0	0	0	0	0	0
YBR157C	ICS2	molecular function unknown	FALSE	0	0	0	0	0	0	0	0	0	0	0	0	0	0	0	0	0	0
YBR158W	AMN1|CST13|ICS4	protein binding	FALSE	0	0	0	0	0	0	0	0	0	0	0	0	-1	0	-1	-1	-1	0
YBR159W	YBR159W	ketoreductase activity	FALSE	0	0	0	0	0	0	0	0	0	0	0	0	1	1	0	0	0	0
YBR160W	CDC28|CDK1|HSL5|SRM5	cyclin-dependent protein kinase activity	TRUE	0	0	0	0	0	0	0	0	0	0	0	0	0	0	0	0	0	0
YBR161W	CSH1	mannosyltransferase activity*	FALSE	0	0	0	0	0	0	0	0	0	0	0	0	0	0	0	0	0	0
YBR162C	TOS1	molecular function unknown	FALSE	0	0	0	0	0	0	0	0	0	0	0	0	0	0	0	0	0	0
YBR162W-A	YSY6	molecular function unknown	FALSE	0	0	0	0	0	0	0	0	0	0	0	0	-1	0	-1	-1	-1	-1
YBR163W	DEM1	molecular function unknown	FALSE	0	0	0	0	0	0	0	0	0	0	0	0	0	0	0	0	0	0
YBR164C	ARL1|DLP2	GTPase activity	FALSE	0	0	0	0	0	0	0	0	0	0	0	0	0	0	0	0	-1	-1
YBR165W	UBS1	molecular function unknown	FALSE	0	0	0	0	0	0	0	0	0	0	0	0	0	0	0	0	0	0
YBR166C	TYR1	prephenate dehydrogenase activity	FALSE	0	0	0	0	0	0	0	0	0	0	0	0	0	0	0	0	0	0
YBR167C	POP7|RPP2	ribonuclease P activity*	FALSE	0	0	0	0	0	0	0	0	0	0	0	0	-1	0	-1	-1	-1	-1
YBR168W	PEX32	molecular function unknown	FALSE	0	0	0	0	0	0	0	0	0	0	0	0	0	0	0	0	0	0
YBR169C	SSE2	molecular function unknown	FALSE	0	0	0	0	0	0	0	0	0	0	0	0	0	0	0	0	0	0
YBR170C	NPL4|HRD4	molecular function unknown	FALSE	0	0	0	0	0	0	0	0	0	0	0	0	0	0	0	0	0	0
YBR171W	SEC66|HSS1|SEC71	protein transporter activity	FALSE	0	0	0	0	0	0	0	0	0	0	0	0	-1	0	-1	0	-1	-1
YBR172C	SMY2	molecular function unknown	FALSE	0	0	0	0	0	0	0	0	0	0	0	0	0	0	0	0	0	0
YBR173C	UMP1	proteasome activator activity	FALSE	0	0	0	0	0	0	0	0	0	0	0	0	0	0	0	0	-1	-1
YBR174C	YBR174C	unknown	FALSE	0	0	0	0	0	0	0	0	0	0	0	0	0	0	0	0	0	0
YBR175W	SWD3|CPS30|SAF35	histone lysine N-methyltransferase activity (H3-K4 specific)	FALSE	0	0	0	0	0	0	0	0	0	0	0	0	0	0	0	0	0	0
YBR176W	ECM31	3-methyl-2-oxobutanoate hydroxymethyltransferase activity	FALSE	0	0	0	0	0	0	0	0	0	0	0	0	0	0	0	0	0	0
YBR177C	EHT1	serine hydrolase activity	FALSE	0	0	0	-1	-1	0	0	-1	-1	-1	-1	-1	-1	-1	-1	-1	-1	0
YBR178W	YBR178W	unknown	FALSE	0	0	0	0	0	0	0	0	0	0	0	0	0	0	0	0	0	0
YBR179C	FZO1	GTPase activity	FALSE	0	0	0	0	0	0	0	0	0	0	0	0	0	0	0	0	0	0
YBR180W	DTR1	multidrug transporter activity*	FALSE	0	0	0	0	0	0	0	0	0	0	0	0	0	0	0	0	1	1
YBR181C	RPS6B|LPG18|RPS101|RPS102	structural constituent of ribosome	FALSE	0	0	0	0	0	0	0	0	0	0	0	0	0	0	0	0	0	0
YBR182C	SMP1	transcription factor activity*	TRUE	0	0	0	0	0	0	0	0	0	0	0	1	1	0	1	-1	0	0
YBR182C-A	YBR182C-A	molecular function unknown	FALSE	0	0	0	0	0	0	0	0	0	0	0	0	0	0	0	0	0	0
YBR183W	YPC1	ceramidase activity	FALSE	0	0	0	0	0	0	0	0	0	-1	-1	-1	0	0	0	-1	-1	-1
YBR184W	YBR184W	molecular function unknown	FALSE	0	0	0	0	0	0	0	0	0	0	0	0	-1	0	-1	0	0	0
YBR185C	MBA1	molecular function unknown	FALSE	0	0	0	0	0	0	0	0	0	0	0	0	0	0	0	-1	-1	-1
YBR186W	PCH2	molecular function unknown	FALSE	0	0	0	0	0	0	0	0	0	0	0	0	0	0	0	0	0	0
YBR187W	YBR187W	molecular function unknown	FALSE	0	0	0	0	-1	-1	0	0	0	0	0	0	0	0	0	0	0	0
YBR188C	NTC20	RNA splicing factor activity, transesterification mechanism	FALSE	0	0	0	0	0	0	0	0	0	0	0	0	-1	-1	0	-1	0	-1
YBR189W	RPS9B|RPS13A|SUP46	structural constituent of ribosome	FALSE	0	0	0	0	0	0	0	0	0	0	0	0	0	0	0	0	0	0
YBR190W	YBR190W	unknown	FALSE	0	0	0	0	0	0	0	0	0	0	0	0	0	0	0	0	0	0
YBR191W	RPL21A|URP1	structural constituent of ribosome	FALSE	0	0	0	0	0	0	0	0	0	0	0	0	0	0	0	0	0	0
YBR192W	RIM2	transporter activity	FALSE	0	0	0	0	0	0	0	0	0	0	0	0	0	0	0	-1	-1	-1
YBR193C	MED8	RNA polymerase II transcription mediator activity	FALSE	0	0	0	0	0	0	0	0	0	0	0	0	0	0	0	0	0	0
YBR194W	SOY1	molecular function unknown	FALSE	0	0	0	0	0	0	0	0	0	0	0	0	0	0	0	0	0	0
YBR195C	MSI1|CAC3	transcription regulator activity	FALSE	0	0	0	0	0	0	0	0	0	0	0	0	0	0	0	0	0	0
YBR196C	PGI1|CDC30	glucose-6-phosphate isomerase activity	FALSE	0	0	0	0	0	0	0	0	0	0	0	0	0	0	0	0	0	0
YBR196C-A	YBR196C-A	molecular function unknown	FALSE	0	0	0	0	0	0	0	0	0	0	0	0	0	-1	-1	0	0	0
YBR196C-B	YBR196C-B	molecular function unknown	FALSE	0	0	0	0	0	0	0	0	0	0	0	0	0	-1	-1	0	0	0
YBR197C	YBR197C	molecular function unknown	FALSE	0	0	0	0	0	0	0	0	0	0	0	0	0	0	0	0	0	0
YBR198C	TAF5|TAF90|TafII90	general RNA polymerase II transcription factor activity	FALSE	0	0	0	1	1	0	0	0	0	0	0	0	0	0	0	0	0	0
YBR199W	KTR4	mannosyltransferase activity	FALSE	0	0	0	0	0	0	0	0	0	0	0	0	0	0	0	0	0	0
YBR200W	BEM1|SRO1	protein binding	FALSE	0	0	0	0	0	0	0	0	0	0	0	0	0	0	0	0	0	0
YBR200W-A	YBR200W-A	molecular function unknown	FALSE	0	0	0	0	0	0	0	0	0	0	0	0	0	0	0	0	0	0
YBR201W	DER1	molecular function unknown	FALSE	0	0	0	0	0	0	0	0	0	1	1	0	0	0	0	-1	-1	-1
YBR202W	CDC47|MCM7	chromatin binding*	FALSE	0	0	0	0	0	0	0	0	0	0	0	0	0	0	0	0	0	0
YBR203W	COS111	molecular function unknown	FALSE	0	0	0	0	0	0	0	0	0	0	0	0	0	0	0	0	0	0
YBR204C	YBR204C	serine hydrolase activity	FALSE	0	0	0	0	0	0	0	0	0	0	0	0	-1	-1	0	0	0	0
YBR205W	KTR3	mannosyltransferase activity	FALSE	0	0	0	0	0	0	0	0	0	0	0	0	0	0	0	1	1	0
YBR206W	YBR206W	unknown	FALSE	0	0	0	0	0	0	0	0	0	0	0	0	0	0	0	1	1	0
YBR207W	FTH1	iron ion transporter activity	FALSE	0	0	0	0	0	0	0	0	0	0	0	0	0	0	0	0	0	0
YBR208C	DUR1,2|DUR80	allophanate hydrolase activity*	FALSE	0	0	0	0	0	0	0	0	0	0	0	0	0	0	0	1	1	1
YBR209W	YBR209W	unknown	FALSE	0	0	0	0	0	0	0	0	0	0	0	0	0	0	0	0	1	1
YBR210W	ERV15	molecular function unknown	FALSE	0	0	0	-1	-1	0	0	0	0	0	0	0	-1	0	-1	0	0	0
YBR211C	AME1|ARP100	molecular function unknown	FALSE	0	0	0	0	0	0	0	0	0	0	0	0	-1	0	-1	0	0	0
YBR212W	NGR1|RBP1	RNA binding*	FALSE	0	0	0	0	0	0	0	0	0	0	0	0	0	0	0	0	0	0
YBR213W	MET8	ferrochelatase activity*	FALSE	0	0	0	0	0	0	0	0	0	0	0	0	0	0	0	0	1	1
YBR214W	SDS24	molecular function unknown	FALSE	0	0	0	0	0	0	0	0	0	1	0	1	1	0	1	0	1	1
YBR215W	HPC2	transcription regulator activity	TRUE	0	0	0	1	0	0	0	0	0	0	0	0	0	-1	-1	-1	0	0
YBR216C	YBP1	molecular function unknown	FALSE	0	0	0	0	0	0	0	0	0	0	0	0	0	0	0	0	0	0
YBR217W	ATG12|APG12	molecular function unknown	FALSE	0	0	0	0	0	0	0	0	0	0	0	0	-1	0	-1	-1	-1	-1
YBR218C	PYC2	pyruvate carboxylase activity	FALSE	0	0	0	0	0	0	0	0	0	0	0	0	0	0	0	0	0	0
YBR219C	YBR219C	molecular function unknown	FALSE	0	0	0	0	0	0	0	0	0	-1	0	-1	0	0	0	0	0	0
YBR220C	YBR220C	molecular function unknown	FALSE	0	0	0	0	0	0	0	0	0	0	0	0	0	0	0	0	1	1
YBR221C	PDB1	pyruvate dehydrogenase (acetyl-transferring) activity	FALSE	0	0	0	0	0	0	0	0	0	0	0	0	0	0	0	0	0	0
YBR221W-A	YBR221W-A	molecular function unknown	FALSE	0	0	0	0	0	0	0	0	0	0	0	0	0	0	0	0	0	0
YBR222C	PCS60|FAT2	AMP binding	FALSE	0	0	0	0	0	0	0	0	0	1	1	0	1	1	0	0	0	0
YBR223C	TDP1	tyrosyl-DNA phosophodiesterase activity	FALSE	0	0	0	0	0	0	0	0	0	0	0	0	0	0	0	0	0	0
YBR224W	YBR224W	unknown	FALSE	0	0	0	0	0	0	0	0	0	0	0	0	0	0	0	0	0	0
YBR225W	YBR225W	molecular function unknown	FALSE	0	0	0	0	0	0	0	0	0	0	0	0	0	0	0	0	0	0
YBR226C	YBR226C	unknown	FALSE	0	0	0	0	0	0	0	0	0	0	0	0	0	0	0	0	1	1
YBR227C	MCX1	unfolded protein binding*	FALSE	0	0	0	0	0	0	0	0	0	-1	0	-1	-1	0	-1	0	0	0
YBR228W	SLX1	5'-flap endonuclease activity	FALSE	0	0	0	0	0	0	0	0	0	-1	0	-1	0	0	0	0	0	0
YBR229C	ROT2|GLS2	alpha-glucosidase activity	FALSE	0	0	0	0	0	0	0	0	0	0	0	0	0	0	0	0	0	0
YBR230C	YBR230C	molecular function unknown	FALSE	0	0	0	0	0	0	0	-1	-1	-1	-1	0	0	0	0	-1	-1	-1
YBR230W-A	YBR230W-A	molecular function unknown	FALSE	0	0	0	0	0	0	0	0	0	0	0	0	1	1	0	0	0	0
YBR231C	SWC5|AOR1	molecular function unknown	FALSE	0	0	0	1	1	0	0	0	0	0	0	0	0	0	0	0	0	0
YBR232C	YBR232C	unknown	FALSE	0	0	0	0	0	0	0	0	0	0	0	0	0	0	0	0	0	0
YBR233W	PBP2|HEK1	molecular function unknown	FALSE	0	0	0	0	0	0	0	0	0	-1	-1	0	0	0	0	0	0	0
YBR233W-A	DAD3	protein binding	FALSE	0	0	0	0	0	0	0	0	0	0	0	0	0	0	0	0	0	0
YBR234C	ARC40	structural constituent of cytoskeleton	FALSE	0	0	0	0	0	0	0	0	0	0	0	0	0	0	0	0	0	0
YBR235W	YBR235W	ion transporter activity	FALSE	0	0	0	0	0	0	0	0	0	0	0	0	0	0	0	0	0	0
YBR236C	ABD1	mRNA (guanine-N7-)-methyltransferase activity	FALSE	0	0	0	0	0	0	0	0	0	0	0	0	0	0	0	0	0	0
YBR237W	PRP5|RNA5	RNA splicing factor activity, transesterification mechanism*	FALSE	0	0	0	0	0	0	0	0	0	0	0	0	-1	0	-1	0	0	0
YBR238C	YBR238C	molecular function unknown	FALSE	0	0	0	1	1	0	0	0	0	0	0	0	1	1	0	1	1	0
YBR239C	YBR239C	molecular function unknown	TRUE	0	0	0	1	0	0	1	0	0	0	0	0	1	0	0	0	0	0
YBR240C	THI2|PHO6	transcriptional activator activity	TRUE	0	0	0	0	0	0	0	0	0	1	0	0	1	0	1	0	0	0
YBR241C	YBR241C	molecular function unknown	FALSE	0	0	0	-1	-1	0	0	0	0	0	0	0	0	0	0	0	1	1
YBR242W	YBR242W	molecular function unknown	FALSE	0	0	0	1	1	0	0	0	0	0	0	0	0	-1	-1	-1	-1	-1
YBR243C	ALG7|TUR1	UDP-N-acetylglucosamine-dolichyl-phosphate N-acetylglucosaminephosphotransferase activity	FALSE	0	0	0	-1	-1	0	0	0	0	0	0	0	0	0	0	1	1	1
YBR244W	GPX2|AMI1	glutathione peroxidase activity	FALSE	0	0	0	0	0	0	0	0	0	-1	-1	-1	-1	-1	-1	0	0	0
YBR245C	ISW1|SGN2	ATPase activity	FALSE	0	0	0	1	1	0	0	0	0	0	0	0	-1	0	-1	0	0	0
YBR246W	YBR246W	molecular function unknown	FALSE	0	0	0	0	0	0	0	0	0	0	0	0	0	0	0	1	1	0
YBR247C	ENP1|MEG1	snoRNA binding	FALSE	0	0	0	0	0	0	0	0	0	-1	-1	0	0	-1	-1	0	0	0
YBR248C	HIS7	imidazoleglycerol-phosphate synthase activity	FALSE	0	0	0	0	0	0	0	0	0	0	0	0	0	0	0	0	0	0
YBR249C	ARO4	3-deoxy-7-phosphoheptulonate synthase activity	FALSE	0	0	0	0	0	0	0	0	0	0	0	0	0	0	0	0	0	0
YBR250W	YBR250W	molecular function unknown	FALSE	0	0	0	0	0	0	0	0	0	0	0	0	0	0	0	0	0	0
YBR251W	MRPS5	structural constituent of ribosome	FALSE	0	0	0	0	0	0	0	0	0	0	0	0	-1	0	-1	-1	-1	-1
YBR252W	DUT1	dUTP diphosphatase activity	FALSE	0	0	0	0	0	0	0	0	0	0	0	0	0	0	0	0	0	0
YBR253W	SRB6|MED22	RNA polymerase II transcription mediator activity	FALSE	0	0	0	0	0	0	0	0	0	0	0	0	-1	0	-1	-1	-1	-1
YBR254C	TRS20	molecular function unknown	FALSE	0	0	0	0	0	0	0	0	0	0	0	0	0	0	0	0	0	0
YBR255C-A	YBR255C-A	molecular function unknown	FALSE	0	0	0	0	0	0	0	0	0	0	0	0	0	0	0	0	0	0
YBR255W	YBR255W	molecular function unknown	FALSE	0	0	0	0	0	0	0	0	0	0	0	0	0	0	0	0	0	0
YBR256C	RIB5	riboflavin synthase activity	FALSE	0	0	0	0	0	0	0	0	0	0	0	0	0	0	0	0	0	0
YBR257W	POP4	ribonuclease P activity*	FALSE	0	0	0	0	0	0	0	0	0	0	0	0	-1	0	-1	-1	-1	-1
YBR258C	SHG1|CPS15	histone lysine N-methyltransferase activity (H3-K4 specific)	FALSE	0	0	0	0	0	0	0	0	0	0	0	0	-1	0	-1	0	0	0
YBR259W	YBR259W	molecular function unknown	FALSE	0	0	0	0	0	0	0	0	0	0	0	0	0	0	0	0	0	0
YBR260C	RGD1	Rho GTPase activator activity	FALSE	0	0	0	0	0	0	0	0	0	0	0	0	0	0	0	0	0	0
YBR261C	YBR261C	S-adenosylmethionine-dependent methyltransferase activity	FALSE	0	0	0	1	1	0	0	0	0	0	0	0	0	0	0	0	0	0
YBR262C	FMP51	molecular function unknown	FALSE	0	0	0	0	0	0	0	0	0	0	0	0	0	0	0	-1	-1	0
YBR263W	SHM1|SHMT1|TMP3	glycine hydroxymethyltransferase activity	FALSE	0	0	0	0	0	0	0	0	0	0	0	0	0	0	0	0	0	0
YBR264C	YPT10	GTPase activity*	FALSE	0	0	0	0	0	0	0	0	0	0	0	0	0	0	0	0	0	0
YBR265W	TSC10	oxidoreductase activity, acting on NADH or NADPH	FALSE	0	0	0	0	0	0	0	0	0	0	0	0	0	0	0	0	0	0
YBR266C	YBR266C	unknown	FALSE	0	0	0	0	0	0	0	0	0	0	0	0	0	0	0	0	1	1
YBR267W	REI1	molecular function unknown	TRUE	0	0	0	1	1	0	0	0	0	-1	0	-1	0	0	-1	0	0	0
YBR268W	MRPL37|YmL37	structural constituent of ribosome	FALSE	0	0	0	0	0	0	0	0	0	0	0	0	-1	0	-1	-1	-1	0
YBR269C	FMP21	molecular function unknown	FALSE	0	0	0	0	0	0	0	0	0	0	0	0	0	0	0	-1	-1	0
YBR270C	YBR270C	molecular function unknown	FALSE	0	0	0	0	0	0	0	0	0	0	0	0	0	0	0	0	0	0
YBR271W	YBR271W	S-adenosylmethionine-dependent methyltransferase activity	FALSE	0	0	0	1	1	0	0	0	0	-1	-1	0	0	-1	-1	0	0	0
YBR272C	HSM3	molecular function unknown	FALSE	0	0	0	0	0	0	0	0	0	0	0	0	0	0	0	0	0	0
YBR273C	UBX7	molecular function unknown	FALSE	0	0	0	0	0	0	0	0	0	0	0	0	0	0	0	0	0	0
YBR274W	CHK1	protein kinase activity	TRUE	0	0	0	0	0	0	0	0	0	0	0	0	0	0	-1	0	0	0
YBR275C	RIF1	protein binding*	FALSE	0	0	0	0	0	0	0	0	0	0	0	0	-1	0	-1	0	0	0
YBR276C	PPS1	protein tyrosine/threonine phosphatase activity	TRUE	0	0	0	0	0	0	0	0	0	0	0	-1	0	0	-1	0	0	0
YBR277C	YBR277C	unknown	FALSE	0	0	0	0	0	0	0	0	0	0	0	0	0	0	0	0	1	1
YBR278W	DPB3	epsilon DNA polymerase activity	FALSE	0	0	0	0	0	0	0	0	0	0	0	0	0	0	0	0	0	0
YBR279W	PAF1	RNA polymerase II transcription elongation factor activity	TRUE	0	0	0	1	1	0	0	0	0	-1	0	0	0	0	-1	0	0	0
YBR280C	YBR280C	molecular function unknown	FALSE	0	0	0	0	0	0	0	0	0	1	1	0	1	1	0	1	1	0
YBR281C	YBR281C	molecular function unknown	FALSE	0	0	0	0	0	0	0	0	0	0	0	0	0	0	0	1	0	1
YBR282W	MRPL27|YmL27	structural constituent of ribosome	FALSE	0	0	0	0	0	0	0	0	0	0	0	0	0	0	0	0	0	0
YBR283C	SSH1	protein transporter activity	FALSE	0	0	0	0	0	0	0	0	0	0	0	0	0	0	0	0	0	0
YBR284W	YBR284W	molecular function unknown	FALSE	0	0	0	0	0	0	0	0	0	0	0	0	0	0	0	0	0	0
YBR285W	YBR285W	molecular function unknown	FALSE	0	0	0	0	0	0	0	0	0	0	0	0	0	0	0	0	0	0
YBR286W	APE3|APY1	aminopeptidase activity	FALSE	0	0	0	0	0	0	0	0	0	0	0	0	0	0	0	0	0	0
YBR287W	ZSP1	molecular function unknown	FALSE	0	0	0	0	0	0	0	0	0	0	0	0	0	0	0	0	0	0
YBR288C	APM3|YKS6	molecular function unknown	FALSE	0	0	0	0	0	0	0	0	0	0	0	0	0	0	0	0	0	0
YBR289W	SNF5|HAF4|SWI10|TYE4	general RNA polymerase II transcription factor activity	TRUE	0	0	0	1	1	0	0	0	0	0	0	0	0	0	0	-1	0	0
YBR290W	BSD2	molecular function unknown*	FALSE	0	0	0	0	0	0	0	0	0	0	0	0	0	0	0	-1	-1	0
YBR291C	CTP1	tricarboxylate carrier activity	FALSE	0	0	0	0	0	0	0	0	0	0	0	0	0	0	0	0	0	0
YBR292C	YBR292C	unknown	FALSE	0	0	0	0	0	0	0	0	0	0	0	0	0	0	0	0	0	0
YBR293W	YBR293W	multidrug transporter activity*	FALSE	0	0	0	0	0	0	0	0	0	0	0	0	0	0	0	0	0	0
YBR294W	SUL1|SFP2	sulfate transporter activity	FALSE	0	0	0	0	0	0	0	0	0	0	0	0	0	0	0	0	0	0
YBR295W	PCA1|CAD2|PAY2	ATPase activity, coupled to transmembrane movement of ions, phosphorylative mechanism	FALSE	0	0	0	0	0	0	1	1	0	1	1	0	1	1	1	0	0	0
YBR296C	PHO89|ITN1	sodium:inorganic phosphate symporter activity	FALSE	0	0	0	0	0	0	0	0	0	0	0	0	0	0	0	0	0	0
YBR296C-A	YBR296C-A	molecular function unknown	FALSE	0	0	0	0	0	0	0	0	0	0	0	0	0	0	0	0	0	0
YBR297W	MAL33|MAL3R	transcription factor activity	TRUE	0	0	0	-1	-1	0	0	0	0	0	0	0	0	0	0	0	0	0
YBR298C	MAL31|MAL3T	alpha-glucoside:hydrogen symporter activity	FALSE	0	0	0	0	0	0	-1	-1	0	0	0	0	0	0	0	0	0	0
YBR298C-A	YBR298C-A	molecular function unknown	FALSE	0	0	0	0	0	0	-1	-1	0	0	0	0	0	0	0	0	0	0
YBR299W	MAL32|MAL3S	alpha-glucosidase activity	FALSE	0	0	0	0	0	0	0	0	0	0	0	0	0	0	0	0	0	0
YBR300C	YBR300C	unknown	FALSE	0	0	0	0	0	0	0	0	0	0	0	0	0	0	0	1	1	1
YBR301W	DAN3	molecular function unknown	FALSE	0	0	0	0	0	0	0	0	0	1	1	1	1	1	1	1	1	1
YBR302C	COS2	molecular function unknown	FALSE	0	0	0	0	0	0	0	0	0	1	1	0	0	0	0	0	0	0
YCL001W	RER1	molecular function unknown	FALSE	0	0	0	0	0	0	0	0	0	0	0	0	-1	0	-1	-1	-1	-1
YCL001W-A	YCL001W-A	molecular function unknown	FALSE	0	0	0	0	0	0	0	0	0	0	0	0	0	0	0	0	1	1
YCL001W-B	YCL001W-B	molecular function unknown	FALSE	0	0	0	0	0	0	0	0	0	0	0	0	0	0	0	0	0	0
YCL002C	YCL002C	molecular function unknown	FALSE	0	0	0	0	0	0	0	0	0	0	0	0	0	0	0	0	0	0
YCL004W	PGS1|PEL1|YCL003W	CDP-diacylglycerol-glycerol-3-phosphate 3-phosphatidyltransferase activity	FALSE	0	0	0	0	0	0	0	0	0	0	0	0	0	0	0	0	0	0
YCL005W	YCL005W	molecular function unknown	FALSE	0	0	0	-1	-1	0	0	0	0	0	0	0	0	0	0	0	0	0
YCL005W-A	VMA9|CWH36|LDB10	ATPase activity, coupled to transmembrane movement of ions	FALSE	0	0	0	-1	-1	0	0	0	0	0	0	0	0	0	0	0	0	0
YCL006C	YCL006C	unknown	FALSE	0	0	0	0	0	0	0	0	0	0	0	0	0	0	0	0	0	0
YCL007C	YCL007C	unknown	FALSE	0	0	0	0	0	0	0	0	0	0	0	0	0	0	0	0	0	0
YCL008C	STP22|VPS23	protein binding	FALSE	0	0	0	0	0	0	0	0	0	0	0	0	0	0	0	0	0	0
YCL009C	ILV6	enzyme regulator activity*	FALSE	0	0	0	-1	-1	0	0	0	0	0	0	0	0	0	0	0	0	0
YCL010C	SGF29	molecular function unknown	FALSE	0	0	0	0	0	0	0	0	0	0	0	0	0	0	0	0	0	0
YCL011C	GBP2|RLF6	RNA binding*	FALSE	0	0	0	0	0	0	0	0	0	-1	0	-1	0	0	0	0	0	0
YCL012C	YCL012C	molecular function unknown	FALSE	0	0	0	-1	-1	0	0	0	0	0	0	0	0	0	0	0	0	0
YCL012W	YCL012W	unknown	FALSE	0	0	0	0	0	0	0	0	0	0	0	0	0	0	0	0	0	0
YCL014W	BUD3|YCL012W	molecular function unknown	FALSE	0	0	0	0	0	0	0	0	0	-1	-1	0	-1	-1	-1	0	0	0
YCL016C	DCC1	molecular function unknown	FALSE	0	0	0	0	0	0	0	0	0	0	0	0	0	0	0	0	0	0
YCL017C	NFS1|SPL1	cystathionine gamma-lyase activity	FALSE	0	0	0	0	0	0	0	0	0	0	0	0	0	0	0	0	0	0
YCL018W	LEU2	3-isopropylmalate dehydrogenase activity	FALSE	0	0	0	0	0	0	0	0	0	1	1	0	1	1	0	0	0	0
YCL021W-A	YCL021W-A	molecular function unknown	FALSE	0	0	0	0	0	0	0	0	0	0	0	0	0	-1	-1	0	0	0
YCL022C	YCL022C	unknown	FALSE	0	0	0	0	0	0	0	0	0	0	0	0	0	0	0	0	1	1
YCL023C	YCL023C	unknown	FALSE	0	0	0	0	0	0	0	0	0	0	0	0	0	0	0	0	0	0
YCL024W	KCC4	protein kinase activity	TRUE	0	0	0	0	0	0	0	0	0	-1	0	0	-1	-1	0	0	0	0
YCL025C	AGP1|YCC5	amino acid transporter activity*	FALSE	0	0	0	-1	-1	-1	-1	-1	0	0	0	0	-1	-1	0	0	0	0
YCL026C-A	FRM2|YCLX08C	molecular function unknown	FALSE	0	0	0	0	0	0	-1	-1	0	0	0	0	0	0	0	0	0	0
YCL026C-B	YCL026C-B	molecular function unknown	FALSE	0	0	0	0	0	0	0	0	0	1	0	1	1	0	1	0	0	0
YCL027W	FUS1	molecular function unknown	FALSE	0	0	0	0	0	0	0	0	0	0	0	0	0	0	0	0	0	0
YCL028W	RNQ1|[PIN(+)]	molecular function unknown	FALSE	0	0	0	0	0	0	0	0	0	0	0	0	0	0	0	0	0	0
YCL029C	BIK1|ARM5|PAC14	microtubule binding	FALSE	0	-1	-1	0	0	0	0	0	0	-1	-1	0	-1	-1	-1	0	0	0
YCL030C	HIS4	phosphoribosyl-ATP diphosphatase activity*	FALSE	0	0	0	0	0	0	0	0	0	0	0	0	0	0	0	0	0	0
YCL031C	RRP7	molecular function unknown	FALSE	0	0	0	0	0	0	0	0	0	0	0	0	-1	0	-1	0	0	0
YCL032W	STE50	protein kinase regulator activity	TRUE	0	0	0	0	0	0	0	0	0	0	0	0	0	0	0	0	0	0
YCL033C	YCL033C	protein-methionine-R-oxide reductase activity	FALSE	0	0	0	0	0	0	0	-1	-1	0	0	0	1	0	1	1	1	0
YCL034W	LSB5	molecular function unknown	FALSE	0	0	0	0	0	0	0	0	0	0	0	0	0	0	0	1	1	0
YCL035C	GRX1	thiol-disulfide exchange intermediate activity*	FALSE	0	0	0	0	0	0	0	0	0	1	1	0	0	0	0	0	0	0
YCL036W	GFD2	molecular function unknown	FALSE	0	0	0	1	1	0	0	0	0	0	0	0	0	0	0	0	0	0
YCL037C	SRO9	RNA binding	FALSE	0	0	0	1	1	0	0	0	0	0	0	0	0	0	0	0	0	0
YCL038C	ATG22|AUT4	molecular function unknown	FALSE	0	0	0	0	0	0	1	1	0	1	1	0	1	1	1	1	0	1
YCL039W	GID7|MOH2	molecular function unknown	FALSE	0	0	0	0	0	0	0	0	0	0	0	0	0	0	0	1	1	1
YCL040W	GLK1|HOR3	glucokinase activity	FALSE	0	0	0	0	0	0	0	-1	-1	1	0	1	1	0	1	0	0	0
YCL041C	YCL041C	unknown	FALSE	0	0	0	0	0	0	0	0	0	0	0	0	0	0	0	0	0	0
YCL042W	YCL042W	molecular function unknown	FALSE	0	0	0	0	0	0	0	0	0	0	0	0	0	0	0	0	1	1
YCL043C	PDI1|MFP1|TRG1	protein disulfide isomerase activity	FALSE	0	0	0	0	0	0	0	0	0	1	0	1	0	0	0	0	1	1
YCL044C	YCL044C	molecular function unknown	FALSE	0	0	0	0	0	0	0	0	0	0	0	0	0	0	0	0	1	1
YCL045C	YCL045C	molecular function unknown	FALSE	0	0	0	0	0	0	0	0	0	0	0	0	0	0	0	0	0	0
YCL046W	YCL046W	unknown	FALSE	0	0	0	0	0	0	0	0	0	0	0	0	0	0	0	0	1	1
YCL047C	YCL047C	molecular function unknown	FALSE	0	0	0	0	0	0	0	0	0	1	1	0	0	0	0	0	0	0
YCL048W	SPS22	molecular function unknown	FALSE	0	0	0	0	0	0	0	0	0	0	0	0	0	0	0	0	0	0
YCL049C	YCL049C	molecular function unknown	FALSE	0	0	0	0	0	0	0	0	0	0	0	0	0	0	0	0	0	0
YCL050C	APA1|DTP1	bis(5'-nucleosyl)-tetraphosphatase activity	FALSE	0	0	0	0	0	0	0	0	0	0	0	0	0	0	0	0	0	0
YCL051W	LRE1	transcription regulator activity*	FALSE	0	0	0	0	0	0	0	0	0	0	0	0	0	0	0	0	0	0
YCL052C	PBN1	mannosyltransferase activity	FALSE	0	0	0	0	0	0	0	0	0	0	0	0	0	0	0	0	0	0
YCL054W	SPB1	S-adenosylmethionine-dependent methyltransferase activity*	FALSE	0	0	0	1	1	0	0	0	0	0	0	0	-1	0	-1	0	0	0
YCL055W	KAR4	transcription regulator activity	TRUE	0	0	0	0	0	0	-1	0	0	0	0	-1	-1	0	-1	0	0	0
YCL056C	YCL056C	molecular function unknown	FALSE	0	0	0	0	0	0	0	0	0	0	0	0	-1	0	-1	-1	-1	-1
YCL057C-A	YCL057C-A	molecular function unknown	FALSE	0	0	0	0	0	0	0	0	0	0	0	0	0	0	0	0	0	0
YCL057W	PRD1	metalloendopeptidase activity*	FALSE	0	0	0	0	0	0	0	0	0	0	0	0	0	0	0	0	0	0
YCL058C	FYV5	unknown	FALSE	0	0	0	0	0	0	0	0	0	-1	-1	0	0	0	0	0	0	0
YCL059C	KRR1	molecular function unknown	FALSE	0	0	0	0	0	0	0	0	0	-1	0	-1	-1	0	-1	0	0	0
YCL061C	MRC1|YCL060C	molecular function unknown	FALSE	0	0	0	0	0	0	0	0	0	-1	-1	0	0	0	0	0	0	0
YCL063W	VAC17	receptor activity	FALSE	0	0	0	0	0	0	0	0	0	0	0	0	0	0	0	0	0	0
YCL064C	CHA1	L-serine ammonia-lyase activity*	FALSE	0	0	0	1	1	1	1	1	1	0	0	0	0	0	0	0	0	0
YCL065W	YCL065W	unknown	FALSE	0	0	0	0	0	0	0	0	0	0	0	0	0	0	0	0	0	0
YCL066W	HMLALPHA1|ALPHA1|MATALPHA1	transcription coactivator activity	TRUE	0	0	0	0	0	0	0	0	0	0	0	0	0	0	0	0	0	1
YCL067C	HMLALPHA2|ALPHA2|MATALPHA2	transcription corepressor activity	TRUE	0	0	0	0	0	0	0	0	0	0	0	0	0	0	0	0	0	1
YCL068C	YCL068C	molecular function unknown	FALSE	0	0	0	0	0	0	0	0	0	0	0	0	0	0	0	0	1	1
YCL069W	YCL069W	basic amino acid permease activity	FALSE	0	0	0	0	0	0	0	0	0	0	0	0	0	0	0	0	0	0
YCL073C	YCL073C	transporter activity	FALSE	0	0	0	0	0	0	0	0	0	0	0	0	0	0	0	0	0	0
YCL074W	YCL074W	protein binding*	FALSE	0	0	0	0	0	0	0	0	0	0	0	0	0	0	0	0	0	0
YCL075W	YCL075W	protein binding*	FALSE	0	0	0	0	0	0	0	0	0	0	0	0	0	0	0	0	1	1
YCL076W	YCL076W	unknown	FALSE	0	0	0	0	0	0	0	0	0	0	0	0	0	0	0	0	0	0
YCR001W	YCR001W	unknown	FALSE	0	0	0	0	0	0	0	0	0	0	0	0	0	0	0	0	0	0
YCR002C	CDC10	GTPase activity*	FALSE	0	0	0	0	0	0	0	0	0	0	0	0	0	0	0	0	0	0
YCR003W	MRPL32|YmL32	structural constituent of ribosome	FALSE	0	0	0	0	0	0	0	0	0	0	0	0	0	0	0	0	-1	-1
YCR004C	YCP4	electron transporter activity	FALSE	0	0	0	-1	-1	0	0	0	0	0	0	0	0	0	0	0	0	0
YCR005C	CIT2	citrate (Si)-synthase activity	FALSE	0	0	0	0	0	0	0	0	0	0	0	0	0	0	0	1	1	0
YCR006C	YCR006C	unknown	FALSE	0	0	0	0	0	0	0	0	0	0	0	0	0	0	0	0	0	0
YCR007C	YCR007C	molecular function unknown	FALSE	0	0	0	0	0	0	0	0	0	0	0	0	0	0	0	0	0	0
YCR008W	SAT4|HAL4	protein kinase activity	FALSE	0	0	0	0	0	0	0	0	0	0	0	0	0	0	0	0	0	0
YCR009C	RVS161|END6|FUS7|SPE161	cytoskeletal protein binding	FALSE	0	0	0	0	0	0	0	0	0	0	0	0	-1	0	-1	0	0	0
YCR010C	ADY2|ATO1	transporter activity*	FALSE	0	0	0	0	0	0	-1	-1	0	0	0	0	0	0	0	1	1	1
YCR011C	ADP1	ATPase activity, coupled to transmembrane movement of substances	FALSE	0	0	0	0	0	0	0	0	0	0	0	0	0	0	0	0	0	0
YCR012W	PGK1	phosphoglycerate kinase activity	FALSE	0	0	0	0	0	0	0	0	0	0	0	0	0	0	0	0	0	0
YCR013C	YCR013C	unknown	FALSE	0	0	0	0	0	0	0	0	0	0	0	0	0	0	0	0	0	0
YCR014C	POL4|POLX	beta DNA polymerase activity	FALSE	0	0	0	0	0	0	0	0	0	0	0	0	-1	0	-1	0	-1	-1
YCR015C	YCR015C	molecular function unknown	FALSE	0	0	0	0	0	0	0	0	0	0	0	0	0	0	0	-1	-1	0
YCR016W	YCR016W	molecular function unknown	FALSE	0	0	0	0	0	0	0	0	0	-1	0	-1	-1	-1	-1	-1	-1	-1
YCR017C	CWH43	molecular function unknown	FALSE	0	0	0	0	0	0	0	0	0	0	0	0	0	0	0	0	0	0
YCR018C	SRD1	molecular function unknown	TRUE	0	0	0	1	1	0	0	0	0	0	0	0	0	0	-1	1	0	0
YCR018C-A	YCR018C-A	unknown	FALSE	0	0	0	0	0	0	0	0	0	0	0	0	0	0	0	0	0	0
YCR019W	MAK32	molecular function unknown	FALSE	0	0	0	0	0	0	0	0	0	0	0	0	0	-1	-1	-1	0	-1
YCR020C	PET18|HIT2	molecular function unknown	FALSE	0	0	0	0	0	0	0	0	0	0	0	0	0	0	0	0	0	0
YCR020C-A	MAK31|LSM9|SMX1	amino-acid N-acetyltransferase activity	FALSE	0	0	0	0	0	0	0	0	0	0	0	0	0	0	0	0	-1	-1
YCR020W-B	HTL1	molecular function unknown	FALSE	0	0	0	0	0	0	-1	0	-1	-1	0	-1	-1	0	-1	0	0	0
YCR021C	HSP30|YRO1	molecular function unknown	FALSE	0	0	0	-1	-1	0	0	-1	-1	0	0	0	-1	-1	-1	0	1	1
YCR022C	YCR022C	unknown	FALSE	0	0	0	0	0	0	0	0	0	0	0	0	0	0	0	0	0	0
YCR023C	YCR023C	molecular function unknown	FALSE	0	0	0	0	0	0	0	0	0	0	0	0	0	0	0	0	0	0
YCR024C	YCR024C	asparagine-tRNA ligase activity	FALSE	0	0	0	0	0	0	0	0	0	0	0	0	0	0	0	0	0	0
YCR024C-A	PMP1	enzyme regulator activity	FALSE	0	0	0	0	0	0	0	0	0	0	0	0	0	0	0	0	0	0
YCR024C-B	YCR024C-B	molecular function unknown	FALSE	0	0	0	0	0	0	0	0	0	0	0	0	0	0	0	0	0	0
YCR025C	YCR025C	unknown	FALSE	0	0	0	0	0	0	0	0	0	0	0	0	0	0	0	0	1	1
YCR026C	YCR026C	molecular function unknown	FALSE	0	0	0	0	0	0	0	0	0	0	0	0	0	0	0	0	0	0
YCR027C	RHB1|RSG1	GTPase activity	FALSE	0	0	0	0	0	0	0	0	0	0	0	0	0	0	0	0	0	0
YCR028C	FEN2	pantothenate transporter activity	FALSE	0	0	0	0	0	0	0	0	0	0	0	0	0	0	0	0	0	0
YCR028C-A	RIM1	single-stranded DNA binding	FALSE	0	0	0	0	0	0	0	0	0	0	0	0	0	0	0	0	-1	-1
YCR030C	SYP1|YCR029C-A	molecular function unknown	FALSE	0	0	0	-1	-1	0	0	0	0	0	0	0	0	0	0	0	0	0
YCR031C	RPS14A|CRY1|RPL59	structural constituent of ribosome*	FALSE	0	0	0	0	0	0	0	0	0	0	0	0	0	0	0	0	0	0
YCR032W	BPH1	molecular function unknown	FALSE	0	0	0	0	0	0	0	0	0	0	0	0	0	0	0	0	0	0
YCR033W	SNT1	NAD-dependent histone deacetylase activity*	FALSE	0	0	0	0	0	0	0	0	0	0	0	0	0	0	0	0	0	0
YCR034W	FEN1|ELO2|GNS1|VBM2	fatty acid elongase activity	FALSE	0	0	0	0	0	0	0	0	0	0	0	0	0	0	0	0	0	0
YCR035C	RRP43	3'-5'-exoribonuclease activity	FALSE	0	0	0	0	0	0	0	0	0	-1	0	-1	-1	0	-1	0	-1	-1
YCR036W	RBK1	ATP binding*	FALSE	0	0	0	0	0	0	0	0	0	0	0	0	0	0	0	0	0	0
YCR037C	PHO87	inorganic phosphate transporter activity	FALSE	0	0	0	0	0	0	0	0	0	0	0	0	0	0	0	1	1	0
YCR038C	BUD5	signal transducer activity*	FALSE	0	0	0	0	0	0	0	0	0	0	0	0	0	0	0	0	1	1
YCR041W	YCR041W	unknown	FALSE	0	0	0	0	0	0	0	0	0	0	0	0	0	0	0	0	0	0
YCR042C	TAF2|TAF150|TSM1|TafII150	general RNA polymerase II transcription factor activity	FALSE	0	0	0	1	1	0	0	0	0	0	0	0	0	0	0	0	0	0
YCR043C	YCR043C	molecular function unknown	FALSE	0	0	0	0	0	0	0	0	0	0	0	0	-1	0	-1	-1	-1	-1
YCR044C	PER1|COS16	molecular function unknown	FALSE	0	0	0	-1	-1	0	0	0	0	0	0	0	0	0	0	0	0	0
YCR045C	YCR045C	serine-type peptidase activity	FALSE	0	0	0	0	0	0	0	0	0	0	0	0	0	0	0	0	1	1
YCR046C	IMG1	structural constituent of ribosome	FALSE	0	0	0	0	0	0	0	0	0	0	0	0	0	0	0	0	0	0
YCR047C	BUD23	S-adenosylmethionine-dependent methyltransferase activity	FALSE	0	0	0	1	1	0	0	0	0	0	0	0	0	0	0	0	0	0
YCR048W	ARE1|SAT2	sterol O-acyltransferase activity	FALSE	0	0	0	0	0	0	0	0	0	1	0	1	1	0	1	1	1	1
YCR049C	YCR049C	unknown	FALSE	0	0	0	0	0	0	0	0	0	0	0	0	0	0	0	0	1	1
YCR050C	YCR050C	unknown	FALSE	0	0	0	0	0	0	0	0	0	0	0	0	0	0	0	0	1	1
YCR051W	YCR051W	molecular function unknown	FALSE	0	0	0	1	1	0	0	0	0	0	-1	-1	0	-1	-1	0	0	0
YCR052W	RSC6	molecular function unknown	FALSE	0	0	0	1	1	0	0	0	0	-1	-1	0	0	0	0	0	0	0
YCR053W	THR4	threonine synthase activity	FALSE	0	0	0	0	0	0	0	0	0	0	0	0	0	0	0	0	0	0
YCR054C	CTR86	molecular function unknown	FALSE	0	0	0	0	0	0	0	0	0	0	0	0	0	0	0	0	0	0
YCR057C	PWP2|UTP1|YCR055C|YCR058C	snoRNA binding	FALSE	0	0	0	0	0	0	0	0	0	-1	0	-1	0	0	0	0	0	0
YCR059C	YIH1	molecular function unknown	FALSE	0	0	0	0	0	0	0	0	0	0	0	0	0	0	0	0	0	0
YCR060W	TAH1	chaperone binding	FALSE	0	0	0	0	0	0	0	0	0	0	0	0	1	1	0	0	0	0
YCR061W	YCR061W	molecular function unknown	FALSE	0	0	0	-1	-1	0	0	-1	-1	-1	-1	0	0	0	0	0	0	0
YCR062W	YCR062W	unknown	FALSE	0	0	0	0	0	0	0	0	0	0	0	0	0	0	0	0	0	0
YCR063W	BUD31|CWC14	molecular function unknown	FALSE	0	0	0	0	0	0	0	0	0	0	0	0	0	0	0	0	1	1
YCR064C	YCR064C	unknown	FALSE	0	0	0	0	0	0	0	0	0	0	0	0	0	0	0	0	0	0
YCR065W	HCM1	specific RNA polymerase II transcription factor activity	TRUE	0	0	0	0	0	0	0	0	0	-1	-1	0	0	-1	-1	-1	0	0
YCR066W	RAD18	ubiquitin conjugating enzyme activity*	FALSE	0	0	0	0	0	0	0	-1	-1	-1	-1	0	0	-1	-1	0	0	0
YCR067C	SED4	molecular function unknown	FALSE	0	0	0	0	0	0	0	0	0	1	1	0	1	1	0	0	0	0
YCR068W	ATG15|AUT5|CVT17	lipase activity	FALSE	0	0	0	0	0	0	0	0	0	1	1	0	1	1	1	1	1	1
YCR068W-A	YCR068W-A	unknown	FALSE	0	0	0	0	0	0	0	0	0	0	0	0	0	0	0	0	0	0
YCR069W	CPR4|CYP4|SCC3|YCR070W	peptidyl-prolyl cis-trans isomerase activity	FALSE	0	0	0	0	0	0	0	0	0	1	1	0	1	0	1	1	1	1
YCR071C	IMG2	structural constituent of ribosome	FALSE	0	0	0	0	0	0	0	0	0	0	0	0	-1	0	-1	0	0	0
YCR072C	YCR072C	molecular function unknown	FALSE	0	0	0	0	0	0	0	0	0	0	0	0	0	0	0	0	0	0
YCR073C	SSK22	MAP kinase kinase kinase activity	TRUE	0	0	1	1	1	0	0	0	0	1	0	1	1	0	0	1	1	1
YCR073W-A	SOL2|YCRX13W	molecular function unknown*	FALSE	0	0	0	0	0	0	0	0	0	0	0	0	0	0	0	0	1	1
YCR075C	ERS1	L-cystine transporter activity	FALSE	0	0	0	-1	-1	0	0	-1	-1	0	0	0	0	-1	-1	0	1	1
YCR075W-A	YCR075W-A	molecular function unknown	FALSE	0	0	0	-1	-1	0	0	0	0	0	0	0	0	-1	-1	0	0	0
YCR076C	YCR076C	molecular function unknown	FALSE	0	0	0	0	0	0	0	0	0	1	1	0	1	1	0	1	1	0
YCR077C	PAT1|MRT1	molecular function unknown	FALSE	0	0	0	0	0	0	0	0	0	-1	-1	0	0	-1	-1	1	0	1
YCR079W	YCR079W	phosphoprotein phosphatase activity	FALSE	0	0	0	-1	-1	0	0	0	0	0	0	0	0	0	0	0	1	1
YCR081W	SRB8|GIG1|MED12|NUT6|SSN5|YCR080W	RNA polymerase II transcription mediator activity	FALSE	0	0	0	0	0	0	0	0	0	0	0	0	0	0	0	0	0	0
YCR082W	AHC2	molecular function unknown	FALSE	0	0	0	0	0	0	0	0	0	0	0	0	0	0	0	-1	-1	-1
YCR083W	TRX3	thiol-disulfide exchange intermediate activity	FALSE	0	0	0	-1	-1	0	0	0	0	0	0	0	0	0	0	-1	-1	0
YCR084C	TUP1|AAR1|AER2|AMM1|CRT4|CYC9|FLK1|ROX4|SFL2|UMR7	general transcriptional repressor activity	TRUE	0	0	0	0	0	0	0	0	0	0	0	0	0	-1	-1	0	0	0
YCR085W	YCR085W	unknown	FALSE	0	0	0	0	0	0	0	0	0	0	0	0	0	0	0	0	0	0
YCR086W	CSM1	molecular function unknown	FALSE	0	0	0	0	0	0	0	0	0	0	0	0	0	0	0	0	0	0
YCR087C-A	YCR087C-A	molecular function unknown	FALSE	0	0	0	0	0	0	0	0	0	-1	0	-1	0	0	0	0	0	0
YCR087W	YCR087W	unknown	FALSE	0	0	0	0	0	0	0	0	0	0	0	0	0	0	0	0	0	0
YCR088W	ABP1	protein binding	FALSE	0	0	0	0	0	0	0	0	0	0	0	0	1	0	1	0	0	0
YCR089W	FIG2	molecular function unknown	FALSE	0	0	0	0	0	0	0	0	0	0	0	0	0	0	0	0	0	0
YCR090C	YCR090C	molecular function unknown	FALSE	0	0	0	0	0	0	0	0	0	0	0	0	-1	0	-1	-1	-1	-1
YCR091W	KIN82	protein kinase activity	TRUE	0	0	0	0	0	0	0	0	0	0	0	0	0	0	0	0	0	0
YCR092C	MSH3	damaged DNA binding	FALSE	0	0	0	0	0	0	0	0	0	0	0	0	0	0	0	0	0	0
YCR093W	CDC39|NOT1|ROS1|SMD6	3'-5'-exoribonuclease activity	TRUE	0	0	0	1	1	0	0	0	0	0	0	0	0	0	-1	0	0	0
YCR094W	CDC50	transcription regulator activity	TRUE	0	0	0	0	0	0	0	0	0	0	0	0	0	0	0	0	0	0
YCR095C	YCR095C	molecular function unknown	FALSE	0	0	0	0	0	0	0	0	0	0	0	0	0	0	0	0	0	0
YCR096C	HMRA2|A2|MATA2	molecular function unknown	FALSE	0	0	0	0	0	0	0	0	0	0	0	0	0	0	0	0	0	0
YCR097W	HMRA1|YCR097WB	transcription corepressor activity	FALSE	0	0	0	0	0	0	0	0	0	0	0	0	-1	0	-1	-1	-1	-1
YCR097W-A	YCR097W-A	unknown	FALSE	0	0	0	0	0	0	0	0	0	0	0	0	0	0	0	0	0	0
YCR098C	GIT1	glycerophosphodiester transporter activity	FALSE	0	0	0	0	0	0	0	0	0	1	1	0	0	0	0	0	0	0
YCR099C	YCR099C	molecular function unknown	FALSE	0	0	0	0	0	0	0	0	0	0	0	0	0	0	0	0	0	0
YCR100C	YCR100C	molecular function unknown	FALSE	0	0	0	0	0	0	0	0	0	0	0	0	0	0	0	0	0	0
YCR101C	YCR101C	molecular function unknown	FALSE	0	0	0	0	0	0	0	0	0	0	0	0	0	0	0	0	1	1
YCR102C	YCR102C	molecular function unknown	FALSE	1	1	1	0	0	0	0	0	0	1	1	0	0	0	0	1	1	1
YCR102W-A	YCR102W-A	unknown	FALSE	0	0	0	0	0	0	0	0	0	0	0	0	0	0	0	1	1	1
YCR104W	PAU3	molecular function unknown	FALSE	0	0	0	0	0	0	0	0	0	1	1	1	1	1	1	1	1	1
YCR105W	ADH7|ADHVII	alcohol dehydrogenase (NADP+) activity	FALSE	0	0	0	0	0	0	0	0	0	0	0	0	0	0	0	1	1	1
YCR106W	RDS1	DNA binding*	TRUE	0	0	0	0	0	0	1	0	0	0	0	0	0	0	0	1	0	1
YCR107W	AAD3	aryl-alcohol dehydrogenase activity	FALSE	0	0	0	0	0	0	0	0	0	-1	0	-1	0	0	0	0	0	0
YCR108C	YCR108C	molecular function unknown	FALSE	0	0	0	0	0	0	0	0	0	0	0	0	0	0	0	0	0	0
YDL001W	RMD1	molecular function unknown	FALSE	0	0	0	0	0	0	0	0	0	0	0	0	-1	-1	-1	0	0	0
YDL002C	NHP10|HMO2	molecular function unknown	FALSE	0	0	0	0	0	0	0	0	0	0	0	0	0	0	0	0	0	0
YDL003W	MCD1|PDS3|RHC21|SCC1	molecular function unknown	FALSE	0	0	0	0	0	0	0	0	0	0	0	0	-1	0	-1	0	0	0
YDL004W	ATP16	hydrogen-transporting ATP synthase activity, rotational mechanism	FALSE	0	0	0	-1	-1	0	0	0	0	-1	-1	0	-1	-1	-1	-1	-1	-1
YDL005C	MED2	RNA polymerase II transcription mediator activity	FALSE	0	0	0	0	0	0	0	0	0	0	0	0	0	0	0	0	0	0
YDL006W	PTC1|CWH47|KCS2|TPD1	protein phosphatase type 2C activity	TRUE	0	0	0	0	0	0	0	0	0	0	0	-1	0	0	-1	0	0	0
YDL007W	RPT2|YHS4|YTA5	ATPase activity*	FALSE	0	0	0	0	0	0	0	0	0	-1	0	-1	0	0	0	0	-1	-1
YDL008W	APC11	protein binding*	TRUE	0	0	0	0	0	0	0	0	0	0	0	-1	0	0	-1	0	0	0
YDL009C	YDL009C	unknown	FALSE	0	0	0	0	0	0	0	0	0	0	0	0	0	0	0	0	1	1
YDL010W	YDL010W	molecular function unknown	FALSE	0	0	0	-1	-1	0	0	0	0	0	0	0	-1	0	-1	0	0	0
YDL011C	YDL011C	unknown	FALSE	0	0	0	0	0	0	0	0	0	0	0	0	0	0	0	0	1	1
YDL012C	YDL012C	molecular function unknown	FALSE	0	0	0	0	0	0	0	0	0	0	0	0	0	0	0	0	0	0
YDL013W	HEX3|SLX5	DNA binding	FALSE	0	0	0	1	1	0	0	0	0	0	0	0	0	0	0	0	0	0
YDL014W	NOP1|LOT3	methyltransferase activity	FALSE	0	0	0	0	0	0	0	0	0	0	0	0	0	0	0	0	0	0
YDL015C	TSC13	oxidoreductase activity	FALSE	0	0	0	0	0	0	0	0	0	0	0	0	0	0	0	0	-1	-1
YDL016C	YDL016C	unknown	FALSE	0	0	0	0	0	0	0	0	0	0	0	0	0	0	0	0	0	0
YDL017W	CDC7|LSD6|SAS1	protein serine/threonine kinase activity	TRUE	0	0	0	0	0	0	0	0	0	0	0	0	-1	0	-1	0	0	-1
YDL018C	ERP3	molecular function unknown	FALSE	0	0	0	0	0	0	0	0	0	0	0	0	-1	0	-1	-1	0	-1
YDL019C	OSH2	oxysterol binding	FALSE	0	0	0	0	0	0	0	0	0	0	1	1	0	1	1	0	0	0
YDL020C	RPN4|SON1|UFD5	transcriptional activator activity	TRUE	0	0	0	1	1	0	0	0	0	0	0	0	0	0	0	-1	0	0
YDL021W	GPM2	molecular function unknown*	FALSE	0	0	0	0	0	0	0	0	0	1	1	1	1	1	1	0	0	0
YDL022W	GPD1|DAR1|HOR1|OSG1|OSR5	glycerol-3-phosphate dehydrogenase (NAD+) activity	FALSE	0	0	0	0	0	0	0	-1	-1	1	0	1	1	0	1	0	0	0
YDL023C	SRF4	unknown	FALSE	0	0	0	0	0	0	0	0	0	0	0	0	0	0	0	0	1	1
YDL024C	DIA3	acid phosphatase activity	FALSE	0	0	0	0	0	0	0	0	0	0	0	0	0	0	0	0	0	0
YDL025C	YDL025C	protein kinase activity	FALSE	0	0	0	0	0	0	0	0	0	0	0	0	0	0	0	0	0	0
YDL026W	YDL026W	unknown	FALSE	0	0	0	0	0	0	0	0	0	0	0	0	0	0	0	0	0	0
YDL027C	YDL027C	molecular function unknown	FALSE	0	0	0	0	0	0	0	0	0	0	0	0	0	0	0	0	0	0
YDL028C	MPS1|RPK1	protein threonine/tyrosine kinase activity	FALSE	0	0	0	0	0	0	0	0	0	0	0	0	0	0	0	1	0	1
YDL029W	ARP2|ACT2	structural constituent of cytoskeleton*	FALSE	0	0	0	0	0	0	0	0	0	0	0	0	0	0	0	0	0	0
YDL030W	PRP9	RNA binding	FALSE	0	0	0	0	0	0	0	0	0	0	0	0	0	0	0	0	0	0
YDL031W	DBP10	ATP-dependent RNA helicase activity	FALSE	0	0	0	1	1	0	0	0	0	-1	0	-1	-1	0	-1	0	0	0
YDL032W	YDL032W	unknown	FALSE	0	0	0	0	0	0	0	0	0	0	0	0	0	0	0	0	1	1
YDL033C	MTO2	tRNA (5-methylaminomethyl-2-thiouridylate)-methyltransferase activity	FALSE	0	0	0	0	0	0	0	0	0	0	0	0	0	0	0	1	1	1
YDL034W	YDL034W	unknown	FALSE	0	0	0	0	0	0	0	0	0	0	0	0	0	0	0	0	0	0
YDL035C	GPR1	G-protein coupled receptor activity	TRUE	0	0	0	0	0	0	0	0	0	0	0	0	0	0	0	0	0	0
YDL036C	YDL036C	molecular function unknown	FALSE	0	0	0	0	0	0	0	0	0	0	0	0	0	0	0	0	0	0
YDL037C	BSC1	molecular function unknown	FALSE	0	0	0	0	0	0	0	0	0	1	1	0	0	0	0	0	0	0
YDL038C	YDL038C	molecular function unknown	FALSE	0	0	0	0	0	0	0	0	0	1	1	0	1	1	0	0	0	0
YDL039C	PRM7	molecular function unknown	FALSE	0	0	0	0	0	0	0	0	0	1	1	0	1	1	0	0	0	0
YDL040C	NAT1|AAA1	peptide alpha-N-acetyltransferase activity	FALSE	0	0	0	0	0	0	0	0	0	0	0	0	0	0	0	0	0	0
YDL041W	YDL041W	unknown	FALSE	0	0	0	0	0	0	0	0	0	0	0	0	0	0	0	0	1	1
YDL042C	SIR2|MAR1	histone deacetylase activity*	FALSE	0	0	0	0	0	0	0	0	0	0	0	0	0	0	0	0	0	0
YDL043C	PRP11|RNA11	RNA binding	FALSE	0	0	0	0	0	0	0	0	0	-1	0	-1	-1	0	-1	0	0	0
YDL044C	MTF2|NAM1	RNA binding	FALSE	0	0	0	0	0	0	0	0	0	0	0	0	0	0	0	-1	-1	-1
YDL045C	FAD1	FMN adenylyltransferase activity	FALSE	0	0	0	0	0	0	0	0	0	0	0	0	0	0	0	0	0	0
YDL045W-A	MRP10	structural constituent of ribosome	FALSE	0	0	0	0	0	0	0	0	0	-1	-1	0	-1	-1	0	0	0	0
YDL046W	NPC2	molecular function unknown	FALSE	0	0	0	-1	-1	0	0	0	0	0	0	0	-1	-1	0	0	0	0
YDL047W	SIT4|LGN4	protein serine/threonine phosphatase activity	TRUE	0	0	0	0	0	0	0	0	0	0	0	0	0	0	0	0	0	0
YDL048C	STP4	molecular function unknown	TRUE	0	0	0	1	1	0	0	0	0	0	0	0	0	0	0	0	0	0
YDL049C	KNH1	molecular function unknown	FALSE	0	0	0	0	0	0	0	0	0	0	0	0	0	0	0	0	0	0
YDL050C	YDL050C	unknown	FALSE	0	0	0	0	0	0	0	0	0	0	0	0	0	0	0	0	0	0
YDL051W	LHP1|LAH1|YLA1	RNA binding	FALSE	0	0	0	1	1	0	0	0	0	0	0	0	0	0	0	0	-1	-1
YDL052C	SLC1	1-acylglycerol-3-phosphate O-acyltransferase activity	FALSE	0	0	0	0	0	0	0	0	0	1	1	1	0	0	0	0	0	0
YDL053C	PBP4	molecular function unknown	FALSE	0	0	0	0	0	0	0	0	0	0	0	0	0	0	0	0	0	0
YDL054C	MCH1	transporter activity*	FALSE	0	0	0	0	0	0	0	0	0	0	0	0	0	0	0	0	0	0
YDL055C	PSA1|MPG1|SRB1|VIG9	mannose-1-phosphate guanylyltransferase activity	FALSE	0	0	0	0	0	0	0	0	0	0	0	0	0	0	0	0	0	0
YDL056W	MBP1	DNA binding*	TRUE	0	0	0	0	0	0	0	0	-1	-1	0	0	-1	0	-1	-1	-1	-1
YDL057W	YDL057W	molecular function unknown	FALSE	0	0	0	0	0	0	0	-1	-1	0	0	0	0	0	0	0	0	0
YDL058W	USO1|INT1	molecular function unknown	FALSE	0	0	0	0	0	0	0	0	0	0	0	0	-1	0	-1	0	-1	-1
YDL059C	RAD59	protein binding*	FALSE	0	0	0	0	0	0	0	0	0	0	0	0	0	0	0	0	0	0
YDL060W	TSR1	ribonucleoprotein binding	FALSE	0	0	0	1	1	0	0	0	0	-1	0	-1	0	0	0	0	0	0
YDL061C	RPS29B|YS29B	structural constituent of ribosome	FALSE	0	0	0	0	0	0	0	0	0	0	0	0	0	-1	-1	0	0	0
YDL062W	YDL062W	unknown	FALSE	0	0	0	0	0	0	0	0	0	0	0	0	0	0	0	0	0	0
YDL063C	YDL063C	molecular function unknown	FALSE	0	0	0	1	1	0	0	0	0	-1	0	-1	-1	0	-1	0	0	0
YDL064W	UBC9	ubiquitin-like conjugating enzyme activity	TRUE	0	0	0	0	0	0	0	0	0	0	0	0	0	0	-1	0	0	0
YDL065C	PEX19|PAS12	protein binding	FALSE	0	0	0	0	0	0	-1	0	-1	-1	0	-1	-1	-1	-1	0	0	0
YDL066W	IDP1	isocitrate dehydrogenase (NADP+) activity	FALSE	0	0	0	0	0	0	0	0	0	0	0	0	0	0	0	0	0	0
YDL067C	COX9	cytochrome-c oxidase activity	FALSE	0	0	0	-1	-1	0	0	0	0	-1	0	-1	-1	0	-1	-1	-1	-1
YDL068W	YDL068W	unknown	FALSE	0	0	0	0	0	0	0	0	0	0	0	0	0	0	0	0	0	0
YDL069C	CBS1	translation factor activity, nucleic acid binding	FALSE	0	0	0	0	0	0	-1	0	-1	0	0	0	-1	0	-1	0	-1	-1
YDL070W	BDF2	molecular function unknown	FALSE	0	0	0	0	0	0	0	0	0	0	0	0	0	0	0	0	0	0
YDL071C	YDL071C	unknown	FALSE	0	0	0	0	0	0	0	0	0	0	0	0	0	0	0	0	0	0
YDL072C	YET3	molecular function unknown	FALSE	0	0	0	-1	-1	0	0	0	0	1	0	1	0	0	0	0	0	0
YDL073W	YDL073W	molecular function unknown	FALSE	0	0	0	0	0	0	0	0	0	0	0	0	0	0	0	0	-1	-1
YDL074C	BRE1	ubiquitin-protein ligase activity	FALSE	0	0	0	0	0	0	0	0	0	-1	0	-1	-1	0	-1	-1	-1	-1
YDL075W	RPL31A|RPL34	structural constituent of ribosome	FALSE	0	0	0	0	0	0	0	0	0	0	0	0	0	0	0	0	0	0
YDL076C	RXT3	histone deacetylase activity	FALSE	0	0	0	0	0	0	0	0	0	0	0	0	0	0	0	0	0	0
YDL077C	VAM6|CVT4|VPL18|VPL22|VPS39	Rab guanyl-nucleotide exchange factor activity	FALSE	0	0	0	0	0	0	0	0	0	0	0	0	0	0	0	0	0	0
YDL078C	MDH3	L-malate dehydrogenase activity	FALSE	0	0	0	0	0	0	0	0	0	0	0	0	1	1	0	-1	0	-1
YDL079C	MRK1	glycogen synthase kinase 3 activity	FALSE	0	0	0	0	0	0	0	0	0	0	0	0	0	0	0	0	0	0
YDL080C	THI3|KID1	transcriptional activator activity*	TRUE	0	0	0	0	0	0	0	0	0	0	0	0	0	0	-1	0	0	0
YDL081C	RPP1A|RPLA1	structural constituent of ribosome	FALSE	0	0	0	0	0	0	0	0	0	0	0	0	0	0	0	0	0	0
YDL082W	RPL13A	structural constituent of ribosome	FALSE	0	0	0	0	0	0	0	0	0	-1	0	-1	-1	0	-1	0	0	0
YDL083C	RPS16B	structural constituent of ribosome	FALSE	0	0	0	0	0	0	0	0	0	0	0	0	0	0	0	0	-1	-1
YDL084W	SUB2	protein binding*	FALSE	0	0	0	0	0	0	0	0	0	0	0	0	0	0	0	0	0	0
YDL085C-A	YDL085C-A	molecular function unknown	FALSE	0	0	0	0	0	0	0	0	0	0	0	0	-1	0	-1	0	0	0
YDL085W	NDE2|NDH2	NADH dehydrogenase activity	FALSE	0	0	0	0	0	0	0	0	0	0	0	0	1	0	1	0	0	0
YDL086W	YDL086W	carboxymethylenebutenolidase activity	FALSE	0	0	0	0	0	0	0	0	0	-1	-1	0	0	0	0	-1	-1	-1
YDL087C	LUC7|EPE1|EXM2	mRNA binding	FALSE	0	0	0	0	0	0	0	0	0	0	0	0	0	0	0	0	0	0
YDL088C	ASM4|NUP59	structural molecule activity	FALSE	0	0	0	0	0	0	0	0	0	0	0	0	0	0	0	0	0	0
YDL089W	YDL089W	molecular function unknown	FALSE	0	0	0	0	0	0	0	0	0	0	0	0	0	0	0	0	0	0
YDL090C	RAM1|DPR1|FUS8|SCG2|SGP2|STE16	protein farnesyltransferase activity	FALSE	0	0	0	0	0	0	0	0	0	0	0	0	0	-1	-1	1	1	0
YDL091C	UBX3	molecular function unknown	FALSE	0	0	0	0	0	0	0	0	0	0	0	0	0	0	0	0	0	0
YDL092W	SRP14	signal sequence binding	FALSE	0	0	0	0	0	0	0	0	0	0	0	0	-1	0	-1	0	0	0
YDL093W	PMT5	dolichyl-phosphate-mannose-protein mannosyltransferase activity	FALSE	0	0	0	0	0	0	0	0	0	1	1	0	1	1	0	1	1	1
YDL094C	YDL094C	unknown	FALSE	0	0	0	0	0	0	0	0	0	0	0	0	0	0	0	0	1	1
YDL095W	PMT1	dolichyl-phosphate-mannose-protein mannosyltransferase activity	FALSE	0	0	0	0	0	0	0	0	0	0	0	0	0	0	0	1	1	0
YDL096C	YDL096C	unknown	FALSE	0	0	0	0	0	0	0	0	0	0	0	0	0	0	0	1	1	1
YDL097C	RPN6|NAS4	structural molecule activity	FALSE	0	0	0	0	0	0	0	0	0	0	0	0	0	0	0	0	0	0
YDL098C	SNU23	RNA splicing factor activity, transesterification mechanism	FALSE	0	0	0	0	0	0	0	0	0	0	0	0	-1	0	-1	0	0	0
YDL099W	YDL099W	molecular function unknown	FALSE	0	0	0	1	1	1	0	0	0	0	0	0	0	0	0	0	-1	-1
YDL100C	ARR4	ATPase activity	FALSE	0	0	0	0	0	0	0	0	0	0	0	0	0	0	0	0	0	0
YDL101C	DUN1	protein kinase activity	TRUE	0	0	0	0	0	0	0	0	0	0	0	0	-1	0	0	0	0	0
YDL102W	CDC2|HPR6|POL3|TEX1	delta DNA polymerase activity	FALSE	0	0	0	0	0	0	0	0	0	0	0	0	0	0	0	0	0	0
YDL103C	QRI1|UAP1	UDP-N-acetylglucosamine diphosphorylase activity	FALSE	0	0	0	0	0	0	0	0	0	0	0	0	0	0	0	0	0	0
YDL104C	QRI7	metalloendopeptidase activity	FALSE	0	0	0	0	0	0	0	0	0	0	0	0	0	0	0	0	0	0
YDL105W	QRI2|NSE4	molecular function unknown	FALSE	0	0	0	0	0	0	0	0	0	-1	-1	0	-1	-1	-1	0	0	0
YDL106C	PHO2|BAS2|GRF10	transcription factor activity	TRUE	0	0	0	0	0	0	0	0	0	0	0	0	0	0	-1	0	0	0
YDL107W	MSS2	protein translocase activity	FALSE	0	0	0	0	0	0	0	0	0	0	0	0	-1	0	-1	-1	0	-1
YDL108W	KIN28	general RNA polymerase II transcription factor activity*	FALSE	0	0	0	0	0	0	0	0	0	0	0	0	0	0	0	0	0	0
YDL109C	YDL109C	lipase activity	FALSE	0	0	0	0	0	0	0	0	0	0	0	0	0	0	0	0	1	1
YDL110C	YDL110C	molecular function unknown	FALSE	0	0	0	0	0	0	-1	-1	-1	0	0	0	0	0	0	-1	-1	-1
YDL111C	RRP42	3'-5'-exoribonuclease activity	FALSE	0	0	0	0	0	0	0	0	0	0	0	0	0	0	0	0	0	0
YDL112W	TRM3	tRNA (guanosine) methyltransferase activity	FALSE	0	0	0	1	1	0	0	0	0	-1	0	-1	-1	0	-1	0	-1	-1
YDL113C	ATG20|CVT20|SNX42	lipid binding	FALSE	0	0	0	0	0	0	0	0	0	0	0	0	0	0	0	0	0	0
YDL114W	YDL114W	molecular function unknown	FALSE	0	0	0	0	0	0	0	0	0	0	0	0	0	0	0	0	1	1
YDL115C	IWR1	molecular function unknown	FALSE	0	0	0	0	0	0	0	0	0	0	-1	-1	-1	0	-1	-1	-1	-1
YDL116W	NUP84	structural molecule activity	FALSE	0	0	0	0	0	0	0	0	0	0	0	0	0	0	0	0	0	0
YDL117W	CYK3	molecular function unknown	FALSE	0	0	0	0	0	0	0	0	0	0	0	0	0	0	0	-1	-1	-1
YDL118W	YDL118W	unknown	FALSE	0	0	0	0	0	0	0	0	0	0	0	0	0	0	0	0	1	1
YDL119C	YDL119C	transporter activity	FALSE	0	0	0	0	0	0	0	0	0	0	0	0	0	0	0	0	0	0
YDL120W	YFH1	enzyme regulator activity	FALSE	0	0	0	0	0	0	0	0	0	0	0	0	0	0	0	0	0	0
YDL121C	YDL121C	molecular function unknown	FALSE	0	0	0	0	0	0	0	0	0	0	0	0	-1	0	-1	0	-1	-1
YDL122W	UBP1	ubiquitin-specific protease activity	FALSE	0	0	0	1	1	0	0	0	0	0	0	0	-1	0	-1	0	0	0
YDL123W	SNA4	molecular function unknown	FALSE	0	0	0	0	0	0	0	0	0	0	0	0	0	0	0	0	0	0
YDL124W	YDL124W	alpha-keto amide reductase activity*	FALSE	0	0	0	0	0	0	0	0	0	0	0	0	0	0	0	0	0	0
YDL125C	HNT1	hydrolase activity*	FALSE	0	0	0	0	0	0	0	0	0	0	0	0	0	0	0	1	0	1
YDL126C	CDC48	ATPase activity	FALSE	0	0	0	0	0	0	0	0	0	0	0	0	0	0	0	1	1	0
YDL127W	PCL2|CLN4	cyclin-dependent protein kinase regulator activity	FALSE	0	0	0	0	0	0	0	0	0	0	0	0	0	0	0	0	0	0
YDL128W	VCX1|HUM1|MNR1	calcium ion transporter activity*	FALSE	0	0	0	-1	-1	0	0	0	0	0	0	0	0	0	0	1	1	0
YDL129W	YDL129W	molecular function unknown	FALSE	0	0	0	0	0	0	0	0	0	-1	-1	-1	0	-1	-1	0	0	0
YDL130W	RPP1B|RPL44'|RPLA3	structural constituent of ribosome	FALSE	0	0	0	0	0	0	0	0	0	0	0	0	0	0	0	0	0	0
YDL130W-A	STF1|AIS2	molecular function unknown	FALSE	0	0	0	0	0	0	0	0	0	1	0	1	0	0	0	-1	-1	-1
YDL131W	LYS21	homocitrate synthase activity	FALSE	0	0	0	0	0	0	0	-1	-1	0	0	0	0	0	0	0	0	0
YDL132W	CDC53	structural molecule activity*	FALSE	0	0	0	0	1	1	0	0	0	0	0	0	0	0	0	0	0	0
YDL133W	YDL133W	molecular function unknown	FALSE	0	0	0	0	0	0	0	0	0	0	0	0	0	0	0	0	0	0
YDL134C	PPH21|PPH1	protein phosphatase type 2A activity	TRUE	0	0	0	0	0	0	0	0	0	0	0	0	0	0	0	0	0	0
YDL135C	RDI1	signal transducer activity*	TRUE	0	0	0	0	0	0	0	0	0	1	1	0	0	0	0	0	-1	-1
YDL137W	ARF2	GTPase activity	FALSE	0	0	0	0	0	0	0	0	0	0	0	0	0	0	0	0	0	0
YDL138W	RGT2	receptor activity*	TRUE	0	0	0	0	0	0	1	0	0	0	0	0	1	0	1	-1	0	0
YDL139C	SCM3	molecular function unknown	FALSE	0	0	0	0	0	0	0	-1	-1	0	0	0	0	-1	-1	0	0	0
YDL140C	RPO21|RPB1|RPB220|SUA8	DNA-directed RNA polymerase activity	FALSE	0	0	0	0	0	0	0	0	0	0	0	0	0	0	0	0	0	0
YDL141W	BPL1|ACC2	biotin-[acetyl-CoA-carboxylase] ligase activity*	FALSE	0	0	0	0	0	0	0	0	0	0	0	0	0	0	0	0	0	0
YDL142C	CRD1|CLS1	cardiolipin synthase activity	FALSE	0	0	0	0	0	0	0	0	0	0	0	0	0	0	0	0	0	0
YDL143W	CCT4|TCP4	unfolded protein binding	FALSE	0	0	0	1	1	0	0	0	0	0	0	0	0	0	0	0	0	0
YDL144C	YDL144C	molecular function unknown	FALSE	0	0	0	0	0	0	0	0	0	0	0	0	0	0	0	0	0	0
YDL145C	COP1|RET1|SEC33	molecular function unknown	FALSE	0	0	0	0	0	0	0	0	0	0	0	0	0	0	0	0	0	0
YDL146W	YDL146W	molecular function unknown	FALSE	0	0	0	0	0	0	0	0	0	1	1	0	1	1	0	0	0	0
YDL147W	RPN5|NAS5	molecular function unknown	FALSE	0	0	0	0	0	0	0	0	0	0	0	0	0	0	0	-1	-1	-1
YDL148C	NOP14|UTP2	snoRNA binding	FALSE	0	0	0	1	1	0	0	0	0	-1	0	-1	-1	0	-1	-1	-1	-1
YDL149W	ATG9|APG9|AUT9|CVT7	molecular function unknown	FALSE	0	0	0	0	0	0	0	0	0	0	0	0	0	0	0	0	0	0
YDL150W	RPC53|RPC4	DNA-directed RNA polymerase activity	FALSE	0	0	0	1	1	0	0	0	0	0	0	0	0	0	0	0	0	0
YDL151C	BUD30	unknown	FALSE	0	0	0	0	0	0	0	0	0	0	0	0	0	0	0	0	1	1
YDL152W	YDL152W	unknown	FALSE	0	0	0	0	0	0	0	0	0	0	0	0	0	0	0	0	0	0
YDL153C	SAS10|UTP3	snoRNA binding	FALSE	0	0	0	1	1	0	0	0	0	-1	0	-1	-1	0	-1	-1	-1	-1
YDL154W	MSH5	molecular function unknown	FALSE	0	0	0	0	0	0	0	0	0	0	0	0	-1	0	-1	0	0	0
YDL155W	CLB3	cyclin-dependent protein kinase regulator activity	TRUE	0	0	0	0	0	0	0	0	0	0	0	0	0	0	0	1	0	0
YDL156W	YDL156W	molecular function unknown	FALSE	0	0	0	0	0	0	0	0	0	0	0	0	0	0	0	1	1	1
YDL157C	YDL157C	molecular function unknown	FALSE	0	0	0	0	0	0	0	0	0	0	0	0	0	0	0	0	0	0
YDL158C	YDL158C	unknown	FALSE	0	0	0	0	0	0	0	0	0	0	0	0	0	0	0	0	0	0
YDL159W	STE7	MAP kinase kinase activity	TRUE	0	0	0	0	0	0	0	0	0	0	0	1	0	0	0	0	0	0
YDL159W-A	YDL159W-A	molecular function unknown	FALSE	0	0	0	0	0	0	0	0	0	0	0	0	0	0	0	0	0	0
YDL160C	DHH1	protein binding*	FALSE	0	0	0	0	0	0	0	0	0	0	0	0	0	0	0	0	0	0
YDL160C-A	YDL160C-A	molecular function unknown	FALSE	0	0	0	0	0	0	0	0	0	0	0	0	0	0	0	0	0	0
YDL161W	ENT1	clathrin binding	FALSE	0	0	0	0	0	0	0	0	0	-1	-1	0	0	0	0	0	0	0
YDL162C	YDL162C	unknown	FALSE	0	0	0	0	0	0	0	0	0	0	0	0	0	0	0	0	1	1
YDL163W	YDL163W	unknown	FALSE	0	0	0	0	0	0	0	0	0	0	0	0	0	0	0	0	1	1
YDL164C	CDC9|MMS8	DNA ligase (ATP) activity	FALSE	0	0	0	0	0	0	0	0	0	0	0	0	-1	0	-1	0	0	0
YDL165W	CDC36|DNA19|NOT2	3'-5'-exoribonuclease activity	TRUE	0	0	0	0	0	0	0	0	0	0	0	-1	0	0	0	0	0	0
YDL166C	FAP7	molecular function unknown	TRUE	0	0	0	0	0	0	0	0	0	0	0	0	0	0	0	0	0	0
YDL167C	NRP1	molecular function unknown	FALSE	0	0	0	1	1	0	0	0	0	-1	0	-1	0	0	0	0	0	0
YDL168W	SFA1|ADH5	alcohol dehydrogenase activity*	FALSE	0	0	0	0	0	0	0	0	0	0	0	0	0	0	0	0	0	0
YDL169C	UGX2	molecular function unknown	FALSE	0	0	0	0	0	0	-1	-1	-1	0	0	0	0	0	0	0	0	0
YDL170W	UGA3	transcription factor activity*	TRUE	0	0	0	0	0	0	0	0	0	0	0	0	0	0	-1	0	0	0
YDL171C	GLT1	glutamate synthase (NADH) activity	FALSE	0	0	0	0	0	0	0	0	0	0	0	0	0	0	0	0	0	0
YDL172C	YDL172C	unknown	FALSE	0	0	0	0	0	0	0	0	0	0	0	0	0	0	0	0	1	1
YDL173W	YDL173W	molecular function unknown	FALSE	0	0	0	0	0	0	0	0	0	0	0	0	0	0	0	0	0	0
YDL174C	DLD1	D-lactate dehydrogenase (cytochrome) activity	FALSE	0	0	0	0	0	0	0	0	0	0	0	0	0	0	0	-1	-1	-1
YDL175C	AIR2	molecular function unknown	FALSE	0	0	0	0	0	0	0	0	0	0	0	0	0	0	0	0	0	0
YDL176W	YDL176W	molecular function unknown	FALSE	0	0	0	0	0	0	0	0	0	0	0	0	0	0	0	0	0	0
YDL177C	YDL177C	molecular function unknown	FALSE	0	0	0	0	0	0	0	0	0	0	0	0	0	0	0	-1	0	-1
YDL178W	DLD2|AIP2	actin binding*	FALSE	0	0	0	0	0	0	0	0	0	-1	0	-1	0	0	0	-1	-1	-1
YDL179W	PCL9	cyclin-dependent protein kinase regulator activity	FALSE	0	0	0	0	0	0	0	0	0	0	0	0	0	0	0	0	0	0
YDL180W	YDL180W	molecular function unknown	FALSE	0	0	0	0	0	0	0	0	0	0	0	0	-1	0	-1	-1	0	-1
YDL181W	INH1	enzyme inhibitor activity	FALSE	-1	0	-1	0	0	0	0	0	0	-1	-1	-1	-1	-1	-1	-1	-1	-1
YDL182W	LYS20	homocitrate synthase activity	FALSE	0	0	0	0	0	0	0	0	0	0	0	0	-1	-1	0	0	0	0
YDL183C	YDL183C	molecular function unknown	FALSE	0	0	0	0	0	0	0	0	0	0	0	0	0	0	0	0	0	0
YDL184C	RPL41A|RPL47A	structural constituent of ribosome	FALSE	0	0	0	0	0	0	0	0	0	-1	0	-1	-1	0	-1	0	-1	-1
YDL185W	TFP1|CLS8|VMA1	hydrogen-transporting ATPase activity, rotational mechanism*	FALSE	0	0	0	0	0	0	0	0	0	0	0	0	0	0	0	0	0	0
YDL186W	YDL186W	molecular function unknown	FALSE	0	0	0	0	0	0	0	0	0	0	0	0	0	0	0	0	1	1
YDL187C	YDL187C	unknown	FALSE	0	0	0	0	0	0	0	0	0	0	0	0	0	0	0	1	1	0
YDL188C	PPH22|PPH2	protein phosphatase type 2A activity	TRUE	0	0	0	0	0	0	0	0	0	0	0	0	0	0	0	1	0	0
YDL189W	RBS1	molecular function unknown	FALSE	0	0	0	0	0	0	0	0	0	0	0	0	0	0	0	0	0	0
YDL190C	UFD2	ubiquitin conjugating enzyme activity	FALSE	0	0	0	0	0	0	0	0	0	0	0	0	0	0	0	0	0	0
YDL191W	RPL35A|SOS1	structural constituent of ribosome	FALSE	0	0	0	0	0	0	0	0	0	0	0	0	0	0	0	0	0	0
YDL192W	ARF1	GTPase activity	FALSE	0	0	0	0	0	0	0	0	0	0	0	0	0	0	0	0	0	0
YDL193W	YDL193W	prenyltransferase activity	FALSE	0	0	0	0	0	0	0	0	0	1	1	0	0	0	0	0	0	0
YDL194W	SNF3	receptor activity*	TRUE	0	0	0	0	0	0	0	0	0	0	0	0	0	0	0	0	0	0
YDL195W	SEC31|WEB1	structural molecule activity	FALSE	0	0	0	0	0	0	0	0	0	0	0	0	0	0	0	1	1	0
YDL196W	YDL196W	unknown	FALSE	0	0	0	0	0	0	0	0	0	0	0	0	0	0	0	0	1	1
YDL197C	ASF2	molecular function unknown	TRUE	0	0	0	0	0	0	0	0	0	-1	-1	0	0	-1	-1	0	0	0
YDL198C	GGC1|YHM1	guanine nucleotide transporter activity	FALSE	0	0	0	0	0	0	0	0	0	0	0	0	-1	0	-1	0	0	0
YDL199C	YDL199C	molecular function unknown	FALSE	0	0	0	0	0	0	0	0	0	0	0	0	0	0	0	0	0	0
YDL200C	MGT1|MGMT	methylated-DNA-[protein]-cysteine S-methyltransferase activity	FALSE	0	0	0	0	0	0	0	0	0	0	0	0	-1	0	-1	0	0	0
YDL201W	TRM8	protein binding*	FALSE	0	0	0	0	0	0	0	0	0	0	0	0	0	0	0	0	0	0
YDL202W	MRPL11|YmL11	structural constituent of ribosome	FALSE	0	0	0	0	0	0	0	0	0	0	0	0	-1	0	-1	-1	-1	0
YDL203C	YDL203C	molecular function unknown	FALSE	0	0	0	0	0	0	0	0	0	0	0	0	0	0	0	0	0	0
YDL204W	RTN2	molecular function unknown	FALSE	0	0	0	0	0	0	0	0	0	0	0	0	0	0	0	0	0	0
YDL205C	HEM3	hydroxymethylbilane synthase activity	FALSE	0	0	0	0	0	0	0	0	0	0	0	0	-1	0	-1	0	0	0
YDL206W	YDL206W	molecular function unknown	FALSE	0	0	0	0	0	0	0	0	0	1	1	0	0	0	0	0	0	0
YDL207W	GLE1|BRR3|RSS1	molecular function unknown	FALSE	0	0	0	0	0	0	0	0	0	0	0	0	0	0	0	0	0	0
YDL208W	NHP2	RNA binding	FALSE	0	0	0	0	0	0	0	0	0	-1	-1	-1	-1	-1	-1	0	0	0
YDL209C	CWC2|NTC40	molecular function unknown	FALSE	0	0	0	0	0	0	0	0	0	0	0	0	0	0	0	-1	0	-1
YDL210W	UGA4	putrescine transporter activity*	FALSE	0	0	0	-1	-1	0	0	0	0	0	0	0	0	0	0	0	0	0
YDL211C	YDL211C	molecular function unknown	FALSE	0	0	0	0	0	0	0	0	0	0	0	0	0	-1	-1	0	0	0
YDL212W	SHR3|APF1	unfolded protein binding	FALSE	0	0	0	0	0	0	0	0	0	0	0	0	0	0	0	0	0	0
YDL213C	NOP6	molecular function unknown	FALSE	0	0	0	0	0	0	0	0	0	0	0	0	-1	0	-1	0	0	0
YDL214C	PRR2	receptor signaling protein serine/threonine kinase activity	TRUE	0	0	0	0	0	0	0	0	-1	-1	0	0	0	0	0	0	0	0
YDL215C	GDH2|GDH-B|GDHB	glutamate dehydrogenase activity	FALSE	0	0	0	0	0	0	0	0	0	0	0	0	0	0	0	0	0	0
YDL216C	RRI1|CSN5|JAB1	metalloendopeptidase activity	FALSE	0	0	0	0	0	0	0	0	0	0	0	0	-1	0	-1	0	0	0
YDL217C	TIM22	protein transporter activity	FALSE	0	0	0	0	0	0	0	0	0	0	0	0	0	0	0	0	0	0
YDL218W	YDL218W	molecular function unknown	FALSE	0	0	0	-1	-1	0	0	0	0	0	0	0	0	0	0	0	0	0
YDL219W	DTD1	hydrolase activity, acting on ester bonds	FALSE	0	0	0	0	0	0	0	0	0	0	0	0	-1	0	-1	0	-1	-1
YDL220C	CDC13|EST4	single-stranded DNA binding	FALSE	0	0	0	0	0	0	0	0	0	0	0	0	0	0	0	0	1	1
YDL221W	YDL221W	unknown	FALSE	0	0	0	0	0	0	0	0	0	0	0	0	0	0	0	0	1	1
YDL222C	FMP45	molecular function unknown	FALSE	0	0	0	0	0	0	0	0	0	0	0	0	0	0	0	0	0	0
YDL223C	HBT1	molecular function unknown	FALSE	0	0	0	0	0	0	0	0	0	0	0	0	0	0	0	0	0	0
YDL224C	WHI4	RNA binding	FALSE	0	0	0	0	0	0	0	0	0	0	0	0	0	0	0	0	0	0
YDL225W	SHS1|SEP7	structural constituent of cytoskeleton	FALSE	0	0	0	0	0	0	0	0	0	0	0	0	0	0	0	0	0	0
YDL226C	GCS1	actin binding*	FALSE	0	0	0	0	0	0	0	0	0	0	0	0	0	0	0	0	0	0
YDL227C	HO	endonuclease activity	FALSE	0	0	0	0	0	0	0	0	0	-1	-1	0	-1	-1	-1	0	0	0
YDL228C	YDL228C	unknown	FALSE	0	0	0	0	0	0	0	0	0	0	0	0	0	0	0	0	0	0
YDL229W	SSB1|YG101	ATPase activity*	FALSE	0	0	0	0	0	0	0	0	0	0	0	0	0	0	0	0	0	0
YDL230W	PTP1	protein tyrosine phosphatase activity	TRUE	0	0	0	0	0	0	0	0	0	0	0	0	1	0	0	1	1	0
YDL231C	BRE4	molecular function unknown	FALSE	0	0	0	0	0	0	0	0	0	0	0	0	0	0	0	0	0	0
YDL232W	OST4	protein binding, bridging*	FALSE	0	0	0	-1	-1	0	0	0	0	0	0	0	-1	-1	-1	0	0	0
YDL233W	YDL233W	molecular function unknown	FALSE	0	0	0	0	0	0	0	0	0	0	0	0	0	0	0	0	0	0
YDL234C	GYP7	Rab GTPase activator activity	FALSE	0	0	0	0	0	0	0	0	0	0	0	0	0	0	0	0	0	0
YDL235C	YPD1	transferase activity, transferring phosphorus-containing groups	TRUE	0	0	0	0	0	0	0	0	0	0	0	0	0	0	-1	-1	-1	-1
YDL236W	PHO13	alkaline phosphatase activity*	FALSE	0	0	0	0	0	0	0	0	0	0	0	0	0	0	0	0	0	0
YDL237W	YDL237W	molecular function unknown	FALSE	0	0	0	0	0	0	0	0	0	0	0	0	0	0	0	0	0	0
YDL238C	GUD1	hydrolase activity, acting on carbon-nitrogen (but not peptide) bonds, in linear amides*	FALSE	0	0	0	-1	-1	0	0	0	0	0	0	0	0	0	0	0	0	0
YDL239C	ADY3	protein binding	FALSE	0	0	0	0	0	0	0	0	0	0	0	0	0	0	0	0	0	0
YDL240W	LRG1	Rho GTPase activator activity	TRUE	0	0	0	0	0	0	0	0	0	-1	0	-1	-1	0	-1	0	0	0
YDL241W	YDL241W	molecular function unknown	FALSE	0	0	0	0	0	0	0	0	0	0	0	0	0	0	0	1	1	1
YDL242W	YDL242W	unknown	FALSE	0	0	0	0	0	0	0	0	0	0	0	0	0	0	0	0	0	0
YDL243C	AAD4	aryl-alcohol dehydrogenase activity	FALSE	0	0	0	0	0	0	0	0	0	0	0	0	0	0	0	0	0	0
YDL244W	THI13	molecular function unknown	FALSE	0	0	0	0	0	0	0	0	0	1	1	0	1	1	1	0	0	0
YDL245C	HXT15	glucose transporter activity*	FALSE	0	0	0	0	0	0	0	0	0	0	0	0	0	0	0	0	0	0
YDL246C	SOR2	oxidoreductase activity, acting on the CH-OH group of donors, NAD or NADP as acceptor	FALSE	0	0	0	0	0	0	0	0	0	0	0	0	1	1	0	0	0	0
YDL247W	MPH2	carbohydrate transporter activity*	FALSE	0	0	0	0	0	0	0	0	0	0	0	0	0	0	0	0	0	0
YDL248W	COS7	receptor activity	FALSE	0	0	0	0	0	0	0	0	0	1	1	0	0	0	0	0	0	0
YDR001C	NTH1	alpha,alpha-trehalase activity	FALSE	0	0	0	0	0	0	0	0	0	1	1	0	1	1	0	0	0	0
YDR002W	YRB1|CST20|HTN1|SFO1	Ran GTPase binding	FALSE	0	0	0	0	0	0	0	0	0	0	0	0	-1	0	-1	0	0	0
YDR003W	RCR2	molecular function unknown	FALSE	0	0	0	0	0	0	0	0	0	0	0	0	0	0	0	0	0	0
YDR003W-A	YDR003W-A	molecular function unknown	FALSE	0	0	0	-1	-1	0	0	0	0	0	0	0	0	0	0	0	0	0
YDR004W	RAD57	protein binding	FALSE	0	0	0	0	0	0	0	0	0	0	0	0	0	0	0	0	0	0
YDR005C	MAF1	molecular function unknown	FALSE	0	0	0	0	0	0	0	0	0	0	0	0	0	0	0	0	0	0
YDR006C	SOK1	molecular function unknown	TRUE	0	0	0	1	1	0	0	0	0	0	0	0	0	0	-1	0	0	0
YDR007W	TRP1	phosphoribosylanthranilate isomerase activity	FALSE	0	0	0	0	0	0	0	0	0	0	0	0	0	0	0	0	0	0
YDR008C	YDR008C	unknown	FALSE	0	0	0	0	0	0	0	0	0	0	0	0	0	0	0	0	0	0
YDR009W	GAL3	protein binding	TRUE	0	0	0	0	0	0	0	0	1	0	0	0	1	0	0	0	0	0
YDR010C	YDR010C	unknown	FALSE	0	0	0	0	0	0	0	0	0	0	0	0	0	0	0	0	0	0
YDR011W	SNQ2	xenobiotic-transporting ATPase activity	FALSE	0	0	0	0	0	0	0	0	0	0	0	0	0	0	0	0	0	0
YDR012W	RPL4B	structural constituent of ribosome	FALSE	0	0	0	0	0	0	0	0	0	0	0	0	0	0	0	0	0	0
YDR013W	PSF1|CDC101	DNA binding	FALSE	0	0	0	0	0	0	0	0	0	0	0	0	-1	0	-1	-1	-1	-1
YDR014W	RAD61	molecular function unknown	FALSE	0	0	0	0	0	0	0	0	0	0	0	0	0	0	0	0	0	0
YDR015C	YDR015C	unknown	FALSE	0	0	0	0	0	0	0	0	0	0	0	0	0	0	0	0	1	1
YDR016C	DAD1	structural constituent of cytoskeleton	FALSE	0	0	0	-1	-1	0	-1	0	-1	0	0	0	0	0	0	-1	-1	0
YDR017C	KCS1	inositol or phosphatidylinositol kinase activity	FALSE	0	0	0	1	1	0	0	0	0	0	0	0	0	0	0	-1	-1	-1
YDR018C	YDR018C	acyltransferase activity	FALSE	0	0	0	-1	-1	0	0	0	0	0	0	0	0	0	0	0	0	0
YDR019C	GCV1|GSD1	glycine dehydrogenase (decarboxylating) activity	FALSE	0	0	0	0	0	0	-1	0	-1	0	0	0	-1	0	-1	0	0	0
YDR020C	YDR020C	molecular function unknown	FALSE	0	0	0	0	0	0	0	0	0	-1	-1	-1	0	-1	-1	0	0	0
YDR021W	FAL1	ATP-dependent RNA helicase activity	FALSE	0	0	0	0	0	0	0	0	0	-1	-1	-1	-1	-1	-1	0	-1	-1
YDR022C	CIS1	molecular function unknown	FALSE	0	0	0	0	0	0	0	0	0	0	0	0	0	0	0	0	0	0
YDR023W	SES1|SerRS	serine-tRNA ligase activity	FALSE	0	0	0	0	0	0	0	0	0	0	0	0	0	0	0	0	0	0
YDR024W	FYV1	unknown	FALSE	0	0	0	0	0	0	0	0	0	0	0	0	0	0	0	0	1	1
YDR025W	RPS11A	structural constituent of ribosome	FALSE	0	0	0	0	0	0	0	0	0	-1	0	-1	0	0	0	0	0	0
YDR026C	YDR026C	DNA binding	TRUE	0	0	0	0	0	0	0	0	0	-1	-1	0	0	0	0	0	0	0
YDR027C	VPS54|CGP1|LUV1|TCS3	molecular function unknown	FALSE	0	0	0	0	0	0	0	0	0	0	0	0	0	0	0	0	0	0
YDR028C	REG1|HEX2|PZF240|SPP43|SRN1	protein phosphatase type 1 regulator activity	TRUE	0	0	0	0	0	0	0	0	0	0	0	0	0	0	0	-1	-1	-1
YDR029W	YDR029W	unknown	FALSE	0	0	0	0	0	0	0	0	0	0	0	0	0	0	0	0	0	0
YDR030C	RAD28	molecular function unknown	FALSE	0	0	0	0	0	0	0	0	0	0	0	0	0	0	0	0	0	0
YDR031W	YDR031W	molecular function unknown	FALSE	0	0	0	0	0	0	-1	0	-1	0	0	0	-1	0	-1	-1	-1	-1
YDR032C	PST2	molecular function unknown	FALSE	0	0	0	0	0	0	0	0	0	1	1	1	0	1	1	0	0	0
YDR033W	MRH1	molecular function unknown	FALSE	0	0	0	0	0	0	0	0	0	0	0	0	0	0	0	0	0	0
YDR034C	LYS14	transcriptional activator activity	TRUE	0	0	0	0	0	0	0	0	0	-1	0	0	0	0	-1	0	0	0
YDR034C-A	YDR034C-A	molecular function unknown	FALSE	0	0	0	-1	-1	0	0	0	0	0	0	0	0	0	0	0	0	0
YDR034W-B	YDR034W-B	molecular function unknown	FALSE	0	0	0	-1	-1	0	0	0	0	0	0	0	0	0	0	-1	0	-1
YDR035W	ARO3	3-deoxy-7-phosphoheptulonate synthase activity	FALSE	0	0	0	0	0	0	0	0	0	0	0	0	0	0	0	0	0	0
YDR036C	EHD3|MRP5	3-hydroxyisobutyryl-CoA hydrolase activity	FALSE	0	0	0	0	0	0	0	0	0	0	0	0	0	0	0	0	0	0
YDR037W	KRS1|GCD5	lysine-tRNA ligase activity	FALSE	0	0	0	1	1	0	0	0	0	-1	0	-1	0	0	0	0	0	0
YDR038C	ENA5	ATPase activity, coupled to transmembrane movement of ions, phosphorylative mechanism	FALSE	0	0	0	0	0	0	0	0	0	0	0	0	0	0	0	1	1	0
YDR039C	ENA2	ATPase activity, coupled to transmembrane movement of ions, phosphorylative mechanism	FALSE	0	0	0	0	0	0	0	0	0	0	0	0	0	0	0	0	0	0
YDR041W	RSM10	structural constituent of ribosome	FALSE	0	0	0	0	0	0	0	0	0	0	0	0	0	0	0	0	0	0
YDR042C	YDR042C	molecular function unknown	FALSE	0	0	0	0	0	0	0	0	0	-1	0	-1	-1	0	-1	0	0	0
YDR043C	NRG1	DNA binding*	TRUE	0	0	0	1	1	1	0	0	0	0	0	0	0	0	0	-1	0	0
YDR044W	HEM13	coproporphyrinogen oxidase activity	FALSE	1	0	1	1	1	0	0	0	0	1	1	1	1	1	1	1	1	1
YDR045C	RPC11	DNA-directed RNA polymerase activity	FALSE	0	0	0	0	0	0	0	0	0	0	0	0	0	0	0	0	-1	-1
YDR046C	BAP3|PAP1	amino acid transporter activity	FALSE	0	0	0	-1	-1	0	0	0	0	0	0	0	0	-1	-1	0	0	0
YDR047W	HEM12|HEM6	uroporphyrinogen decarboxylase activity	FALSE	0	0	0	0	0	0	0	0	0	0	0	0	0	0	0	0	0	0
YDR048C	YDR048C	unknown	FALSE	0	0	0	0	0	0	0	0	0	0	0	0	0	0	0	0	0	0
YDR049W	YDR049W	molecular function unknown	TRUE	0	0	0	0	0	0	0	0	0	0	0	0	-1	0	-1	0	0	0
YDR050C	TPI1	triose-phosphate isomerase activity	FALSE	0	0	0	0	0	0	0	0	0	0	0	0	0	0	0	0	0	0
YDR051C	YDR051C	molecular function unknown	FALSE	0	0	0	0	0	0	0	0	0	0	0	0	0	0	0	-1	-1	-1
YDR052C	DBF4|LSD7	protein serine/threonine kinase activity	TRUE	0	0	0	0	0	0	0	0	0	-1	0	0	-1	0	-1	-1	0	-1
YDR053W	YDR053W	unknown	FALSE	0	0	0	0	0	0	0	0	0	0	0	0	0	0	0	0	0	0
YDR054C	CDC34|DNA6|UBC3	ubiquitin-protein ligase activity*	FALSE	0	0	0	0	0	0	0	0	0	0	0	0	0	0	0	0	0	0
YDR055W	PST1	molecular function unknown	FALSE	0	0	0	0	0	0	1	1	1	1	1	1	1	1	1	0	0	0
YDR056C	YDR056C	molecular function unknown	FALSE	0	0	0	0	0	0	0	0	0	0	0	0	0	0	0	0	0	0
YDR057W	YOS9	protein transporter activity	FALSE	0	0	0	0	0	0	0	0	0	0	0	0	0	0	0	0	0	0
YDR058C	TGL2	triacylglycerol lipase activity	FALSE	0	0	0	0	0	0	0	0	0	0	0	0	1	0	1	0	0	0
YDR059C	UBC5	ubiquitin conjugating enzyme activity	FALSE	0	0	0	-1	-1	0	0	0	0	0	0	0	0	0	0	-1	-1	0
YDR060W	MAK21|NOC1	molecular function unknown	FALSE	0	0	0	1	1	0	0	0	0	-1	0	-1	-1	0	-1	0	0	0
YDR061W	YDR061W	ATPase activity, coupled to transmembrane movement of substances	FALSE	0	0	0	0	0	0	0	0	0	-1	0	-1	0	0	0	0	0	0
YDR062W	LCB2|SCS1|TSC1	serine C-palmitoyltransferase activity	FALSE	0	0	0	0	0	0	0	0	0	0	0	0	0	0	0	0	0	0
YDR063W	YDR063W	molecular function unknown	FALSE	0	0	0	0	0	0	0	0	0	0	0	0	0	0	0	0	-1	-1
YDR064W	RPS13|RPS13B|RPS13C	structural constituent of ribosome	FALSE	0	0	0	0	0	0	0	0	0	0	0	0	0	0	0	0	0	0
YDR065W	YDR065W	molecular function unknown	FALSE	0	0	0	0	0	0	0	0	0	0	0	0	0	0	0	0	0	0
YDR066C	YDR066C	molecular function unknown	FALSE	0	0	0	0	0	0	0	0	0	0	0	0	0	0	0	0	0	0
YDR067C	YDR067C	molecular function unknown	FALSE	0	0	0	0	0	0	0	0	0	0	0	0	0	-1	-1	0	-1	-1
YDR068W	DOS2	molecular function unknown	FALSE	0	0	0	0	0	0	0	0	0	0	0	0	-1	0	-1	0	0	0
YDR069C	DOA4|DOS1|MUT4|NPI2|SSV7|UBP4	endopeptidase activity*	FALSE	0	0	0	0	0	0	0	0	0	0	0	0	0	0	0	0	0	0
YDR070C	FMP16	molecular function unknown	FALSE	0	0	0	0	0	0	-1	-1	0	1	0	1	1	0	1	0	0	0
YDR071C	PAA1	aralkylamine N-acetyltransferase activity*	FALSE	0	0	0	0	0	0	0	0	0	-1	0	-1	-1	0	-1	0	-1	-1
YDR072C	IPT1|SYR4	transferase activity, transferring phosphorus-containing groups	FALSE	0	0	0	0	0	0	0	0	0	0	0	0	0	0	0	0	0	0
YDR073W	SNF11	general RNA polymerase II transcription factor activity	TRUE	0	0	0	0	0	0	0	0	0	-1	-1	0	0	-1	-1	0	0	0
YDR074W	TPS2|HOG2|PFK3	trehalose-phosphatase activity	FALSE	0	0	0	0	0	0	0	0	0	0	0	0	1	0	1	1	1	0
YDR075W	PPH3	protein phosphatase type 2A activity	TRUE	0	0	0	0	0	0	0	0	0	-1	-1	-1	-1	-1	-1	0	0	0
YDR076W	RAD55	protein binding	FALSE	0	0	0	0	0	0	0	0	0	0	0	0	0	0	0	0	0	0
YDR077W	SED1	structural constituent of cell wall	FALSE	0	0	0	0	0	0	0	0	0	0	0	0	0	0	0	0	0	0
YDR078C	SHU2	molecular function unknown	FALSE	0	0	0	-1	-1	0	0	0	0	-1	0	-1	-1	-1	-1	0	0	0
YDR079C-A	TFB5	molecular function unknown*	FALSE	0	0	0	0	0	0	0	0	0	0	0	0	0	0	0	0	0	0
YDR079W	PET100	unfolded protein binding	FALSE	0	0	0	0	0	0	-1	0	-1	0	0	0	-1	0	-1	-1	-1	0
YDR080W	VPS41|CVT8|FET2|SVL2|VAM2|VPL20	Rab guanyl-nucleotide exchange factor activity	FALSE	0	0	0	0	0	0	0	0	0	0	0	0	0	0	0	0	0	0
YDR081C	PDC2	transcription regulator activity	TRUE	0	0	0	0	0	0	0	0	0	0	0	0	0	0	0	0	0	0
YDR082W	STN1	protein binding	FALSE	0	0	0	0	0	0	0	0	0	0	0	0	0	0	0	0	0	0
YDR083W	RRP8	methyltransferase activity	FALSE	0	0	0	0	0	0	0	0	0	-1	0	-1	-1	0	-1	0	0	0
YDR084C	TVP23	molecular function unknown	FALSE	0	0	0	-1	-1	0	0	0	0	0	0	0	0	0	0	0	0	0
YDR085C	AFR1	receptor signaling protein activity	TRUE	0	0	0	0	0	1	0	0	0	1	1	1	1	1	1	-1	0	0
YDR086C	SSS1	protein transporter activity	FALSE	0	0	0	0	0	0	0	0	0	0	0	0	-1	-1	-1	-1	-1	-1
YDR087C	RRP1	molecular function unknown	FALSE	0	0	0	0	0	0	0	0	0	-1	0	-1	-1	0	-1	0	-1	-1
YDR088C	SLU7|SLT17	RNA splicing factor activity, transesterification mechanism*	FALSE	0	0	0	0	0	0	0	0	0	-1	-1	-1	-1	0	-1	-1	-1	-1
YDR089W	YDR089W	molecular function unknown	FALSE	0	0	0	0	0	0	0	0	0	0	0	0	0	0	0	0	0	0
YDR090C	YDR090C	molecular function unknown	FALSE	0	0	0	0	0	0	0	0	0	0	0	0	0	0	0	0	0	0
YDR091C	RLI1	ATPase activity*	FALSE	0	0	0	0	0	0	0	0	0	-1	0	-1	0	0	0	0	0	0
YDR092W	UBC13	ubiquitin conjugating enzyme activity	FALSE	0	0	0	0	0	0	0	0	0	0	0	0	0	1	1	0	0	0
YDR093W	DNF2	phospholipid-translocating ATPase activity	FALSE	0	0	0	0	0	0	0	0	0	0	0	0	0	0	0	0	0	0
YDR094W	YDR094W	unknown	FALSE	0	0	0	0	0	0	0	0	0	0	0	0	0	0	0	0	0	0
YDR095C	YDR095C	unknown	FALSE	0	0	0	0	0	0	0	0	0	0	0	0	0	0	0	0	0	0
YDR096W	GIS1	transcription factor activity	TRUE	0	0	0	0	0	0	0	0	0	0	0	0	0	0	-1	0	0	0
YDR097C	MSH6|PMS3	DNA binding*	FALSE	0	0	0	0	0	0	0	0	0	-1	0	-1	-1	-1	-1	0	0	0
YDR098C	GRX3	thiol-disulfide exchange intermediate activity	FALSE	0	0	0	0	0	0	0	0	0	0	0	0	0	0	0	1	1	0
YDR099W	BMH2|SCD3	protein binding*	TRUE	0	0	0	0	0	0	0	0	0	-1	-1	0	0	0	0	0	-1	-1
YDR100W	TVP15	molecular function unknown	FALSE	0	0	0	-1	-1	0	0	0	0	0	0	0	0	0	0	0	0	0
YDR101C	ARX1	molecular function unknown	FALSE	0	0	0	0	0	0	0	0	0	-1	0	-1	-1	0	-1	0	0	0
YDR102C	YDR102C	unknown	FALSE	0	0	0	0	0	0	0	0	0	0	0	0	0	0	0	0	1	1
YDR103W	STE5|HMD3|NUL3	MAP-kinase scaffold activity	TRUE	0	0	0	0	0	0	0	0	0	0	0	0	0	0	-1	1	0	0
YDR104C	SPO71	molecular function unknown	FALSE	0	0	0	0	0	0	0	0	0	0	0	0	0	0	0	0	0	0
YDR105C	TMS1	molecular function unknown	FALSE	0	0	0	-1	-1	0	0	0	0	1	1	0	0	0	0	0	0	0
YDR106W	ARP10	molecular function unknown	FALSE	0	0	0	0	0	0	0	0	0	0	0	0	0	0	0	0	1	1
YDR107C	YDR107C	molecular function unknown	FALSE	0	0	0	0	0	0	0	0	0	1	1	1	1	1	1	1	1	0
YDR108W	GSG1|TRS85	molecular function unknown	FALSE	0	0	0	0	0	0	0	0	0	0	0	0	0	0	0	0	0	0
YDR109C	YDR109C	kinase activity	FALSE	0	0	0	0	0	0	0	0	0	0	0	0	0	0	0	0	0	0
YDR110W	FOB1|HRM1	rDNA binding	FALSE	0	0	0	0	0	0	0	0	0	-1	0	-1	-1	0	-1	-1	-1	0
YDR111C	ALT2	transaminase activity	FALSE	0	0	0	0	0	0	0	0	0	0	0	0	0	0	0	1	1	0
YDR112W	YDR112W	unknown	FALSE	0	0	0	0	0	0	0	0	0	0	0	0	0	0	0	0	1	1
YDR113C	PDS1	protein binding	FALSE	0	0	0	0	0	0	0	0	0	-1	-1	0	-1	-1	0	0	0	0
YDR114C	YDR114C	unknown	FALSE	0	0	0	0	0	0	0	0	0	0	0	0	0	0	0	0	0	0
YDR115W	YDR115W	structural constituent of ribosome	FALSE	0	0	0	-1	-1	0	0	0	0	0	0	0	0	0	0	-1	-1	-1
YDR116C	MRPL1	structural constituent of ribosome	FALSE	0	0	0	0	0	0	0	0	0	0	0	0	0	0	0	0	0	0
YDR117C	YDR117C	RNA binding	FALSE	0	0	0	0	0	0	0	0	0	0	0	0	-1	0	-1	0	-1	-1
YDR118W	APC4	protein binding*	TRUE	0	0	0	0	1	1	0	0	-1	0	0	0	0	0	0	0	0	0
YDR119W	YDR119W	molecular function unknown	FALSE	0	0	0	0	0	0	0	0	0	0	0	0	0	0	0	0	0	0
YDR120C	TRM1	tRNA (guanine-N2-)-methyltransferase activity	FALSE	0	0	0	0	0	0	0	0	0	-1	0	-1	-1	0	-1	0	-1	-1
YDR121W	DPB4	epsilon DNA polymerase activity	FALSE	0	0	0	0	0	0	0	0	0	0	0	0	0	0	0	0	-1	-1
YDR122W	KIN1	protein kinase activity	FALSE	0	0	0	0	0	0	0	0	0	0	0	0	0	0	0	0	0	0
YDR123C	INO2|DIE1|SCS1	specific RNA polymerase II transcription factor activity	TRUE	0	0	0	1	0	0	0	0	0	0	0	-1	0	0	-1	0	0	0
YDR124W	YDR124W	molecular function unknown	FALSE	0	0	0	0	0	0	0	0	0	0	0	0	0	0	0	0	0	0
YDR125C	ECM18	molecular function unknown	FALSE	0	0	0	0	0	0	0	0	0	0	0	0	0	0	0	0	1	1
YDR126W	SWF1|PSL10	molecular function unknown	FALSE	0	0	0	0	0	0	0	0	0	0	0	0	0	0	0	0	0	0
YDR127W	ARO1	3-dehydroquinate dehydratase activity*	FALSE	0	0	0	0	0	0	0	0	0	0	0	0	0	0	0	0	0	0
YDR128W	YDR128W	molecular function unknown	FALSE	0	0	0	0	0	0	0	0	0	0	0	0	0	0	0	0	0	0
YDR129C	SAC6|ABP67	protein binding, bridging*	FALSE	0	0	0	0	0	0	0	0	0	0	0	0	0	0	0	0	0	0
YDR130C	FIN1	protein binding	FALSE	0	0	0	0	0	0	0	0	0	0	-1	-1	0	0	0	0	0	0
YDR131C	YDR131C	protein binding	FALSE	0	0	0	0	0	0	0	0	0	0	0	0	0	0	0	0	0	0
YDR132C	YDR132C	molecular function unknown	FALSE	0	0	0	0	0	0	0	0	0	0	0	0	0	0	0	0	0	0
YDR133C	YDR133C	unknown	FALSE	0	0	0	0	0	0	0	0	0	0	0	0	0	0	0	0	0	0
YDR135C	YCF1	bilirubin transporter activity*	FALSE	0	0	0	0	0	0	0	0	0	0	0	0	0	0	0	0	0	0
YDR136C	VPS61	unknown	FALSE	0	0	0	0	0	0	0	0	0	0	0	0	0	0	0	0	0	0
YDR137W	RGP1	guanyl-nucleotide exchange factor activity	FALSE	0	0	0	0	0	0	0	0	0	0	0	0	0	0	0	0	0	0
YDR138W	HPR1	nucleic acid binding	FALSE	0	0	0	0	0	0	0	0	0	0	0	0	0	0	0	0	0	0
YDR139C	RUB1	protein tag	FALSE	0	0	0	0	0	0	0	0	0	0	0	0	0	0	0	1	0	1
YDR140W	MTQ2	S-adenosylmethionine-dependent methyltransferase activity*	FALSE	0	0	0	0	0	0	0	0	0	0	0	0	0	0	0	0	0	0
YDR141C	DOP1	molecular function unknown	FALSE	0	0	0	0	0	0	0	0	0	0	0	0	0	0	0	-1	0	-1
YDR142C	PEX7|PAS7|PEB1	peroxisome targeting sequence binding*	FALSE	0	0	0	0	0	0	0	0	0	0	0	0	0	0	0	-1	0	-1
YDR143C	SAN1	ubiquitin-protein ligase activity	FALSE	0	0	0	0	0	0	0	0	0	0	0	0	0	0	0	0	0	0
YDR144C	MKC7|YPS2	aspartic-type signal peptidase activity	FALSE	0	0	0	0	0	0	0	0	0	0	0	0	0	0	0	0	0	0
YDR145W	TAF12|TAF61|TAF68|TafII61|TafII68	general RNA polymerase II transcription factor activity	FALSE	0	0	0	0	0	0	0	0	0	-1	-1	0	0	0	0	0	0	0
YDR146C	SWI5	transcriptional activator activity	TRUE	0	0	0	0	0	0	0	0	0	-1	-1	-1	-1	-1	-1	-1	0	0
YDR147W	EKI1	choline kinase activity*	FALSE	0	0	0	0	0	0	0	0	0	0	0	0	0	0	0	0	0	0
YDR148C	KGD2	dihydrolipoyllysine-residue succinyltransferase activity	FALSE	0	0	0	0	0	0	0	0	0	0	0	0	0	0	0	0	0	0
YDR149C	YDR149C	unknown	FALSE	0	0	0	0	0	0	0	0	0	0	0	0	0	0	0	0	1	1
YDR150W	NUM1|PAC12	tubulin binding	FALSE	0	0	0	0	0	0	0	0	0	-1	-1	0	-1	-1	-1	-1	-1	-1
YDR151C	CTH1	transcription factor activity	FALSE	0	0	0	0	0	0	0	0	0	-1	-1	-1	-1	0	-1	0	0	0
YDR152W	GIR2	molecular function unknown	FALSE	0	0	0	0	0	0	0	0	0	0	0	0	-1	0	-1	-1	0	-1
YDR153C	ENT5	clathrin binding	FALSE	0	0	0	0	0	0	0	0	0	0	0	0	0	0	0	0	0	0
YDR154C	YDR154C	unknown	FALSE	0	0	0	0	0	0	0	0	0	0	0	0	0	0	0	0	0	0
YDR155C	CPR1|CPH1|CYP1	peptidyl-prolyl cis-trans isomerase activity	FALSE	0	0	0	0	0	0	0	0	0	0	0	0	0	0	0	0	0	0
YDR156W	RPA14	DNA-directed RNA polymerase activity	FALSE	0	0	0	0	0	0	0	0	0	0	0	0	0	0	0	0	0	0
YDR157W	YDR157W	unknown	FALSE	0	0	0	0	0	0	0	0	0	0	0	0	0	0	0	0	0	0
YDR158W	HOM2	aspartate-semialdehyde dehydrogenase activity	FALSE	0	0	0	0	0	0	0	0	0	0	0	0	0	0	0	0	0	0
YDR159W	SAC3|LEP1	protein binding	FALSE	0	0	0	0	0	0	0	0	0	0	0	0	0	0	0	-1	-1	0
YDR160W	SSY1|SHR10	amino acid binding	FALSE	0	0	0	0	0	0	0	0	0	0	0	0	0	0	0	0	0	0
YDR161W	YDR161W	molecular function unknown	FALSE	0	0	0	0	0	0	0	0	0	0	0	0	-1	0	-1	0	0	0
YDR162C	NBP2	molecular function unknown	FALSE	0	0	0	0	0	0	0	0	0	0	0	0	0	0	0	0	0	0
YDR163W	CWC15	molecular function unknown	FALSE	0	0	0	0	0	0	0	0	0	0	0	0	0	0	0	0	-1	-1
YDR164C	SEC1	SNARE binding	FALSE	0	0	0	0	0	0	0	0	0	0	0	0	0	0	0	0	0	0
YDR165W	TRM82	protein binding*	FALSE	0	0	0	0	0	0	0	0	0	-1	0	-1	-1	0	-1	0	0	0
YDR166C	SEC5	protein binding	FALSE	0	0	0	0	0	0	1	1	0	0	0	0	0	0	0	0	0	0
YDR167W	TAF10|TAF23|TAF25|TafII25	general RNA polymerase II transcription factor activity	FALSE	0	0	0	0	0	0	0	0	0	0	0	0	0	0	0	0	0	0
YDR168W	CDC37|SMO1	unfolded protein binding	TRUE	0	0	0	0	0	0	0	0	0	0	0	-1	-1	0	-1	0	-1	-1
YDR169C	STB3	molecular function unknown	FALSE	0	0	0	0	0	0	0	0	0	0	0	0	0	0	0	0	0	0
YDR169C-A	YDR169C-A	molecular function unknown	FALSE	0	0	0	0	0	0	0	0	0	0	0	0	0	0	0	0	0	0
YDR170C	SEC7	ARF guanyl-nucleotide exchange factor activity	FALSE	0	0	0	0	0	0	0	0	0	0	0	0	-1	0	-1	0	0	0
YDR171W	HSP42	unfolded protein binding	FALSE	0	0	0	0	0	0	-1	-1	-1	0	0	0	0	0	0	1	1	1
YDR172W	SUP35|GST1|PNM2|SAL3|SUF12|SUP2|SUP36|[PSI(+)]|[PSI]|eRF3	translation release factor activity	FALSE	0	0	0	1	1	0	0	0	0	0	0	0	-1	0	-1	0	0	0
YDR173C	ARG82|ARGR3|IPK2	inositol or phosphatidylinositol kinase activity	TRUE	0	0	0	-1	-1	0	0	0	0	-1	-1	-1	-1	-1	-1	0	-1	-1
YDR174W	HMO1|HSM2	single-stranded DNA binding*	FALSE	0	0	0	0	0	0	0	0	0	0	0	0	0	0	0	0	0	0
YDR175C	RSM24	structural constituent of ribosome	FALSE	0	0	0	0	0	0	0	0	0	-1	0	-1	-1	0	-1	-1	-1	-1
YDR176W	NGG1|ADA3|SWI7	transcription cofactor activity	FALSE	0	0	0	0	0	0	0	0	0	0	0	0	0	0	0	-1	-1	0
YDR177W	UBC1	ubiquitin conjugating enzyme activity	FALSE	0	0	0	0	0	0	0	0	0	0	0	0	-1	0	-1	0	0	0
YDR178W	SDH4|ACN18	succinate dehydrogenase (ubiquinone) activity	FALSE	0	0	0	-1	-1	0	0	0	0	0	0	0	0	0	0	-1	-1	0
YDR179C	CSN9	molecular function unknown	FALSE	0	0	0	0	0	0	-1	0	-1	0	0	0	-1	0	-1	-1	0	-1
YDR179W-A	YDR179W-A	molecular function unknown	FALSE	0	0	0	0	0	0	0	0	0	0	0	0	1	1	0	0	0	0
YDR180W	SCC2	protein kinase activity	FALSE	0	0	0	0	0	0	0	0	0	0	0	0	0	0	0	-1	0	-1
YDR181C	SAS4	acetyltransferase activity*	FALSE	0	0	0	0	0	0	0	0	0	0	0	0	0	0	0	0	0	0
YDR182W	CDC1|DSC1|DSR1|ESP2	molecular function unknown	FALSE	0	0	0	0	0	0	0	0	0	0	0	0	0	0	0	0	0	0
YDR182W-A	YDR182W-A	molecular function unknown	FALSE	0	0	0	0	0	0	0	0	0	0	0	0	0	0	0	0	0	0
YDR183W	PLP1	GTPase inhibitor activity	TRUE	0	0	0	0	0	0	0	0	0	0	0	0	0	0	-1	-1	0	0
YDR184C	ATC1|LIC4	molecular function unknown	FALSE	0	0	0	1	1	0	0	0	0	0	0	0	-1	0	-1	-1	-1	-1
YDR185C	YDR185C	molecular function unknown	FALSE	0	0	0	-1	-1	0	0	0	0	-1	-1	0	-1	-1	0	-1	-1	0
YDR186C	YDR186C	molecular function unknown	FALSE	0	0	0	1	1	0	0	0	0	1	1	0	1	1	0	0	0	0
YDR187C	YDR187C	unknown	FALSE	0	0	0	0	0	0	0	0	0	0	0	0	0	0	0	0	1	1
YDR188W	CCT6|HTR3|TCP20|TCP6	unfolded protein binding	FALSE	0	0	0	1	1	0	0	0	0	0	0	0	0	0	0	0	0	0
YDR189W	SLY1	SNARE binding	FALSE	0	0	0	0	0	0	0	0	0	0	0	0	0	0	0	0	0	0
YDR190C	RVB1|TIH1|TIP49A	ATPase activity	FALSE	0	0	0	0	0	0	0	0	0	0	0	0	0	0	0	0	0	0
YDR191W	HST4	DNA binding	FALSE	0	0	0	0	0	0	0	0	0	0	0	0	0	0	0	0	0	0
YDR192C	NUP42|RIP1|UIP1	structural molecule activity	FALSE	0	0	0	0	0	0	0	0	0	0	0	0	0	0	0	0	0	0
YDR193W	YDR193W	unknown	FALSE	0	0	0	0	0	0	0	0	0	0	0	0	0	0	0	0	0	0
YDR194C	MSS116	RNA splicing factor activity, transesterification mechanism*	FALSE	0	0	0	0	0	0	-1	0	-1	-1	0	-1	-1	0	-1	0	0	0
YDR194W-A	YDR194W-A	molecular function unknown	FALSE	0	0	0	0	0	0	0	0	0	0	0	0	0	0	0	0	0	0
YDR195W	REF2	RNA binding*	FALSE	0	0	0	0	0	0	0	0	0	-1	-1	0	0	0	0	0	0	0
YDR196C	YDR196C	dephospho-CoA kinase activity	FALSE	0	0	0	-1	-1	0	0	0	0	0	0	0	0	0	0	0	-1	-1
YDR197W	CBS2|CBP7	molecular function unknown	FALSE	0	0	0	0	0	0	0	0	0	0	0	0	0	0	0	0	0	0
YDR198C	YDR198C	molecular function unknown	FALSE	0	0	0	0	0	0	0	0	0	0	0	0	-1	0	-1	0	0	0
YDR199W	YDR199W	unknown	FALSE	0	0	0	0	0	0	0	0	0	0	0	0	0	0	0	0	0	0
YDR200C	VPS64|FAR9	molecular function unknown	FALSE	0	0	0	0	0	0	0	0	0	-1	0	-1	-1	0	-1	0	-1	-1
YDR201W	SPC19	structural constituent of cytoskeleton	FALSE	0	0	0	0	0	0	0	0	0	0	0	0	-1	0	-1	0	-1	-1
YDR202C	RAV2	molecular function unknown	FALSE	0	0	0	0	0	0	0	0	0	0	0	0	0	0	0	0	0	0
YDR203W	YDR203W	unknown	FALSE	0	0	0	0	0	0	0	0	0	0	0	0	0	0	0	0	0	0
YDR204W	COQ4	molecular function unknown	FALSE	0	0	0	0	0	0	0	0	0	1	1	0	0	0	0	1	1	1
YDR205W	MSC2	cation:cation antiporter activity	FALSE	0	0	0	0	0	0	0	0	0	0	0	0	0	0	0	0	0	0
YDR206W	EBS1	molecular function unknown	FALSE	0	0	0	0	0	0	0	0	0	0	0	0	0	-1	-1	0	0	0
YDR207C	UME6|CAR80|NIM2|RIM16	DNA binding*	TRUE	0	0	0	1	0	0	0	0	0	0	0	0	0	0	0	-1	0	0
YDR208W	MSS4	1-phosphatidylinositol-4-phosphate 5-kinase activity	FALSE	0	0	0	0	0	0	0	0	0	-1	-1	0	0	-1	-1	-1	-1	0
YDR209C	YDR209C	unknown	FALSE	0	0	0	0	0	0	0	0	0	0	0	0	0	0	0	0	0	0
YDR210W	YDR210W	molecular function unknown	FALSE	0	0	0	0	0	0	0	0	0	0	0	0	0	0	0	-1	-1	-1
YDR211W	GCD6	translation initiation factor activity*	FALSE	0	0	0	0	0	0	0	0	0	-1	0	-1	-1	0	-1	0	-1	-1
YDR212W	TCP1|CCT1	unfolded protein binding	FALSE	0	0	0	0	0	0	0	0	0	0	0	0	0	0	0	0	0	0
YDR213W	UPC2|MOX4	RNA polymerase II transcription factor activity	TRUE	1	1	0	1	1	0	1	1	1	1	1	1	1	1	1	1	1	1
YDR214W	AHA1	chaperone activator activity	FALSE	0	0	0	0	0	0	0	0	0	0	0	0	0	0	0	0	0	0
YDR215C	YDR215C	unknown	FALSE	0	0	0	0	0	0	0	0	0	0	0	0	0	0	0	0	0	0
YDR216W	ADR1	transcription factor activity	TRUE	-1	0	0	-1	0	0	0	0	-1	0	0	0	0	0	0	-1	0	0
YDR217C	RAD9	protein binding	TRUE	0	0	0	1	1	0	0	0	0	0	0	0	0	0	-1	-1	-1	0
YDR218C	SPR28	structural constituent of cytoskeleton	FALSE	0	0	0	0	0	0	0	0	0	0	0	0	0	0	0	0	0	0
YDR219C	YDR219C	protein binding	FALSE	0	0	0	0	0	0	0	0	0	-1	0	-1	-1	0	-1	0	0	0
YDR220C	YDR220C	unknown	FALSE	0	0	0	0	0	0	0	0	0	0	0	0	0	0	0	0	1	1
YDR221W	YDR221W	molecular function unknown	FALSE	0	0	0	0	0	0	0	0	0	0	0	0	0	0	0	0	0	0
YDR222W	YDR222W	molecular function unknown	FALSE	0	0	0	0	1	1	1	1	0	-1	0	-1	-1	0	-1	-1	-1	0
YDR223W	CRF1	transcriptional repressor activity	FALSE	0	0	0	0	0	0	0	0	0	1	1	0	1	1	1	0	0	0
YDR224C	HTB1|SPT12	DNA binding	FALSE	0	0	0	0	0	0	-1	-1	0	-1	-1	0	-1	-1	-1	-1	-1	-1
YDR225W	HTA1|H2A1|SPT11	DNA binding	FALSE	0	0	0	0	0	0	0	0	0	0	0	0	0	0	0	0	0	0
YDR226W	ADK1|AKY1|AKY2	adenylate kinase activity	FALSE	0	0	0	0	0	0	0	0	0	0	0	0	0	0	0	0	0	0
YDR227W	SIR4|ASD1|STE9|UTH2	histone binding*	FALSE	0	0	0	0	0	0	0	0	0	-1	-1	-1	-1	-1	-1	0	0	0
YDR228C	PCF11	protein binding	FALSE	0	0	0	1	1	0	0	0	0	0	0	0	0	0	0	0	0	0
YDR229W	IVY1	phospholipid binding	FALSE	0	0	0	0	0	0	0	0	0	0	0	0	0	0	0	0	0	0
YDR230W	YDR230W	unknown	FALSE	0	0	0	0	0	0	0	0	0	0	0	0	0	0	0	0	1	1
YDR231C	COX20	unfolded protein binding	FALSE	0	0	0	0	0	0	0	0	0	0	0	0	1	1	0	0	0	0
YDR232W	HEM1|CYD1	5-aminolevulinate synthase activity	FALSE	0	0	0	0	0	0	0	0	0	0	0	0	0	0	0	0	0	0
YDR233C	RTN1	molecular function unknown	FALSE	0	0	0	0	0	0	0	0	0	0	0	0	0	0	0	0	0	0
YDR234W	LYS4|LYS3	homoaconitate hydratase activity	FALSE	0	0	0	0	0	0	0	0	0	0	0	0	0	0	0	0	0	0
YDR235W	PRP42|MUD16|SNU65	RNA binding	FALSE	0	0	0	0	0	0	0	0	0	0	0	0	-1	0	-1	0	0	0
YDR236C	FMN1	riboflavin kinase activity*	FALSE	0	0	0	0	0	0	0	0	0	1	1	0	1	1	0	0	0	0
YDR237W	MRPL7|YmL5/7	structural constituent of ribosome	FALSE	0	0	0	0	0	0	0	0	0	0	0	0	0	0	0	0	0	0
YDR238C	SEC26	molecular function unknown	FALSE	0	0	0	0	0	0	0	0	0	0	0	0	0	0	0	0	0	0
YDR239C	YDR239C	molecular function unknown	FALSE	0	0	0	1	1	0	0	0	0	0	0	0	0	0	0	0	0	0
YDR240C	SNU56|MUD10	mRNA binding	FALSE	0	0	0	0	0	0	0	0	0	0	0	0	0	0	0	-1	0	-1
YDR241W	BUD26	unknown	FALSE	0	0	0	0	0	0	0	0	0	0	0	0	0	0	0	0	0	0
YDR242W	AMD2	amidase activity	FALSE	0	0	0	0	0	0	0	0	0	0	0	0	0	0	0	0	0	0
YDR243C	PRP28	RNA splicing factor activity, transesterification mechanism*	FALSE	0	0	0	0	0	0	0	0	0	-1	0	-1	0	0	0	0	0	0
YDR244W	PEX5|PAS10	peroxisome targeting sequence binding*	FALSE	0	0	0	0	0	0	0	0	0	0	0	0	0	0	0	-1	0	-1
YDR245W	MNN10|BED1|REC41|SLC2	alpha-1,6-mannosyltransferase activity	FALSE	0	0	0	0	0	0	0	0	0	0	0	0	0	0	0	0	0	0
YDR246W	TRS23	molecular function unknown	FALSE	0	0	0	0	0	0	0	0	0	0	0	0	0	0	0	0	0	0
YDR246W-A	YDR246W-A	molecular function unknown	FALSE	0	0	0	0	0	0	-1	-1	0	0	0	0	0	0	0	0	0	0
YDR247W	VHS1	protein kinase activity*	FALSE	0	0	0	0	0	0	0	0	0	0	0	0	0	0	0	0	0	0
YDR248C	YDR248C	molecular function unknown	FALSE	0	0	0	0	0	0	0	0	0	0	0	0	0	0	0	-1	0	-1
YDR249C	YDR249C	molecular function unknown	FALSE	0	0	0	0	0	0	0	0	0	0	0	0	0	0	0	-1	0	-1
YDR250C	YDR250C	unknown	FALSE	0	0	0	0	0	0	0	0	0	0	0	0	0	0	0	0	1	1
YDR251W	PAM1	molecular function unknown	TRUE	0	0	0	0	0	0	0	0	0	0	0	0	0	0	0	0	0	0
YDR252W	BTT1	unfolded protein binding	FALSE	0	0	0	0	0	0	0	0	0	0	0	0	0	0	0	0	0	0
YDR253C	MET32	DNA binding*	TRUE	0	0	0	-1	0	0	0	0	0	-1	0	0	0	0	0	-1	0	0
YDR254W	CHL4|CTF17|MCM17	DNA binding	FALSE	0	0	0	0	0	0	0	0	0	-1	0	-1	-1	0	-1	0	0	0
YDR255C	RMD5|GID2	molecular function unknown	FALSE	0	0	0	0	0	0	0	0	0	1	0	1	0	0	0	0	0	0
YDR256C	CTA1	catalase activity	FALSE	0	0	0	0	0	0	0	0	0	0	0	0	0	0	0	0	0	0
YDR257C	SET7|RMS1	molecular function unknown	FALSE	0	0	0	0	0	0	0	0	0	0	0	0	-1	0	-1	0	0	0
YDR258C	HSP78	ATPase activity*	FALSE	0	0	0	0	0	0	-1	0	-1	0	1	1	0	1	1	0	0	0
YDR259C	YAP6|HAL7	RNA polymerase II transcription factor activity	TRUE	0	0	0	0	0	0	0	-1	-1	0	0	0	0	-1	-1	0	0	0
YDR260C	SWM1	molecular function unknown	FALSE	0	0	0	0	0	0	0	0	0	0	0	0	0	0	0	0	0	0
YDR261C	EXG2	glucan 1,3-beta-glucosidase activity	FALSE	0	0	0	0	0	0	0	0	0	0	0	0	0	0	0	0	0	0
YDR261C-D	YDR261C-D	unknown	FALSE	0	0	0	1	1	0	0	0	0	0	0	0	0	0	0	0	0	0
YDR261W-B	YDR261W-B	unknown	FALSE	0	0	0	1	1	0	0	0	0	0	0	0	0	0	0	0	0	0
YDR262W	YDR262W	molecular function unknown	FALSE	0	0	0	0	0	0	0	0	0	0	0	0	0	0	0	0	0	0
YDR263C	DIN7|DIN3	nuclease activity	FALSE	0	0	0	0	0	0	0	0	0	0	0	0	0	0	0	0	0	0
YDR264C	AKR1	protein-cysteine S-palmitoleyltransferase activity	TRUE	0	0	0	0	0	1	0	0	0	0	0	0	0	0	0	1	0	0
YDR265W	PEX10|PAS4	protein binding	FALSE	0	0	0	0	0	0	0	0	0	0	0	0	0	0	0	0	0	0
YDR266C	YDR266C	molecular function unknown	TRUE	0	0	0	1	1	0	0	0	0	0	0	0	0	0	0	0	0	0
YDR267C	YDR267C	molecular function unknown	FALSE	0	0	0	0	0	0	0	0	0	-1	0	-1	-1	0	-1	0	-1	-1
YDR268W	MSW1	tryptophan-tRNA ligase activity	FALSE	0	0	0	0	0	0	0	0	0	0	0	0	0	0	0	0	0	0
YDR269C	YDR269C	unknown	FALSE	0	0	0	0	0	0	0	0	0	0	0	0	0	0	0	0	1	1
YDR270W	CCC2	cation-transporting ATPase activity	FALSE	0	0	0	0	0	0	0	0	0	-1	-1	0	-1	-1	-1	0	-1	-1
YDR271C	YDR271C	unknown	FALSE	0	0	0	0	0	0	0	0	0	0	0	0	0	0	0	0	1	1
YDR272W	GLO2	hydroxyacylglutathione hydrolase activity	FALSE	0	0	0	0	0	0	0	0	0	0	0	0	0	0	0	0	0	0
YDR273W	DON1	molecular function unknown	FALSE	0	0	0	1	1	0	0	0	0	0	0	0	0	0	0	0	0	0
YDR274C	YDR274C	unknown	FALSE	0	0	0	0	0	0	0	0	0	0	0	0	0	0	0	0	1	1
YDR275W	BSC2	molecular function unknown	FALSE	0	0	0	1	1	1	1	1	0	1	1	0	1	1	0	0	0	0
YDR276C	PMP3|SNA1	molecular function unknown	FALSE	0	0	0	-1	-1	0	0	0	0	0	0	0	0	0	0	-1	-1	0
YDR277C	MTH1|BPC1|DGT1|HTR1	molecular function unknown	TRUE	0	0	0	0	0	0	-1	-1	0	-1	-1	0	0	0	0	-1	-1	-1
YDR278C	YDR278C	unknown	FALSE	0	0	0	0	0	0	0	0	0	0	0	0	0	0	0	0	0	0
YDR279W	RNH202|Rnh2B	ribonuclease H activity	FALSE	0	0	0	0	0	0	0	0	0	-1	0	-1	-1	0	-1	0	-1	-1
YDR280W	RRP45	3'-5'-exoribonuclease activity	FALSE	0	0	0	0	0	0	0	0	0	0	0	0	-1	0	-1	0	-1	-1
YDR281C	PHM6	molecular function unknown	FALSE	0	0	0	0	0	0	0	0	0	0	0	0	0	0	0	0	0	0
YDR282C	YDR282C	molecular function unknown	FALSE	0	0	0	0	0	0	0	0	0	0	0	0	0	0	0	-1	0	-1
YDR283C	GCN2|AAS1	protein kinase activity*	TRUE	0	0	0	0	0	0	0	0	0	0	0	0	0	0	-1	0	0	-1
YDR284C	DPP1|ZRG1	phosphatidate phosphatase activity*	FALSE	0	0	0	-1	-1	0	0	0	0	0	0	0	0	0	0	-1	-1	-1
YDR285W	ZIP1	chromatin binding	FALSE	0	0	0	0	0	0	0	0	0	0	0	0	0	0	0	0	0	0
YDR286C	YDR286C	molecular function unknown	FALSE	0	0	0	0	0	0	0	0	0	0	0	0	-1	0	-1	-1	-1	-1
YDR287W	YDR287W	inositol-1(or 4)-monophosphatase activity	FALSE	0	0	0	0	0	0	0	0	0	0	0	0	0	0	0	0	0	0
YDR288W	NSE3	DNA binding	FALSE	0	0	0	0	0	0	0	0	0	-1	0	-1	-1	0	-1	-1	-1	-1
YDR289C	RTT103	molecular function unknown	FALSE	0	0	0	0	0	0	0	0	0	0	0	0	-1	0	-1	0	0	0
YDR290W	YDR290W	unknown	FALSE	0	0	0	0	0	0	0	0	0	0	0	0	0	0	0	0	0	0
YDR291W	YDR291W	helicase activity	FALSE	0	0	0	0	0	0	0	0	0	0	0	0	0	0	0	0	0	0
YDR292C	SRP101	GTP binding*	FALSE	0	0	0	1	1	0	0	0	0	0	0	0	0	0	0	0	-1	-1
YDR293C	SSD1|CLA1|MCS1|RLT1|SRK1	RNA binding	FALSE	0	0	0	0	1	1	0	0	0	0	0	0	1	1	0	0	0	0
YDR294C	DPL1|BST1	sphinganine-1-phosphate aldolase activity	FALSE	0	0	0	0	0	0	0	0	0	0	0	0	0	0	0	0	0	0
YDR295C	HDA2|PLO2	histone deacetylase activity	FALSE	0	0	0	0	0	0	0	0	0	0	0	0	0	0	0	0	0	0
YDR296W	MHR1|XTC1	transcription regulator activity	FALSE	0	0	0	0	0	0	0	0	0	0	0	0	0	0	0	0	0	0
YDR297W	SUR2|SYR2	sphingosine hydroxylase activity	FALSE	0	0	0	0	0	0	0	0	0	0	0	0	0	0	0	1	1	0
YDR298C	ATP5|OSC1	structural molecule activity*	FALSE	0	0	0	-1	-1	0	0	0	0	-1	0	-1	-1	0	-1	-1	-1	0
YDR299W	BFR2	molecular function unknown	FALSE	0	0	0	1	1	0	0	0	0	0	0	0	-1	0	-1	-1	-1	-1
YDR300C	PRO1	glutamate 5-kinase activity	FALSE	0	0	0	0	0	0	0	0	0	0	0	0	0	0	0	0	0	0
YDR301W	CFT1|YHH1	RNA binding	FALSE	0	0	0	0	0	0	0	0	0	0	0	0	0	0	0	0	0	0
YDR302W	GPI11	phosphoethanolamine N-methyltransferase activity	FALSE	0	0	0	0	0	0	0	0	0	0	0	0	0	0	0	0	0	0
YDR303C	RSC3	DNA binding	TRUE	0	0	0	0	0	0	0	0	0	0	0	-1	0	0	-1	0	0	0
YDR304C	CPR5|CYP5	peptidyl-prolyl cis-trans isomerase activity	FALSE	0	0	0	0	0	0	0	0	0	0	0	0	0	0	0	0	0	0
YDR305C	HNT2|APH1	hydrolase activity*	FALSE	0	0	0	0	0	0	0	0	0	0	0	0	0	0	0	0	0	0
YDR306C	YDR306C	protein binding	FALSE	0	0	0	0	0	0	0	0	0	0	0	0	0	0	0	0	0	0
YDR307W	YDR307W	molecular function unknown	FALSE	0	0	0	0	0	0	0	0	0	0	0	0	0	0	0	0	0	0
YDR308C	SRB7|MED21	RNA polymerase II transcription mediator activity	FALSE	0	0	0	0	0	0	0	0	0	0	0	0	-1	0	-1	-1	-1	-1
YDR309C	GIC2	small GTPase regulator activity	FALSE	0	0	0	0	0	0	0	0	0	-1	-1	0	-1	-1	-1	0	0	0
YDR310C	SUM1	transcriptional repressor activity	TRUE	0	0	0	1	1	0	0	0	0	0	0	0	0	0	0	0	0	0
YDR311W	TFB1	general RNA polymerase II transcription factor activity	FALSE	0	0	0	0	0	0	0	0	0	0	0	0	0	0	0	-1	-1	-1
YDR312W	SSF2	rRNA binding	FALSE	0	0	0	1	1	0	0	0	0	0	0	0	-1	0	-1	-1	-1	-1
YDR313C	PIB1	ubiquitin-protein ligase activity	FALSE	0	0	0	-1	-1	0	0	0	0	-1	-1	0	-1	-1	-1	0	0	0
YDR314C	YDR314C	molecular function unknown	FALSE	0	0	0	0	0	0	0	0	0	0	0	0	0	0	0	0	0	0
YDR315C	IPK1|GSL1	inositol or phosphatidylinositol kinase activity	FALSE	0	0	0	0	0	0	0	0	0	0	0	0	0	0	0	-1	0	-1
YDR316W	OMS1	S-adenosylmethionine-dependent methyltransferase activity	FALSE	0	0	0	0	0	0	0	0	0	0	0	0	-1	0	-1	0	0	0
YDR316W-B	YDR316W-B	unknown	FALSE	0	0	0	1	1	0	0	0	0	0	0	0	0	0	0	0	0	0
YDR317W	YDR317W	molecular function unknown	FALSE	0	0	0	0	0	0	0	0	0	0	0	0	0	0	0	0	0	0
YDR318W	MCM21|CTF5	protein binding	FALSE	0	0	0	0	0	0	0	0	0	0	0	0	-1	0	-1	0	0	0
YDR319C	YDR319C	molecular function unknown	FALSE	0	0	0	-1	-1	0	0	0	0	0	0	0	0	0	0	-1	0	-1
YDR320C	SWA2|AUX1|BUD24	protein binding	FALSE	0	0	0	0	0	0	0	0	0	0	0	0	0	0	0	0	0	0
YDR320C-A	DAD4|HSK2	protein binding	FALSE	0	0	0	0	0	0	0	0	0	0	0	0	-1	0	-1	0	0	0
YDR321W	ASP1	asparaginase activity	FALSE	0	0	0	0	0	0	0	0	0	0	0	0	0	0	0	0	0	0
YDR322C-A	TIM11|ATP21	structural molecule activity	FALSE	0	0	0	0	0	0	0	0	0	-1	0	-1	0	0	0	-1	-1	-1
YDR322W	MRPL35|YmL35	structural constituent of ribosome	FALSE	0	0	0	0	0	0	0	0	0	0	0	0	0	0	0	0	0	0
YDR323C	PEP7|VAC1|VPL21|VPS19|VPT19	molecular function unknown	FALSE	0	0	0	0	0	0	0	0	0	0	0	0	0	0	0	0	0	0
YDR324C	UTP4	snoRNA binding	FALSE	0	0	0	1	1	0	0	0	0	0	0	0	0	0	0	0	0	0
YDR325W	YCG1|TIE1|YCS5	molecular function unknown	FALSE	0	0	0	0	0	0	0	0	0	0	0	0	-1	0	-1	0	0	0
YDR326C	YDR326C	molecular function unknown	FALSE	0	0	0	0	0	0	0	0	0	0	0	0	0	0	0	-1	-1	-1
YDR327W	YDR327W	unknown	FALSE	0	0	0	0	0	0	0	0	0	0	0	0	0	0	0	0	1	1
YDR328C	SKP1|CBF3D|MGO1	protein binding*	FALSE	0	0	0	0	0	0	0	0	0	0	0	0	0	0	0	0	0	0
YDR329C	PEX3|PAS3	protein binding	FALSE	0	0	0	0	0	0	0	0	0	0	0	0	0	0	0	0	0	0
YDR330W	UBX5	molecular function unknown	FALSE	0	0	0	0	0	0	0	0	0	0	0	0	0	0	0	0	0	0
YDR331W	GPI8	GPI-anchor transamidase activity	FALSE	0	0	0	0	0	0	0	0	0	0	0	0	0	0	0	0	0	0
YDR332W	YDR332W	helicase activity	FALSE	0	0	0	0	0	0	0	0	0	0	0	0	0	0	0	0	0	0
YDR333C	YDR333C	molecular function unknown	FALSE	0	0	0	0	0	0	0	0	0	0	0	0	0	0	0	0	0	0
YDR334W	SWR1	helicase activity	FALSE	0	0	0	1	1	0	0	0	0	-1	0	-1	0	0	0	0	0	0
YDR335W	MSN5|KAP142|STE21	protein binding*	FALSE	0	0	0	0	0	0	0	0	0	0	0	0	0	0	0	0	0	0
YDR336W	YDR336W	molecular function unknown	FALSE	0	0	0	0	0	0	0	0	0	0	0	0	0	0	0	0	0	0
YDR337W	MRPS28	structural constituent of ribosome*	FALSE	0	0	0	0	0	0	0	0	0	-1	0	-1	-1	0	-1	-1	-1	-1
YDR338C	YDR338C	molecular function unknown	FALSE	0	0	0	0	0	0	0	0	0	0	0	0	0	0	0	0	0	0
YDR339C	YDR339C	molecular function unknown	FALSE	0	0	0	0	0	0	0	0	0	0	0	0	-1	-1	-1	-1	-1	-1
YDR340W	YDR340W	unknown	FALSE	0	0	0	0	0	0	0	0	0	0	0	0	0	0	0	0	0	0
YDR341C	YDR341C	arginine-tRNA ligase activity	FALSE	0	0	0	1	1	0	0	0	0	0	0	0	0	0	0	0	0	0
YDR342C	HXT7	glucose transporter activity*	FALSE	0	0	0	-1	-1	0	-1	-1	-1	-1	-1	0	-1	-1	-1	0	0	0
YDR343C	HXT6	glucose transporter activity*	FALSE	0	0	0	0	0	0	0	0	0	0	0	0	0	0	0	0	0	0
YDR344C	YDR344C	unknown	FALSE	0	0	0	0	0	0	0	0	0	0	0	0	0	0	0	0	0	0
YDR345C	HXT3	glucose transporter activity*	FALSE	0	0	0	0	0	0	0	0	0	0	0	0	0	0	0	0	0	0
YDR346C	SVF1|SGI1	molecular function unknown	FALSE	0	0	0	0	0	0	0	0	0	0	0	0	0	0	0	0	0	0
YDR347W	MRP1	structural constituent of ribosome	FALSE	0	0	0	0	0	0	0	0	0	0	0	0	0	0	0	-1	-1	0
YDR348C	YDR348C	molecular function unknown	FALSE	0	0	0	0	0	0	0	0	0	0	0	0	0	0	0	0	0	0
YDR349C	YPS7	aspartic-type endopeptidase activity	FALSE	0	0	0	0	0	0	0	0	0	0	0	0	0	0	0	0	0	0
YDR350C	TCM10|ATP22	molecular function unknown	FALSE	0	0	0	0	0	0	0	0	0	1	1	0	1	1	0	0	0	0
YDR351W	SBE2	molecular function unknown	FALSE	0	0	0	1	1	0	0	0	0	0	0	0	0	0	0	-1	-1	-1
YDR352W	YDR352W	molecular function unknown	FALSE	0	0	0	0	0	0	0	0	0	0	0	0	0	0	0	0	0	0
YDR353W	TRR1	thioredoxin-disulfide reductase activity	FALSE	0	0	0	0	0	0	0	0	0	0	0	0	0	0	0	0	0	0
YDR354W	TRP4	anthranilate phosphoribosyltransferase activity	FALSE	0	0	0	0	0	0	0	0	0	0	0	0	0	0	0	0	0	0
YDR355C	YDR355C	unknown	FALSE	0	0	0	0	0	0	0	0	0	0	0	0	0	0	0	0	1	1
YDR356W	SPC110|NUF1|XCM1	structural constituent of cytoskeleton	FALSE	0	0	0	0	0	0	0	0	0	0	0	0	-1	0	-1	0	0	0
YDR357C	YDR357C	molecular function unknown	FALSE	0	0	0	0	0	0	0	0	0	0	0	0	0	0	0	-1	-1	-1
YDR358W	GGA1	molecular function unknown	FALSE	0	0	0	0	0	0	0	0	0	0	0	0	0	0	0	0	0	0
YDR359C	VID21|EAF1	molecular function unknown	FALSE	0	0	0	0	1	1	0	0	0	0	0	0	0	0	0	0	0	0
YDR360W	YDR360W	unknown	FALSE	0	0	0	0	0	0	0	0	0	0	0	0	0	0	0	0	0	0
YDR361C	BCP1	molecular function unknown	FALSE	0	0	0	0	0	0	0	0	0	0	0	0	-1	0	-1	0	0	0
YDR362C	TFC6	RNA polymerase III transcription factor activity	FALSE	0	0	0	0	0	0	0	0	0	0	0	0	0	0	0	0	0	0
YDR363W	ESC2	molecular function unknown	FALSE	0	0	0	1	1	0	0	0	0	0	0	0	0	0	0	0	0	0
YDR363W-A	SEM1|DSS1|HOD1	molecular function unknown	FALSE	0	0	0	0	0	0	0	0	0	0	0	0	-1	0	-1	0	-1	-1
YDR364C	CDC40|PRP17|SLT15|SLU4	RNA splicing factor activity, transesterification mechanism*	FALSE	0	0	0	0	0	0	0	0	0	0	0	0	0	0	0	0	0	0
YDR365C	ESF1	RNA binding	FALSE	0	0	0	1	1	0	0	0	0	-1	0	-1	-1	0	-1	0	0	0
YDR366C	YDR366C	molecular function unknown	FALSE	0	0	0	0	0	0	0	0	0	0	0	0	0	0	0	0	0	0
YDR367W	YDR367W	molecular function unknown	FALSE	0	0	0	0	0	0	0	0	0	0	0	0	0	0	0	0	-1	-1
YDR368W	YPR1	oxidoreductase activity*	FALSE	0	0	0	0	0	0	0	0	0	1	1	0	0	0	0	0	0	0
YDR369C	XRS2	protein binding*	FALSE	0	0	0	0	0	0	0	0	0	0	0	0	0	0	0	0	0	0
YDR370C	YDR370C	molecular function unknown	FALSE	0	0	0	0	0	0	0	0	0	0	0	0	-1	0	-1	-1	-1	-1
YDR371W	CTS2	molecular function unknown	FALSE	0	0	0	0	0	0	0	0	0	0	0	0	0	0	0	0	0	0
YDR372C	VPS74|API1	molecular function unknown	FALSE	0	0	0	0	0	0	0	0	0	0	0	0	0	0	0	0	-1	-1
YDR373W	FRQ1	enzyme activator activity*	FALSE	0	0	0	0	0	0	0	0	0	0	0	0	-1	0	-1	-1	-1	-1
YDR374C	YDR374C	molecular function unknown	FALSE	0	0	0	0	0	0	0	0	0	0	0	0	0	0	0	0	0	0
YDR375C	BCS1	ATPase activity	FALSE	0	0	0	0	0	0	0	0	0	0	0	0	0	-1	-1	0	0	0
YDR376W	ARH1	NADPH-adrenodoxin reductase activity	FALSE	0	0	0	0	0	0	0	0	0	0	0	0	0	0	0	0	0	0
YDR377W	ATP17	hydrogen-transporting ATP synthase activity, rotational mechanism	FALSE	0	0	0	-1	-1	0	0	0	0	0	0	0	-1	0	-1	-1	-1	-1
YDR378C	LSM6	RNA binding*	FALSE	0	0	0	0	0	0	0	0	0	0	0	0	-1	0	-1	0	-1	-1
YDR379C-A	YDR379C-A	molecular function unknown	FALSE	0	0	0	0	0	0	0	0	0	0	0	0	0	0	0	0	0	0
YDR379W	RGA2	signal transducer activity*	FALSE	0	0	0	1	1	0	0	0	0	0	0	0	0	0	0	0	0	0
YDR380W	ARO10	pyruvate decarboxylase activity*	FALSE	1	1	0	0	0	0	1	1	0	1	1	1	1	1	1	0	0	0
YDR381C-A	YDR381C-A	molecular function unknown	FALSE	0	0	0	0	0	0	0	0	0	0	0	0	0	0	0	0	0	0
YDR381W	YRA1|SHE11	RNA binding	FALSE	0	0	0	0	0	0	0	0	0	-1	0	-1	0	0	0	0	0	0
YDR382W	RPP2B|RPL45|YPA1	structural constituent of ribosome	FALSE	0	0	0	0	0	0	0	0	0	0	0	0	0	0	0	0	0	0
YDR383C	NKP1	molecular function unknown	FALSE	0	0	0	0	0	0	-1	0	-1	-1	-1	-1	-1	-1	-1	0	0	0
YDR384C	ATO3	transporter activity	FALSE	0	0	0	-1	0	-1	-1	-1	0	-1	-1	-1	-1	-1	-1	0	0	0
YDR385W	EFT2	translation elongation factor activity	FALSE	0	0	0	0	0	0	0	0	0	0	0	0	0	0	0	0	0	0
YDR386W	MUS81|SLX3	endonuclease activity	FALSE	0	0	0	0	0	0	0	0	0	0	0	0	0	0	0	0	0	0
YDR387C	YDR387C	permease activity	FALSE	0	0	0	0	0	0	0	0	0	0	0	0	0	0	0	0	0	0
YDR388W	RVS167	cytoskeletal protein binding	FALSE	0	0	0	0	0	0	0	0	0	0	0	0	0	0	0	0	0	0
YDR389W	SAC7	signal transducer activity*	TRUE	0	0	0	0	0	0	0	0	0	0	0	0	0	0	0	0	0	-1
YDR390C	UBA2|UAL1	SUMO activating enzyme activity	FALSE	0	0	0	0	0	0	0	0	0	-1	0	-1	-1	0	-1	0	0	0
YDR391C	YDR391C	molecular function unknown	FALSE	0	0	0	-1	-1	0	0	0	0	0	0	0	0	0	0	0	0	0
YDR392W	SPT3	transcription cofactor activity	FALSE	0	0	0	0	0	0	0	0	0	-1	0	-1	0	0	0	0	0	0
YDR393W	SHE9|MDM33	molecular function unknown	FALSE	0	0	0	0	0	0	0	0	0	0	0	0	0	0	0	0	0	0
YDR394W	RPT3|YNT1|YTA2	ATPase activity*	FALSE	0	0	0	0	0	0	0	0	0	0	0	0	0	0	0	0	0	0
YDR395W	SXM1|KAP108	protein carrier activity	FALSE	0	0	0	0	0	0	0	0	0	0	0	0	0	0	0	0	0	0
YDR396W	YDR396W	unknown	FALSE	0	0	0	0	0	0	0	0	0	0	0	0	0	0	0	0	1	1
YDR397C	NCB2|YDR1	transcription corepressor activity	FALSE	0	0	0	0	1	1	0	0	0	0	0	0	0	0	0	0	0	0
YDR398W	UTP5	snoRNA binding	FALSE	0	0	0	1	1	0	0	0	0	0	0	0	0	-1	-1	0	0	0
YDR399W	HPT1|BRA6	hypoxanthine phosphoribosyltransferase activity	FALSE	0	0	0	0	0	0	0	0	0	-1	0	-1	-1	0	-1	0	-1	-1
YDR400W	URH1	uridine nucleosidase activity	FALSE	0	0	0	0	0	0	0	0	0	0	0	0	0	0	0	0	0	0
YDR401W	YDR401W	unknown	FALSE	0	0	0	0	0	0	0	0	0	0	0	0	0	0	0	0	1	1
YDR402C	DIT2|CYP56	oxidoreductase activity	FALSE	0	0	0	0	0	0	0	0	0	0	0	0	0	0	0	0	0	0
YDR403W	DIT1	catalytic activity	FALSE	0	0	0	0	0	0	0	0	0	0	0	0	0	0	0	0	0	0
YDR404C	RPB7	DNA-directed RNA polymerase activity	FALSE	0	0	0	0	0	0	0	0	0	0	0	0	0	0	0	0	0	0
YDR405W	MRP20|MRPL41|YmL41	structural constituent of ribosome	FALSE	0	0	0	0	0	0	0	0	0	0	0	0	0	0	0	0	0	0
YDR406W	PDR15	ATPase activity, coupled to transmembrane movement of substances	FALSE	0	0	0	-1	-1	0	0	0	0	0	0	0	0	0	0	0	0	0
YDR407C	TRS120	molecular function unknown	FALSE	0	0	0	0	0	0	0	0	0	0	0	0	-1	-1	-1	0	-1	-1
YDR408C	ADE8	phosphoribosylglycinamide formyltransferase activity	FALSE	0	0	0	0	0	0	0	0	0	0	0	0	0	0	0	1	1	0
YDR409W	SIZ1|ULL1	SUMO ligase activity	FALSE	0	0	0	0	0	0	0	0	0	0	0	0	0	0	0	0	0	0
YDR410C	STE14	protein-S-isoprenylcysteine O-methyltransferase activity	FALSE	0	0	0	0	0	0	0	0	0	1	1	0	0	0	0	0	0	0
YDR411C	DFM1	molecular function unknown	FALSE	0	0	0	0	0	0	0	0	0	1	1	0	0	0	0	0	0	0
YDR412W	YDR412W	molecular function unknown	FALSE	0	0	0	0	0	0	0	0	0	-1	0	-1	-1	0	-1	-1	-1	-1
YDR413C	YDR413C	unknown	FALSE	0	0	0	0	0	0	0	0	0	0	0	0	0	0	0	0	0	0
YDR414C	ERD1|LDB2	molecular function unknown	FALSE	0	0	0	0	0	0	0	0	0	0	0	0	0	0	0	0	0	0
YDR415C	YDR415C	molecular function unknown	FALSE	0	0	0	0	0	0	0	0	0	0	0	0	0	0	0	0	0	0
YDR416W	SYF1|NTC90	molecular function unknown	FALSE	0	0	0	0	0	0	0	0	0	0	-1	-1	0	-1	-1	0	0	0
YDR417C	YDR417C	unknown	FALSE	0	0	0	0	0	0	0	0	0	0	0	0	0	0	0	0	0	0
YDR418W	RPL12B	structural constituent of ribosome	FALSE	0	0	0	0	0	0	0	0	0	0	0	0	0	0	0	0	0	0
YDR419W	RAD30|DBH1	eta DNA polymerase activity	FALSE	0	0	0	0	0	0	0	0	0	0	0	0	0	0	0	0	0	0
YDR420W	HKR1	molecular function unknown	FALSE	0	0	0	1	1	0	1	1	0	0	0	0	0	0	0	0	0	0
YDR421W	ARO80	specific RNA polymerase II transcription factor activity	TRUE	0	0	0	0	0	0	0	0	0	0	0	0	0	0	0	0	0	0
YDR422C	SIP1	AMP-activated protein kinase activity	TRUE	0	0	0	0	0	0	0	0	0	0	0	0	0	0	0	0	0	0
YDR423C	CAD1|YAP2	RNA polymerase II transcription factor activity	TRUE	0	0	0	0	0	1	0	0	0	0	0	0	1	0	0	0	0	0
YDR424C	DYN2|SLC1	microtubule motor activity	FALSE	0	0	0	0	0	0	0	0	0	0	0	0	-1	0	-1	-1	-1	-1
YDR425W	SNX41	protein transporter activity	FALSE	0	0	0	0	0	0	0	0	0	0	0	0	0	0	0	0	0	0
YDR426C	YDR426C	unknown	FALSE	0	0	0	0	0	0	0	0	0	0	0	0	0	0	0	0	0	0
YDR427W	RPN9	structural molecule activity	FALSE	0	0	0	0	0	0	0	0	0	0	0	0	0	0	0	0	-1	-1
YDR428C	YDR428C	molecular function unknown	FALSE	0	0	0	0	0	0	1	1	0	0	0	0	0	0	0	0	0	0
YDR429C	TIF35	translation initiation factor activity	FALSE	0	0	0	0	0	0	0	0	0	0	0	0	-1	0	-1	0	0	0
YDR430C	CYM1	metalloendopeptidase activity	FALSE	0	0	0	1	1	0	0	0	0	0	0	0	0	0	0	0	0	0
YDR431W	YDR431W	unknown	FALSE	0	0	0	0	0	0	0	0	0	0	0	0	0	0	0	0	1	1
YDR432W	NPL3|MTR13|MTS1|NAB1|NOP3	mRNA binding*	FALSE	0	0	0	0	0	0	0	0	0	-1	-1	0	0	-1	-1	1	1	0
YDR433W	YDR433W	unknown	FALSE	0	0	0	0	0	0	0	0	0	0	0	0	0	0	0	0	0	0
YDR434W	GPI17	GPI-anchor transamidase activity	FALSE	0	0	0	0	0	0	0	0	0	0	0	0	0	0	0	0	0	0
YDR435C	PPM1	C-terminal protein carboxyl methyltransferase activity	TRUE	0	0	0	-1	-1	0	0	0	0	0	0	0	0	0	0	0	0	0
YDR436W	PPZ2	protein serine/threonine phosphatase activity	TRUE	0	0	0	0	0	0	0	0	0	1	0	0	0	0	0	0	0	0
YDR437W	YDR437W	UDP-glycosyltransferase activity	FALSE	0	0	0	0	0	0	0	0	0	1	1	0	0	0	0	0	1	1
YDR438W	YDR438W	molecular function unknown	FALSE	0	0	0	0	0	0	0	0	0	0	0	0	0	0	0	0	0	0
YDR439W	LRS4	molecular function unknown	FALSE	0	0	0	0	0	0	0	0	0	-1	-1	0	0	0	0	0	0	0
YDR440W	DOT1|PCH1	protein-lysine N-methyltransferase activity	FALSE	0	0	0	0	0	0	0	0	0	-1	-1	0	0	-1	-1	0	0	0
YDR441C	APT2	molecular function unknown*	FALSE	0	0	0	0	0	0	0	0	0	0	0	0	0	0	0	0	0	0
YDR442W	YDR442W	unknown	FALSE	0	0	0	0	0	0	0	0	0	0	0	0	0	0	0	0	1	1
YDR443C	SSN2|MED13|NUT8|RYE3|SCA1|SRB9|UME2	general RNA polymerase II transcription factor activity	FALSE	0	0	0	0	0	0	0	0	0	0	0	0	0	0	0	0	0	0
YDR444W	YDR444W	molecular function unknown	FALSE	0	0	0	0	0	0	0	0	0	0	0	0	-1	-1	-1	0	0	0
YDR445C	YDR445C	unknown	FALSE	0	0	0	0	0	0	0	0	0	0	0	0	0	0	0	0	0	0
YDR446W	ECM11	molecular function unknown	FALSE	0	0	0	0	0	0	0	0	0	0	0	0	0	0	0	0	1	1
YDR447C	RPS17B|RP51B|RPL51B	structural constituent of ribosome	FALSE	0	0	0	0	0	0	0	0	0	-1	0	-1	0	0	0	0	0	0
YDR448W	ADA2|SWI8	transcription coactivator activity	FALSE	0	0	0	0	0	0	0	0	0	0	0	0	0	0	0	0	0	0
YDR449C	UTP6	snoRNA binding	FALSE	0	0	0	0	0	0	0	0	0	-1	0	-1	0	0	0	-1	-1	-1
YDR450W	RPS18A	structural constituent of ribosome	FALSE	0	0	0	0	0	0	0	0	0	0	0	0	-1	0	-1	0	0	0
YDR451C	YHP1	DNA binding*	TRUE	0	0	0	0	0	0	1	1	0	-1	0	0	0	0	-1	-1	0	0
YDR452W	PPN1|PHM5	endopolyphosphatase activity	FALSE	0	0	0	0	0	0	0	0	0	0	0	0	0	0	0	0	0	0
YDR453C	TSA2|cTPxII	thioredoxin peroxidase activity	FALSE	0	0	0	0	0	0	0	0	0	1	1	1	1	1	1	1	1	1
YDR454C	GUK1|PUR5	guanylate kinase activity	FALSE	0	0	0	0	0	0	0	0	0	0	0	0	0	0	0	0	0	0
YDR455C	YDR455C	unknown	FALSE	0	0	0	0	0	0	0	0	0	0	0	0	0	0	0	0	1	1
YDR456W	NHX1|NHA2|VPS44	monovalent inorganic cation transporter activity	FALSE	0	0	0	-1	-1	0	0	0	0	0	0	0	0	0	0	0	0	0
YDR457W	TOM1	ubiquitin-protein ligase activity	FALSE	0	0	0	0	0	0	0	0	0	0	0	0	0	0	0	0	0	0
YDR458C	YDR458C	molecular function unknown	FALSE	0	0	0	0	0	0	0	0	0	0	0	0	-1	0	-1	0	0	0
YDR459C	YDR459C	molecular function unknown	FALSE	0	0	0	0	0	0	0	0	0	0	0	0	0	0	0	0	0	0
YDR460W	TFB3|RIG2	general RNA polymerase II transcription factor activity	FALSE	0	0	0	0	0	0	0	0	0	0	0	0	0	0	0	0	0	0
YDR461W	MFA1	mating pheromone activity	FALSE	0	0	0	-1	0	-1	-1	0	-1	-1	0	-1	-1	-1	-1	0	-1	-1
YDR462W	MRPL28|YmL28	structural constituent of ribosome	FALSE	0	0	0	0	0	0	0	0	0	0	0	0	0	0	0	0	0	0
YDR463W	STP1|BAP1|SSY2	transcription factor activity*	TRUE	0	0	0	0	0	0	0	0	0	0	0	0	0	0	0	0	0	0
YDR464W	SPP41	molecular function unknown	FALSE	0	0	0	1	1	0	0	0	0	0	0	0	0	0	0	0	0	0
YDR465C	RMT2	protein-arginine N-methyltransferase activity	FALSE	0	0	0	1	1	0	0	0	0	-1	0	-1	0	0	0	0	0	0
YDR466W	PKH3	protein kinase activity	FALSE	0	0	0	0	0	0	0	0	0	0	0	0	0	0	0	0	0	0
YDR467C	YDR467C	unknown	FALSE	0	0	0	0	0	0	0	0	0	0	0	0	0	0	0	0	1	1
YDR468C	TLG1	v-SNARE activity*	FALSE	0	0	0	0	0	0	0	0	0	0	0	0	0	0	0	0	-1	-1
YDR469W	SDC1|CPS25|SAF19	histone lysine N-methyltransferase activity (H3-K4 specific)	FALSE	0	0	0	0	0	0	0	0	0	0	0	0	0	0	0	0	0	0
YDR470C	UGO1	transporter activity	FALSE	0	0	0	0	0	0	0	0	0	0	0	0	0	0	0	0	0	0
YDR471W	RPL27B	structural constituent of ribosome	FALSE	0	0	0	0	0	0	0	0	0	0	0	0	-1	0	-1	0	0	0
YDR472W	TRS31	molecular function unknown	FALSE	0	0	0	0	0	0	0	0	0	0	0	0	0	0	0	0	0	0
YDR473C	PRP3|RNA3	RNA splicing factor activity, transesterification mechanism	FALSE	0	0	0	0	0	0	0	0	0	-1	0	-1	-1	0	-1	-1	-1	-1
YDR474C	YDR474C	unknown	FALSE	0	0	0	0	0	0	0	0	0	0	0	0	0	0	0	0	0	0
YDR475C	JIP4|YDR474C	molecular function unknown	FALSE	0	0	0	0	0	0	0	0	0	0	0	0	0	0	0	0	0	0
YDR476C	YDR476C	molecular function unknown	FALSE	0	0	0	-1	-1	0	0	0	0	0	0	0	1	0	1	0	0	0
YDR477W	SNF1|CAT1|CCR1|GLC2|HAF3|PAS14	AMP-activated protein kinase activity	TRUE	0	0	0	0	0	0	0	0	0	-1	0	0	0	0	0	0	0	0
YDR478W	SNM1	ribonuclease MRP activity	FALSE	0	0	0	0	0	0	0	0	0	-1	0	-1	0	0	0	-1	-1	-1
YDR479C	PEX29	molecular function unknown	FALSE	0	0	0	0	0	0	0	0	0	0	0	0	0	0	0	0	0	0
YDR480W	DIG2|RST2	transcription factor binding	TRUE	0	0	0	0	0	0	0	0	0	-1	0	0	0	0	-1	0	0	0
YDR481C	PHO8	alkaline phosphatase activity	FALSE	0	0	0	0	0	0	0	0	0	0	0	0	0	0	0	0	0	0
YDR482C	CWC21	molecular function unknown	FALSE	0	0	0	0	0	0	0	0	0	0	0	0	0	0	0	0	0	0
YDR483W	KRE2|MNT1	alpha-1,2-mannosyltransferase activity	FALSE	0	0	0	0	0	0	0	0	0	0	0	0	0	0	0	0	0	0
YDR484W	VPS52|SAC2	protein binding	FALSE	0	0	0	0	0	0	0	0	0	0	0	0	-1	0	-1	0	0	0
YDR485C	VPS72|SWC2	molecular function unknown	FALSE	0	0	0	0	0	0	0	0	0	0	0	0	0	0	0	0	0	0
YDR486C	VPS60|CHM5|MOS10	molecular function unknown	FALSE	0	0	0	0	0	0	0	0	0	0	0	0	0	0	0	-1	-1	-1
YDR487C	RIB3	3,4-dihydroxy-2-butanone-4-phosphate synthase activity	FALSE	0	0	0	0	0	0	0	0	0	0	0	0	1	1	0	1	1	0
YDR488C	PAC11	microtubule motor activity*	FALSE	0	0	0	0	0	0	0	0	0	0	0	0	0	0	0	1	1	0
YDR489W	SLD5|CDC105	DNA binding	FALSE	0	0	0	0	0	0	0	0	0	0	0	0	0	0	0	0	0	0
YDR490C	PKH1	protein kinase activity	TRUE	0	0	0	1	1	1	0	0	0	1	0	1	1	0	1	0	0	0
YDR491C	YDR491C	unknown	FALSE	0	0	0	0	0	0	0	0	0	0	0	0	0	0	0	0	0	0
YDR492W	IZH1	metal ion binding	FALSE	0	0	0	1	1	0	1	1	0	1	1	1	1	1	0	-1	-1	-1
YDR493W	FMP36	molecular function unknown	FALSE	0	0	0	0	0	0	0	-1	-1	0	0	0	0	0	0	0	0	0
YDR494W	RSM28	structural constituent of ribosome	FALSE	0	0	0	0	0	0	0	0	0	0	0	0	0	0	0	-1	-1	-1
YDR495C	VPS3|PEP6|VPL3|VPT17	molecular function unknown	FALSE	0	0	0	0	0	0	0	0	0	0	0	0	-1	0	-1	0	0	0
YDR496C	PUF6	specific transcriptional repressor activity	FALSE	0	0	0	0	0	0	0	0	0	-1	0	-1	-1	0	-1	0	0	0
YDR497C	ITR1	myo-inositol transporter activity	FALSE	0	0	0	0	0	0	0	0	0	0	0	0	0	0	0	0	0	0
YDR498C	SEC20	v-SNARE activity	FALSE	0	0	0	0	0	0	0	0	0	0	0	0	0	0	0	0	0	0
YDR499W	LCD1|DDC2|PIE1	protein binding*	FALSE	0	0	0	0	0	0	0	0	0	0	0	0	0	0	0	0	0	0
YDR500C	RPL37B	structural constituent of ribosome	FALSE	0	0	0	0	0	0	0	0	0	-1	-1	-1	-1	-1	-1	0	0	0
YDR501W	PLM2	transcription factor activity	FALSE	0	0	0	0	0	0	0	0	0	-1	-1	0	-1	-1	-1	0	0	0
YDR502C	SAM2|ETH2	methionine adenosyltransferase activity	FALSE	0	0	0	0	0	0	0	0	0	0	0	0	0	0	0	-1	0	-1
YDR503C	LPP1	phosphatidate phosphatase activity	FALSE	0	0	0	0	0	0	0	0	0	1	1	0	0	0	0	0	0	0
YDR504C	SPG3	molecular function unknown	FALSE	0	0	0	0	0	0	0	0	0	0	0	0	0	0	0	-1	-1	-1
YDR505C	PSP1|GIN5	molecular function unknown	FALSE	0	0	0	0	0	0	0	0	0	0	0	0	0	0	0	-1	-1	-1
YDR506C	YDR506C	molecular function unknown	FALSE	0	0	0	0	0	0	0	0	0	0	0	0	0	0	0	0	0	0
YDR507C	GIN4|ERC47	protein kinase activity	FALSE	0	0	0	0	0	0	0	0	0	-1	-1	0	-1	-1	-1	-1	-1	-1
YDR508C	GNP1	amino acid transporter activity*	FALSE	0	0	0	0	0	0	0	0	0	0	0	0	0	0	0	0	0	0
YDR509W	YDR509W	unknown	FALSE	0	0	0	0	0	0	0	0	0	0	0	0	0	0	0	0	0	0
YDR510W	SMT3	protein tag	FALSE	0	0	0	0	0	0	0	0	0	0	0	0	0	0	0	0	0	0
YDR511W	ACN9	molecular function unknown	FALSE	0	0	0	0	0	0	0	0	0	-1	-1	0	0	0	0	-1	-1	-1
YDR512C	EMI1	molecular function unknown	FALSE	0	0	0	0	0	0	0	0	0	-1	0	-1	-1	0	-1	-1	-1	-1
YDR513W	TTR1|GRX2	thiol-disulfide exchange intermediate activity*	FALSE	0	0	0	0	0	0	0	0	0	-1	-1	0	0	0	0	-1	-1	-1
YDR514C	YDR514C	molecular function unknown	FALSE	0	0	0	0	0	0	0	0	0	-1	0	-1	0	0	0	0	0	0
YDR515W	SLF1|SRO99	RNA binding	FALSE	0	0	0	0	0	0	0	0	0	0	0	0	-1	0	-1	0	0	0
YDR516C	EMI2	molecular function unknown	FALSE	0	0	0	-1	-1	0	-1	-1	0	1	0	1	1	0	1	1	1	0
YDR517W	GRH1	molecular function unknown	FALSE	0	0	0	0	0	0	0	0	0	1	1	1	1	1	1	1	1	0
YDR518W	EUG1	protein disulfide isomerase activity	FALSE	1	1	1	0	0	0	0	0	0	1	1	1	1	1	1	1	1	1
YDR519W	FPR2|FKB2|FKBP13	peptidyl-prolyl cis-trans isomerase activity	FALSE	0	0	0	0	0	0	0	0	0	0	0	0	0	0	0	0	0	0
YDR520C	YDR520C	molecular function unknown	TRUE	0	0	0	0	0	0	1	1	0	0	0	0	0	0	0	0	0	0
YDR521W	YDR521W	unknown	FALSE	0	0	0	0	0	0	0	0	0	0	0	0	0	0	0	0	1	1
YDR522C	SPS2	molecular function unknown	FALSE	0	0	0	0	0	0	0	0	0	0	0	0	0	0	0	0	0	0
YDR523C	SPS1	protein serine/threonine kinase activity	TRUE	0	0	0	0	0	0	-1	-1	0	-1	-1	0	0	0	0	0	0	0
YDR524C	AGE1|SAT1	ARF GTPase activator activity	FALSE	0	0	0	0	0	0	0	0	0	0	0	0	0	0	0	0	0	0
YDR524C-B	YDR524C-B	molecular function unknown	FALSE	0	0	0	0	0	0	0	0	0	0	0	0	0	0	0	0	0	0
YDR524W-A	YDR524W-A	unknown	FALSE	0	0	0	0	0	0	0	0	0	0	0	0	1	0	1	0	0	0
YDR525W	API2	unknown	FALSE	0	0	0	0	0	0	0	0	0	0	0	0	0	0	0	0	0	0
YDR525W-A	SNA2	molecular function unknown	FALSE	0	0	0	-1	-1	0	0	0	0	0	0	0	0	0	0	0	0	0
YDR526C	YDR526C	unknown	FALSE	0	0	0	0	0	0	0	0	0	0	0	0	0	0	0	0	0	0
YDR527W	RBA50	DNA-directed RNA polymerase activity	FALSE	0	0	0	0	0	0	0	0	0	-1	-1	0	0	0	0	0	0	0
YDR528W	HLR1	molecular function unknown	FALSE	0	0	0	0	0	0	0	0	0	0	0	0	0	0	0	0	0	0
YDR529C	QCR7|COR4|CRO1|UCR7	ubiquinol-cytochrome-c reductase activity	FALSE	0	0	0	-1	-1	0	0	0	0	-1	-1	-1	-1	0	-1	-1	-1	-1
YDR530C	APA2	bis(5'-nucleosyl)-tetraphosphatase activity*	FALSE	0	0	0	0	0	0	0	0	0	1	1	0	1	1	1	0	0	0
YDR531W	YDR531W	pantothenate kinase activity	FALSE	0	0	0	0	0	0	0	0	0	0	0	0	0	0	0	0	0	0
YDR532C	YDR532C	molecular function unknown	FALSE	0	0	0	0	0	0	0	0	0	0	0	0	-1	0	-1	0	0	0
YDR533C	HSP31	unfolded protein binding*	FALSE	0	0	0	0	0	0	0	0	0	0	0	0	0	0	0	0	0	0
YDR534C	FIT1	molecular function unknown	FALSE	0	0	0	-1	-1	0	0	0	0	0	0	0	0	0	0	1	1	0
YDR535C	YDR535C	unknown	FALSE	0	0	0	0	0	0	0	0	0	0	0	0	0	0	0	0	0	0
YDR536W	STL1	transporter activity	FALSE	0	0	0	0	0	0	0	0	0	0	0	0	0	0	0	0	0	0
YDR537C	YDR537C	unknown	FALSE	0	0	0	0	0	0	0	0	0	0	0	0	0	0	0	0	1	1
YDR538W	PAD1|POF1	carboxy-lyase activity	FALSE	0	0	0	0	0	0	0	0	0	-1	-1	-1	0	0	0	0	0	0
YDR539W	YDR539W	molecular function unknown	FALSE	0	0	0	0	0	0	0	0	0	0	0	0	0	0	0	0	0	0
YDR540C	YDR540C	molecular function unknown	FALSE	0	0	0	0	0	0	0	0	0	0	0	0	0	0	0	0	0	0
YDR541C	YDR541C	dihydrokaempferol 4-reductase activity	FALSE	0	0	0	0	0	0	0	0	0	1	1	0	0	0	0	0	0	0
YDR542W	YDR542W	molecular function unknown	FALSE	0	0	0	0	0	0	0	0	0	0	0	0	0	0	0	1	1	1
YDR543C	YDR543C	unknown	FALSE	0	0	0	0	0	0	0	0	0	0	0	0	0	0	0	1	1	1
YDR544C	YDR544C	unknown	FALSE	0	0	0	0	0	0	0	0	0	0	0	0	0	0	0	0	0	0
YEL001C	YEL001C	molecular function unknown	FALSE	0	0	0	0	0	0	0	0	0	0	0	0	0	0	0	0	0	0
YEL002C	WBP1	dolichyl-diphosphooligosaccharide-protein glycotransferase activity	FALSE	0	0	0	0	0	0	0	0	0	0	0	0	0	0	0	0	0	0
YEL003W	GIM4|PFD2	tubulin binding	FALSE	0	0	0	0	0	0	0	0	0	0	0	0	-1	0	-1	0	-1	-1
YEL004W	YEA4	UDP-N-acetylglucosamine transporter activity	FALSE	0	0	0	0	0	0	0	0	0	0	0	0	0	0	0	0	0	0
YEL005C	VAB2|VAB31	protein binding	FALSE	0	0	0	0	0	0	0	0	0	0	0	0	0	0	0	0	0	0
YEL006W	YEL006W	transporter activity	FALSE	0	0	0	0	0	0	0	0	0	0	0	0	0	0	0	0	0	0
YEL007W	YEL007W	molecular function unknown	FALSE	0	0	0	0	0	0	0	0	0	0	0	0	0	0	0	0	0	0
YEL008W	YEL008W	unknown	FALSE	0	0	0	0	0	0	0	0	0	0	0	0	0	0	0	0	0	0
YEL009C	GCN4|AAS3|ARG9	DNA binding*	TRUE	0	0	0	0	0	0	0	0	0	0	0	0	0	0	-1	0	0	0
YEL010W	YEL010W	unknown	FALSE	0	0	0	0	0	0	0	0	0	0	0	0	0	0	0	0	0	0
YEL011W	GLC3|GHA1	1,4-alpha-glucan branching enzyme activity	FALSE	0	0	0	0	0	0	-1	-1	0	1	0	1	0	0	0	0	0	0
YEL012W	UBC8|GID3	ubiquitin conjugating enzyme activity	FALSE	0	0	0	0	0	0	0	0	0	0	0	0	0	0	0	0	0	0
YEL013W	VAC8|YEB3	protein binding	FALSE	0	0	0	0	0	0	0	0	0	0	0	0	0	0	0	0	0	0
YEL014C	YEL014C	unknown	FALSE	0	0	0	0	0	0	0	0	0	0	0	0	0	0	0	0	0	0
YEL015W	EDC3|DCP3|LSM16	molecular function unknown	FALSE	0	0	0	0	0	0	0	0	0	0	0	0	0	0	0	0	0	0
YEL016C	YEL016C	molecular function unknown	FALSE	0	0	0	0	0	0	0	0	0	0	0	0	0	0	0	0	0	0
YEL017C-A	PMP2	molecular function unknown	FALSE	0	0	0	0	0	0	0	0	0	0	0	0	0	0	0	0	0	0
YEL017W	GTT3	molecular function unknown	FALSE	0	0	0	-1	-1	0	0	0	0	0	0	0	0	0	0	0	1	1
YEL018W	EAF5	molecular function unknown	FALSE	0	0	0	0	0	0	0	0	0	0	0	0	0	0	0	-1	-1	-1
YEL019C	MMS21	SUMO ligase activity	FALSE	0	0	0	0	0	0	0	0	0	0	0	0	0	0	0	0	0	0
YEL020C	YEL020C	molecular function unknown	FALSE	0	0	0	0	0	0	0	0	0	1	1	0	0	0	0	0	0	0
YEL020W-A	TIM9	unfolded protein binding*	FALSE	0	0	0	0	0	0	0	0	0	0	0	0	-1	0	-1	-1	-1	-1
YEL021W	URA3	orotidine-5'-phosphate decarboxylase activity	FALSE	0	0	0	0	0	0	0	0	0	-1	-1	-1	0	-1	-1	-1	-1	-1
YEL022W	GEA2	ARF guanyl-nucleotide exchange factor activity	FALSE	0	0	0	1	1	0	0	0	0	0	0	0	0	0	0	0	0	0
YEL023C	YEL023C	molecular function unknown	FALSE	0	0	0	0	0	0	0	0	0	0	0	0	0	0	0	0	0	0
YEL024W	RIP1	ubiquinol-cytochrome-c reductase activity	FALSE	-1	0	-1	0	0	0	0	0	0	-1	0	-1	-1	0	-1	-1	-1	-1
YEL025C	YEL025C	molecular function unknown	FALSE	0	0	0	0	0	0	0	0	0	0	0	0	0	0	0	0	0	0
YEL026W	SNU13	RNA binding*	FALSE	0	0	0	0	0	0	0	0	0	0	0	0	0	0	0	0	0	0
YEL027W	CUP5|CLS7|GEF2|VMA3	hydrogen ion transporter activity	FALSE	0	0	0	0	0	0	0	0	0	0	0	0	0	0	0	0	0	0
YEL028W	YEL028W	unknown	FALSE	0	0	0	0	0	0	0	0	0	0	0	0	0	0	0	0	0	0
YEL029C	BUD16	molecular function unknown	FALSE	0	0	0	0	0	0	0	0	0	0	0	0	0	0	0	0	0	0
YEL030W	ECM10|SSC3	molecular function unknown	FALSE	0	0	0	0	0	0	0	0	0	0	0	0	0	0	0	0	0	0
YEL031W	SPF1|COD1|PER9|PIO1	ATPase activity, coupled to transmembrane movement of ions, phosphorylative mechanism	FALSE	0	0	0	0	0	0	0	0	0	0	0	0	0	0	0	0	0	0
YEL032W	MCM3	chromatin binding*	FALSE	0	0	0	0	0	0	0	0	0	0	0	0	0	0	0	0	0	0
YEL033W	YEL033W	unknown	FALSE	0	0	0	0	0	0	0	0	0	0	0	0	0	0	0	-1	-1	0
YEL034W	HYP2|TIF51A	protein binding*	FALSE	0	0	0	0	0	0	0	0	0	0	0	0	0	0	0	-1	-1	-1
YEL035C	UTR5	molecular function unknown	FALSE	0	0	0	0	0	0	-1	-1	0	-1	-1	0	0	0	0	0	1	1
YEL036C	ANP1|GEM3|MNN8	mannosyltransferase activity*	FALSE	0	0	0	1	1	0	0	0	0	0	0	0	0	0	0	0	0	0
YEL037C	RAD23	damaged DNA binding	FALSE	0	0	0	1	1	0	0	0	0	0	0	0	0	0	0	1	1	0
YEL038W	UTR4	molecular function unknown	FALSE	0	0	0	-1	-1	0	0	-1	-1	0	0	0	0	0	0	1	1	1
YEL039C	CYC7	electron carrier activity	FALSE	0	0	0	0	0	0	-1	0	-1	-1	-1	-1	-1	-1	-1	-1	-1	-1
YEL040W	UTR2|CRH2	molecular function unknown	FALSE	0	0	0	0	0	0	0	0	0	0	0	0	-1	-1	-1	0	0	0
YEL041W	YEL041W	molecular function unknown	FALSE	0	0	0	0	0	0	0	0	0	0	0	0	1	0	1	0	0	0
YEL042W	GDA1|GDPase	guanosine-diphosphatase activity*	FALSE	0	0	0	0	0	0	0	0	0	0	0	0	0	-1	-1	0	0	0
YEL043W	YEL043W	molecular function unknown	FALSE	0	0	0	0	0	0	0	0	0	0	0	0	0	0	0	0	0	0
YEL044W	IES6	molecular function unknown	FALSE	0	0	0	0	0	0	0	-1	-1	0	0	0	0	0	0	0	0	0
YEL045C	YEL045C	unknown	FALSE	0	0	0	0	0	0	0	0	0	0	0	0	0	0	0	0	1	1
YEL046C	GLY1	threonine aldolase activity	FALSE	0	0	0	0	0	0	0	0	0	0	0	0	0	0	0	1	1	0
YEL047C	YEL047C	fumarate reductase (NADH) activity	FALSE	1	0	1	0	0	0	0	0	0	1	1	1	1	1	1	1	1	1
YEL048C	YEL048C	molecular function unknown	FALSE	0	0	0	0	0	0	0	0	0	0	0	0	0	0	0	0	0	0
YEL049W	PAU2	molecular function unknown	FALSE	0	0	0	0	0	0	0	0	0	1	1	0	1	1	1	1	1	1
YEL050C	RML2	structural constituent of ribosome	FALSE	0	0	0	0	0	0	0	0	0	0	0	0	0	0	0	0	0	0
YEL051W	VMA8	hydrogen-transporting ATPase activity, rotational mechanism	FALSE	0	0	0	0	0	0	0	0	0	0	0	0	-1	0	-1	0	0	0
YEL052W	AFG1	ATPase activity	FALSE	0	0	0	-1	-1	0	0	0	0	0	0	0	0	0	0	0	0	0
YEL053C	MAK10	amino-acid N-acetyltransferase activity	FALSE	0	0	0	1	1	0	0	0	0	0	0	0	0	0	0	0	0	0
YEL054C	RPL12A	structural constituent of ribosome	FALSE	0	0	0	0	0	0	0	0	0	-1	0	-1	0	0	0	0	0	0
YEL055C	POL5	molecular function unknown*	FALSE	0	0	0	1	1	0	0	0	0	-1	0	-1	-1	0	-1	0	0	0
YEL056W	HAT2	H3/H4 histone acetyltransferase activity	FALSE	0	0	0	0	0	0	0	0	0	0	0	0	0	0	0	0	0	0
YEL057C	YEL057C	molecular function unknown	FALSE	0	0	0	0	0	0	0	0	0	0	0	0	0	0	0	0	0	0
YEL058W	PCM1|AGM1	phosphoacetylglucosamine mutase activity	FALSE	0	0	0	0	0	0	0	0	0	1	1	0	1	1	0	0	0	0
YEL059C-A	SOM1	molecular function unknown	FALSE	0	0	0	0	0	0	0	-1	-1	0	0	0	0	0	0	0	0	0
YEL059W	YEL059W	unknown	FALSE	0	0	0	0	0	0	0	0	0	0	0	0	0	0	0	0	1	1
YEL060C	PRB1|CVT1|yscB	serine-type endopeptidase activity	FALSE	0	0	0	0	0	0	0	0	0	1	0	1	1	0	1	0	0	0
YEL061C	CIN8|KSL2|SDS15	microtubule motor activity	FALSE	0	0	0	0	0	0	0	0	0	-1	0	-1	-1	0	-1	0	0	0
YEL062W	NPR2	channel regulator activity	FALSE	0	0	0	0	0	0	0	0	0	0	0	0	0	0	0	0	0	0
YEL063C	CAN1	basic amino acid transporter activity*	FALSE	0	0	0	0	0	0	0	0	0	0	0	0	0	0	0	0	0	0
YEL064C	AVT2	transporter activity	FALSE	0	0	0	0	0	0	0	0	0	0	0	0	0	0	0	0	0	0
YEL065W	SIT1|ARN3	siderophore-iron (ferrioxamine) uptake transporter activity	FALSE	0	0	0	-1	-1	0	0	0	0	0	0	0	0	0	0	1	1	1
YEL066W	HPA3	histone acetyltransferase activity	FALSE	0	0	0	0	0	0	0	0	0	1	1	0	0	0	0	1	1	1
YEL067C	YEL067C	unknown	FALSE	0	0	0	0	0	0	0	0	0	0	0	0	0	0	0	0	1	1
YEL068C	YEL068C	unknown	FALSE	0	0	0	0	0	0	0	0	0	0	0	0	0	0	0	0	0	0
YEL069C	HXT13	glucose transporter activity*	FALSE	0	0	0	0	0	0	0	0	0	0	0	0	0	0	0	0	0	0
YEL070W	DSF1	molecular function unknown	FALSE	0	0	0	0	0	0	0	0	0	1	1	0	1	1	1	0	0	0
YEL071W	DLD3	D-lactate dehydrogenase (cytochrome) activity	FALSE	0	0	0	0	0	0	0	0	0	0	1	1	0	0	0	1	1	0
YEL072W	RMD6	molecular function unknown	FALSE	0	0	0	0	0	0	-1	0	-1	-1	0	-1	-1	0	-1	0	0	0
YEL073C	YEL073C	molecular function unknown	FALSE	0	0	0	0	0	0	-1	0	-1	0	0	0	-1	0	-1	0	0	0
YEL074W	YEL074W	unknown	FALSE	0	0	0	0	0	0	0	0	0	0	0	0	0	0	0	1	1	1
YEL075C	YEL075C	molecular function unknown	FALSE	0	0	0	0	0	0	0	0	0	0	0	0	0	0	0	0	0	0
YEL076C	YEL076C	molecular function unknown	FALSE	0	0	0	0	0	0	0	0	0	0	0	0	0	0	0	0	0	0
YEL076C-A	YEL076C-A	molecular function unknown	FALSE	0	0	0	0	0	0	0	0	0	0	0	0	0	0	0	0	0	0
YEL076W-C	YEL076W-C	unknown	FALSE	0	0	0	0	0	0	0	0	0	0	0	0	0	0	0	0	0	0
YER001W	MNN1	alpha-1,3-mannosyltransferase activity	FALSE	0	0	0	0	0	0	0	0	0	-1	-1	-1	-1	-1	-1	-1	-1	-1
YER002W	NOP16	molecular function unknown	FALSE	0	0	0	0	0	0	0	0	0	-1	-1	-1	-1	-1	-1	-1	-1	-1
YER003C	PMI40|PMI	mannose-6-phosphate isomerase activity	FALSE	0	0	0	0	0	0	0	0	0	0	0	0	0	0	0	0	0	0
YER004W	FMP52	molecular function unknown	FALSE	0	0	0	-1	-1	0	0	0	0	0	0	0	0	0	0	0	0	0
YER005W	YND1|YEJ5	nucleoside-diphosphatase activity	FALSE	0	0	0	0	0	0	0	0	0	0	0	0	0	0	0	0	0	0
YER006W	NUG1	GTPase activity	FALSE	0	0	0	1	1	0	0	0	0	-1	0	-1	0	0	0	0	0	0
YER007C-A	YER007C-A	RNA binding	FALSE	0	0	0	0	0	0	0	0	0	-1	-1	-1	-1	-1	-1	-1	-1	-1
YER007W	PAC2	alpha-tubulin binding	FALSE	0	0	0	0	0	0	0	0	0	0	0	0	0	0	0	0	0	0
YER008C	SEC3|PSL1	protein binding	FALSE	0	0	0	0	0	0	0	0	0	0	0	0	0	0	0	-1	-1	0
YER009W	NTF2	Ran GTPase binding	FALSE	0	0	0	0	0	0	0	0	0	0	0	0	0	0	0	0	-1	-1
YER010C	YER010C	molecular function unknown	FALSE	0	0	0	0	0	0	0	0	0	0	0	0	1	1	0	0	0	0
YER011W	TIR1|SRP1	structural constituent of cell wall	FALSE	1	1	1	1	1	0	0	0	0	1	1	1	1	1	1	1	1	1
YER012W	PRE1	endopeptidase activity	FALSE	0	0	0	0	0	0	0	0	0	0	0	0	0	0	0	0	-1	-1
YER013W	PRP22	RNA splicing factor activity, transesterification mechanism*	FALSE	0	0	0	0	0	0	0	0	0	0	0	0	0	0	0	0	0	0
YER014C-A	BUD25	molecular function unknown	FALSE	0	0	0	0	0	0	0	0	0	0	0	0	1	0	1	0	0	0
YER014W	HEM14	protoporphyrinogen oxidase activity	FALSE	0	0	0	1	1	0	0	0	0	1	1	1	1	1	1	1	1	1
YER015W	FAA2|FAM1	long-chain-fatty-acid-CoA ligase activity	FALSE	0	0	0	0	0	0	0	0	0	0	0	0	0	0	0	0	0	0
YER016W	BIM1|EB1|YEB1	structural constituent of cytoskeleton	FALSE	0	0	0	0	0	0	0	0	0	0	0	0	-1	0	-1	0	0	0
YER017C	AFG3|YTA10	ATPase activity*	FALSE	0	0	0	0	0	0	0	0	0	0	0	0	0	0	0	0	0	0
YER018C	SPC25	structural constituent of cytoskeleton	FALSE	0	0	0	0	0	0	0	0	0	0	0	0	1	0	1	0	1	1
YER019C-A	SBH2|SEB2	protein transporter activity*	FALSE	0	0	0	0	0	0	0	0	0	0	0	0	0	0	0	0	0	0
YER019W	ISC1	phospholipase C activity	FALSE	0	0	0	0	0	0	0	0	0	1	0	1	1	0	1	0	1	1
YER020W	GPA2|SSP101	GTPase activity	TRUE	0	0	0	0	0	1	0	0	0	0	0	0	0	0	0	0	0	0
YER021W	RPN3|SUN2	molecular function unknown	FALSE	0	0	0	0	0	0	0	0	0	0	0	0	0	0	0	0	0	0
YER022W	SRB4|MED17	RNA polymerase II transcription mediator activity	FALSE	0	0	0	0	0	0	0	0	0	0	0	0	0	0	0	0	-1	-1
YER023W	PRO3|ORE2	pyrroline-5-carboxylate reductase activity	FALSE	0	0	0	0	0	0	0	0	0	0	0	0	0	0	0	0	0	0
YER024W	YAT2	carnitine O-acetyltransferase activity	FALSE	0	0	0	0	0	0	0	0	0	0	0	0	0	0	0	0	0	0
YER025W	GCD11|SUI4	translation initiation factor activity	FALSE	0	0	0	0	0	0	0	0	0	-1	0	-1	0	0	0	0	0	0
YER026C	CHO1|PSS1	CDP-diacylglycerol-serine O-phosphatidyltransferase activity	FALSE	0	0	0	-1	-1	0	0	0	0	0	0	0	-1	-1	-1	0	0	0
YER027C	GAL83|SPM1	AMP-activated protein kinase activity	TRUE	0	0	0	0	0	0	0	0	0	0	0	0	0	0	0	1	0	0
YER028C	MIG3	DNA binding*	TRUE	0	0	0	0	0	0	0	0	0	-1	-1	0	0	-1	-1	1	1	1
YER029C	SMB1|Sm B	RNA splicing factor activity, transesterification mechanism	FALSE	0	0	0	0	0	0	0	0	0	-1	0	-1	-1	0	-1	0	-1	-1
YER030W	YER030W	molecular function unknown	FALSE	0	0	0	0	0	0	0	0	0	0	0	0	0	0	0	0	0	0
YER031C	YPT31|YPT8	GTPase activity	FALSE	0	0	0	0	0	0	0	0	0	0	0	0	0	0	0	0	0	0
YER032W	FIR1|PIP1	molecular function unknown	FALSE	0	0	0	0	0	0	0	0	0	0	0	0	0	0	0	0	0	0
YER033C	ZRG8	molecular function unknown	FALSE	0	0	0	0	0	0	0	0	0	0	0	0	1	0	1	0	0	0
YER034W	YER034W	molecular function unknown	FALSE	0	0	0	1	1	0	0	0	0	0	0	0	1	1	0	0	0	0
YER035W	EDC2	RNA binding	FALSE	0	0	0	0	0	0	0	0	0	0	0	0	1	1	0	0	0	0
YER036C	ARB1	ATPase activity, coupled to transmembrane movement of substances	FALSE	0	0	0	0	0	0	0	0	0	-1	0	-1	0	0	0	0	0	0
YER037W	PHM8	molecular function unknown	FALSE	0	0	0	0	0	0	0	0	0	1	1	0	1	1	1	0	0	0
YER038C	KRE29	molecular function unknown	FALSE	0	0	0	0	0	0	0	0	0	0	0	0	0	-1	-1	0	0	0
YER039C	HVG1|YEM9	molecular function unknown	FALSE	0	0	0	-1	-1	0	0	0	0	0	0	0	0	0	0	0	0	0
YER039C-A	YER039C-A	molecular function unknown	FALSE	0	0	0	-1	-1	0	0	-1	-1	0	0	0	0	0	0	0	0	0
YER040W	GLN3	transcription factor activity*	TRUE	0	0	0	0	0	0	0	0	0	0	0	0	0	0	-1	-1	0	-1
YER041W	YEN1	single-stranded DNA specific endodeoxyribonuclease activity	FALSE	0	0	0	0	0	0	0	0	0	0	0	0	0	0	0	0	0	0
YER042W	MXR1|MSRA	protein-methionine-S-oxide reductase activity	FALSE	0	0	0	0	0	0	-1	0	-1	0	0	0	-1	0	-1	-1	-1	-1
YER043C	SAH1	adenosylhomocysteinase activity	FALSE	0	0	0	0	0	0	0	0	0	0	0	0	0	0	0	0	0	0
YER044C	ERG28|BUD18	protein binding, bridging	FALSE	-1	-1	-1	0	0	0	0	0	0	0	0	0	1	0	1	-1	0	-1
YER044C-A	MEI4	molecular function unknown	FALSE	0	0	0	0	0	0	0	0	0	0	0	0	0	0	0	0	0	0
YER045C	ACA1	specific RNA polymerase II transcription factor activity	TRUE	0	0	0	1	1	0	0	0	0	1	0	1	1	0	1	0	0	0
YER046W	SPO73	molecular function unknown	FALSE	0	0	0	0	0	0	0	0	0	1	1	0	0	0	0	-1	-1	-1
YER047C	SAP1	ATPase activity	FALSE	0	0	0	0	0	0	0	0	0	0	0	0	0	0	0	0	0	0
YER048C	CAJ1	chaperone regulator activity	FALSE	0	0	0	0	0	0	0	0	0	0	0	0	0	0	0	0	0	0
YER048W-A	YER048W-A	molecular function unknown	FALSE	0	0	0	0	0	0	0	0	0	0	0	0	-1	0	-1	0	-1	-1
YER049W	YER049W	molecular function unknown	FALSE	0	0	0	1	1	0	0	0	0	0	0	0	0	0	0	0	0	0
YER050C	RSM18	structural constituent of ribosome	FALSE	0	0	0	0	0	0	0	0	0	-1	0	-1	-1	-1	-1	-1	-1	-1
YER051W	YER051W	molecular function unknown	TRUE	0	0	0	0	0	0	0	0	0	0	0	0	0	-1	-1	0	0	0
YER052C	HOM3|BOR1|SIL4	aspartate kinase activity	FALSE	0	0	0	0	0	0	0	0	0	0	0	0	0	0	0	0	0	0
YER053C	PIC2	inorganic phosphate transporter activity	FALSE	0	0	0	0	0	0	0	-1	-1	0	0	0	0	0	0	-1	-1	-1
YER053C-A	YER053C-A	molecular function unknown	FALSE	-1	-1	-1	0	0	0	0	0	0	-1	-1	-1	-1	-1	-1	0	0	0
YER054C	GIP2	protein phosphatase regulator activity	TRUE	0	0	0	0	0	0	-1	0	0	0	0	0	0	0	0	0	0	0
YER055C	HIS1	ATP phosphoribosyltransferase activity	FALSE	0	0	0	0	0	0	0	0	0	0	0	0	0	0	0	0	0	0
YER056C	FCY2|BRA7	cytosine-purine permease activity	FALSE	0	0	0	0	0	0	0	0	0	0	0	0	0	0	0	0	0	0
YER056C-A	RPL34A	structural constituent of ribosome	FALSE	0	0	0	0	0	0	0	0	0	0	0	0	0	0	0	0	0	0
YER057C	HMF1|HIG1	molecular function unknown	FALSE	0	0	0	-1	-1	0	0	-1	-1	0	0	0	0	0	0	0	0	0
YER058W	PET117	molecular function unknown	FALSE	0	0	0	-1	-1	0	-1	-1	-1	0	0	0	-1	-1	-1	0	0	0
YER059W	PCL6	cyclin-dependent protein kinase regulator activity	FALSE	0	0	0	0	0	0	0	0	0	0	0	0	-1	0	-1	0	0	0
YER060W	FCY21	cytosine-purine permease activity	FALSE	0	0	0	0	0	0	0	0	0	0	0	0	1	1	0	0	0	0
YER060W-A	FCY22	cytosine-purine permease activity	FALSE	0	0	0	0	0	0	0	0	0	0	0	0	0	0	0	0	0	0
YER061C	CEM1	fatty-acid synthase activity	FALSE	0	0	0	0	0	0	0	0	0	0	0	0	0	0	0	0	0	0
YER062C	HOR2|GPP2	glycerol-1-phosphatase activity	FALSE	0	0	0	0	0	0	0	0	0	1	1	1	1	1	1	0	0	0
YER063W	THO1	molecular function unknown	FALSE	0	0	0	0	0	0	0	0	0	0	0	0	0	0	0	0	0	0
YER064C	YER064C	molecular function unknown	FALSE	0	0	0	0	0	0	0	0	0	0	0	0	0	0	0	0	0	0
YER065C	ICL1	isocitrate lyase activity	FALSE	0	0	0	0	0	0	0	0	0	0	0	0	0	0	0	0	0	0
YER066C-A	YER066C-A	unknown	FALSE	0	0	0	0	0	0	0	0	0	0	0	0	0	0	0	0	0	0
YER066W	YER066W	molecular function unknown	FALSE	0	0	0	0	0	0	0	0	0	0	0	0	0	0	0	0	0	0
YER067W	YER067W	molecular function unknown	FALSE	0	0	0	-1	-1	0	-1	0	-1	0	0	0	-1	-1	0	0	0	0
YER068W	MOT2|NOT4|SIG1	3'-5'-exoribonuclease activity*	TRUE	0	0	0	1	0	0	0	0	0	-1	-1	0	0	0	0	0	0	0
YER069W	ARG5,6	N-acetyl-gamma-glutamyl-phosphate reductase activity*	FALSE	0	0	0	1	1	0	0	0	0	1	1	0	0	0	0	0	0	0
YER070W	RNR1|CRT7|RIR1|SDS12	ribonucleoside-diphosphate reductase activity	FALSE	0	0	0	0	0	0	0	0	0	0	0	0	-1	-1	-1	0	1	1
YER071C	YER071C	molecular function unknown	FALSE	0	0	0	-1	-1	0	0	0	0	0	0	0	0	0	0	0	0	0
YER072W	VTC1|NRF1|PHM4	molecular function unknown	FALSE	0	0	0	0	0	0	0	0	0	0	0	0	0	0	0	0	0	0
YER073W	ALD5	aldehyde dehydrogenase activity	FALSE	0	0	0	0	0	0	0	0	0	0	0	0	0	0	0	0	0	0
YER074W	RPS24A|RPS24EA	structural constituent of ribosome	FALSE	0	0	0	0	0	0	0	0	0	0	0	0	0	0	0	0	0	0
YER074W-A	YER074W-A	molecular function unknown	FALSE	0	0	0	0	0	0	0	0	0	0	0	0	-1	0	-1	0	0	0
YER075C	PTP3	protein tyrosine phosphatase activity	TRUE	0	0	0	1	1	0	0	0	0	0	0	0	1	1	0	0	0	0
YER076C	YER076C	molecular function unknown	FALSE	0	0	0	0	0	0	0	0	0	0	0	0	0	0	0	0	0	0
YER077C	YER077C	molecular function unknown	FALSE	0	0	0	0	0	0	-1	0	-1	-1	0	-1	-1	0	-1	0	0	0
YER078C	YER078C	metalloendopeptidase activity*	FALSE	0	0	0	0	0	0	-1	-1	0	-1	-1	-1	-1	-1	-1	1	0	1
YER078W-A	YER078W-A	molecular function unknown	FALSE	0	0	0	0	0	0	0	0	0	0	0	0	0	0	0	0	0	0
YER079W	YER079W	molecular function unknown	FALSE	0	0	0	-1	-1	0	-1	-1	0	0	0	0	0	0	0	0	0	0
YER080W	FMP29	molecular function unknown	FALSE	0	0	0	0	0	0	0	0	0	0	0	0	0	0	0	0	0	0
YER081W	SER3	phosphoglycerate dehydrogenase activity	FALSE	0	0	0	0	0	0	-1	0	-1	0	0	0	-1	-1	-1	0	0	0
YER082C	UTP7|KRE31	snoRNA binding	FALSE	0	0	0	1	1	0	0	0	0	-1	0	-1	0	0	0	0	0	0
YER083C	RMD7|HUR2	molecular function unknown	FALSE	0	0	0	0	0	0	0	0	0	0	0	0	0	0	0	0	0	0
YER084W	YER084W	unknown	FALSE	0	0	0	0	0	0	0	0	0	0	0	0	0	0	0	0	1	1
YER085C	YER085C	molecular function unknown	FALSE	0	0	0	0	0	0	0	0	0	0	0	0	0	0	0	0	1	1
YER086W	ILV1|ISO1	threonine ammonia-lyase activity	FALSE	0	0	0	0	0	0	0	0	0	0	0	0	0	0	0	1	0	1
YER087C-A	YER087C-A	unknown	FALSE	0	0	0	0	0	0	0	0	0	0	0	0	0	0	0	0	0	0
YER087C-B	SBH1|SEB1|YER087C-A	protein transporter activity*	FALSE	0	0	0	0	0	0	0	0	0	0	0	0	0	0	0	0	0	0
YER087W	YER087W	proline-tRNA ligase activity	FALSE	0	0	0	0	0	0	0	0	0	0	0	0	0	0	0	0	0	0
YER088C	DOT6	molecular function unknown	TRUE	0	0	0	0	0	0	0	0	0	0	0	0	0	0	0	0	0	0
YER089C	PTC2	protein phosphatase type 2C activity	TRUE	0	0	0	0	0	0	0	0	0	0	0	0	0	0	0	0	0	0
YER090W	TRP2	anthranilate synthase activity	FALSE	0	0	0	0	0	0	0	0	0	0	0	0	0	0	0	0	-1	-1
YER091C	MET6	5-methyltetrahydropteroyltriglutamate-homocysteine S-methyltransferase activity	FALSE	0	0	0	0	0	0	0	0	0	0	0	0	0	0	0	0	0	0
YER091C-A	YER091C-A	unknown	FALSE	0	0	0	0	0	0	0	0	0	0	0	0	0	0	0	0	0	0
YER092W	IES5	molecular function unknown	FALSE	0	0	0	0	0	0	0	0	0	0	0	0	-1	0	-1	0	0	0
YER093C	TSC11|AVO3	protein binding	FALSE	0	0	0	1	1	0	0	0	0	0	0	0	0	0	0	0	0	0
YER093C-A	YER093C-A	molecular function unknown	FALSE	0	0	0	0	0	0	0	0	0	0	0	0	0	0	0	0	0	0
YER094C	PUP3|SCS32	endopeptidase activity	FALSE	0	0	0	0	0	0	0	0	0	0	0	0	0	0	0	0	0	0
YER095W	RAD51|MUT5	recombinase activity	FALSE	0	0	0	0	0	0	0	0	0	0	0	0	0	0	0	0	0	0
YER096W	SHC1	enzyme activator activity	FALSE	0	0	0	0	0	0	-1	0	-1	0	0	0	0	0	0	0	0	0
YER097W	YER097W	unknown	FALSE	0	0	0	0	0	0	0	0	0	0	0	0	0	0	0	0	1	1
YER098W	UBP9	ubiquitin-specific protease activity	FALSE	0	0	0	0	0	0	0	0	0	0	0	0	0	0	0	0	0	0
YER099C	PRS2	ribose phosphate diphosphokinase activity	FALSE	0	0	0	0	0	0	0	0	0	0	0	0	0	0	0	0	0	0
YER100W	UBC6|DOA2	ubiquitin conjugating enzyme activity	FALSE	0	0	0	0	0	0	0	0	0	0	0	0	0	0	0	0	0	0
YER101C	AST2	molecular function unknown	FALSE	0	0	0	0	0	0	0	0	0	0	0	0	0	0	0	0	0	0
YER102W	RPS8B	structural constituent of ribosome	FALSE	0	0	0	0	0	0	0	0	0	-1	0	-1	0	0	0	0	0	0
YER103W	SSA4	unfolded protein binding	FALSE	0	0	0	0	1	1	0	0	0	0	0	0	0	0	0	0	0	0
YER104W	RTT105	molecular function unknown	FALSE	0	0	0	0	0	0	0	0	0	0	0	0	0	0	0	0	0	0
YER105C	NUP157	structural molecule activity	FALSE	0	0	0	0	0	0	0	0	0	0	0	0	0	0	0	0	0	0
YER106W	MAM1	molecular function unknown	FALSE	0	0	0	-1	-1	0	0	0	0	0	0	0	0	0	0	0	0	0
YER107C	GLE2|RAE1	structural molecule activity	FALSE	0	0	0	0	0	0	0	0	0	-1	0	-1	0	0	0	0	0	0
YER108C	YER108C	unknown	FALSE	0	0	0	0	0	0	0	0	0	0	0	0	0	0	0	0	0	0
YER109C	FLO8|PHD5|YER108C	specific RNA polymerase II transcription factor activity	TRUE	0	0	0	1	1	0	0	0	0	0	0	0	0	0	-1	0	0	0
YER110C	KAP123|YRB4	protein carrier activity	FALSE	0	0	0	0	0	0	0	0	0	0	0	0	0	0	0	0	0	0
YER111C	SWI4|ART1	transcription factor activity	TRUE	0	0	0	0	0	0	0	0	0	0	0	0	-1	0	0	0	0	0
YER112W	LSM4|SDB23|USS1	RNA binding*	FALSE	0	0	0	0	0	0	0	0	0	0	0	0	0	0	0	0	0	0
YER113C	YER113C	molecular function unknown	FALSE	0	0	0	0	0	0	0	0	0	0	0	0	0	0	0	0	0	0
YER114C	BOI2|BEB1	phospholipid binding	FALSE	0	0	0	1	1	0	0	0	0	0	0	0	0	0	0	0	0	0
YER115C	SPR6	molecular function unknown	FALSE	0	0	0	0	0	0	0	-1	-1	0	0	0	0	0	0	1	1	1
YER116C	SLX8	DNA binding	FALSE	0	0	0	0	0	0	0	0	0	0	0	0	0	0	0	0	0	0
YER117W	RPL23B	structural constituent of ribosome	FALSE	0	0	0	0	0	0	0	0	0	0	0	0	0	0	0	0	0	0
YER118C	SHO1|SSU81	osmosensor activity	TRUE	0	0	0	0	0	0	0	0	0	0	0	0	0	-1	-1	1	0	0
YER119C	AVT6	amino acid transporter activity	FALSE	0	0	0	-1	-1	0	0	0	0	1	0	1	0	0	0	0	1	1
YER119C-A	YER119C-A	unknown	FALSE	0	0	0	0	0	0	0	0	0	0	0	0	0	0	0	0	0	0
YER120W	SCS2	protein binding	FALSE	0	0	0	0	0	0	0	0	0	0	0	0	0	0	0	0	0	0
YER121W	YER121W	unknown	FALSE	0	0	0	0	0	0	0	0	0	0	0	0	0	0	0	0	0	0
YER122C	GLO3	ARF GTPase activator activity	FALSE	0	0	0	0	0	0	0	0	0	0	0	0	0	0	0	0	0	0
YER123W	YCK3|CKI3	casein kinase I activity	FALSE	0	0	0	0	0	0	0	0	0	0	0	0	0	0	0	0	0	0
YER124C	DSE1	molecular function unknown	FALSE	0	0	0	0	0	0	0	0	0	0	0	0	0	0	0	-1	-1	-1
YER125W	RSP5|MDP1|MUT2|NPI1|SMM1|UBY1	ubiquitin-protein ligase activity	FALSE	0	0	0	0	0	0	0	0	0	0	0	0	0	0	0	0	0	0
YER126C	NSA2	molecular function unknown	FALSE	0	0	0	0	0	0	0	0	0	-1	0	-1	-1	0	-1	-1	-1	-1
YER127W	LCP5	RNA binding	FALSE	0	0	0	1	1	0	0	0	0	0	0	0	0	0	0	-1	-1	-1
YER128W	YER128W	molecular function unknown	FALSE	0	0	0	0	0	0	0	0	0	0	0	0	0	0	0	0	0	0
YER129W	PAK1	protein kinase activity	FALSE	0	0	0	1	1	0	0	0	0	0	0	0	0	0	0	0	0	0
YER130C	YER130C	molecular function unknown	TRUE	0	0	0	0	0	0	0	0	0	0	0	0	0	0	0	-1	-1	-1
YER131W	RPS26B	structural constituent of ribosome	FALSE	0	0	0	0	0	0	0	0	0	-1	-1	-1	-1	-1	-1	0	-1	-1
YER132C	PMD1	molecular function unknown	FALSE	0	0	0	1	1	0	0	0	0	0	0	0	0	0	0	0	0	0
YER133W	GLC7|CID1|DIS2|DIS2S1|PP1	RNA binding*	TRUE	0	0	0	0	0	0	-1	0	0	-1	0	-1	-1	0	-1	-1	-1	0
YER134C	YER134C	molecular function unknown	FALSE	0	0	0	0	0	0	0	0	0	0	0	0	0	0	0	0	0	0
YER135C	YER135C	unknown	FALSE	0	0	0	0	0	0	0	0	0	0	0	0	0	0	0	0	1	1
YER136W	GDI1|SEC19	Rab GDP-dissociation inhibitor activity	FALSE	0	0	0	0	0	0	0	0	0	0	0	0	0	0	0	0	0	0
YER137C	YER137C	molecular function unknown	FALSE	0	0	0	0	0	0	0	0	0	0	0	0	-1	0	-1	-1	-1	-1
YER138W-A	YER138W-A	molecular function unknown	FALSE	0	0	0	1	1	0	0	0	0	0	0	0	0	0	0	0	0	0
YER139C	YER139C	molecular function unknown	FALSE	0	0	0	0	0	0	0	0	0	0	0	0	0	0	0	0	0	0
YER140W	YER140W	molecular function unknown	FALSE	0	0	0	0	0	0	0	0	0	0	0	0	0	0	0	0	0	0
YER141W	COX15	oxidoreductase activity, acting on NADH or NADPH, heme protein as acceptor	FALSE	0	0	0	0	0	0	0	0	0	0	0	0	0	0	0	-1	-1	0
YER142C	MAG1|MMS5	alkylbase DNA N-glycosylase activity	FALSE	0	0	0	0	0	0	0	0	0	0	0	0	0	0	0	0	-1	-1
YER143W	DDI1|VSM1	SNARE binding	FALSE	0	0	0	0	0	0	0	0	0	0	0	0	0	0	0	0	0	0
YER144C	UBP5	ubiquitin-specific protease activity	FALSE	0	0	0	0	0	0	0	0	0	1	1	1	1	1	0	0	0	0
YER145C	FTR1	iron ion transporter activity	FALSE	0	0	0	0	0	0	0	0	0	-1	-1	0	0	-1	-1	0	0	0
YER146W	LSM5	RNA binding*	FALSE	0	0	0	0	0	0	0	0	0	0	0	0	0	0	0	0	0	0
YER147C	SCC4	molecular function unknown	FALSE	0	0	0	0	0	0	0	0	0	0	0	0	0	0	0	0	0	0
YER148W	SPT15|BTF1|TBP|TBP1	DNA binding*	FALSE	0	0	0	0	0	0	0	0	0	-1	-1	-1	-1	0	-1	0	0	0
YER149C	PEA2|DFG9|PPF2	cytoskeletal regulatory protein binding	FALSE	0	0	0	0	0	0	0	0	0	0	0	0	0	0	0	0	0	0
YER150W	SPI1	molecular function unknown	FALSE	0	0	0	-1	-1	0	0	0	0	1	0	1	1	1	1	0	0	0
YER151C	UBP3	ubiquitin-specific protease activity	FALSE	0	0	0	1	1	0	0	0	0	-1	-1	0	0	-1	-1	0	0	0
YER152C	YER152C	molecular function unknown	FALSE	0	0	0	0	0	0	0	0	0	0	0	0	0	0	0	0	1	1
YER153C	PET122	translation regulator activity	FALSE	0	0	0	0	0	0	0	0	0	0	0	0	0	0	0	0	0	0
YER154W	OXA1|PET1402	protein transporter activity	FALSE	0	0	0	0	0	0	0	0	0	0	0	0	0	0	0	0	0	0
YER155C	BEM2|IPL2|SUP9|TSL1	signal transducer activity*	TRUE	0	0	0	0	0	0	0	0	0	0	0	0	0	0	-1	-1	-1	-1
YER156C	YER156C	molecular function unknown	FALSE	0	0	0	0	0	0	0	0	0	-1	0	-1	0	0	0	0	0	0
YER157W	COG3|GRD20|SEC34	protein transporter activity	FALSE	0	0	0	0	0	0	0	0	0	0	0	0	0	0	0	0	0	0
YER158C	YER158C	molecular function unknown	FALSE	0	0	0	0	0	0	0	0	0	1	0	1	1	0	1	0	1	1
YER159C	BUR6|NCB1	transcription corepressor activity	FALSE	0	0	0	0	0	0	0	0	0	0	0	0	0	0	0	0	0	0
YER161C	SPT2|EXA1|SIN1	DNA binding	TRUE	0	0	0	0	0	0	0	0	0	-1	-1	0	-1	-1	-1	0	0	0
YER162C	RAD4	damaged DNA binding	FALSE	0	0	0	0	0	0	0	0	0	-1	0	-1	-1	0	-1	0	0	0
YER163C	YER163C	molecular function unknown	FALSE	0	0	0	0	0	0	1	1	0	1	1	0	1	1	0	0	0	0
YER164W	CHD1	ATPase activity*	TRUE	0	0	0	0	0	0	0	0	0	-1	0	0	0	0	0	0	0	0
YER165W	PAB1	poly(A) binding	FALSE	0	0	0	0	0	0	0	0	0	0	0	0	0	0	0	0	0	0
YER166W	DNF1	phospholipid-translocating ATPase activity	FALSE	0	0	0	0	0	0	0	0	0	0	0	0	0	0	0	0	0	0
YER167W	BCK2|CTR7	molecular function unknown	TRUE	0	0	0	1	1	0	0	0	0	0	0	0	0	0	0	-1	0	0
YER168C	CCA1|TNT1	tRNA adenylyltransferase activity	FALSE	0	0	0	0	0	0	0	0	0	0	0	0	0	0	0	0	0	0
YER169W	RPH1	specific transcriptional repressor activity	TRUE	0	0	0	1	1	0	0	0	0	0	0	0	1	0	0	0	0	0
YER170W	ADK2|AKY3|PAK3	adenylate kinase activity	FALSE	0	0	0	0	0	0	0	0	0	0	0	0	0	0	0	0	0	0
YER171W	RAD3|REM1	general RNA polymerase II transcription factor activity*	FALSE	0	0	0	0	0	0	0	0	0	0	0	0	-1	0	-1	0	0	0
YER172C	BRR2|PRP44|RSS1|SLT22|SNU246	RNA splicing factor activity, transesterification mechanism*	FALSE	0	0	0	0	0	0	0	0	0	0	0	0	-1	0	-1	0	0	0
YER173W	RAD24|RS1	DNA clamp loader activity	FALSE	0	0	0	0	0	0	0	0	0	0	0	0	0	0	0	0	0	0
YER174C	GRX4	thiol-disulfide exchange intermediate activity	FALSE	0	0	0	0	0	0	0	0	0	0	0	0	-1	0	-1	0	0	0
YER175C	TMT1|TAM1	trans-aconitate 3-methyltransferase activity	FALSE	0	0	0	0	0	0	0	0	0	0	0	0	0	0	0	0	0	0
YER175W-A	YER175W-A	molecular function unknown	FALSE	0	0	0	0	0	0	0	0	0	0	0	0	0	0	0	0	0	0
YER176W	ECM32|HEL1|MTT1	DNA helicase activity*	FALSE	0	0	0	1	1	0	0	0	0	0	0	0	0	0	0	0	0	0
YER177W	BMH1|APR6	protein binding*	TRUE	0	0	0	0	0	0	0	0	0	0	0	0	0	0	0	0	0	0
YER178W	PDA1	pyruvate dehydrogenase (acetyl-transferring) activity	FALSE	0	0	0	0	0	0	0	0	0	0	0	0	0	0	0	1	1	0
YER179W	DMC1|ISC2	single-stranded DNA binding*	FALSE	0	0	0	0	0	0	0	0	0	0	0	0	0	1	1	1	0	1
YER180C	ISC10	molecular function unknown	FALSE	0	0	0	0	0	0	0	0	0	0	0	0	0	0	0	0	0	0
YER180C-A	SLO1	small GTPase regulator activity	FALSE	0	0	0	0	0	0	0	0	0	0	0	0	0	0	0	0	0	0
YER181C	YER181C	unknown	FALSE	0	0	0	0	0	0	0	0	0	0	0	0	0	0	0	0	1	1
YER182W	FMP10	molecular function unknown	FALSE	0	0	0	0	0	0	0	0	0	0	0	0	0	0	0	0	0	0
YER183C	FAU1	5-formyltetrahydrofolate cyclo-ligase activity	FALSE	0	0	0	-1	-1	0	0	0	0	0	0	0	0	0	0	0	0	0
YER184C	YER184C	molecular function unknown	TRUE	0	0	0	0	0	0	0	0	0	0	0	0	0	0	-1	1	0	0
YER185W	YER185W	molecular function unknown	FALSE	0	0	0	-1	-1	0	0	0	0	0	0	0	0	0	0	0	0	0
YER186C	YER186C	molecular function unknown	FALSE	0	0	0	0	0	0	0	0	0	0	0	0	0	0	0	0	0	0
YER187W	YER187W	molecular function unknown	FALSE	0	0	0	0	0	0	0	0	0	0	0	0	0	0	0	1	1	0
YER188C-A	YER188C-A	molecular function unknown	FALSE	0	0	0	0	0	0	0	0	0	1	0	1	1	0	1	0	0	0
YER188W	YER188W	unknown	FALSE	0	0	0	0	0	0	0	0	0	0	0	0	0	0	0	1	1	1
YFL001W	DEG1|PUS3	pseudouridylate synthase activity	FALSE	0	0	0	0	0	0	0	0	0	0	0	0	0	0	0	0	0	0
YFL002C	SPB4	ATP-dependent RNA helicase activity	FALSE	0	0	0	0	0	0	0	0	0	0	0	0	-1	0	-1	0	0	0
YFL003C	MSH4	DNA binding	FALSE	0	0	0	0	0	0	0	0	0	0	0	0	0	0	0	0	1	1
YFL004W	VTC2|PHM1	molecular function unknown	FALSE	0	0	0	0	0	0	0	0	0	0	0	0	0	0	0	0	0	0
YFL005W	SEC4|SRO6	GTPase activity	FALSE	0	0	0	0	0	0	0	0	0	0	0	0	0	0	0	0	0	0
YFL006W	YFL006W	unknown	FALSE	0	0	0	0	0	0	0	0	0	0	0	0	0	0	0	0	0	0
YFL007W	BLM3|BLM10|YFL006W	proteasome activator activity	FALSE	0	0	0	0	0	0	0	0	0	0	0	0	0	0	0	0	0	0
YFL008W	SMC1|CHL10	ATPase activity*	FALSE	0	0	0	0	0	0	0	0	0	0	0	0	-1	0	-1	0	0	0
YFL009W	CDC4	protein binding*	FALSE	0	0	0	1	1	0	1	1	0	1	1	0	1	1	0	0	0	0
YFL010C	WWM1	molecular function unknown	FALSE	0	0	0	1	1	1	0	0	0	1	1	0	1	0	1	0	0	0
YFL010W-A	AUA1|YFL011W-A	molecular function unknown	FALSE	0	0	0	0	0	0	0	0	0	0	0	0	1	0	1	0	0	0
YFL011W	HXT10	glucose transporter activity*	FALSE	0	0	0	0	0	0	0	0	0	0	0	0	0	0	0	0	1	1
YFL011W-A	YFL011W-A	unknown	FALSE	0	0	0	0	0	0	0	0	0	0	0	0	0	0	0	0	0	0
YFL012W	YFL012W	molecular function unknown	FALSE	0	0	0	0	0	0	0	0	0	0	0	0	0	0	0	0	0	0
YFL013C	IES1	molecular function unknown	FALSE	0	0	0	0	0	0	0	0	0	0	0	0	0	0	0	0	-1	-1
YFL013W-A	YFL013W-A	unknown	FALSE	0	0	0	0	0	0	0	0	0	0	0	0	0	0	0	0	1	1
YFL014W	HSP12|GLP1|HOR5	molecular function unknown	FALSE	0	0	0	0	0	0	-1	0	-1	0	0	0	1	1	1	-1	-1	0
YFL015C	YFL015C	unknown	FALSE	0	0	0	0	0	0	0	0	0	0	0	0	0	0	0	0	1	1
YFL016C	MDJ1	unfolded protein binding*	FALSE	0	0	0	0	0	0	-1	-1	-1	-1	-1	0	-1	-1	-1	0	0	0
YFL017C	GNA1|PAT1	glucosamine 6-phosphate N-acetyltransferase activity	FALSE	0	0	0	0	0	0	0	0	0	0	0	0	0	0	0	0	0	0
YFL017W-A	SMX2|SNP2|Sm G|YFL018W-A	RNA splicing factor activity, transesterification mechanism	FALSE	0	0	0	0	0	0	0	0	0	0	-1	-1	-1	-1	-1	0	-1	-1
YFL018C	LPD1|HPD1	glycine dehydrogenase (decarboxylating) activity*	FALSE	0	0	0	0	0	0	0	0	0	0	0	0	0	0	0	0	0	0
YFL019C	YFL019C	unknown	FALSE	0	0	0	0	0	0	0	0	0	0	0	0	0	0	0	0	0	0
YFL020C	PAU5	molecular function unknown	FALSE	0	0	0	0	0	0	0	0	0	1	1	1	1	1	1	1	1	1
YFL021W	GAT1|MEP80|NIL1	specific RNA polymerase II transcription factor activity*	TRUE	0	0	1	0	0	0	0	0	0	0	0	1	1	0	0	0	0	0
YFL022C	FRS2	phenylalanine-tRNA ligase activity	FALSE	0	0	0	0	0	0	0	0	0	0	0	0	0	-1	-1	1	1	0
YFL023W	BUD27	molecular function unknown	FALSE	0	0	0	1	1	0	0	0	0	-1	-1	-1	0	-1	-1	0	0	0
YFL024C	EPL1	histone acetyltransferase activity	FALSE	0	0	0	0	0	0	0	0	0	0	0	0	0	0	0	0	0	0
YFL025C	BST1	carboxylic ester hydrolase activity	FALSE	0	0	0	0	0	0	1	1	0	1	1	0	1	1	0	0	0	0
YFL026W	STE2	mating-type alpha-factor pheromone receptor activity	TRUE	0	0	0	0	0	0	0	0	0	-1	0	0	0	-1	-1	1	0	0
YFL027C	GYP8	Rab GTPase activator activity	FALSE	0	0	0	0	0	0	0	0	0	0	0	0	0	0	0	0	0	0
YFL028C	CAF16	ATPase activity	FALSE	0	0	0	0	0	0	0	0	0	0	0	0	0	0	0	0	0	0
YFL029C	CAK1|CIV1	protein kinase activity	TRUE	0	0	0	0	0	0	0	0	0	0	0	0	0	0	0	0	0	0
YFL030W	AGX1	alanine-glyoxylate transaminase activity	FALSE	0	0	0	-1	-1	0	0	-1	-1	0	0	0	0	0	0	0	0	0
YFL031W	HAC1|ERN4|IRE15	transcription factor activity*	TRUE	0	0	0	-1	-1	0	0	0	0	1	0	0	1	0	0	0	1	1
YFL032W	YFL032W	unknown	FALSE	0	0	0	0	0	0	0	0	0	0	0	0	0	0	0	0	0	0
YFL033C	RIM15|TAK1	protein kinase activity	TRUE	0	0	0	0	0	0	0	0	0	0	0	0	0	0	0	0	0	0
YFL034C-A	RPL22B|YFL035C-B	structural constituent of ribosome	FALSE	0	0	0	0	0	0	0	0	0	0	0	0	-1	0	-1	0	-1	-1
YFL034C-B	MOB2|YFL035C|YFL035C-A	protein kinase activator activity	FALSE	0	0	0	0	0	0	0	0	0	-1	-1	0	0	0	0	0	0	0
YFL034W	YFL034W	molecular function unknown	FALSE	0	0	0	0	0	0	0	0	0	0	0	0	0	0	0	0	0	0
YFL035C	YFL035C	unknown	FALSE	0	0	0	0	0	0	0	0	0	0	0	0	0	0	0	0	0	0
YFL036W	RPO41	DNA-directed RNA polymerase activity	FALSE	0	0	0	1	1	0	0	0	0	0	0	0	0	0	0	0	0	0
YFL037W	TUB2|ARM10|SHE8	structural constituent of cytoskeleton	FALSE	0	0	0	0	0	0	0	0	0	0	0	0	0	0	0	0	0	0
YFL038C	YPT1|YP2	GTPase activity	FALSE	0	0	0	0	0	0	0	0	0	0	0	0	0	0	0	0	0	0
YFL039C	ACT1|ABY1|END7|actin	structural constituent of cytoskeleton	FALSE	0	0	0	0	0	0	0	0	0	0	0	0	0	0	0	0	0	0
YFL040W	YFL040W	molecular function unknown	FALSE	0	0	0	0	0	0	-1	-1	0	0	0	0	0	0	0	0	0	0
YFL041W	FET5	ferroxidase activity	FALSE	0	0	0	0	0	0	0	0	0	0	0	0	0	0	0	0	0	0
YFL041W-A	YFL041W-A	molecular function unknown	FALSE	0	0	0	0	0	0	0	0	0	1	0	1	0	0	0	0	0	0
YFL042C	YFL042C	molecular function unknown	FALSE	0	0	0	1	1	0	0	0	0	1	1	0	1	1	0	0	1	1
YFL043C	YFL043C	unknown	FALSE	0	0	0	0	0	0	0	0	0	0	0	0	0	0	0	0	0	0
YFL044C	YOD1	molecular function unknown	TRUE	0	0	0	0	0	0	0	0	0	1	1	0	1	1	0	0	0	0
YFL045C	SEC53|ALG4	phosphomannomutase activity	FALSE	0	0	0	0	0	0	0	0	0	0	0	0	0	0	0	0	0	0
YFL046W	FMP32	molecular function unknown	FALSE	0	0	0	0	0	0	0	0	0	0	0	0	-1	0	-1	-1	-1	-1
YFL047W	RGD2	Rho GTPase activator activity	FALSE	0	0	0	0	0	0	0	0	0	0	0	0	0	0	0	0	0	0
YFL048C	EMP47	molecular function unknown	FALSE	0	0	0	0	0	0	0	0	0	0	0	0	0	0	0	0	0	0
YFL049W	YFL049W	molecular function unknown	FALSE	0	0	0	0	0	0	0	0	0	0	0	0	0	0	0	0	0	0
YFL050C	ALR2	di-, tri-valent inorganic cation transporter activity	FALSE	0	0	0	0	0	0	0	0	0	0	0	0	0	0	0	0	0	0
YFL051C	YFL051C	molecular function unknown	FALSE	0	0	0	1	1	0	0	0	0	0	0	0	0	0	0	0	0	0
YFL052W	YFL052W	DNA binding	TRUE	0	0	0	0	0	0	0	0	0	1	0	0	1	0	0	0	0	0
YFL053W	DAK2	glycerone kinase activity	FALSE	0	0	0	0	0	0	0	0	0	0	0	0	0	0	0	0	1	1
YFL054C	YFL054C	transporter activity*	FALSE	0	0	0	0	0	0	0	0	0	0	0	0	0	0	0	0	0	0
YFL055W	AGP3	amino acid transporter activity	FALSE	0	0	0	0	0	0	0	-1	-1	0	0	0	0	0	0	0	0	0
YFL056C	AAD6	aryl-alcohol dehydrogenase activity	FALSE	0	0	0	0	0	0	0	-1	-1	0	0	0	0	0	0	0	0	0
YFL057C	AAD16	aryl-alcohol dehydrogenase activity	FALSE	0	0	0	0	0	0	0	0	0	0	0	0	0	0	0	1	0	1
YFL059W	SNZ3	protein binding	FALSE	0	0	0	0	0	0	0	0	0	0	0	0	1	1	0	0	0	0
YFL060C	SNO3	molecular function unknown	FALSE	0	0	0	0	0	0	0	0	0	0	0	0	0	0	0	0	0	0
YFL061W	DDI2	molecular function unknown	FALSE	0	0	0	0	0	0	0	0	0	0	0	0	0	0	0	0	0	0
YFL062W	COS4	molecular function unknown	FALSE	0	0	0	0	0	0	0	0	0	0	0	0	0	1	1	0	0	0
YFL063W	YFL063W	unknown	FALSE	0	0	0	0	0	0	0	0	0	0	0	0	0	0	0	0	0	0
YFL064C	YFL064C	molecular function unknown	FALSE	0	0	0	0	0	0	0	0	0	0	0	0	0	0	0	0	0	0
YFL065C	YFL065C	molecular function unknown	FALSE	0	0	0	0	0	0	0	0	0	0	0	0	0	0	0	0	0	0
YFL067W	YFL067W	molecular function unknown	FALSE	0	0	0	0	0	0	0	0	0	0	0	0	0	0	0	0	1	1
YFL068W	YFL068W	molecular function unknown	FALSE	0	0	0	0	0	0	0	0	0	0	0	0	0	0	0	0	1	1
YFR001W	LOC1	mRNA binding	FALSE	0	0	0	0	0	0	0	0	0	-1	0	-1	-1	0	-1	-1	-1	-1
YFR002W	NIC96	structural molecule activity	FALSE	0	0	0	0	0	0	0	0	0	-1	0	-1	-1	0	-1	0	0	0
YFR003C	YPI1	protein phosphatase inhibitor activity	FALSE	0	0	0	0	0	0	0	0	0	0	0	0	0	0	0	0	0	0
YFR004W	RPN11|MPR1	endopeptidase activity	FALSE	0	0	0	0	0	0	0	0	0	0	0	0	0	0	0	0	0	0
YFR005C	SAD1	RNA splicing factor activity, transesterification mechanism	FALSE	0	0	0	0	0	0	0	0	0	0	0	0	-1	0	-1	0	0	0
YFR006W	YFR006W	X-Pro aminopeptidase activity	FALSE	0	0	0	0	0	0	0	0	0	0	0	0	-1	0	-1	0	0	0
YFR007W	YFR007W	molecular function unknown	FALSE	0	0	0	0	0	0	0	0	0	0	0	0	0	0	0	0	0	0
YFR008W	FAR7	molecular function unknown	FALSE	0	0	0	0	0	0	0	0	0	0	0	0	0	0	0	0	0	0
YFR009W	GCN20	ATPase activity	TRUE	0	0	0	0	0	0	0	0	0	0	0	0	0	0	-1	1	0	0
YFR010W	UBP6	ubiquitin-specific protease activity	FALSE	0	0	0	0	0	0	0	0	0	0	0	0	0	0	0	0	0	0
YFR011C	YFR011C	molecular function unknown	FALSE	0	0	0	-1	-1	0	0	0	0	0	0	0	-1	0	-1	-1	-1	-1
YFR012W	YFR012W	molecular function unknown	FALSE	0	0	0	0	0	0	0	0	0	0	0	0	0	0	0	0	0	0
YFR012W-A	YFR012W-A	molecular function unknown	FALSE	0	0	0	0	0	0	0	0	0	0	0	0	0	0	0	0	0	0
YFR013W	IOC3	protein binding	FALSE	0	0	0	1	1	0	0	0	0	0	0	0	0	0	0	0	0	0
YFR014C	CMK1	calmodulin-dependent protein kinase I activity	TRUE	0	0	0	0	0	0	0	0	0	0	0	0	0	0	0	1	0	0
YFR015C	GSY1	glycogen (starch) synthase activity	FALSE	0	0	0	0	0	0	0	0	0	1	1	1	1	1	1	1	1	1
YFR016C	YFR016C	molecular function unknown	FALSE	0	0	0	0	0	0	0	0	0	0	0	0	0	0	0	0	0	0
YFR017C	YFR017C	molecular function unknown	FALSE	0	0	0	0	0	0	0	0	0	0	0	0	1	0	1	0	0	0
YFR018C	YFR018C	molecular function unknown	FALSE	0	0	0	-1	-1	0	0	0	0	0	0	0	1	0	1	0	1	1
YFR019W	FAB1|SVL7	1-phosphatidylinositol-3-phosphate 5-kinase activity	FALSE	0	0	0	0	0	0	0	0	0	0	0	0	0	-1	-1	-1	-1	0
YFR020W	YFR020W	unknown	FALSE	0	0	0	0	0	0	0	0	0	0	0	0	0	0	0	0	0	0
YFR021W	ATG18|AUT10|CVT18|NMR1|SVP1	phosphoinositide binding	FALSE	0	0	0	0	0	0	0	0	0	1	0	1	1	0	1	0	0	0
YFR022W	YFR022W	molecular function unknown	FALSE	0	0	0	0	0	0	0	0	0	0	0	0	1	0	1	0	1	1
YFR023W	PES4	molecular function unknown	FALSE	0	0	0	0	0	0	0	0	0	0	0	0	-1	-1	0	0	0	0
YFR024C-A	LSB3|YFR024C	molecular function unknown	FALSE	0	0	0	0	0	0	0	0	0	1	1	0	1	1	0	0	0	0
YFR025C	HIS2	histidinol-phosphatase activity	FALSE	0	0	0	0	0	0	0	0	0	0	0	0	0	0	0	0	0	0
YFR026C	YFR026C	molecular function unknown	FALSE	0	0	0	0	0	0	0	0	0	0	0	0	0	0	0	0	0	0
YFR027W	ECO1|CTF7	acetyltransferase activity	FALSE	0	0	0	0	0	0	0	0	0	-1	-1	-1	-1	-1	-1	0	0	0
YFR028C	CDC14|OAF3	phosphoprotein phosphatase activity	TRUE	0	0	0	0	0	0	0	0	0	0	0	0	0	0	0	0	0	0
YFR029W	PTR3|SSY3	amino acid binding	FALSE	0	0	0	1	1	0	0	0	0	0	0	0	0	0	0	0	0	0
YFR030W	MET10	sulfite reductase (NADPH) activity	FALSE	0	1	1	0	0	0	0	0	0	0	0	0	0	0	0	0	0	0
YFR031C	SMC2	ATPase activity*	FALSE	0	0	0	0	0	0	0	0	0	0	0	0	-1	0	-1	-1	-1	-1
YFR031C-A	RPL2A|RPL5B	structural constituent of ribosome	FALSE	0	0	0	0	0	0	0	0	0	0	0	0	0	0	0	0	0	0
YFR032C	YFR032C	molecular function unknown	FALSE	0	0	0	0	0	0	0	-1	-1	-1	-1	0	0	-1	-1	0	0	0
YFR032C-A	RPL29	structural constituent of ribosome	FALSE	0	0	0	0	0	0	0	0	0	0	0	0	-1	0	-1	0	-1	-1
YFR032C-B	YFR032C-B	molecular function unknown	FALSE	0	0	0	0	0	0	0	0	0	0	0	0	0	0	0	0	0	0
YFR033C	QCR6|COR3|UCR6	ubiquinol-cytochrome-c reductase activity	FALSE	-1	-1	-1	0	0	0	0	0	0	-1	-1	-1	-1	-1	-1	-1	-1	-1
YFR034C	PHO4	transcription factor activity	TRUE	0	0	0	1	0	0	0	0	0	-1	-1	0	0	0	0	0	0	1
YFR035C	YFR035C	molecular function unknown	FALSE	0	0	0	0	0	0	0	0	0	0	0	0	0	0	0	0	0	0
YFR036W	CDC26|HIT3|SCD26	protein binding*	TRUE	0	0	0	0	0	0	0	0	0	0	0	0	0	0	0	0	0	0
YFR037C	RSC8|SWH3	molecular function unknown	FALSE	0	0	0	0	0	0	0	0	0	-1	-1	0	0	-1	-1	0	0	0
YFR038W	YFR038W	helicase activity	FALSE	0	0	0	0	0	0	0	0	0	0	0	0	0	0	0	0	0	0
YFR039C	YFR039C	molecular function unknown	FALSE	0	0	0	0	0	0	0	0	0	0	0	0	0	0	0	0	0	0
YFR040W	SAP155	protein serine/threonine phosphatase activity	TRUE	0	0	0	1	1	0	0	0	0	0	0	0	0	0	-1	0	0	0
YFR041C	ERJ5	molecular function unknown	FALSE	0	0	0	-1	-1	0	-1	-1	0	0	0	0	-1	-1	-1	0	-1	-1
YFR042W	YFR042W	molecular function unknown	FALSE	0	0	0	0	0	0	0	0	0	0	0	0	0	0	0	0	0	0
YFR043C	YFR043C	molecular function unknown	FALSE	0	0	0	0	1	1	0	0	0	0	0	0	0	0	0	0	0	0
YFR044C	YFR044C	molecular function unknown	FALSE	0	0	0	0	0	0	0	0	0	0	0	0	0	0	0	1	1	0
YFR045W	YFR045W	transporter activity	FALSE	0	0	0	0	0	0	0	0	0	0	0	0	0	0	0	0	0	0
YFR046C	CNN1	molecular function unknown	FALSE	0	0	0	0	0	0	0	0	0	0	0	0	0	0	0	0	0	0
YFR047C	BNA6|QPT1	nicotinate-nucleotide diphosphorylase (carboxylating) activity	FALSE	0	0	0	0	0	0	0	0	0	0	0	0	0	0	0	0	0	0
YFR048W	RMD8	molecular function unknown	FALSE	0	0	0	0	0	0	0	0	0	0	0	0	0	0	0	-1	-1	-1
YFR049W	YMR31	structural constituent of ribosome	FALSE	0	0	0	0	0	0	0	0	0	0	0	0	0	0	0	-1	-1	-1
YFR050C	PRE4	endopeptidase activity	FALSE	0	0	0	0	0	0	0	0	0	0	0	0	0	0	0	-1	-1	0
YFR051C	RET2	protein binding	FALSE	0	0	0	0	0	0	0	0	0	0	0	0	0	0	0	0	0	0
YFR052W	RPN12|NIN1	endopeptidase activity	FALSE	0	0	0	0	0	0	0	0	0	0	0	0	0	0	0	-1	-1	-1
YFR053C	HXK1	hexokinase activity	FALSE	0	0	0	0	0	0	-1	-1	0	1	1	1	1	1	1	0	0	0
YFR054C	YFR054C	unknown	FALSE	0	0	0	0	0	0	0	0	0	0	0	0	0	0	0	0	1	1
YFR055W	YFR055W	cystathionine beta-lyase activity	FALSE	0	0	0	0	0	0	0	0	0	0	0	0	0	0	0	0	0	0
YFR056C	YFR056C	unknown	FALSE	0	0	0	0	0	0	0	0	0	0	0	0	0	0	0	0	0	0
YFR057W	YFR057W	molecular function unknown	FALSE	0	0	0	0	0	0	0	0	0	0	0	0	0	0	0	0	0	0
YGL001C	ERG26	C-3 sterol dehydrogenase (C-4 sterol decarboxylase) activity	FALSE	0	0	0	0	0	0	0	0	0	1	1	0	1	1	0	0	-1	-1
YGL002W	ERP6	molecular function unknown	FALSE	0	0	0	-1	-1	0	0	0	0	0	0	0	0	0	0	-1	-1	0
YGL003C	CDH1|HCT1	enzyme activator activity	FALSE	0	0	0	0	0	0	0	0	0	0	0	0	0	-1	-1	0	0	0
YGL004C	RPN14	endopeptidase activity	FALSE	0	0	0	0	0	0	0	0	0	0	0	0	0	0	0	0	0	0
YGL005C	COG7|COD5	molecular function unknown	FALSE	0	0	0	0	0	0	0	0	0	0	0	0	-1	0	-1	0	-1	-1
YGL006W	PMC1	calcium-transporting ATPase activity	FALSE	0	0	0	0	0	0	0	0	0	1	1	0	1	1	0	0	0	0
YGL006W-A	YGL006W-A	molecular function unknown	FALSE	0	0	0	0	0	0	0	0	0	0	0	0	0	0	0	0	0	0
YGL007C-A	YGL007C-A	molecular function unknown	FALSE	0	0	0	0	0	0	0	0	0	0	0	0	0	0	0	0	0	0
YGL007W	YGL007W	unknown	FALSE	0	0	0	0	0	0	0	0	0	0	0	0	0	0	0	0	1	1
YGL008C	PMA1	hydrogen-exporting ATPase activity, phosphorylative mechanism	FALSE	0	0	0	0	0	0	0	0	0	0	0	0	0	0	0	0	0	0
YGL009C	LEU1	3-isopropylmalate dehydratase activity	FALSE	0	1	1	1	1	0	0	0	0	0	0	0	0	0	0	0	0	0
YGL010W	YGL010W	molecular function unknown	FALSE	0	0	0	-1	-1	0	0	0	0	0	0	0	0	0	0	0	0	0
YGL011C	SCL1|PRC2	endopeptidase activity	FALSE	0	0	0	0	0	0	0	0	0	0	0	0	0	0	0	0	0	0
YGL012W	ERG4	delta24(24-1) sterol reductase activity	FALSE	0	0	0	0	0	0	0	0	0	0	0	0	0	0	0	0	0	0
YGL013C	PDR1|AMY1|ANT1|BOR2|CYH3|NRA2|SMR2|TIL1|TPE1|TPE3	DNA binding*	TRUE	0	0	0	0	0	0	0	0	0	0	0	0	0	0	-1	1	0	0
YGL014W	PUF4|YGL023	mRNA binding	FALSE	0	0	0	0	0	0	0	0	0	0	0	0	0	-1	-1	0	0	0
YGL015C	YGL015C	molecular function unknown	FALSE	0	0	0	0	0	0	0	0	0	0	0	0	0	0	0	0	1	1
YGL016W	KAP122|PDR6	protein carrier activity	FALSE	0	0	0	0	0	0	0	0	0	0	0	0	0	0	0	0	0	0
YGL017W	ATE1	arginyltransferase activity	FALSE	0	0	0	0	0	0	0	0	0	0	0	0	0	0	0	0	0	0
YGL018C	JAC1	chaperone binding	FALSE	0	0	0	0	0	0	0	0	0	0	0	0	0	0	0	0	0	0
YGL019W	CKB1	protein kinase CK2 regulator activity	TRUE	0	0	0	0	0	0	0	0	0	0	0	0	0	0	-1	1	0	0
YGL020C	MDM39	molecular function unknown	FALSE	0	0	0	0	0	0	0	0	0	0	0	0	0	0	0	0	0	0
YGL021W	ALK1	protein serine/threonine kinase activity	FALSE	0	0	0	0	0	0	0	0	0	-1	-1	0	0	-1	-1	0	0	0
YGL022W	STT3	dolichyl-diphosphooligosaccharide-protein glycotransferase activity	FALSE	0	0	0	0	0	0	0	0	0	0	0	0	0	0	0	1	1	0
YGL023C	PIB2	phosphatidylinositol binding	FALSE	0	0	0	1	1	0	0	0	0	-1	-1	0	0	-1	-1	0	0	0
[truncated: 4,347 more rows]
