# Supplementary material for: A Predictive Model of the Oxygen and Heme Regulatory Network in Yeast
Source: PLoS Comput Biol. 2008 Nov 14;4(11):e1000224. doi: 10.1371/journal.pcbi.1000224 (PMC2573020; doi:10.1371/journal.pcbi.1000224)
Supplement: Dataset S3 — log2 of fold change of gene expression data for all experiments that is used in the MEDUSA learning procedure (1.29 MB ZIP) [file pcbi.1000224.s003.zip › Zhang-log2_FoldChange.xls]

## Sheet: Sheet1
Gene ORF Names	Gene Common Names	Gene Function	Is Regulator?	YeastL51_[air+Hap1-]_rep1	YeastL51_[air+Hap1-]_rep2	YeastL51_[air+Hap1-]_rep3	YeastL51_[anaerobic_Hap1+]_1.5hrs_rep1	YeastL51_[anaerobic_Hap1+]_1.5hrs_rep2	YeastL51_[anaerobic_Hap1+]_1.5hrs_rep3	YeastL51_[air+Hap1+Co+]_rep1	YeastL51_[air+Hap1+Co+]_rep2	YeastL51_[air+Hap1+Co+]_rep3	YeastL51_[anaerobic_Hap1+]_6hrs_rep1	YeastL51_[anaerobic_Hap1+]_6hrs_rep2	YeastL51_[anaerobic_Hap1+]_6hrs_rep3	YeastL51_[anaerobic_Hap1-]_6hrs_rep1	YeastL51_[anaerobic_Hap1-]_6hrs_rep2	YeastL51_[anaerobic_Hap1-]_6hrs_rep3	YeastMHY100_[Heme-]_rep1	YeastMHY100_[Heme-]_rep2	YeastMHY100_[Heme-]_rep3
YAL001C	TFC3|FUN24|TSV115	RNA polymerase III transcription factor activity	FALSE	-0.239277	1.40083	0.239879	-0.336494	1.51066	0.217946	-0.176662	1.64044	-0.347036	-0.68606	0.158141	-0.0549867	-0.514746	0.369872	-0.92423	-0.0144058	-0.177168	-0.117436
YAL002W	VPS8|FUN15|VPT8	molecular function unknown	FALSE	-0.0422591	0.127211	0.103047	-0.174802	0.390205	0.590198	0.113492	-0.344792	-0.283528	0.0215696	0.00934311	0.65721	0.122646	-0.00234406	0.282398	-0.0966915	0.422904	-0.0481091
YAL003W	EFB1|EF-1 beta|TEF5	translation elongation factor activity	FALSE	-0.0367136	-0.0827765	0.00396624	0.0991697	-0.0145928	0.0573949	-0.0356442	0.0558201	0.01664	-0.166877	-0.215361	-0.338748	-0.265679	-0.389198	-0.191935	0.506966	-0.108705	0.00414128
YAL004W	YAL004W	unknown	FALSE	0	0	0	0	0	0	0	0	0	0	0	0	0	0	0	0.00888273	0.397758	0.827894
YAL005C	SSA1|YG100	ATPase activity*	FALSE	0.141503	0.261189	0.818342	0.223408	0.815893	1.38141	0.0435525	0.349914	-0.799401	1.09259	1.32958	1.44637	1.24255	1.24938	1.38217	0.326476	0.449221	-0.18523
YAL007C	ERP2	molecular function unknown	FALSE	0.0162924	-0.476823	-0.00107714	-0.266334	-0.548675	0.406031	-0.00900326	0.180616	-0.0612499	-0.290372	0.0684021	-0.265277	-0.588496	-0.0586771	-0.991066	0.133504	-0.876865	-0.490198
YAL008W	FUN14	molecular function unknown	FALSE	-0.0328408	0.404441	0.117829	-0.49727	-0.346301	0.814272	0.0467084	2.21867	-0.755914	1.21267	1.3099	0.155307	0.365295	1.24056	-0.287465	-0.469122	-0.851273	-0.683658
YAL009W	SPO7	molecular function unknown	FALSE	0.188312	0.875817	0.0402891	0.0318661	0.457082	0.314085	0.0264861	1.17394	-0.219884	0.418919	0.814457	-0.108325	0.483231	0.683421	-0.312524	-0.235033	-0.273865	-0.31467
YAL010C	MDM10|FUN37	molecular function unknown	FALSE	0.184682	-0.374572	-0.0776341	0.914745	0.700477	0.475825	0.277059	-0.625072	-0.515295	0.891921	0.31473	-0.165359	1.60475	0.679022	0.0445982	-0.119912	0.203575	-0.056644
YAL011W	SWC3|SWC1	molecular function unknown	FALSE	-0.0274787	-0.899001	0.145733	0.486967	0.495208	-0.11852	-0.0574335	-0.994729	0.0533095	-0.981833	-1.02157	0.068789	-0.295089	-0.741094	-0.51419	-0.262458	0.227882	-0.00359841
YAL012W	CYS3|CYI1|FUN35|STR1	cystathionine gamma-lyase activity	FALSE	0.147073	-0.106417	0.176603	-0.446307	-0.345525	-0.201775	0.141291	-0.758176	-0.206994	0.153921	-0.204634	-0.153237	0.0736146	-0.204889	0.256445	0.17877	0.494222	0.0517954
YAL013W	DEP1|FUN54	molecular function unknown	TRUE	0.114699	-0.733038	0.106816	1.00139	0.687564	0.1149	0.340839	-1.26491	-0.24807	-0.0782929	-0.774308	-0.0999207	0.476785	-0.839701	-0.294365	-0.126427	0.779776	0.211978
YAL014C	SYN8|SLT2|UIP2	SNAP receptor activity	FALSE	0.173174	-0.519847	0.0836123	0.100772	-0.370788	0.452487	0.228129	-0.855023	-0.327692	0.521807	-0.214384	-0.267571	0.523528	-0.383586	0.0802641	-0.19173	0.26995	0.0183162
YAL015C	NTG1|FUN33|SCR1	DNA-(apurinic or apyrimidinic site) lyase activity*	FALSE	0.52363	0.545545	0.368233	-0.103272	0.528424	0.611687	-0.288377	0.0793406	-0.315669	-0.0192489	0.253862	0.80827	0.326476	0.305235	0.0589975	0.272375	0.183061	-0.0412049
YAL016C-B	YAL016C-B	molecular function unknown	FALSE	-0.291668	0.190747	0.198521	-0.860438	-0.114726	0.0858701	-0.16429	0.556205	-0.00593555	-0.630042	0.194235	-0.0858301	-0.0963974	0.0399269	0.18434	0	0	0
YAL016W	TPD3|FUN32	protein phosphatase type 2A activity	TRUE	-0.0507265	0.787335	-0.160359	-0.0198389	0.491133	0.0177623	0.0630768	1.20033	-0.0782242	-0.162688	0.659617	-0.72956	-0.0871273	0.605148	-0.897612	-0.262181	-0.460513	-0.524801
YAL017W	PSK1|FUN31	protein serine/threonine kinase activity	TRUE	-0.0837829	1.95921	0.0882541	-0.596161	1.43766	0.489865	-0.033134	2.08828	-0.317477	0.348578	1.25308	-0.146138	-0.237932	1.20528	-0.662539	-0.324825	0.0256474	-0.12903
YAL018C	YAL018C	molecular function unknown	FALSE	-0.073796	-1.24691	-0.156668	-0.416565	-1.47525	-0.1275	-0.225581	-2.12749	0.214824	0.75245	-0.740735	0.20186	1.04742	-0.473428	1.24142	0.0491475	0.688297	0.378627
YAL019W	FUN30	molecular function unknown	FALSE	-0.0265203	1.52087	0.244078	1.05116	2.99847	-0.198176	0.160457	1.99595	-0.0388092	-1.12799	0.447223	-0.528584	-0.216175	0.241969	-1.99239	-0.309508	-0.442212	-0.196889
YAL020C	ATS1|FUN28|KTI13	molecular function unknown	FALSE	0.165019	-1.02708	0.257536	-0.555974	-0.674817	0.0297439	0.16063	-1.59467	-0.245645	0.173626	-0.390924	0.18646	0.334119	-0.521487	0.0776117	-0.294066	0.640573	0.30914
YAL021C	CCR4|FUN27|NUT21	3'-5'-exoribonuclease activity	TRUE	-0.175513	-0.177315	0.0697214	0.500805	0.628724	0.21856	0.553597	-0.548983	0.206729	0.032592	0.0553705	0.462586	0.618961	-0.267216	-0.250485	-0.114112	0.592906	0.182383
YAL022C	FUN26	nucleoside transporter activity	FALSE	0.270985	-0.248364	0.0938924	-0.612506	-0.323546	0.112321	0.67711	-0.548292	-0.259068	0.744527	0.221004	0.0849	0.715971	0.0635499	0.250036	0.312998	0.925374	0.356752
YAL023C	PMT2|FUN25	dolichyl-phosphate-mannose-protein mannosyltransferase activity	FALSE	0.0593552	0.216888	0.0740822	-0.174722	0.125996	0.127353	0.225184	-0.181825	0.00432993	0.129254	0.134542	0.373194	0.149678	0.104066	-0.3023	0.0109809	0.459388	-0.0941364
YAL024C	LTE1|MSI2	guanyl-nucleotide exchange factor activity	FALSE	-0.183511	0.966335	0.144085	0.372892	2.19522	0.395268	0.409062	2.2326	0.0913691	-0.474695	-0.164319	-0.456993	-0.769279	-0.444775	-1.67969	-0.286395	-0.841362	-0.716188
YAL025C	MAK16	molecular function unknown	FALSE	0.0805949	-0.030212	0.222059	1.06396	1.8443	-0.578559	-0.498211	0.976795	-0.35356	-1.93672	-0.623988	-1.39149	-1.20732	-0.80014	-2.41476	-0.441997	-0.428591	-0.809248
YAL026C	DRS2|FUN38|SWA3	ATPase activity*	FALSE	-0.258237	1.54172	0.377414	0.283506	2.35077	0.481507	-0.00428704	1.86718	0.205389	0.316881	1.45778	0.55441	0.346041	1.28555	0.0978277	0.0673164	-0.0190028	0.0798735
YAL027W	YAL027W	molecular function unknown	FALSE	0.1382	-1.12882	0.289442	-0.563404	-1.38487	-0.221773	-0.767038	-2.21758	-0.987361	-0.613365	-1.18412	-0.903842	0.188806	-1.04213	-0.838186	-0.0571263	0.155334	0.0933415
YAL028W	FRT2|HPH2	molecular function unknown	FALSE	0.342356	-0.322711	0.594411	-0.0699556	-1.21806	0.385119	-0.791228	-1.6735	0.305532	0.829084	0.300662	0.898831	1.21083	0.197685	0.946454	0.523887	0.859019	0.492499
YAL029C	MYO4|FUN22|SHE1	microfilament motor activity	FALSE	-0.0749452	1.71251	0.294335	0.647247	2.78664	0.0150616	0.624535	2.58429	0.0165897	0.251402	1.29075	-0.437592	0.131774	1.14959	-0.630909	-0.261179	-0.463239	-0.431496
YAL030W	SNC1	v-SNARE activity	FALSE	-0.0597432	0.024758	0.155766	-0.975417	-1.39381	0.915097	-0.195042	0.782903	-0.463589	0.11619	0.412495	0.67152	0.163701	0.486352	0.361333	-0.232859	-0.720979	-0.149321
YAL031C	FUN21	molecular function unknown	FALSE	-0.219776	0.245043	-0.135592	0.107195	0.487777	0.394068	0.333716	0.192965	-0.304841	-0.150081	0.257917	-0.0992206	0.223523	0.146478	-0.593545	-0.247004	0.21004	-0.0570616
YAL032C	PRP45|FUN20	transcriptional activator activity	FALSE	0.00916883	0.126629	-0.0513533	0.770176	1.25715	-0.063346	0.0564558	0.0120998	-0.394618	-0.408341	-0.0336489	-0.23557	0.0804267	-0.256104	-0.669139	-0.0555098	0.387856	0.160718
YAL033W	POP5|FUN53	ribonuclease P activity*	FALSE	0.142907	3.14898	-0.231747	-0.744754	1.13806	0.224363	-0.00285676	4.0454	-0.33081	-0.157316	2.28428	-1.81572	-0.160258	1.95999	-0.977031	-0.287262	-0.60395	-0.152821
YAL034C	FUN19	molecular function unknown	FALSE	-0.0698446	-0.466288	-0.187032	0.654216	0.434679	-0.0833957	0.0831252	-1.26215	-0.211544	0.161569	-0.311529	-0.108835	0.821769	-0.317597	-0.587144	-0.0896518	0.340276	0.425864
YAL034W-A	MTW1|DSN3|NSL2	molecular function unknown	FALSE	-0.0484685	0.202814	0.145549	-0.14135	0.408918	0.621782	-0.689545	0.816267	-0.675693	-1.34381	-0.536818	-1.07984	-1.54217	-0.312268	-1.7891	-0.129485	-0.269299	-0.205658
YAL035C-A	YAL035C-A	unknown	FALSE	0	0	0	0	0	0	0	0	0	0	0	0	0	0	0	0.208699	0.0820252	0.399142
YAL035W	FUN12|yIF2	GTPase activity*	FALSE	-0.195299	0.354705	-0.0984662	0.417657	0.858285	-0.0366705	0.0727313	0.635459	0.0071324	-0.602148	0.0110593	-0.503741	-0.185546	-0.13301	-0.968013	0.184365	-0.288834	-0.244115
YAL036C	RBG1|FUN11	GTP binding	FALSE	0.136934	0.323508	-0.0693517	0.70316	0.811366	-0.0097006	0.286276	0.590583	0.0558956	-0.512335	0.317886	-1.19148	-0.187435	0.0660222	-1.2561	-0.196404	0.00948566	-0.276155
YAL037C-A	YAL037C-A	molecular function unknown	FALSE	-0.000495324	-0.899403	-0.0424963	-0.117738	-0.742729	-0.250426	-0.16373	-1.5381	0.377433	-0.21909	-1.25859	0.244083	0.140764	-1.85217	0.418728	0	0	0
YAL037W	YAL037W	molecular function unknown	FALSE	0.452345	-0.0688092	0.201372	-0.123878	0.421058	0.394745	-0.374081	-1.03423	-0.517319	-0.0965144	-0.767919	-0.0245381	-0.247114	-1.16035	-0.963572	-0.19886	0.323934	0.160213
YAL038W	CDC19|PYK1	pyruvate kinase activity	FALSE	-0.017382	-0.0479308	0.0364914	0.0870083	0.132438	-0.0567461	0.00222005	-0.0830699	0.0219449	-0.0344673	0.0193298	0.0984299	0.105388	0.028188	0.0682212	0.0649254	0.0951137	0.190258
YAL039C	CYC3	holocytochrome-c synthase activity	FALSE	0.230721	-0.122906	-0.10124	1.19075	1.43002	0.0558361	-0.0202864	-0.781568	-0.479825	-0.174871	-0.201191	-0.101852	0.816023	0.0729988	0.175566	-1.01277	0.134968	-0.27326
YAL040C	CLN3|DAF1|FUN10|WHI1	cyclin-dependent protein kinase regulator activity	TRUE	-0.168711	-0.57797	0.202573	0.463959	-0.0241884	0.387683	0.248545	-1.43207	-0.0185366	0.487095	-0.222342	0.694523	0.638213	-0.354059	0.73803	-0.173992	0.508094	-0.20495
YAL041W	CDC24|CLS4	signal transducer activity*	TRUE	-0.198932	0.469829	0.0582757	0.372401	0.69238	0.238337	0.210647	0.584915	0.0105187	-0.189628	0.189329	-0.00633389	-0.278793	-0.149918	-0.63593	-0.0583065	-0.119545	-0.447423
YAL042W	ERV46|FUN9	molecular function unknown	FALSE	0.17867	-0.437682	0.218127	-0.0482046	-0.403265	0.278449	0.215482	-1.19427	-0.358373	0.218557	-0.314009	0.381046	0.31801	-0.435667	0.183229	0.563063	0.83554	0.0866036
YAL043C	PTA1|FUN39	RNA binding	FALSE	0.223431	-0.688658	0.00161581	0.669261	0.42702	-0.00992918	0.726842	-1.04887	0.0342861	0.635579	-0.198309	0.396805	1.17521	-0.386256	0.253584	0.0437422	0.683617	0.0663621
YAL043C-A	YAL043C-A	unknown	FALSE	0	0	0	0	0	0	0	0	0	0	0	0	0	0	0	0.227362	0.814987	0.65183
YAL044C	GCV3	glycine dehydrogenase (decarboxylating) activity	FALSE	0.33651	-0.179263	0.0494962	-0.101345	-0.181635	0.331161	-0.51687	-0.515545	-0.518988	0.107929	-0.102011	-0.128767	0.0217905	-0.43523	-0.739008	0.980027	0.554286	-0.36776
YAL044W-A	YAL044W-A	molecular function unknown	FALSE	0.137997	-0.0106803	0.0852876	-0.567398	-0.946513	0.556318	-0.125506	1.28701	-0.532272	-0.0676395	-0.418662	-0.739976	-0.23545	-0.535909	-0.274864	0	0	0
YAL045C	YAL045C	unknown	FALSE	0	0	0	0	0	0	0	0	0	0	0	0	0	0	0	0.12429	0.331487	0.728064
YAL046C	YAL046C	molecular function unknown	FALSE	0.303719	-0.393635	-0.0400048	-0.729336	-2.01168	0.720029	-0.117477	0.203548	-0.446877	0.132806	0.104529	-0.457917	0.131531	0.150663	0.0248498	-0.215885	-0.548594	-0.189038
YAL047C	SPC72|LDB4	structural constituent of cytoskeleton	FALSE	0.088475	0.153473	0.0905874	0.170994	-0.135201	0.169905	-0.452999	0.768833	-0.182313	-1.09484	-0.545663	-0.712425	-0.92278	-0.161313	-1.87156	-0.0673928	0.0452068	-0.0294046
YAL048C	GEM1|GON1	GTPase activity	FALSE	-0.177484	0.33513	-0.0685312	0.748646	0.986303	0.531423	0.833273	0.33996	-0.331776	0.42547	0.698992	-0.464842	1.00053	0.755105	-1.02665	0.0685314	0.250832	-0.264946
YAL049C	YAL049C	molecular function unknown	FALSE	-0.45711	0.433253	-0.487811	-0.644101	0.224957	0.818395	0.189177	1.8861	-0.708656	-0.454755	0.410469	-0.251775	0.31729	1.12305	-0.178688	-2.17267	-1.4602	-1.32397
YAL051W	OAF1|YAF1	DNA binding*	TRUE	-0.0575429	-0.11445	0.0560078	0.604223	0.347775	0.506825	0.658876	-0.124603	-0.653414	0.153199	-0.368829	-0.259638	0.578	-0.103351	-0.73572	-0.367179	-0.312112	-0.231603
YAL053W	YAL053W	molecular function unknown	FALSE	-0.332919	0.338653	0.188807	-0.494468	0.121119	0.446348	0.311274	0.531376	-0.0454431	0.655217	0.847219	0.440141	0.516613	0.899173	0.796707	-0.308837	-0.098722	-0.233551
YAL054C	ACS1|FUN44	acetate-CoA ligase activity	FALSE	0.066927	0.905246	-0.300387	-1.53219	-0.950351	0.0665595	-0.385721	1.32357	-0.464877	1.12906	2.20313	-0.374784	0.410522	2.00667	0.474524	-0.421396	-0.0810531	0.108697
YAL055W	PEX22|YAF5	molecular function unknown	FALSE	0.284695	-0.801896	0.173798	-0.263689	-0.817696	0.875432	-0.627666	-0.696191	-0.683041	-0.685556	-1.46859	-0.0489849	-0.680558	-1.53454	-0.864171	-0.379087	0.154457	0.0358166
YAL056W	GPB2|KRH1	signal transducer activity	FALSE	0.148144	1.99792	0.0985639	0.210633	1.79847	-0.168455	-0.29923	1.51801	-0.286089	-0.998105	0.515832	-0.465057	-0.64124	0.0805838	-2.49711	-0.0701918	-0.235871	-0.404909
YAL058C-A	YAL058C-A	unknown	FALSE	0	0	0	0	0	0	0	0	0	0	0	0	0	0	0	-0.0247857	0.348498	0.484276
YAL058W	CNE1|FUN48	unfolded protein binding	FALSE	0.447449	-0.421264	0.210065	0.61307	0.529906	0.37017	0.741125	-0.727609	-0.262133	1.17433	0.510816	-0.157035	1.33465	0.458264	0.495532	0.239383	0.533085	0.333555
YAL059W	ECM1	molecular function unknown	FALSE	0.539997	2.11618	-0.070308	0.338802	1.18862	-0.634735	-0.557772	3.55778	-0.260754	-1.93676	0.0573766	-2.89333	-1.6534	-0.0485911	-3.26965	-0.260376	-1.04649	-0.644165
YAL060W	BDH1	(R,R)-butanediol dehydrogenase activity	FALSE	0.0720881	0.407362	0.256922	-0.739095	-0.370886	0.756863	-0.523966	-0.661536	-0.886072	0.652566	0.545431	0.264125	0.981645	0.856057	0.619758	0.235786	0.400986	-0.469647
YAL061W	YAL061W	oxidoreductase activity, acting on the CH-OH group of donors, NAD or NADP as acceptor	FALSE	-0.0127459	-1.20768	0.121628	-0.587007	-1.23242	-0.338969	-0.138126	-2.04024	-0.610115	-0.344254	-1.1029	0.0489839	-0.120001	-1.09381	-0.470353	-1.01726	0.743823	0.0894834
YAL062W	GDH3|FUN51	glutamate dehydrogenase activity	FALSE	0.849821	-0.30958	0.469076	1.15386	0.44659	0.522001	0.763338	-1.10354	-0.323679	2.24749	1.71278	0.911876	2.40501	1.6211	1.9629	0.310584	1.28565	1.11306
YAL063C	FLO9	mannose binding	FALSE	-0.190514	0.267165	0.0971657	-0.618394	0.207249	-0.0344967	-0.0986898	-0.315802	-0.641106	0.229651	0.195148	-0.00448581	0.0659404	-0.0275825	-0.265821	0.11849	0.471824	-0.0227203
YAL063C-A	YAL063C-A	molecular function unknown	FALSE	0.198879	1.13093	0.260325	-0.673056	0.125454	0.318629	0.470317	2.09623	-0.0791864	1.90489	2.52033	-0.419318	1.62854	2.50275	0.0365944	0	0	0
YAL064C-A	YAL064C-A	molecular function unknown	FALSE	-0.167788	0.610383	-0.0350633	0.191435	0.648931	-0.161692	0.337826	0.313154	-0.0851883	0.0046639	0.768439	-0.0990182	0.24241	0.529665	-0.252011	-0.0215652	0.293504	0.244597
YAL064W	YAL064W	molecular function unknown	FALSE	0.359369	-0.0526863	-0.0152886	-0.258986	-0.411623	-0.404962	-0.0453028	-0.71388	-0.42869	-0.100659	-0.606277	-0.352832	0.775492	-0.43797	0.232219	0.328611	0.501022	0.162891
YAL064W-B	YAL064W-B	molecular function unknown	FALSE	0.0493717	0.0103353	-0.134924	0.161651	-0.227627	-0.289194	-0.113539	-0.717245	-0.180845	0.120482	0.183807	0.118903	0.277599	-0.0454074	0.141334	0.10588	0.683674	0.435871
YAL065C	YAL065C	molecular function unknown	FALSE	0.095096	-0.116608	-0.0527576	0.0458618	-0.0785791	0.074422	0.0681434	-0.602113	0.0359038	-0.178899	-0.514053	-0.122747	0.145247	-0.304202	-0.72221	0.344651	0.881008	0.155615
YAL066W	YAL066W	unknown	FALSE	0	0	0	0	0	0	0	0	0	0	0	0	0	0	0	-0.499962	0.247666	0.196496
YAL067C	SEO1	transporter activity	FALSE	0.375732	0.590701	0.391065	0.371983	-0.131638	0.534883	0.820493	0.517652	0.282096	2.45538	1.6096	0.446041	2.08874	1.75842	1.30995	0.00875399	0.0709209	-0.00708593
YAL067W-A	YAL067W-A	molecular function unknown	FALSE	-0.231361	-0.00584748	0.2596	-0.358249	-0.349671	-0.503267	-0.642846	-0.774899	0.100881	-0.345551	0.559117	-0.162385	0.278388	0.119807	0.769075	0	0	0
YAL068C	YAL068C	molecular function unknown	FALSE	0.416424	0.290144	0.61603	2.0202	2.25441	1.04131	1.5263	1.3142	1.14489	4.10792	4.8825	1.30419	2.90335	3.46604	2.37264	2.09667	1.50048	1.28719
YAL069W	YAL069W	unknown	FALSE	0	0	0	0	0	0	0	0	0	0	0	0	0	0	0	0.117391	0.710525	0.663423
YAR002C-A	ERP1	molecular function unknown	FALSE	0.069183	0.840625	-0.050352	-0.53449	-0.338688	-0.0400928	0.0195288	1.54664	-0.202704	0.272207	0.923347	0.125309	-0.0254888	0.769514	-0.0248369	0.0287915	0.113572	-0.0682511
YAR002W	NUP60	structural constituent of nuclear pore	FALSE	0.0823827	-0.262715	0.153127	0.685976	0.605804	-0.40926	0.186187	-0.256178	-0.339688	-0.610194	-0.555293	-0.252152	-0.0680522	-0.684808	-0.825434	0.104338	0.225799	-0.152544
YAR003W	SWD1|CPS50|FUN16|SAF49	histone lysine N-methyltransferase activity (H3-K4 specific)	FALSE	0.183937	-0.504751	0.170863	-0.592068	-0.745209	-0.136437	-0.0342382	-1.14892	-0.295991	0.0590354	-0.543013	-0.703316	0.525818	-0.977372	-1.91168	0.48481	0.185203	-0.164387
YAR007C	RFA1|BUF2|FUN3|RPA1	damaged DNA binding*	FALSE	-0.00575647	0.43245	0.289169	-0.301554	-0.254214	0.605766	-0.396535	-0.380662	-0.0276978	-0.763362	-0.74738	-0.547713	-0.657215	-0.843935	-0.513216	-0.0772638	-0.575138	-0.330323
YAR008W	SEN34|FUN4	tRNA-intron endonuclease activity	FALSE	-0.111885	1.00176	0.235518	-0.222435	0.486575	0.209403	-0.416987	2.25416	-0.172695	-1.43568	-0.684341	-0.551888	-1.93876	-0.678742	-1.61577	-0.0750583	-0.232948	-0.236338
YAR009C	YAR009C	unknown	FALSE	-0.0546587	-0.329867	0.396612	0.70996	0.687477	-0.53436	0.133728	-0.148193	0.106021	-0.302874	0.368642	0.412048	0.285399	0.183076	-0.348886	0	0	0
YAR010C	YAR010C	unknown	FALSE	-0.375285	0.0675374	0.053227	0.595862	0.457416	0.0310535	0.271138	-0.0969533	0.147054	-0.112694	0.00776162	-0.212177	0.149884	-0.0049909	-1.02008	0	0	0
YAR014C	BUD14	protein phosphatase type 1 regulator activity	FALSE	-0.0409594	-0.277058	0.162028	0.789392	0.620195	-0.0794405	0.327539	-0.534438	-0.227271	-0.483712	-0.805062	-0.359227	0.135658	-0.906119	-0.676301	0.138118	0.2084	-0.454698
YAR015W	ADE1	phosphoribosylaminoimidazolesuccinocarboxamide synthase activity	FALSE	0.0279898	0.133998	-0.0619207	-0.428239	-0.3275	-0.0366395	-0.456579	-0.280815	-0.442112	-0.597695	-0.526172	-0.343193	-0.676342	-0.631168	-0.905072	1.08063	0.0130477	-0.175579
YAR018C	KIN3|FUN52|NPK1	protein kinase activity	FALSE	-0.269909	-1.17525	-0.0498739	0.668819	-0.210909	0.991012	1.04068	-0.778783	0.416498	-0.502034	-1.11053	0.654975	0.295013	-1.0412	-0.0263414	-0.0134608	0.129627	0.190799
YAR019C	CDC15|LYT1	protein kinase activity	TRUE	-0.0531504	-0.758054	0.0124691	0.202698	-0.0208348	0.254606	0.926421	-0.987896	-0.373533	0.695139	-0.0195077	0.445271	1.2581	-0.120864	-0.163035	-0.0615323	0.137774	0.0476353
YAR020C	PAU7	molecular function unknown	FALSE	0.0883769	0.0188519	0.437066	-0.375238	-0.362184	0.232394	-0.144687	-0.853909	-0.365794	3.86946	3.52243	0.445499	3.23493	3.23485	2.94764	1.69698	0.909748	0.379055
YAR023C	YAR023C	molecular function unknown	FALSE	0.0103993	0.345677	0.153741	-0.330592	0.104573	0.0645448	-0.00407281	0.279274	-0.529836	0.329134	0.466404	-1.08458	0.224872	0.316214	-0.621931	0.199323	0.411591	0.422531
YAR027W	UIP3	molecular function unknown	FALSE	0.102795	1.52059	-0.018988	-1.18485	-0.613896	0.776394	-0.108205	3.08666	-0.146064	0.674762	1.70599	-0.255981	-0.448091	1.6964	0.0371517	0.132896	-0.626496	-0.465587
YAR028W	YAR028W	molecular function unknown	FALSE	0.346628	2.17972	0.306086	-0.0489433	1.46134	0.433851	0.28635	2.70439	0.340318	0.816501	2.40984	-0.0813803	0.289582	2.2082	0.0115328	0.288299	0.748289	0.257213
YAR029W	YAR029W	molecular function unknown	FALSE	0.411936	0.636832	0.395396	0.416083	1.217	0.054003	0.150381	0.715158	0.049715	0.901403	0.990054	0.255033	0.205992	0.547059	-0.414354	0.690176	0.549262	0.164902
YAR030C	YAR030C	unknown	FALSE	0	0	0	0	0	0	0	0	0	0	0	0	0	0	0	0.265501	0.34289	0.479487
YAR031W	PRM9	molecular function unknown	FALSE	1.09636	0.524977	0.788335	0.286104	-0.474728	-0.0222197	0.118512	0.0895022	0.265973	1.69225	1.63316	0.311722	1.00972	1.25482	0.776553	1.10494	0.834454	0.304525
YAR033W	MST28	protein binding	FALSE	0.366419	0.0968149	0.24509	-0.657712	-0.620519	0.141867	-0.16882	-0.00404379	-0.226564	0.720275	0.628645	-0.207726	0.155695	0.114583	0.303217	0.645899	0.511263	0.142355
YAR035C-A	YAR035C-A	molecular function unknown	FALSE	-0.249853	-0.824897	-0.5089	-0.281833	-1.00203	-0.609319	0.0197943	-1.31087	0.155418	0.051272	-0.458496	-0.00400889	0.276908	-0.409394	0.749785	0	0	0
YAR035W	YAT1	carnitine O-acetyltransferase activity	FALSE	0.300475	-0.388391	0.661856	-1.12864	-1.6252	-0.0769787	-0.0780909	-1.9611	-0.0306522	0.839947	-0.374646	0.358573	0.702306	-0.465391	0.493147	0.000131824	0.552193	0.427535
YAR042W	SWH1|OSH1|YAR044W	phosphatidylinositol binding	FALSE	-0.036919	0.427811	0.197723	1.07979	1.72753	0.624669	0.49355	0.329255	-0.299525	0.502936	0.694226	0.341954	0.972583	0.404806	-0.698334	0.0532353	0.537084	0.491461
YAR044W	OSH1	unknown	FALSE	0	0	0	0	0	0	0	0	0	0	0	0	0	0	0	0.272962	0.125388	0.137017
YAR047C	YAR047C	unknown	FALSE	0	0	0	0	0	0	0	0	0	0	0	0	0	0	0	-0.000426731	0.714344	0.408162
YAR050W	FLO1|FLO2|FLO4	mannose binding	FALSE	-0.0531082	-0.191121	0.266391	-0.605246	-0.223719	-0.0999521	0.153716	-0.952087	-0.158753	-0.0291389	0.101287	0.583225	0.344333	-0.440481	0.124706	-0.0754188	0.862004	0.180137
YAR053W	YAR053W	unknown	FALSE	0	0	0	0	0	0	0	0	0	0	0	0	0	0	0	-0.331582	0.237922	0.167581
YAR060C	YAR060C	unknown	FALSE	0	0	0	0	0	0	0	0	0	0	0	0	0	0	0	0.411686	0.582668	0.325231
YAR061W	YAR061W	molecular function unknown	FALSE	0	0	0	0	0	0	0	0	0	0	0	0	0	0	0	0.138997	0.467159	0.671924
YAR062W	YAR062W	molecular function unknown	FALSE	0	0	0	0	0	0	0	0	0	0	0	0	0	0	0	-0.246879	0.198602	0.553864
YAR064W	YAR064W	molecular function unknown	FALSE	-0.282379	-0.26401	-0.228644	-0.287766	-0.695194	-0.0139704	-0.0827047	-0.830744	-0.149356	-0.0378765	0.0889284	0.00395524	0.367234	-0.154441	0.188274	0.209978	0.529391	0.783461
YAR066W	YAR066W	molecular function unknown	FALSE	-0.335586	-1.46972	0.0959753	-0.80262	-1.78205	-0.77442	0.183001	-2.58641	-0.248718	-0.128848	-1.11086	-0.324384	-0.341792	-1.59853	-0.996288	0.384316	0.52758	0.784397
YAR068W	YAR068W	molecular function unknown	FALSE	-0.259405	-1.45684	0.0784138	-0.762115	-1.42678	-0.498849	0.0470493	-2.43802	-0.68418	-0.322163	-1.18318	-0.381059	-0.57687	-1.56606	-0.287656	0.234069	0.734277	0.345846
YAR069C	YAR069C	unknown	FALSE	0	0	0	0	0	0	0	0	0	0	0	0	0	0	0	0.131033	0.541167	0.640137
YAR070C	YAR070C	unknown	FALSE	0	0	0	0	0	0	0	0	0	0	0	0	0	0	0	-0.129677	0.792168	0.419245
YAR071W	PHO11	acid phosphatase activity	FALSE	-0.0397085	-0.111087	0.288101	-0.140567	-0.135149	0.331075	0.120194	-0.475665	-0.572879	1.11812	0.919447	0.228454	0.810386	0.257383	0.239643	0.217256	0.621599	0.402614
YAR073W	IMD1	molecular function unknown*	FALSE	0.531173	1.18672	0.0393907	0.32996	0.171398	-0.716164	-0.715549	-0.397677	-0.360935	-0.00674116	0.260813	-1.34779	0.163373	-0.0791535	-1.52416	0.478433	-0.059262	0.111888
YAR075W	YAR075W	molecular function unknown	FALSE	-0.134262	0.443695	-0.132112	0.0394467	0.401988	-0.26924	-0.463119	0.0360739	-0.118731	-0.668665	-0.121554	-0.318623	-0.471849	-0.0847288	-0.64854	0.100777	-0.0543955	0.146721
YBL001C	ECM15	molecular function unknown	FALSE	-0.0449187	1.76634	0.135004	-0.910284	-0.526387	0.235618	-0.623915	3.79031	-0.516521	0.0549769	1.6196	-1.22191	-0.770142	1.66638	-0.996768	-0.445753	-2.30251	-0.741063
YBL002W	HTB2	DNA binding	FALSE	-0.01339	-0.235611	0.0047442	-0.142801	-0.0998292	-0.0436498	-0.0953565	-0.0914644	-0.16975	-0.509171	-0.519008	-0.0382159	-0.489367	-1.07121	-1.23338	-0.65373	-0.435391	-0.400073
YBL003C	HTA2|H2A2	DNA binding	FALSE	-0.0928689	1.30373	-0.0907179	-0.27678	0.264691	-0.181589	-0.364752	1.71932	-0.0581111	-0.730019	-0.0130669	-0.945991	-0.870432	-0.470866	-1.86704	-0.565129	-0.526304	0.096949
YBL004W	UTP20	snoRNA binding	FALSE	-0.480067	1.65416	-0.119728	0.618389	2.45228	-0.375477	0.362111	2.62723	0.0758015	-1.24896	0.476755	-1.64653	-1.1693	0.133547	-2.36737	-0.390426	-1.50974	-0.774483
YBL005W	PDR3|AMY2|TPE2	DNA binding*	TRUE	-0.120773	0.190321	0.0847062	-0.336595	0.331758	-0.179541	0.565763	-0.0629383	-0.298586	-1.1788	-0.353771	-0.140209	-0.125281	-0.281376	-0.0304642	0.10698	0.0494635	-0.111349
YBL005W-A	YBL005W-A	unknown	FALSE	-0.188941	1.28817	0.654295	2.00942	2.95145	1.11879	1.68598	1.68452	-0.00168331	1.76585	2.65427	-0.435695	1.69163	2.40119	-1.29101	0	0	0
YBL006C	LDB7	molecular function unknown	FALSE	0.423478	0.657981	0.151959	0.192961	0.512209	0.384075	0.14764	0.270592	-0.303205	-0.0507612	0.556336	-0.295165	0.867383	0.66244	-0.412455	-0.36901	0.668444	0.087069
YBL007C	SLA1	protein binding, bridging*	FALSE	0.0056595	0.271054	0.464102	0.380916	0.874586	0.505869	0.346598	-0.105214	-0.0834636	-0.00178048	0.418478	1.03014	0.330249	0.166844	0.598503	-0.0708279	0.728118	-0.0888405
YBL008W	HIR1	transcription corepressor activity	TRUE	-0.107284	-0.640138	0.0965516	0.288262	-0.0318985	0.037807	0.301131	-0.541135	-0.25635	-0.320749	-0.749383	-0.382331	-0.167841	-0.809625	-0.701046	-0.236324	-0.00348241	-0.369173
YBL008W-A	YBL008W-A	molecular function unknown	FALSE	-0.189623	-0.490219	0.259656	-0.257386	-0.648472	-0.499443	-0.78709	-1.88468	0.0468204	-1.4248	-1.32077	-0.316	-0.502243	-1.62985	-0.646877	0	0	0
YBL009W	YBL009W	protein serine/threonine kinase activity	FALSE	0.0213146	-0.145211	-0.366596	0.415155	0.396499	-0.410854	0.450197	0.543624	-0.252249	-1.39891	-0.458749	-1.11174	-0.620682	-0.693945	-2.5418	-0.484634	-0.467669	-0.397852
YBL010C	YBL010C	molecular function unknown	FALSE	0.0436393	-0.283933	0.0736241	-0.152148	-0.0786296	0.530202	-0.43988	0.458913	-0.227861	-0.862759	-1.0536	0.140632	-1.19888	-1.0906	-1.49314	0.1282	0.403575	0.304866
YBL011W	SCT1|GAT2	glycerol-3-phosphate O-acyltransferase activity	FALSE	0.278291	-0.598257	0.3307	0.959785	0.330181	0.527901	0.25816	-1.6571	0.0483646	0.525035	-0.435192	0.784143	0.951765	-0.591937	0.861349	0.577495	0.892785	0.343939
YBL012C	YBL012C	unknown	FALSE	0	0	0	0	0	0	0	0	0	0	0	0	0	0	0	-0.156884	0.528772	0.358309
YBL013W	FMT1	methionyl-tRNA formyltransferase activity	FALSE	0.269069	-1.19633	0.396177	0.0215817	-1.03999	-0.0208185	0.120687	-2.77066	-0.114887	0.168865	-1.03939	0.100365	0.0484732	-1.41894	0.0689195	-0.133422	0.920074	0.234062
YBL014C	RRN6	RNA polymerase I transcription factor activity	FALSE	0.10484	0.767131	-0.133984	1.09989	1.82102	-0.369265	0.306442	1.36143	0.0109896	-0.716657	0.31486	-0.880161	-0.374121	0.233005	-1.06807	-0.217828	-0.0883132	-0.244072
YBL015W	ACH1	acetyl-CoA hydrolase activity	FALSE	0.02065	-0.554856	0.0628475	-0.0685111	-0.546258	0.327585	-0.191041	-1.61433	-0.318014	0.480186	-0.172249	0.58136	0.880695	-0.145687	0.695525	-0.135381	0.730513	0.473628
YBL016W	FUS3|DAC2	MAP kinase activity	TRUE	-0.00301075	-0.135445	0.0114364	0.974787	1.09876	-0.19107	-0.0772132	-0.615171	-0.273024	-0.957726	-0.542496	-0.481422	0.0763819	-0.728092	-1.72832	0.520261	0.950212	0.25218
YBL017C	PEP1|VPS10|VPT1	signal sequence binding	FALSE	-0.12757	1.65775	0.0471361	-0.099037	1.73077	0.171233	-0.00988428	1.32599	-0.107809	-0.292024	0.966303	-0.137315	-0.146629	0.92127	-0.289464	0.558881	0.24451	0.139005
YBL018C	POP8	ribonuclease P activity*	FALSE	0.0453963	1.25078	-0.103352	-0.351305	-0.27275	0.375855	-0.00683381	3.78414	-0.152068	-0.211714	-0.0102071	-2.41981	-1.15205	-0.459272	-1.77474	0.513434	-1.13469	-0.276654
YBL019W	APN2|ETH1	phosphodiesterase I activity*	FALSE	-0.137832	1.13776	0.164748	-0.249544	0.323158	0.415941	-0.258391	1.2866	-0.216696	-0.333614	0.562065	-0.583894	0.120743	0.587137	-0.251713	0.406817	-0.0579609	0.252482
YBL020W	RFT1	oligosaccharide transporter activity	FALSE	0.185821	0.617603	-0.140557	-0.536415	-0.541279	-0.182427	0.270769	0.496651	-0.154026	0.33658	0.737176	-0.694021	-0.119723	0.429994	-0.800646	0.736324	-0.309944	-0.0448314
YBL021C	HAP3	transcriptional activator activity	TRUE	0.343165	0.683801	0.15708	-0.057024	0.814322	0.55447	-0.484484	1.42944	-0.572309	-0.705757	0.649813	-0.355081	-0.455753	0.560664	-0.829607	-0.0294361	0.242479	0.0828774
YBL022C	PIM1|LON1|Lon	ATP-dependent peptidase activity	FALSE	-0.142345	0.612631	0.188238	0.384989	1.54944	0.402689	0.248488	0.814176	-0.27825	-0.348246	0.475944	0.144227	0.196056	0.391994	-0.153866	0.18604	0.418773	-0.0818468
YBL023C	MCM2	chromatin binding*	FALSE	-0.285113	-0.0506698	-0.11096	0.605496	0.516287	0.258152	0.373234	-0.321462	0.137413	0.0839306	-0.2873	0.367827	0.502435	-0.404043	-0.439337	0.273257	0.19357	-0.082523
YBL024W	NCL1|TRM4	tRNA (cytosine-5-)-methyltransferase activity	FALSE	-0.0853447	0.519993	-0.104278	0.491529	1.17789	-0.309153	-0.192575	0.987106	0.208547	-0.874546	-0.320937	-0.650338	-0.932318	-0.214116	-1.24409	0.708057	-0.376057	-0.110404
YBL025W	RRN10	RNA polymerase I transcription factor activity*	FALSE	0.116025	1.17965	-0.131777	-0.309437	0.495876	0.176161	-0.649094	1.99558	-0.408829	-0.769774	0.183502	-1.03807	-1.00631	0.111917	-1.78457	0.318024	-0.439027	-0.00715985
YBL026W	LSM2|SMX5|SNP3	RNA binding*	FALSE	-0.0470289	3.08661	0.0331539	-0.529008	0.725082	0.0501118	-0.502634	5.62633	-0.468357	-0.0317031	2.96681	-0.990488	-0.904179	3.21266	-1.58403	-0.43682	-1.78505	-1.28024
YBL027W	RPL19B	structural constituent of ribosome	FALSE	0.00839968	-0.326025	0.0198382	0.070216	-0.121912	-0.0657361	-0.120616	-0.05813	-0.0101171	-0.298196	-0.184532	-0.157915	-0.256877	-0.315581	-0.432935	0.0895185	-0.47421	-0.121945
YBL028C	YBL028C	molecular function unknown	FALSE	0.137239	0.585488	-0.123972	-0.0910023	0.57971	-0.719907	-0.910151	3.2154	-0.186588	-1.54834	-0.35015	-3.13519	-2.95518	-0.615743	-3.68917	-0.376958	-2.71593	-1.26413
YBL029C-A	YBL029C-A	molecular function unknown	FALSE	-0.297591	0.0454678	-0.0472002	-1.23344	-0.87924	0.774552	-0.879359	0.345886	-0.477687	-0.654263	-0.81958	-0.434194	-0.707533	-0.263013	-0.381225	0	0	0
YBL029W	YBL029W	molecular function unknown	FALSE	-0.0423455	-0.540819	0.302458	0.0680245	-0.178706	-0.326565	-0.296769	-0.853113	0.174637	-0.315548	-0.754539	0.479418	-0.0715817	-0.37307	0.465073	-0.331146	-0.0522603	0.471449
YBL030C	PET9|AAC2|ANC2|OP1	ATP:ADP antiporter activity	FALSE	-0.204993	-0.339687	-0.236978	-0.646919	-0.418231	-0.0269913	0.0433666	-0.238763	-0.266788	-1.05124	-1.00842	-0.123856	-0.549466	-0.556441	-0.598163	-1.14603	-0.881476	-0.429897
YBL031W	SHE1	molecular function unknown	FALSE	0.21369	-0.516041	0.0364072	0.306329	-0.0550445	0.127756	-0.179034	-0.244395	-0.42771	-0.840285	-1.08127	-0.286441	-0.83239	-1.16703	-0.419435	0.0602979	0.136372	0.304404
YBL032W	HEK2|KHD1	mRNA binding	FALSE	0.378372	-0.403757	0.109023	0.233753	-0.250226	0.222514	0.0145889	-1.50549	-0.312858	-0.816965	-0.940632	0.158254	0.210143	-1.17623	-0.913971	0.0669224	0.561099	0.170423
YBL033C	RIB1	cyclohydrolase activity	FALSE	0.195217	-0.165167	0.113274	0.828231	0.994752	0.466409	-0.322086	-1.17162	-0.526351	0.307561	0.0932796	-0.169232	1.00795	0.273453	-0.0781595	-0.129431	0.166742	-0.197287
YBL034C	STU1	structural constituent of cytoskeleton	FALSE	-0.258788	0.754564	0.0928082	0.411181	1.69535	0.208485	0.87339	1.5902	0.0573235	0.0920499	0.212532	-0.142941	-0.157262	0.0283254	-0.936703	-0.358332	-0.0249493	-0.0089916
YBL035C	POL12	alpha DNA polymerase activity	FALSE	-0.201183	-0.211666	0.127789	0.447081	0.326303	0.214526	0.649806	0.460565	-0.0919876	-0.232812	-0.268182	-0.251346	0.179916	-0.323262	-1.26398	-0.0940607	0.0873567	0.177981
YBL036C	YBL036C	alanine racemase activity*	FALSE	0.214218	0.980774	-0.0387779	0.379674	1.02269	0.277365	-0.04369	2.66309	-0.294082	-0.237528	0.439139	-0.745396	-0.393091	0.66102	-1.26801	0.0661788	-0.506921	-0.218192
YBL037W	APL3	molecular function unknown	FALSE	-0.325593	0.428261	-0.086954	-0.110293	0.263462	0.3977	0.146994	0.544336	-0.526666	-0.558238	0.434122	-0.37447	0.0311338	0.499839	-1.05115	-0.0459387	-0.906669	-0.6571
YBL038W	MRPL16	structural constituent of ribosome*	FALSE	0.146886	1.42964	-0.0879673	-0.76413	-0.386207	0.0518944	-0.804946	1.67285	-0.590323	-0.150628	1.59534	-1.05929	-0.281854	1.5507	-1.11972	-0.786364	-1.44136	-0.771232
YBL039C	URA7	CTP synthase activity	FALSE	0.0799976	2.3787	-0.100543	0.378943	3.03897	-0.428812	0.136516	2.7786	-0.000938739	-1.02216	1.53858	-1.54908	-0.48125	0.982252	-2.01139	-0.217073	-0.0774283	-0.274977
YBL039W-A	YBL039W-A	unknown	FALSE	0.158682	-0.130193	0.333222	-1.80268	-1.98762	0.588659	-1.12432	0.704247	-0.678851	0.207603	0.353446	-1.11203	-0.977373	0.258785	-0.377342	0	0	0
YBL040C	ERD2	HDEL sequence binding	FALSE	0.058363	1.45666	0.10294	-0.903191	-1.37068	0.423728	0.0643825	2.79677	-0.345912	0.371793	1.1353	-0.972857	0.0932622	0.946532	-0.30499	-0.54044	-1.16834	-0.574737
YBL041W	PRE7|PRS3	endopeptidase activity	FALSE	0.015191	2.49924	0.115655	-0.0094664	0.991699	0.340793	-0.317588	2.50378	-0.318513	-0.124477	1.52299	-0.75976	-0.247388	1.54823	-0.453272	-0.385261	-0.353075	-0.525986
YBL042C	FUI1	uridine transporter activity	FALSE	0.0360722	-0.171336	-0.0530061	0.149555	0.00778011	-0.195533	0.311911	-0.248219	-0.184307	-0.0947892	-0.144068	-1.11771	0.333655	-0.00144841	-0.549789	-0.143538	-0.165455	-0.41649
YBL043W	ECM13	molecular function unknown	FALSE	-0.964897	-1.23343	-1.51625	1.79295	1.34011	0.0599986	-0.138153	0.289983	-1.55798	0.792707	0.368937	1.0485	-1.59456	-1.19982	0.179268	-3.72683	-2.08505	-1.76731
YBL044W	YBL044W	molecular function unknown	FALSE	0.801071	0.0602669	0.0325709	-0.0446896	-0.314497	0.0312307	-0.0902753	-0.246752	0.123044	0.241085	0.0816691	0.0470018	0.78643	-0.030068	0.280913	0.412193	0.198236	0.236192
YBL045C	COR1|QCR1	ubiquinol-cytochrome-c reductase activity	FALSE	-0.415785	-0.445319	-0.525733	-0.698343	-0.48923	0.308982	0.0592654	-0.562773	-1.37049	-1.83059	-2.00908	-0.550503	-0.67907	-1.2147	-1.21447	-2.617	-1.34642	-0.849616
YBL046W	YBL046W	molecular function unknown	FALSE	0.0720681	0.0562726	0.0582602	0.382984	1.01866	0.137841	-0.159752	0.783321	-0.473518	-1.02813	-0.369767	-1.49072	-0.824381	-0.321709	-1.15929	-0.0548176	-0.250124	-0.156251
YBL047C	EDE1|BUD15	molecular function unknown	FALSE	-0.319764	0.224036	0.165555	-0.354388	0.484807	0.309714	0.301356	0.264895	-0.0219822	0.245297	0.346038	0.878697	-0.0193852	0.297091	0.704342	-0.33468	0.489798	-0.364788
YBL048W	YBL048W	unknown	FALSE	0	0	0	0	0	0	0	0	0	0	0	0	0	0	0	-0.549333	0.270724	0.381612
YBL049W	MOH1	molecular function unknown	FALSE	-0.0713263	-0.944023	0.167407	-0.193208	-1.17803	0.0398516	0.298363	-0.824554	0.415565	2.69627	-0.20518	0.374589	1.29833	0.0843265	1.1742	0.180906	0.892638	0.531404
YBL050W	SEC17	soluble NSF attachment protein activity	FALSE	0.205721	0.60524	0.0718322	-0.542075	-0.383248	0.30677	-0.182534	0.685055	-0.422452	0.450322	0.54782	-0.11733	0.384716	0.589856	-0.0516047	1.15022	-0.0600589	0.0141679
YBL051C	PIN4|MDT1	molecular function unknown	FALSE	-0.259295	0.486008	0.27568	0.633713	1.72499	0.485571	-0.032523	0.675791	-0.0226984	-0.655376	-0.139429	0.415696	-0.214452	0.199675	0.130946	0.628831	0.12014	0.227441
YBL052C	SAS3	histone acetyltransferase activity*	FALSE	-0.21829	-0.0530307	0.288473	0.551279	0.398477	0.130429	-0.38842	-0.046904	-0.425226	-1.41566	-1.77283	-0.633834	-1.31518	-1.59047	-2.02974	0.271842	-0.212739	-0.0311611
YBL053W	YBL053W	unknown	FALSE	0	0	0	0	0	0	0	0	0	0	0	0	0	0	0	0.346422	0.532348	0.697875
YBL054W	YBL054W	molecular function unknown	TRUE	-0.0742553	0.672821	0.1641	1.27467	1.48901	-0.559192	-0.0339064	0.75996	-0.107578	-1.2311	0.0642541	-0.7615	-0.298202	-0.119662	-1.27053	0.183033	-0.407133	-0.194954
YBL055C	YBL055C	molecular function unknown	FALSE	0.0357338	2.2402	-0.0328616	0.346922	2.21616	0.272675	0.489482	3.46726	0.11861	0.280644	2.43922	-1.68527	0.492653	2.12907	-0.836811	0.256219	-0.168931	-0.0842252
YBL056W	PTC3	protein phosphatase type 2C activity	TRUE	0.110637	0.92109	0.00672916	0.0297473	0.813886	-0.0537611	0.107425	1.11217	-0.277101	0.159594	0.507127	-0.680602	-0.304153	0.471801	-1.19694	0.529734	-0.0395063	-0.243192
YBL057C	PTH2	aminoacyl-tRNA hydrolase activity	FALSE	0.30565	2.0353	-0.0918676	-0.150741	1.60574	0.443345	0.157723	3.53107	-0.343388	0.185712	1.90431	-1.06437	-0.10289	1.73774	-0.570472	0.114564	0.035346	-0.0837754
YBL058W	SHP1|UBX1	molecular function unknown	TRUE	-0.110561	1.03258	0.129398	0.16255	0.935205	0.717928	-0.313842	0.723874	-0.292704	-0.375828	0.553569	0.391349	-0.162206	0.334434	-0.118734	0.0815812	0.192737	-0.192038
YBL059C-A	YBL059C-A	molecular function unknown	FALSE	0.0860461	1.55114	-0.00783031	-1.12374	-0.0722698	0.494399	-0.616899	4.06054	-1.04608	-0.198217	0.933168	-1.47085	-1.74654	1.00449	-2.2951	0	0	0
YBL059W	YBL059W	molecular function unknown	FALSE	0.268812	-0.555179	0.216893	-0.621848	-0.801017	0.96987	0.0241883	0.90995	-0.752799	0.227221	0.0901872	-1.33747	-0.451894	-0.0227022	-0.0349528	-0.269125	0.099412	-0.207644
YBL060W	YBL060W	molecular function unknown	FALSE	-0.186396	0.54984	0.037418	-0.099385	0.541604	0.00117031	0.0325289	1.38144	-0.280438	-0.734941	-0.145983	-0.461737	-0.989049	-0.0325764	-0.932432	-0.0353366	0.00090346	-0.196741
YBL061C	SKT5|CAL2|CHS4|CSD4	enzyme activator activity	FALSE	-0.0204993	-0.677816	0.319855	0.685733	0.362152	0.03583	-0.0031413	-1.07011	-0.387927	-0.779466	-1.63256	-0.528291	-0.176199	-1.49277	-1.65006	0.0379436	0.0205041	-0.0416979
YBL062W	YBL062W	unknown	FALSE	0	0	0	0	0	0	0	0	0	0	0	0	0	0	0	-0.0168625	0.527558	0.86995
YBL063W	KIP1|CIN9	structural constituent of cytoskeleton*	FALSE	-0.125795	1.08516	0.409943	0.264119	1.24598	0.434905	0.26232	1.48758	-0.10448	-0.458594	0.211269	-0.086944	-0.44472	0.287325	-1.01891	0.0604689	0.401122	0.130653
YBL064C	PRX1|mTPx	thioredoxin peroxidase activity	FALSE	-0.0501475	0.703469	0.11885	-1.56178	-1.36305	1.74192	0.210136	1.57443	-1.32725	0.79334	0.387246	0.154195	0.500108	0.649339	1.04075	-1.05914	-0.454641	-0.285039
YBL065W	YBL065W	unknown	FALSE	0	0	0	0	0	0	0	0	0	0	0	0	0	0	0	-0.112953	0.807093	0.595345
YBL066C	SEF1	molecular function unknown	TRUE	-0.139668	-0.245288	-0.347341	0.189674	0.821302	-0.0504324	0.708575	-0.158785	-0.0955182	0.102506	-0.21377	0.161496	0.694349	-0.122765	-0.270908	-0.376321	0.304043	0.380423
YBL067C	UBP13	ubiquitin-specific protease activity	FALSE	0.164214	1.06045	0.0210401	0.615462	1.40146	0.155948	0.346295	1.59414	0.100817	-0.106352	1.21358	-0.407456	-0.132975	0.802225	-0.577363	-0.157144	-0.0713648	-0.037298
YBL068W	PRS4	ribose phosphate diphosphokinase activity	FALSE	0.0231567	0.26222	-0.199957	0.220663	0.645858	-0.339694	0.108894	0.616982	-0.224718	-0.332035	0.399817	-0.886853	0.124446	0.4551	-0.975733	-0.326599	0.00729879	-0.406035
YBL069W	AST1	molecular function unknown	FALSE	0.408145	-0.0190309	-0.262815	0.749961	0.5967	-0.0844675	0.0634291	0.0992951	-0.239612	-0.0982569	0.192449	-0.434942	0.354097	0.300586	-0.746443	-0.102474	0.311119	-0.0819428
YBL070C	YBL070C	unknown	FALSE	0	0	0	0	0	0	0	0	0	0	0	0	0	0	0	0.0485753	0.878434	0.649549
YBL071C	YBL071C	unknown	FALSE	0	0	0	0	0	0	0	0	0	0	0	0	0	0	0	-0.468197	0.301557	0.360579
YBL071C-B	YBL071C-B	molecular function unknown	FALSE	0.277655	0.0571942	0.161493	0.100422	0.288313	0.109892	0.0239697	-0.0338585	0.276376	-0.255815	-0.134458	-0.101503	0.208058	-0.342418	-0.26038	0	0	0
YBL071W-A	KTI11	molecular function unknown	FALSE	0.219598	-1.09716	-0.157995	0.408609	0.000535602	0.214922	0.549787	0.275023	-0.632676	-0.819931	-0.494318	-1.01809	-0.0429798	-0.512407	-1.27122	0	0	0
YBL072C	RPS8A	structural constituent of ribosome	FALSE	-0.0470461	0.544169	-0.0862988	0.0223901	0.496608	0.0560016	-0.0174558	0.942744	-0.0418178	-0.274475	0.294396	-0.302609	-0.0651444	0.174035	-0.515743	-0.222131	-0.277526	-0.104426
YBL073W	YBL073W	unknown	FALSE	0	0	0	0	0	0	0	0	0	0	0	0	0	0	0	-0.38677	0.387433	0.747686
YBL074C	AAR2	molecular function unknown	FALSE	-0.240484	1.56766	0.228199	0.0530842	1.8653	0.266839	-0.382762	0.975464	-0.556556	-0.924517	0.684432	-0.684016	-0.255332	0.419481	-2.73933	-0.273442	0.655333	0.0354942
YBL075C	SSA3|HSP70	ATPase activity	FALSE	0.0123429	0.913232	0.155513	0.033745	1.23214	0.0817209	-0.164075	0.485521	-0.557387	-0.281498	0.637755	-0.0216355	0.193263	0.436246	-0.0536943	-0.49114	0.281071	-0.00283449
YBL076C	ILS1	isoleucine-tRNA ligase activity	FALSE	0.00170796	0.910439	0.194366	0.24584	1.06228	-0.0382839	0.150918	0.942994	-0.147143	-0.219223	0.626626	-0.524988	-0.0809374	0.341672	-1.08351	-0.0108822	-0.411855	-0.437656
YBL077W	YBL077W	unknown	FALSE	0	0	0	0	0	0	0	0	0	0	0	0	0	0	0	-0.646392	0.322964	0.482853
YBL078C	ATG8|APG8|AUT7|CVT5	microtubule binding	FALSE	-0.112259	0.106462	0.168314	-1.46735	-1.33924	0.933777	-1.22933	0.736101	-0.961154	0.966163	0.659967	0.882965	-0.635426	0.80556	0.700197	-1.17268	-0.575328	-0.50774
YBL079W	NUP170|NLE3	structural molecule activity	FALSE	-0.286655	1.87238	-0.0506792	0.494123	3.02127	-0.117764	0.225359	2.84927	-0.272781	-0.712684	0.627225	-1.07281	-0.734832	0.0169795	-1.80952	-0.532717	-1.04147	-0.673278
YBL080C	PET112	molecular function unknown	FALSE	0.0651876	1.11028	-0.196641	-0.5162	0.486825	0.538596	-0.345649	2.16238	-0.960128	-0.752111	0.376951	-1.13245	-0.867109	0.155847	-1.13268	-0.0164933	0.0579206	0.0371328
YBL081W	YBL081W	molecular function unknown	FALSE	0.0648181	-0.445213	0.0547441	0.799177	0.764812	-0.34754	0.344017	-1.48188	-0.128558	-0.0236939	-0.36323	-0.0410718	0.68955	-0.795461	-0.621196	-0.242923	0.966395	-0.08417
YBL082C	RHK1|ALG3	alpha-1,3-mannosyltransferase activity	FALSE	0.15153	-0.513721	0.156778	-0.916603	-0.872122	-0.240006	0.425785	-1.0891	-0.705284	-0.192768	-0.26833	-0.359337	0.019689	-0.369536	-0.325877	0.256397	0.821303	0.18402
YBL083C	YBL083C	unknown	FALSE	0	0	0	0	0	0	0	0	0	0	0	0	0	0	0	1.0205	1.243	0.689869
YBL084C	CDC27|APC3|SNB1	protein binding*	TRUE	0.0417596	-0.138964	0.0553939	0.360348	0.701284	0.305195	0.423305	0.397896	-0.116795	0.288807	-0.155097	0.109725	0.196164	-0.449533	-0.789948	0.271127	0.0621311	-0.0416283
YBL085W	BOI1|BOB1|GIN7	phospholipid binding	FALSE	-0.33282	0.896272	0.0132703	0.622199	1.91051	0.115648	0.15281	1.2321	-0.0153638	-1.00593	-0.251745	-0.146041	-0.697972	-0.542148	-1.2157	0.425334	-0.213769	-0.0973383
YBL086C	YBL086C	molecular function unknown	FALSE	-0.193441	-0.259374	0.0614862	-0.626826	-0.269564	0.234573	-0.827392	-0.282134	-0.325149	-1.67041	-1.6267	-0.574444	-1.62556	-1.34247	-0.643487	-0.424288	-0.0388248	0.042583
YBL087C	RPL23A	structural constituent of ribosome	FALSE	0.0870074	0.793722	-0.063078	-0.0176871	0.392434	0.0396551	-0.0228805	1.03633	0.00835749	-0.178345	0.682289	-0.446378	0.0498036	0.494762	-0.463437	0.455875	-0.0826594	0.293206
YBL088C	TEL1	protein kinase activity	FALSE	-0.351163	0.978501	-0.176355	0.188655	1.37261	0.269087	-0.0886044	1.41602	-0.36509	-0.573716	0.895505	-0.885713	-0.20953	0.275287	-1.0214	-0.117792	-0.217836	-0.159092
YBL089W	AVT5	transporter activity	FALSE	0.358245	-0.574903	0.182224	-0.982758	-1.27215	0.280179	0.686804	-0.506758	-0.265995	0.829246	0.0057886	0.137945	0.486711	-0.156457	0.288992	0.456532	0.618388	0.130522
YBL090W	MRP21|MRP50	structural constituent of ribosome	FALSE	0.212668	1.59885	0.0045368	-0.611492	0.210664	0.452595	-0.589632	2.01719	-0.823584	-0.57693	1.25241	-1.40666	-0.204126	0.82058	-1.35974	-0.262801	-0.328931	0.34131
YBL091C	MAP2	methionyl aminopeptidase activity	FALSE	0.0643792	0.712155	0.265946	0.350052	1.326	0.471563	0.0306529	1.74896	-0.30171	-0.33317	0.402476	0.256365	-0.317002	0.24665	-0.122337	0.120931	0.485828	-0.057103
YBL091C-A	SCS22	molecular function unknown	FALSE	0.0831558	-0.0292424	0.306446	-0.739522	-1.51479	1.04657	-0.41289	0.255281	-0.18698	0.426323	0.152742	0.556627	0.260909	0.474962	1.00953	-0.15027	-0.119026	0.0056871
YBL092W	RPL32	structural constituent of ribosome	FALSE	-0.0035163	-0.255895	0.0282403	0.0128074	-0.0785319	-0.0545529	-0.0694735	-0.125654	0.0259607	-0.229512	-0.158782	-0.0227832	-0.193923	-0.197398	0.0547805	0.0250123	-0.213324	-0.111102
YBL093C	ROX3|MED19|NUT3|SSN7	RNA polymerase II transcription mediator activity	FALSE	0.580309	0.825248	0.530896	1.02131	1.07111	0.670458	-0.353891	0.297556	0.0130003	1.20764	1.50755	-0.309279	1.57838	1.34828	0.869359	0.456461	0.127118	0.0914343
YBL094C	YBL094C	unknown	FALSE	0	0	0	0	0	0	0	0	0	0	0	0	0	0	0	0.327228	0.878063	0.749504
YBL095W	YBL095W	molecular function unknown	FALSE	-0.00874351	-1.00948	-0.16864	-0.360185	-1.15533	0.121949	0.00355037	-1.56903	-1.16625	-0.400656	-1.23553	-0.00287718	0.327105	-0.951873	-0.556557	-0.841985	-0.421629	-0.0947147
YBL096C	YBL096C	unknown	FALSE	0	0	0	0	0	0	0	0	0	0	0	0	0	0	0	0.218659	0.794515	0.534529
YBL097W	BRN1	molecular function unknown	FALSE	-0.0666974	0.0269702	0.141252	0.296124	-8.80943e-05	0.263528	-0.104171	-0.0508957	-0.104265	-0.111266	-0.14092	-0.276533	-0.0486433	-0.26068	0.112935	-0.0718988	0.667071	0.552775
YBL098W	BNA4	kynurenine 3-monooxygenase activity	FALSE	0.166005	1.8054	-0.231797	-0.336168	1.67095	0.73781	0.628884	3.41419	-0.471716	0.857005	2.06604	-0.184638	0.762086	1.9774	0.0297826	-0.685722	-0.0399405	-0.134935
YBL099W	ATP1	hydrogen-transporting ATP synthase activity, rotational mechanism	FALSE	-0.151252	-0.0819471	-0.0637044	-0.511791	-0.41426	0.108747	0.0321681	-0.1338	-0.0596644	-0.281402	-0.42158	0.0142708	-0.452385	-0.24801	-0.301429	-0.58415	-0.231881	-0.0300862
YBL100C	YBL100C	unknown	FALSE	0	0	0	0	0	0	0	0	0	0	0	0	0	0	0	-0.319427	0.424962	0.722269
YBL101C	ECM21	molecular function unknown	FALSE	-0.102354	0.350313	-0.00789335	0.134212	0.367003	0.346733	0.355901	-0.0592552	-0.137795	0.673953	0.344149	0.613841	0.532077	0.178744	0.193947	-0.280145	0.805758	0.151484
YBL101W-A	YBL101W-A	unknown	FALSE	-0.255945	0.261419	0.46744	1.8707	1.33193	0.300407	1.2589	0.304046	0.274029	0.783403	0.572144	-0.830018	1.10433	0.764992	-1.25185	0	0	0
YBL101W-B	YBL101W-B	unknown	FALSE	-0.2963	0.0501764	0.213343	0.361479	0.770314	-0.32312	0.0844547	-0.02603	-0.00136719	-0.215855	0.329203	0.165352	0.258622	0.0720465	-0.342974	0	0	0
YBL101W-C	YBL101W-C	unknown	FALSE	-0.264979	0.0867551	0.12294	-0.014578	0.218087	0.0614007	-0.161392	0.194065	-0.153584	-0.130558	-0.0159733	-0.213995	-0.174861	0.174469	-0.296542	0	0	0
YBL102W	SFT2	molecular function unknown	FALSE	0.231579	1.34595	0.0732022	-0.456636	0.0155041	0.551496	0.0781338	0.990572	-0.262746	0.0226626	1.07542	-0.840339	0.0970679	0.721869	-0.845863	-0.213915	0.190745	-0.00524895
YBL103C	RTG3	specific RNA polymerase II transcription factor activity	TRUE	-0.209577	0.304508	-0.0639471	0.0378986	0.237273	-0.0120745	-0.366596	0.675812	-0.271611	-0.573601	-0.14295	-0.739182	-0.673826	-0.423228	-1.48302	-0.549122	-1.15284	-0.478509
YBL104C	YBL104C	molecular function unknown	FALSE	-0.0346025	0.506211	-0.155438	0.547267	0.997214	0.215345	0.370043	0.779691	-0.150524	-0.517933	0.31127	-0.159053	0.0285869	0.427099	-0.711014	-0.52601	0.0229801	-0.208153
YBL105C	PKC1|CLY15|HPO2|STT1	protein kinase C activity	TRUE	-0.224594	-0.188203	0.0204497	0.825786	0.699015	0.293034	0.812975	0.292184	0.0902282	-0.138796	-0.113433	0.155833	0.440047	0.0191722	-0.0607895	-0.509395	0.398027	-0.173588
YBL106C	SRO77|SNI2	molecular function unknown	FALSE	0.0713746	1.33838	0.411789	1.18218	2.17599	0.368484	0.567316	1.4033	0.193208	1.86746	2.9223	0.380745	2.01074	2.562	0.506451	1.48772	1.60298	0.236337
YBL107C	YBL107C	molecular function unknown	FALSE	-0.0435607	-0.451488	-0.173455	-0.414533	-0.420716	0.101879	-0.753695	1.41478	-0.419777	-0.366873	-0.296464	-1.13041	-1.57893	-0.465293	-1.50648	-0.534461	-1.52526	-1.38568
YBL108C-A	YBL108C-A	molecular function unknown	FALSE	-0.253973	-0.251853	-0.143802	0.6104	0.36327	0.385937	0.631937	-0.029091	0.421478	3.0876	2.2604	0.465833	1.98742	1.70399	2.15994	0	0	0
YBL108W	YBL108W	unknown	FALSE	0	0	0	0	0	0	0	0	0	0	0	0	0	0	0	-0.0859277	0.598797	-0.178968
YBL109W	YBL109W	unknown	FALSE	0	0	0	0	0	0	0	0	0	0	0	0	0	0	0	-0.0307597	0.686749	0.491808
YBL111C	YBL111C	molecular function unknown	FALSE	-0.38632	0.129391	0.415565	0.528122	0.838647	0.511877	0.216433	-0.49942	-0.0117368	0.0356031	0.178619	-0.188972	0.101423	-0.0771226	-1.08481	0	0	0
YBL112C	YBL112C	molecular function unknown	FALSE	-0.42187	0.337769	0.18191	0.429669	0.803435	0.467849	-0.2682	-0.713347	-0.345185	-0.0490065	-0.00055514	0.0740092	0.174827	-0.273018	-1.64095	0.209914	0.781926	-0.0741978
YBL113C	YBL113C	helicase activity	FALSE	-0.198916	0.103033	0.330845	0.188771	0.407545	0.217974	-0.141192	-0.872501	-0.461104	-0.10844	-0.316242	0.129491	0.143922	-0.394202	-0.543924	0	0	0
YBR001C	NTH2	alpha,alpha-trehalase activity	FALSE	-0.27829	0.332636	-0.0274211	-0.171366	0.61732	0.648344	0.415357	0.894013	-0.394118	0.440356	0.20837	0.407478	0.329461	0.499604	0.0519249	-0.752818	-0.154624	-0.343704
YBR002C	RER2	prenyltransferase activity*	FALSE	0.409548	1.11762	0.285874	0.854711	0.865175	0.108358	-0.196782	0.742384	-0.222892	-0.216156	1.01791	-1.23641	0.0471042	0.516621	-1.3082	-0.283942	-0.14003	-0.514609
YBR003W	COQ1	trans-hexaprenyltranstransferase activity	FALSE	-0.0148454	1.32316	-0.040165	-0.34113	0.336043	0.321841	-0.371563	0.885715	-0.476551	-0.42466	0.637007	-0.437486	-0.249369	0.502417	-0.649509	0.0666088	-0.0634778	0.23048
YBR004C	FMP44	mannosyltransferase activity	FALSE	-0.00381245	0.597314	-0.15025	-0.471462	-0.554154	-0.0903925	0.316513	1.30759	-0.195508	0.807088	0.770924	-0.519733	-0.23256	0.525001	-0.283326	0.0222519	-0.593301	-0.355173
YBR005W	RCR1	molecular function unknown	FALSE	-0.0669102	0.565688	-0.3386	-0.729656	-0.559245	0.358182	0.0667165	0.78509	-0.1868	0.655415	1.67856	-0.443268	0.427199	1.01661	-0.00103588	0.616753	0.499872	0.085029
YBR006W	UGA2|UGA5	succinate-semialdehyde dehydrogenase [NAD(P)+] activity	FALSE	-0.0486044	2.12146	0.172854	-1.42852	-0.43939	0.328564	-0.402395	1.87555	-0.620553	1.15269	1.89384	-0.225457	0.549709	1.76032	-0.167007	0.24042	0.0789953	-0.0250645
YBR007C	DSF2	molecular function unknown	FALSE	-0.0995624	0.180355	0.0398394	0.231597	0.464742	0.261339	0.166348	0.482187	-0.0247357	-0.0814923	0.0234333	0.448627	-0.179979	0.115194	-0.27704	-0.231478	-0.0729535	-0.0577651
YBR008C	FLR1	multidrug transporter activity	FALSE	-0.0104007	0.168763	-0.0949096	-0.519218	-0.236411	-0.06573	-0.118958	-0.487239	-0.298169	-0.0602995	0.288476	-0.445351	0.162958	0.0458849	-0.499004	0.36489	0.355447	0.192369
YBR009C	HHF1	DNA binding	FALSE	-0.0322382	-0.422217	0.124032	-0.0519018	-0.664542	-0.119096	-0.287202	0.827769	-0.019131	-0.60199	-0.619837	-0.784444	-1.50753	-1.02576	-1.57935	0	0	0
YBR010W	HHT1|BUR5|SIN2	DNA binding	FALSE	0.0728413	3.60132	-0.0798243	-0.20252	1.79417	-0.0791268	-0.614082	3.57652	-0.0730563	-0.616192	2.04573	-0.867647	-0.981446	1.58654	-0.962154	-0.304505	-0.229925	-0.00545268
YBR011C	IPP1|PPA1	inorganic diphosphatase activity	FALSE	0.250493	-0.29843	0.0831789	0.268186	0.0430525	0.0018922	0.163975	-0.171356	-0.0191424	0.0931448	-0.211531	0.156565	0.168969	-0.180417	0.0395763	0.362615	0.568305	0.260809
YBR012C	YBR012C	unknown	FALSE	0	0	0	0	0	0	0	0	0	0	0	0	0	0	0	0.114578	0.329117	0.447055
YBR013C	YBR013C	molecular function unknown	FALSE	0.215028	0.544697	-0.160177	-0.934813	-0.414732	0.496664	-0.0607071	2.99959	-0.621303	0.761669	1.12172	-1.62298	-0.0915322	1.10822	-0.412894	0.181863	0.747849	0.380935
YBR014C	YBR014C	molecular function unknown	FALSE	-0.152922	-0.207333	-0.0248247	-0.68086	-0.588957	0.604937	-0.483566	1.8282	-0.56477	0.249678	-0.0786979	-0.814458	-1.41728	-0.142364	-0.177333	0.225684	-0.569531	-0.383444
YBR015C	MNN2|CRV4|LDB8|TTP1	alpha-1,2-mannosyltransferase activity	FALSE	-0.0438956	0.164798	-0.0562486	0.14726	0.355642	-0.0437551	0.229506	0.221591	-0.112829	-0.95564	-0.220809	-0.217577	-0.281656	-0.184941	-1.05346	0.549852	-0.124245	-0.0392535
YBR016W	YBR016W	molecular function unknown	FALSE	-0.257782	-0.233448	-0.0265458	0.186968	0.431534	0.608406	-0.164618	-0.502508	-0.252409	-0.543538	-0.203649	0.188481	0.381418	-0.0705927	0.229901	0.327663	0.0535771	-0.0689939
YBR017C	KAP104	nuclear localization sequence binding	FALSE	-0.0784655	1.78726	0.00279294	0.324671	2.13744	0.234059	0.549031	2.33807	-0.0886214	-0.178958	1.33786	-0.487452	-0.155739	1.12474	-1.00326	0.698549	-0.127117	0.00790693
YBR018C	GAL7	UTP-hexose-1-phosphate uridylyltransferase activity	FALSE	0.112491	0.245033	0.0570322	-0.489765	-0.511649	0.173077	-0.653881	-0.329851	-0.329706	-0.0456717	-0.34355	-0.163006	-0.26691	0.0270729	0.3148	0.455765	0.650701	1.04942
YBR019C	GAL10	UDP-glucose 4-epimerase activity	FALSE	0.0128632	0.147992	0.144153	-0.701471	-0.563185	0.194053	-0.571778	-0.182914	-0.178688	-0.357491	-0.589065	-0.743322	-0.0637235	-0.602322	-0.167134	0.153678	0.447623	0.239492
YBR020W	GAL1	galactokinase activity	FALSE	0.192758	-0.563626	0.235103	-0.294908	-0.856127	0.272783	0.633909	-1.90384	-0.208463	0.592341	-0.0126066	0.629583	1.04463	-0.257578	0.736265	0.781165	1.03569	0.23975
YBR021W	FUR4	uracil permease activity	FALSE	0.0851161	1.0368	-0.0233789	-0.431346	0.279167	-0.336309	0.42032	1.06582	-0.288198	-0.177521	0.50936	-0.792831	-0.363893	0.229341	-1.40929	0.0764627	0.065634	-0.154464
YBR022W	POA1	phosphoric monoester hydrolase activity	FALSE	0.357511	1.27514	-0.0532802	-0.90779	-0.953132	0.172894	-0.220936	2.07518	-0.598441	1.02661	1.2598	-1.51813	0.0129613	1.33254	-0.649356	-0.38752	-0.982	-0.563085
YBR023C	CHS3|CAL1|CSD2|DIT101|KTI2	chitin synthase activity	FALSE	-0.195882	0.125177	0.0503391	-0.149742	0.086514	0.0351863	0.263691	-0.16913	-0.00226381	0.103491	0.101282	-0.00878076	0.152432	0.100927	-0.866408	-0.454649	-0.251006	-0.300532
YBR024W	SCO2	thioredoxin peroxidase activity	FALSE	0.340887	1.30244	0.471647	-0.555529	0.4052	0.333668	-0.963506	1.8187	-0.149354	0.463537	0.98497	0.36525	-0.397536	1.00717	0.58412	-0.320754	-0.0392686	0.303313
YBR025C	YBR025C	molecular function unknown	FALSE	0.0161186	0.61373	-0.111782	0.172622	0.537271	-0.0356287	0.0281132	1.13764	0.00358768	-0.231683	0.198929	-0.160362	-0.143156	0.134151	-0.905418	-0.293971	-0.5553	0.0177625
YBR026C	ETR1|MRF1|MRF1'	enoyl-[acyl-carrier protein] reductase activity	TRUE	0.048945	-0.359042	0.41074	-0.326383	-0.986285	0.596224	-0.197044	0.240884	-0.791786	0.352351	-0.238069	0.654132	0.439375	0.147417	0.404838	-1.21779	-0.0911177	-0.856296
YBR027C	YBR027C	unknown	FALSE	0	0	0	0	0	0	0	0	0	0	0	0	0	0	0	-0.435899	-0.0165631	0.0318619
YBR028C	YBR028C	protein kinase activity	FALSE	0.0890251	0.427616	0.0187634	0.170772	0.615243	-0.415499	-0.338396	0.985411	-0.240109	-1.50163	-0.820084	-1.27468	-1.14141	-0.65744	-2.31681	-0.290227	-0.0640079	-0.312337
YBR029C	CDS1|CDG1	phosphatidate cytidylyltransferase activity	FALSE	-0.122913	0.311428	-0.079644	-0.374365	-0.118636	-0.204947	0.0879719	0.0832698	-0.284867	-0.184602	0.056052	-0.420019	-0.268787	-0.267581	-1.18414	-0.542122	-0.639847	-0.675232
YBR030W	YBR030W	molecular function unknown	FALSE	-0.00248291	-0.118184	0.0621904	0.697495	1.06697	-0.308928	-0.0641706	-0.374626	0.075407	-0.694717	-0.673759	-0.0915353	-0.237352	-0.24658	0.0231458	-0.00192517	0.259409	0.045398
YBR031W	RPL4A	structural constituent of ribosome	FALSE	-0.0381577	-0.0282421	0.0477791	-0.0263871	0.0190356	-0.0167308	-0.00457082	-0.130247	0.0267512	-0.0218151	-0.0165411	0.0913406	0.0348738	-0.0341261	0.0668133	0.12574	0.350697	-0.0759746
YBR032W	YBR032W	unknown	FALSE	0	0	0	0	0	0	0	0	0	0	0	0	0	0	0	-0.454874	0.748532	-0.291364
YBR033W	EDS1	molecular function unknown	TRUE	-0.2797	-0.122029	0.225105	-0.442277	0.335092	-0.429803	-1.17891	-0.925908	-0.418819	-0.502822	-0.827334	0.043756	-0.948492	-0.252747	-0.237359	-0.27774	-0.354681	-0.226057
YBR034C	HMT1|HCP1|ODP1|RMT1	protein-arginine N-methyltransferase activity	FALSE	-0.0614463	-0.00804659	-0.0884157	0.469512	1.10061	-0.525	0.0310471	0.776411	0.0428539	-0.439961	0.143973	-0.5563	-0.279755	-0.0694842	-1.05148	-0.329619	-0.101459	-0.33101
YBR035C	PDX3	pyridoxamine-phosphate oxidase activity	FALSE	0.368363	3.04258	0.207761	-0.286019	2.22483	0.442578	-0.168976	3.57607	-0.420402	0.414205	3.02088	0.212859	0.647425	3.00214	-0.0385531	0.0425067	0.0123848	-0.175884
YBR036C	CSG2|CLS2	enzyme regulator activity	FALSE	-0.0331219	0.452329	-0.00477383	-0.86617	-0.471428	0.019596	0.129582	0.6717	-0.234059	0.224569	0.597727	-0.230185	0.0412605	0.494549	-0.0255357	-0.12805	0.208264	-0.22923
YBR037C	SCO1|PET161	thioredoxin peroxidase activity*	FALSE	0.251788	0.116942	-0.178044	-0.395402	-0.437675	0.44337	0.108039	-0.0933508	-0.0594016	0.528912	0.0464551	0.208309	0.397418	-0.0362639	0.158921	0.116473	0.392056	0.466062
YBR038W	CHS2	chitin synthase activity	FALSE	0.0955661	-0.0440115	-0.308145	-0.4073	-0.234973	0.134904	0.707007	-0.327028	-0.147754	-0.509091	-0.392124	-0.0388025	-0.173169	-0.613288	-1.00788	0.389817	-0.0818104	-0.173977
YBR039W	ATP3	hydrogen-transporting ATP synthase activity, rotational mechanism	FALSE	-0.290047	-0.781753	-0.218193	-0.777922	-1.16347	0.208905	-0.175516	-0.448914	-0.805037	-1.04968	-1.31615	-0.303192	-1.07623	-1.22466	-0.759633	-1.03868	-1.22795	-0.480931
YBR040W	FIG1	molecular function unknown	FALSE	-0.0012273	0.0314092	0.304415	-0.269135	-0.340284	0.0771027	-0.359151	-0.376307	0.0461571	0.391912	-0.345382	-0.295222	0.222946	-0.215352	0.247658	-0.350466	0.691326	0.0371959
YBR041W	FAT1	long-chain-fatty-acid-CoA ligase activity*	FALSE	0.103801	0.364664	0.421536	-0.510834	-0.570105	0.207419	0.0425483	-0.711096	-0.0519675	0.16304	-0.0827448	0.0667619	0.208637	-0.0963189	-0.0334652	0.203794	0.210137	0.105302
YBR042C	YBR042C	acyltransferase activity	FALSE	0.183892	3.04358	0.170048	0.349054	2.72119	0.25097	0.140151	3.83637	0.0793135	0.764719	3.25826	-0.129031	0.431101	2.91182	0.0495376	0.399528	0.0390668	-0.00963909
YBR043C	QDR3|AQR2	multidrug efflux pump activity	FALSE	0.388507	0.45813	0.114561	-0.0684451	0.472307	-0.174924	0.108348	-0.00533868	-0.323703	0.388434	0.320357	0.339564	0.595065	0.380006	-0.102946	0.0254373	0.750228	-0.103732
YBR044C	TCM62	unfolded protein binding	FALSE	0.0186423	-1.0261	-0.110039	0.499571	-0.590834	0.0915603	0.188234	-1.6404	-0.538882	-0.389777	-1.48453	-0.150846	0.432995	-1.48752	-0.428309	0.0795136	-0.057142	-0.0956342
YBR045C	GIP1	protein phosphatase 1 binding	TRUE	-0.0285942	0.577459	0.078894	-0.166994	0.610023	0.66048	-0.29948	1.17072	-0.427187	0.274439	0.0238429	-0.190008	-0.0526277	-0.448061	-1.20408	-0.00859217	-0.213009	0.0620571
YBR046C	ZTA1	molecular function unknown	FALSE	0.360554	-1.03488	0.58103	-1.1637	-2.29656	0.547763	-0.20895	-2.0878	-0.70638	0.225085	-1.24333	1.26601	0.846003	-0.6353	0.81459	0.678055	0.574398	0.219081
YBR047W	FMP23	molecular function unknown	FALSE	0.265328	0.0917239	0.481392	-1.51915	-0.864718	0.588161	-0.99674	1.16372	-1.16225	-1.09919	-1.0959	-1.77798	-1.44528	-1.12791	-2.18055	0.911693	-0.074661	-0.268186
YBR048W	RPS11B	structural constituent of ribosome	FALSE	0.100242	-0.0883857	0.02641	0.0607049	-0.00292599	-0.0230088	0.00827166	-0.176179	-0.059171	-0.322098	-0.117606	-0.235275	0.080273	-0.123993	-0.389327	0.325817	-0.0267518	0.144936
YBR049C	REB1|GRF2	RNA polymerase II transcription factor activity*	TRUE	0.0489169	0.649082	0.24043	0.0111396	0.463022	0.352412	-0.261761	0.151192	-0.547508	-1.12461	-0.296113	0.00337614	-0.550872	-0.538712	-1.38424	0.449461	-0.494114	0.0340733
YBR050C	REG2	protein phosphatase type 1 regulator activity	TRUE	-0.0965699	-0.811259	0.147675	-0.569999	-1.07546	0.211108	-1.1895	-2.63141	-0.49814	-0.881054	-1.8349	0.00924703	0.142009	-1.02319	0.789723	0.191178	0.275667	0.484592
YBR051W	YBR051W	unknown	FALSE	0	0	0	0	0	0	0	0	0	0	0	0	0	0	0	0.0374227	0.661561	0.997082
YBR052C	YBR052C	molecular function unknown	FALSE	0.103508	0.738555	0.311653	-0.772255	-0.151243	0.754055	-0.25379	0.606307	-0.600537	0.176805	0.784537	0.0439258	0.405843	0.830882	0.404984	0.37425	0.0087059	-0.247222
YBR053C	YBR053C	molecular function unknown	FALSE	-0.105923	0.120012	0.242404	-0.808498	-1.02846	1.07141	0.19499	0.814002	-0.367526	1.15026	1.12263	1.17455	1.39578	1.10098	0.998455	-0.528502	0.182934	-0.489714
YBR054W	YRO2	molecular function unknown	FALSE	0.132177	1.26285	0.146574	-1.38076	-0.716001	2.50831	1.63291	2.60547	0.115769	1.06621	0.957598	0.782064	1.03191	1.73226	0.884807	-3.56205	-2.07998	-0.614657
YBR055C	PRP6|RNA6|TSM7269	RNA splicing factor activity, transesterification mechanism	FALSE	-0.0241835	1.05113	0.104122	0.540076	2.27432	-0.0238038	0.0540766	1.94792	-0.0125564	-0.351557	0.585811	0.145075	-0.431638	0.549191	-0.742088	-0.370416	-0.414547	-0.231745
YBR056W	YBR056W	molecular function unknown	FALSE	0.114045	3.02225	0.327238	-1.16894	1.00945	1.09216	-0.375696	3.72627	-0.758737	0.880526	2.91388	0.765851	0.491037	3.09051	0.857948	-0.465224	-0.548986	-0.268733
YBR056W-A	YBR056W-A	molecular function unknown	FALSE	-0.327854	0.0846552	-0.554131	-1.24288	-2.00549	0.952077	0.547151	2.05743	0.0724624	1.03252	1.24594	-0.326402	0.569761	1.37315	0.807662	0	0	0
YBR057C	MUM2|SPOT8	molecular function unknown	FALSE	0.416828	-0.643105	0.118268	0.36144	-0.0318052	-0.269274	-0.913712	-0.96372	-0.156928	-0.737641	-0.950285	-0.224109	-0.84594	-0.882556	-1.23143	-0.650056	-0.513216	-0.0932221
YBR058C	UBP14|GID6	ubiquitin-specific protease activity	FALSE	-0.0617556	-0.0990507	0.158177	0.487838	0.642865	0.173771	0.25702	-0.14079	-0.0770605	-0.447767	-0.410375	0.0401543	0.143894	-0.663917	-0.424012	-0.442776	-0.163358	-0.115818
YBR058C-A	TSC3	enzyme activator activity	FALSE	0.160014	0.939871	0.074239	-0.445173	-0.209483	0.202577	-0.163137	2.72897	-0.352329	0.281025	1.33564	-0.844981	-1.06806	1.20003	-0.532982	0	0	0
YBR059C	AKL1	protein kinase activity	FALSE	0.152031	-0.12285	0.363502	0.802982	0.772744	0.760341	0.845413	-0.422474	-0.163395	0.682179	0.404693	0.75218	1.18869	0.324817	0.929387	-0.300939	0.419228	-0.521093
YBR060C	ORC2|RRR1|SIR5	DNA replication origin binding	FALSE	0.390119	0.510562	-0.118381	0.742409	0.838616	-0.204926	0.184704	0.86145	-0.0313154	-0.514539	0.136104	0.0475604	-0.407849	-0.0769896	-0.387759	-0.00470005	-0.148968	-0.170707
YBR061C	TRM7	tRNA methyltransferase activity	FALSE	-0.0218999	-0.821766	-0.040697	0.381272	-0.348521	0.0218237	0.25338	-0.365849	-0.0984015	-1.07044	-0.776432	-0.886372	-0.332773	-0.90069	-1.34729	-0.271817	-0.458358	-0.287625
YBR062C	YBR062C	molecular function unknown	FALSE	-0.0418457	0.378414	0.030579	-0.161793	-0.464522	1.01827	-0.370459	1.40678	-0.413266	0.496251	0.183305	-0.556159	-0.106527	0.347229	-0.0223333	-0.717162	-1.37937	-0.790163
YBR063C	YBR063C	molecular function unknown	FALSE	-0.0931564	0.92179	0.0654037	0.44505	1.85289	0.120441	0.362868	2.08506	-0.146722	-0.522143	-0.0230893	-0.719938	-0.509296	0.103135	-1.21554	-0.296365	-0.702962	-0.0731716
YBR064W	YBR064W	unknown	FALSE	0	0	0	0	0	0	0	0	0	0	0	0	0	0	0	-0.0866707	0.278437	0.546206
YBR065C	ECM2|SLT11	molecular function unknown	FALSE	-0.0977912	0.236891	-0.113667	0.573269	1.11567	0.191533	0.666472	1.18434	-0.202826	-0.383034	-0.24075	-1.18941	-0.302938	0.20482	-1.28936	-0.0229308	-0.02321	0.0888612
YBR066C	NRG2	transcriptional repressor activity	TRUE	0.429432	-0.371023	0.510049	1.05744	0.254282	1.36054	0.605383	-0.105342	-0.20272	2.51547	1.1901	0.402445	2.16637	1.10045	1.2449	0.302899	0.485608	0.0387115
YBR067C	TIP1	structural constituent of cell wall*	FALSE	0.414459	0.0753273	0.300898	0.561629	0.156266	0.13578	0.356358	-0.17787	0.382632	0.480266	0.103849	0.635308	0.594935	0.111778	0.548339	0.120266	0.550835	0.396672
YBR068C	BAP2	amino acid transporter activity	FALSE	-0.151518	0.0798848	-0.106391	-0.725344	-0.359785	0.100558	0.338111	0.486119	-0.17844	0.571816	0.716963	-0.308788	0.4093	0.831042	-0.630695	0.494786	-0.0747987	-0.209454
YBR069C	TAT1|VAP1	amino acid transporter activity	FALSE	-0.132392	0.355954	-0.36168	0.339956	0.853192	-0.488467	0.0343843	-0.222172	0.102897	-0.664138	-0.22609	-1.06903	-0.0879464	-0.543376	-1.64802	0.421286	0.605118	0.204378
YBR070C	YBR070C	transferase activity, transferring glycosyl groups*	FALSE	-0.25233	0.629047	-0.115659	-1.20268	-0.226025	0.352554	-0.00114272	2.06638	-0.260877	-0.229156	0.145781	-0.454365	-1.18465	-0.173388	-0.945479	-0.0999241	-0.570794	-0.0502361
YBR071W	YBR071W	molecular function unknown	FALSE	-0.208254	0.556455	0.108884	-0.411659	-0.668691	1.36106	0.459319	0.6258	0.0804208	1.13535	1.60232	0.131412	1.02686	1.13917	0.476809	-0.574333	0.238198	0.33743
YBR072C-A	YBR072C-A	molecular function unknown	FALSE	-0.326107	-0.267622	0.123886	-0.368651	-0.249437	0.232971	-0.448487	-0.486917	0.474316	-0.376672	-0.491197	0.855577	-0.457449	-0.153359	0.324731	0	0	0
YBR072W	HSP26	unfolded protein binding	FALSE	0.635466	1.06216	1.06268	-0.162363	-0.149457	1.96797	1.06775	1.35423	-0.533422	4.17469	1.69768	1.84123	2.86711	2.62637	3.0878	-0.705067	1.28299	0.620455
YBR073W	RDH54|TID1	DNA-dependent ATPase activity*	FALSE	-0.600617	2.27259	0.126538	0.266931	3.0111	0.372773	0.119838	3.54607	0.140064	-0.602608	1.05146	-0.0352779	-0.974515	0.846242	-0.806181	-0.268436	-0.816925	-0.328412
YBR074W	YBR074W	metalloendopeptidase activity	FALSE	0.139427	2.63515	0.106326	-0.0392312	2.33557	0.0507251	0.243555	3.52002	-0.293661	-0.400188	1.58141	-0.798864	-0.770732	1.47672	-1.4908	0.613016	-0.000580883	0.163381
YBR075W	YBR075W	unknown	FALSE	0	0	0	0	0	0	0	0	0	0	0	0	0	0	0	0.2871	-0.287426	-0.145266
YBR076W	ECM8	molecular function unknown	FALSE	-0.129929	-0.186685	-0.125365	-0.6515	-0.749746	-0.052066	-0.147058	-0.410208	-0.00771943	-0.655687	-0.912025	0.573546	0.179358	-0.662779	0.179256	-0.514453	0.504854	-0.177213
YBR077C	YBR077C	phosphatidylinositol-3,4-bisphosphate binding	FALSE	0.104799	1.13533	0.0832784	-0.980683	-0.198019	0.462237	-0.066366	1.48608	-0.430557	0.17144	0.797107	-0.375495	-0.117203	0.821728	-0.514832	0.305422	-0.392556	-0.0263638
YBR078W	ECM33	molecular function unknown	FALSE	-0.0410112	-0.00827837	-0.00300417	-0.136753	-0.154898	-0.0291728	0.0571418	-0.0374044	-0.0167172	-0.237905	-0.267954	0.0630312	-0.304059	-0.246348	-0.289081	0.00760911	-0.0147453	0.138993
YBR079C	RPG1|TIF32	translation initiation factor activity	FALSE	-0.263394	0.0576802	0.00158556	0.742389	1.07842	-0.117332	0.142134	0.0327416	-0.00796723	-1.06636	-0.171051	-0.130299	-0.494684	-0.485439	-0.959128	0.268401	-0.0700813	-0.272884
YBR080C	SEC18|ANU4	ATPase activity	FALSE	-0.120427	-0.260252	-0.0164132	0.494415	0.306894	0.0779784	0.231215	-0.171396	-0.108105	0.0823405	0.283065	0.358583	0.400836	0.40647	-0.114785	0.612204	0.437488	0.163642
YBR081C	SPT7|GIT2	structural molecule activity	FALSE	-0.168459	0.363038	-0.134053	0.239192	0.931907	-0.00208689	0.184659	1.70301	-0.244438	-0.553184	0.114698	-0.253249	-0.951046	-0.115267	-0.327486	0.466298	-0.226557	0.503197
YBR082C	UBC4	ubiquitin conjugating enzyme activity	FALSE	0.107868	-0.255243	0.0964744	0.155431	0.204564	0.510663	-0.30058	0.441385	-0.136881	0.185918	-0.299469	0.0593449	-0.110783	-0.306915	-0.115711	0.406343	-0.405125	-0.0449014
YBR083W	TEC1|ROC1	specific RNA polymerase II transcription factor activity	TRUE	-0.425262	-1.22188	0.125144	0.386443	0.0481014	0.386208	0.0851859	-1.3637	-1.06062	-1.23768	-1.831	-0.0565638	-0.554269	-1.78753	-0.889183	0.114808	-0.267846	0.0566079
YBR084C-A	RPL19A	structural constituent of ribosome	FALSE	-0.00310446	-0.256924	0.107641	0.0489037	-0.104725	-0.0241248	-0.0719285	0.224055	-0.02225	-0.345002	-0.179561	-0.543507	-0.31112	-0.260925	-0.673994	0	0	0
YBR084W	MIS1	formate-tetrahydrofolate ligase activity*	FALSE	0.0954298	2.407	0.052076	0.659864	3.49512	-0.124447	0.182803	2.52167	-0.478516	-1.22395	1.11779	-1.44338	-0.22623	1.09513	-1.66731	1.04726	0.00244977	0.0447396
YBR085C-A	YBR085C-A	molecular function unknown	FALSE	0.0439466	0.545449	0.124041	-1.06268	-1.34148	1.30506	-0.40295	1.99462	-1.12841	1.12586	0.924652	-0.317614	0.331836	1.04434	-0.000349981	0	0	0
YBR085W	AAC3|ANC3	ATP:ADP antiporter activity	FALSE	2.01077	0.593173	0.969834	1.81091	-0.0590289	-0.75902	0.0802057	-0.136756	0.835999	2.76326	1.624	-0.0420742	1.75423	0.713497	0.122549	2.94649	2.55385	1.3725
YBR086C	IST2	molecular function unknown	FALSE	-0.0217788	0.633918	0.0670634	-0.18059	0.43139	0.106355	0.408164	0.484925	-0.206412	-0.147015	0.2265	-0.1233	-0.42546	0.054088	-0.644069	-0.251206	-0.0824419	-0.500755
YBR087W	RFC5	DNA clamp loader activity	FALSE	0.248067	2.50036	-0.1032	-0.604233	0.603571	-0.179739	-0.235835	3.16842	-0.207863	-0.363064	1.14451	-1.33054	-0.69186	1.01622	-1.19446	-0.195874	-0.426605	-0.328163
YBR088C	POL30|PCNA	DNA polymerase processivity factor activity	FALSE	-0.197984	-0.162587	0.112126	-0.190981	-0.2307	-0.0136308	-0.335846	0.183617	0.0949374	-0.982612	-1.32725	0.13336	-1.20336	-1.68552	-0.970892	-0.497941	-0.0925595	-0.109753
YBR089C-A	NHP6B|YBR090C-A	chromatin binding	FALSE	0.208977	-0.109141	-0.127238	-0.472176	-1.09955	0.293148	-0.391283	-0.14369	-0.514884	-0.583685	-0.886859	-0.288738	-0.3725	-0.96093	-1.06311	0	0	0
YBR089W	YBR089W	unknown	FALSE	0	0	0	0	0	0	0	0	0	0	0	0	0	0	0	-0.495585	-0.19263	0.480865
YBR090C	YBR090C	molecular function unknown	FALSE	0.048133	0.130909	-0.0494079	-0.578174	-0.286476	-0.179091	-0.596888	-0.493538	-0.0999659	-0.874466	-0.595831	-0.198155	-0.525544	-0.791577	-0.610623	-0.367291	-0.474797	0.053162
YBR090C-A	YBR090C-A	unknown	FALSE	0	0	0	0	0	0	0	0	0	0	0	0	0	0	0	-0.915264	-0.546392	-0.19475
YBR091C	MRS5|TIM12	protein transporter activity	FALSE	0.294251	-0.0936593	-0.133875	-0.490677	-0.789481	0.616536	0.0776077	0.8531	-0.356521	0.122624	0.0345353	-1.08674	0.241136	-0.282975	-1.06098	-0.227697	-0.782673	-0.605576
YBR092C	PHO3	acid phosphatase activity	FALSE	0.20302	-0.362262	-0.099022	0.411257	0.28971	-0.0731111	0.298787	-0.542143	0.145472	-0.994775	-0.509337	-0.0258027	0.178982	-0.718496	-1.01028	-0.790704	-0.401095	-0.284007
YBR093C	PHO5	acid phosphatase activity	FALSE	0.390369	0.56559	0.337536	-0.000708729	0.0891923	0.536318	0.401562	-0.0632958	-0.353084	1.70782	1.30331	-0.409865	1.20904	0.832457	0.276383	0.0815469	0.563353	0.227026
YBR094W	YBR094W	molecular function unknown	FALSE	-0.0270881	0.128975	0.11392	0.0259817	-0.307405	0.103117	-0.13329	0.255933	-0.100395	0.0111651	-0.0182781	-0.590425	-0.631568	0.00934362	-0.634859	-0.116586	-0.165402	-0.128773
YBR095C	RXT2	molecular function unknown	FALSE	0.151325	-0.116631	0.185106	0.240119	0.0370759	0.146655	-0.441669	0.431162	-0.186498	-0.395763	-0.113585	-0.283623	-0.820678	0.023561	-0.512502	-0.363026	-0.0728493	-0.211649
YBR096W	YBR096W	molecular function unknown	FALSE	0.0695068	1.4455	0.08096	-1.0024	-0.989138	0.681766	0.0623614	2.83755	-0.584137	0.154114	1.57439	-0.436064	-0.123919	1.48617	-0.135045	-0.284968	-0.890336	-0.410947
YBR097W	VPS15|GRD8|VAC4|VPL19	protein serine/threonine kinase activity	FALSE	0.0267329	0.626411	0.116339	-0.0939176	0.660316	0.410729	0.609572	1.72896	-0.387294	0.781677	1.0082	-0.816895	0.635475	0.867143	-0.807062	-0.25179	-0.18223	0.00171222
YBR098W	MMS4|SLX2|YBR100W	transcription coactivator activity*	FALSE	-0.347473	-0.0189511	0.263693	-0.228485	0.0220259	0.551586	0.0879084	0.562977	-0.434151	-0.588304	-0.108524	-0.265206	-0.446947	-0.692031	-0.637908	-0.0728944	0.0211094	0.215917
YBR099C	YBR099C	unknown	FALSE	0	0	0	0	0	0	0	0	0	0	0	0	0	0	0	0.247661	0.363123	0.0792027
YBR100W	YBR100W	unknown	FALSE	0	0	0	0	0	0	0	0	0	0	0	0	0	0	0	-0.14562	-0.25065	-0.0519835
YBR101C	FES1	adenyl-nucleotide exchange factor activity	FALSE	0.0245199	-0.707349	-0.012321	-0.253518	-0.684323	-0.227275	-0.899314	-0.546802	-0.302856	-0.286724	-0.108058	-0.522077	-0.708536	-0.131499	-1.04849	-0.0340094	-0.44218	-0.364872
YBR102C	EXO84|USA3	protein binding	FALSE	-0.51561	0.910975	0.246366	0.772565	2.37146	0.149803	0.399149	2.10071	-0.152982	-0.617486	0.63628	-0.162228	0.357353	0.912111	-0.749305	-0.181584	-0.447059	-0.329941
YBR103W	SIF2|EMB1	transcription corepressor activity*	FALSE	0.0628126	0.520743	0.166086	-0.0118464	0.452553	0.383613	0.119653	1.21685	-0.231676	-0.436098	0.344642	-0.558847	0.0208258	0.215599	-0.659835	-0.235318	-0.0274599	-0.202504
YBR104W	YMC2	transporter activity	FALSE	0.296643	2.84623	-0.0533648	0.438325	1.99568	-0.590952	-0.132437	3.40125	-0.0017683	-0.382391	1.65076	-1.5182	-0.0877246	1.63595	-1.72684	0.610658	-0.18238	-0.499321
YBR105C	VID24|GID4	molecular function unknown	FALSE	0.000420133	-0.0783328	0.126081	0.435172	0.335756	-0.526977	-0.727219	-0.612319	-0.471141	-0.150752	-0.111663	0.114333	0.177733	0.0278747	-0.43775	-0.347156	-0.653365	-0.321224
YBR106W	PHO88	phosphate transporter activity	FALSE	0.135552	0.70734	0.0558702	0.0879351	0.350442	0.205234	0.0947175	0.994852	-0.100438	0.295008	0.828053	-0.498806	0.379952	0.787953	0.214169	0.384283	0.112525	0.173455
YBR107C	IML3|MCM19	molecular function unknown	FALSE	0.0611554	-0.0148077	0.203059	-0.323175	-0.644761	-0.0701788	0.47389	0.196416	-0.0221273	-0.857614	0.589337	0.398195	0.6722	0.807554	1.01726	-0.294368	0.359336	0.0534554
YBR108W	YBR108W	molecular function unknown	FALSE	0.045305	-0.108842	0.186539	0.0812457	-0.0319198	0.64355	-0.265784	-1.43105	-0.0368867	0.0711182	-0.482428	0.761982	0.573564	-0.281942	1.00274	0.17791	0.29341	0.844196
YBR109C	CMD1	protein binding*	FALSE	-0.00116864	0.0365358	-0.0244587	-0.301128	-0.768431	0.235586	-0.254505	0.859094	-0.0453985	-0.0796561	0.126599	0.139588	-0.359455	0.129564	-0.0227883	0.134526	-0.943841	-0.277676
YBR110W	ALG1	beta-1,4-mannosyltransferase activity	FALSE	0.0268022	-0.272144	-0.00330773	-0.347645	-0.531293	0.239314	0.219529	-0.321721	-0.259877	0.0162168	-0.173379	-0.144174	0.257192	-0.406127	-0.718995	0.753546	-0.0611532	-0.0894342
YBR111C	YSA1|RMA2	phosphoribosyl-ATP diphosphatase activity	FALSE	0.246327	1.95206	0.365239	-0.59668	-0.185873	0.568328	-0.256144	2.11123	-0.620178	0.31479	1.7461	-0.74271	-0.0347962	1.78991	-0.153962	0.790016	-0.735214	-0.239678
YBR111W-A	SUS1	molecular function unknown	FALSE	0.101966	-1.57406	0.329987	-0.550874	-1.15982	0.682425	-0.724035	-0.434744	-0.566189	0.102307	-0.25326	-0.15327	-0.311749	-0.559359	-0.849906	0	0	0
YBR112C	CYC8|CRT8|SSN6	transcription coactivator activity*	TRUE	-0.15205	-0.347119	0.129904	0.787991	0.787999	0.0662383	0.0190915	-1.20443	-0.24536	-0.648169	-0.856283	0.233746	0.224414	-0.748037	-0.203864	0.18171	0.407716	0.00705948
YBR113W	YBR113W	unknown	FALSE	0	0	0	0	0	0	0	0	0	0	0	0	0	0	0	0.589246	0.331129	0.551021
YBR114W	RAD16|PSO5	DNA-dependent ATPase activity	FALSE	0.0138576	-0.583959	0.365546	0.82139	0.553115	0.326558	-0.123954	-1.03093	-0.709386	-0.73836	-0.195994	-0.0993326	0.730932	0.057673	-0.575937	0.669087	0.0708093	0.201851
YBR115C	LYS2	L-aminoadipate-semialdehyde dehydrogenase activity	FALSE	0.125786	0.0248727	0.00332936	0.407553	0.607179	-0.418125	0.100747	-0.357433	-0.28853	-0.134887	-0.0375151	0.516821	0.271709	-0.0283405	0.167239	-0.256794	1.84631	-0.378422
YBR116C	YBR116C	unknown	FALSE	0	0	0	0	0	0	0	0	0	0	0	0	0	0	0	-0.597718	0.422321	-0.015229
YBR117C	TKL2	transketolase activity	FALSE	-0.140426	-0.722134	0.102767	-0.472365	-0.881455	0.381466	0.795049	-0.750725	-0.0995398	1.21388	0.581599	0.219182	1.12278	0.819358	1.27117	-0.868039	0.136356	0.105301
YBR118W	TEF2|EF-1 alpha	translation elongation factor activity	FALSE	0.0249686	0.0272204	0.017646	0.0738438	0.137672	-0.0717338	-0.019972	-0.0249198	0.0562761	-0.0573202	0.0496247	0.00494948	0.108649	0.0883543	0.0687856	0	0	0
YBR119W	MUD1	RNA binding	FALSE	-0.0186305	0.54586	0.244881	-0.387076	0.636374	0.538051	-0.730752	0.94872	-0.490926	-0.626118	-0.491302	-0.376297	-1.20023	-0.321263	-0.182791	-0.380265	-0.337112	-0.155355
YBR120C	CBP6	molecular function unknown	FALSE	0.102619	-1.19201	0.0412579	-0.811889	-1.43526	0.293482	-0.665323	-0.62105	-0.700764	-0.0886627	-1.44252	-0.522812	-0.492017	-1.31444	-0.659919	-1.06209	-1.00864	-0.772961
YBR121C	GRS1	glycine-tRNA ligase activity	FALSE	0.0810663	0.702983	0.0603053	0.160984	0.690404	-0.0564203	0.0569116	0.691644	-0.153049	-0.291778	0.224755	-0.543552	-0.286062	0.146438	-0.871878	-0.169747	-0.296673	-0.143009
YBR122C	MRPL36|YmL36	structural constituent of ribosome	FALSE	0.115404	1.82888	0.0283396	-0.753299	0.589159	0.424742	-0.285338	2.97351	-0.309171	-0.397398	0.458566	-1.03486	-1.08409	0.714987	-0.865326	-0.87492	-0.744085	-0.494687
YBR123C	TFC1	RNA polymerase III transcription factor activity	FALSE	0.0952635	0.00830445	0.0162736	0.415753	0.82421	-0.115995	-0.341369	0.465131	-0.594075	-0.771632	0.224812	-0.456343	-0.436597	0.172218	-1.38197	-0.271321	-0.14701	-0.21582
YBR124W	YBR124W	unknown	FALSE	0	0	0	0	0	0	0	0	0	0	0	0	0	0	0	0.245609	0.0678491	0.594225
YBR125C	PTC4|GCT1	protein phosphatase type 2C activity	TRUE	-0.0301961	0.831367	0.0256888	0.343736	0.851296	0.336167	0.143737	0.912903	-0.161921	0.837142	1.59076	-0.194649	0.899002	1.16382	0.0465425	0.0989231	-0.00163119	-0.359578
YBR126C	TPS1|BYP1|CIF1|FDP1|GGS1|GLC6|TSS1	alpha,alpha-trehalose-phosphate synthase (UDP-forming) activity	FALSE	-0.144051	0.162602	0.0323285	-0.799853	-0.8282	0.822018	-0.395269	-0.439981	-0.632681	0.306021	0.175173	1.02003	0.310977	0.296198	0.812565	-0.430706	0.542691	0.0613855
YBR127C	VMA2|ATPSV|VAT2	hydrogen-transporting ATPase activity, rotational mechanism	FALSE	0.118832	0.183414	0.0641234	0.0737885	0.256147	0.158736	-0.0403325	0.220388	-0.122918	-0.120692	-0.0401679	0.104884	0.091331	0.033551	-0.548405	0.0421383	0.310089	-0.0314733
YBR128C	ATG14|APG14|CVT12	molecular function unknown	FALSE	-0.319195	0.0981771	0.395241	-1.00965	-0.765598	0.818279	-0.416469	0.0483063	0.0565726	0.00625348	-0.575436	0.176925	-0.282687	-0.355187	0.905384	-0.0524438	-0.0340757	0.244992
YBR129C	OPY1	molecular function unknown	FALSE	0.275726	2.31192	0.0163948	-0.501719	0.445221	0.443975	-0.430391	3.03977	-0.194876	0.192021	1.41245	-0.529526	-0.435696	1.16281	-0.708737	-0.295884	-0.663391	-0.539832
YBR130C	SHE3	mRNA binding	FALSE	0.215397	-0.338843	0.0271619	0.269016	0.0365413	-0.285342	-0.350146	-0.296259	-0.205004	-0.921163	-0.885127	-0.0483488	-1.00992	-0.373106	-0.223265	-0.216472	-0.45301	-0.216663
YBR131W	CCZ1|CVT16	guanyl-nucleotide exchange factor activity	FALSE	0.107161	0.65471	-0.0204064	0.657325	1.19609	0.0184956	-0.120315	0.984698	0.0590248	0.10646	0.962291	0.130847	0.00339557	0.928806	-0.288984	0.145875	-0.159307	-0.159114
YBR132C	AGP2	amino acid transporter activity*	FALSE	-0.154397	0.834868	0.142942	-1.65412	-0.69461	0.311806	-0.69848	-1.15631	-0.70599	0.251319	0.23149	1.17919	-0.576035	0.172223	0.387741	0.172398	0.528841	0.381159
YBR133C	HSL7	protein-arginine N-methyltransferase activity	TRUE	-0.0830642	0.441546	-0.288489	-0.317989	0.450316	0.0400881	0.199146	0.407368	-0.323847	-0.432705	0.342281	-0.42789	-0.102173	-0.201898	-1.04172	0.157058	0.101879	0.0239545
YBR134W	YBR134W	unknown	FALSE	0	0	0	0	0	0	0	0	0	0	0	0	0	0	0	0.121586	0.360939	0.646492
YBR135W	CKS1	protein kinase activator activity	TRUE	0.296974	-0.165623	0.114618	0.729248	0.502842	0.378747	0.229732	-0.789502	-0.219538	-0.0814769	-0.163682	-0.227545	0.859152	-0.422048	-0.482203	0.134247	0.61437	0.0812915
YBR136W	MEC1|ESR1|SAD3	protein kinase activity	TRUE	-0.124581	0.829658	-0.0142929	0.480069	2.10796	0.158884	0.621504	1.22549	-0.365254	0.465438	0.77989	-0.271589	0.261254	0.652027	-0.820579	0.252034	-0.0721702	0.179805
YBR137W	YBR137W	molecular function unknown	FALSE	0.185044	1.84813	0.075728	-0.617229	1.06369	0.690042	-0.0503462	3.44478	-0.451676	0.781908	2.21381	-0.793914	-0.192709	2.26443	0.161783	0.10109	0.236446	-0.271802
YBR138C	YBR138C	molecular function unknown	FALSE	-0.0224997	0.605765	-0.463161	0.0867365	0.391447	0.38743	-0.0970063	2.74449	-0.52008	-0.336933	-0.141156	-0.736872	-1.23457	0.0190187	-2.34613	0.47891	-0.50043	-0.130503
YBR139W	YBR139W	carboxypeptidase C activity	FALSE	0.0805293	0.90477	0.139763	-1.65921	-1.89528	0.91623	-0.0705011	0.824873	-0.442503	0.478658	0.709443	0.848579	-0.104501	0.732773	0.648289	0.257987	0.270181	0.135915
YBR140C	IRA1|GLC1|PPD1	Ras GTPase activator activity	TRUE	-0.134771	0.943981	0.216752	-0.175518	1.09299	0.34668	0.468578	1.24265	-0.142468	0.320041	0.892738	0.122015	0.25504	0.704159	-0.57328	0.113886	-0.418901	-0.320282
YBR141C	YBR141C	molecular function unknown	FALSE	0.233962	-0.425651	0.0401582	1.26604	0.892388	-0.649391	0.143219	0.575083	0.101507	-1.47031	-0.265329	-0.948229	-0.395876	-0.281975	-1.47092	-0.154606	-0.221634	0.333729
YBR142W	MAK5	ATP-dependent RNA helicase activity	FALSE	-0.148238	1.99316	0.0635447	0.926501	2.58742	-0.404281	0.00205061	3.40028	0.204794	-1.18521	1.15916	-1.58962	-1.01625	1.35645	-1.7357	0.121398	-1.12665	-0.466108
YBR143C	SUP45|SAL4|SUP1|SUP47|eRF1	translation release factor activity, codon specific	FALSE	-0.0757198	1.34747	-0.114208	-0.00193762	0.698802	-0.165032	-0.105015	2.30342	-0.0812561	-0.443395	0.498017	-1.05319	-1.02738	0.276715	-1.37907	0.311849	-0.974958	-0.361646
YBR144C	YBR144C	unknown	FALSE	0	0	0	0	0	0	0	0	0	0	0	0	0	0	0	0.372853	0.202573	0.517622
YBR145W	ADH5	alcohol dehydrogenase activity	FALSE	0.58256	1.15857	0.128272	-0.960022	-0.294716	-0.799631	-0.557691	-0.327759	0.0299155	0.906508	1.19829	-0.761399	0.488366	0.956429	-0.901751	2.41038	1.76391	0.535801
YBR146W	MRPS9	structural constituent of ribosome	FALSE	0.13697	-0.637941	-0.00174619	-0.378216	-1.29233	0.284135	-0.251404	-0.444591	-0.565515	-0.500041	-0.762945	-0.951281	-0.596435	-0.714843	-1.04073	0.609252	-0.28135	-0.0467335
YBR147W	YBR147W	molecular function unknown	FALSE	0.317138	-0.111434	-0.11768	-1.03723	-1.87642	-0.650032	-0.99345	-1.23964	-1.07135	0.105545	-0.866256	0.938916	-0.505784	-0.593965	0.0252437	-0.11225	1.95827	-0.275369
YBR148W	YSW1	molecular function unknown	FALSE	-0.0245345	0.334071	0.227331	-0.297543	0.212742	0.076995	-1.0221	-0.314227	-0.134878	-0.484657	-0.889305	0.657305	-0.743187	-0.540582	0.285229	-0.0583027	0.677504	0.0499509
YBR149W	ARA1	aldo-keto reductase activity*	FALSE	-0.156722	0.316714	-0.0110321	-0.478238	-0.824573	1.29929	-0.0200034	0.497818	-0.730899	0.334553	0.350833	0.633142	0.615529	0.719029	0.990952	-0.426698	-0.358143	-0.739818
YBR150C	TBS1	molecular function unknown	TRUE	-0.0101795	1.17677	0.250132	1.01533	1.7656	0.701843	0.839748	2.49632	-0.188455	0.145334	1.16405	-0.0897887	0.126168	0.769842	-1.94207	-0.372752	-0.0866205	-0.39116
YBR151W	APD1	molecular function unknown	FALSE	0.0950857	0.409849	0.267786	0.101652	0.518949	0.616441	0.176821	1.26199	-0.401339	0.353337	0.583879	0.560231	0.486228	0.486787	-0.0130316	-0.685349	-0.443361	-0.256292
YBR152W	SPP381	protein binding*	FALSE	-0.0135427	0.196479	0.281779	0.95614	1.48996	0.0313314	-0.478269	-0.0991401	-0.41466	-0.987876	-0.361678	-0.741095	-0.448067	-0.261932	-1.08794	-0.275659	0.344644	0.276596
YBR153W	RIB7	diaminohydroxyphosphoribosylaminopyrimidine deaminase activity	FALSE	0.160771	-0.316703	-0.117712	0.310751	0.408302	-0.169768	0.0222152	0.309712	-0.376568	-0.203892	-0.282863	-1.0377	-0.300413	-0.0454352	-0.750435	-0.619914	-0.380376	-0.105696
YBR154C	RPB5	DNA-directed RNA polymerase activity	FALSE	-0.0285287	-0.266371	-0.0480873	0.447543	0.102066	-0.145197	-0.241537	1.97338	-0.0416739	-0.786305	-0.800214	-1.31619	-2.03906	-0.973692	-1.30659	-0.845414	-1.56937	-0.603729
YBR155W	CNS1	unfolded protein binding	FALSE	0.219346	-1.40991	0.352352	0.691805	-0.112165	-0.163025	-0.548849	-1.36109	-0.0997023	-1.00335	-1.33508	-0.716527	-0.965019	-1.36185	-1.37802	-0.668835	-0.732627	-0.706182
YBR156C	SLI15	protein kinase activator activity	FALSE	0	-0.488089	-0.037704	0.439863	-0.10073	0.307332	0.28415	-0.126048	0.818237	-0.347078	-0.888477	0.382055	-0.264801	-1.11387	0.446902	-0.538622	0.0190184	-0.158355
YBR157C	ICS2	molecular function unknown	FALSE	0.413349	0.213388	0.574651	0.415773	-0.225519	-0.0257577	-0.403595	-1.1771	-0.23868	0.606545	0.403707	-0.137675	0.489956	-0.156848	-0.254388	0.115484	0.425864	0.478384
YBR158W	AMN1|CST13|ICS4	protein binding	FALSE	-0.256159	-0.224908	0.239958	0.212064	0.0471784	0.144316	-0.0999835	-0.216638	0.608615	-0.838779	-0.533521	-0.16618	-0.649022	-0.631675	-1.12781	-0.654616	-0.466814	-0.162604
YBR159W	YBR159W	ketoreductase activity	FALSE	0.128139	1.36865	0.00514061	-0.391314	0.653572	0.139786	0.0659859	1.80464	-0.409037	0.201156	1.40882	-0.12575	0.430966	1.35211	-0.288065	-0.23376	0.0415974	-0.409011
YBR160W	CDC28|CDK1|HSL5|SRM5	cyclin-dependent protein kinase activity	TRUE	-0.200723	-1.17359	0.114192	0.0788056	-0.916602	0.370605	0.0371608	-1.54222	-0.0699125	-0.102005	-1.35852	0.101867	0.150826	-1.32437	-0.266773	-0.310431	0.127708	-0.173147
YBR161W	CSH1	mannosyltransferase activity*	FALSE	-0.00534414	-0.428361	-0.10236	-0.706544	-0.998597	0.405656	-0.365394	-0.388154	-0.200492	0.60527	0.183683	-0.503894	-0.354966	0.123603	-0.078783	-0.147202	-0.330327	0.0472176
YBR162C	TOS1	molecular function unknown	FALSE	-0.0765418	0.237528	0.03897	-0.183295	0.209851	-0.00820478	0.0794439	0.353458	0.0654912	-0.000902454	0.413806	0.0793173	-0.0961121	0.372063	0.0138739	-0.0351836	0.270937	-0.0774811
YBR162W-A	YSY6	molecular function unknown	FALSE	-0.239522	-0.27898	0.00861881	0.0608011	0.127943	0.500177	-0.616462	1.40819	-0.216359	-0.589622	-0.0914027	-0.626926	-0.726884	-0.0908424	-1.32271	-1.0456	-1.82532	-1.5316
YBR163W	DEM1	molecular function unknown	FALSE	0.0872925	0.979424	0.00851245	0.0467063	0.412976	0.0281431	-0.234831	1.45135	-0.0802328	-0.350589	0.189543	-0.816645	-0.628543	0.0776483	-1.25613	-0.181752	-0.595246	-0.0322501
YBR164C	ARL1|DLP2	GTPase activity	FALSE	0.111696	0.707399	0.160459	-0.277942	-1.44956	0.211874	-0.434347	1.91277	-0.216705	-0.0918533	0.219465	-1.63963	-0.561719	0.169794	-1.55315	-0.146104	-1.63566	-0.47162
YBR165W	UBS1	molecular function unknown	FALSE	0.357299	2.81924	0.0708247	-0.318399	2.60454	-0.259177	-0.0979064	4.01303	-0.440709	0.210731	2.7385	-0.745239	-0.440268	2.12062	-0.465773	-0.245496	0.0584658	-0.098783
YBR166C	TYR1	prephenate dehydrogenase activity	FALSE	0.0674264	1.08978	-0.0569291	-0.0110804	0.84562	0.00486074	-0.313363	1.89585	-0.194365	-0.231281	0.87403	-0.410129	-0.399958	0.634988	-0.909969	-0.0315289	-0.855975	-0.341644
YBR167C	POP7|RPP2	ribonuclease P activity*	FALSE	0.170318	-1.47291	0.0335892	-0.20701	-0.891544	0.195926	-0.63551	-0.299148	-0.60701	0.191085	-0.619013	-0.0763621	-0.743873	-0.699757	-0.925992	-0.830069	-1.56872	-1.552
YBR168W	PEX32	molecular function unknown	FALSE	0.226857	0.0936459	0.121698	-0.404041	-0.613946	0.513661	0.442971	0.884013	-0.205307	0.254312	0.97586	-0.970108	0.249295	0.938249	-0.838538	-0.118026	-0.176443	0.0798209
YBR169C	SSE2	molecular function unknown	FALSE	0.0795495	-0.0412415	0.559839	-0.174281	-0.368373	0.84743	-0.708503	-1.39419	-0.342284	0.31654	-0.0570191	1.0092	0.571285	0.243147	0.353111	-0.120288	-0.101115	-0.141578
YBR170C	NPL4|HRD4	molecular function unknown	FALSE	0.0710762	-0.194601	0.0995281	0.518227	0.477216	0.4781	0.219146	0.112046	-0.206834	0.16957	0.379414	0.176751	0.518303	0.311816	0.00698394	0.306214	0.243627	0.0958151
YBR171W	SEC66|HSS1|SEC71	protein transporter activity	FALSE	-0.022272	0.690803	0.0494798	-0.0102799	-0.0699853	0.287068	-0.34412	1.59311	-0.14944	0.0542565	0.728448	-0.276381	-0.71452	0.603349	-0.666574	0.149218	-1.28156	-0.644697
YBR172C	SMY2	molecular function unknown	FALSE	0.100629	0.0650555	0.0614415	0.449034	0.63343	-0.255233	0.321354	-0.18624	-0.240145	-0.0212295	-0.210995	0.236796	0.0222917	-0.0823156	-0.172714	-0.404971	0.21617	-0.402674
YBR173C	UMP1	proteasome activator activity	FALSE	0.189499	2.4659	-0.0422546	-0.11332	1.01163	0.715235	0.143745	2.2319	-0.341962	0.295045	2.04376	-0.822289	0.673502	2.07473	-0.31463	0.24454	-0.579257	-0.553502
YBR174C	YBR174C	unknown	FALSE	0	0	0	0	0	0	0	0	0	0	0	0	0	0	0	0.115531	0.300129	0.468382
YBR175W	SWD3|CPS30|SAF35	histone lysine N-methyltransferase activity (H3-K4 specific)	FALSE	0.322871	0.166991	-0.0403218	-0.753497	-0.248256	0.299689	0.145928	0.226224	-0.480838	0.544257	0.538441	-0.327878	0.836103	0.183756	-0.536406	0.316045	0.338989	-0.0862392
YBR176W	ECM31	3-methyl-2-oxobutanoate hydroxymethyltransferase activity	FALSE	0.0859947	0.110506	0.080539	-0.233403	-0.39083	0.577911	0.0732945	0.901877	-0.14127	0.185567	0.136668	-0.0529146	-0.094972	-0.0968732	-0.20863	0.213467	0.0786279	0.240601
YBR177C	EHT1	serine hydrolase activity	FALSE	-0.457603	-0.341271	-0.283885	-1.69693	-1.50649	-0.135572	-0.21488	-0.819737	-1.14136	-2.37972	-2.30079	-0.910274	-0.926426	-1.40253	-1.32189	-0.48217	-0.812468	-0.415604
YBR178W	YBR178W	unknown	FALSE	0	0	0	0	0	0	0	0	0	0	0	0	0	0	0	0.031683	0.440844	0.425432
YBR179C	FZO1	GTPase activity	FALSE	-0.0979324	-0.401549	-0.130867	0.253286	0.173262	0.128631	0.330904	-0.47545	-0.178716	-0.155351	-0.77509	-0.0418871	0.299934	-0.667647	-0.938689	-0.0463854	-0.00817651	0.269315
YBR180W	DTR1	multidrug transporter activity*	FALSE	0.045779	-0.349421	0.0163621	-0.703071	-0.828305	-0.0282127	-0.65072	-0.754414	-0.189804	0.23109	-0.428855	0.018436	-0.031858	-0.553142	-0.613396	0.0969387	0.701012	0.960118
YBR181C	RPS6B|LPG18|RPS101|RPS102	structural constituent of ribosome	FALSE	0.0291727	1.28218	-8.02006e-05	0.0189294	1.3457	-0.0691098	-0.0065293	1.58352	-0.0113505	-0.102399	1.23629	-0.133168	-0.0560557	1.12677	-0.164417	0	0	0
YBR182C	SMP1	transcription factor activity*	TRUE	-0.220904	-0.650254	-0.180398	-0.380236	-0.429976	0.535663	0.231961	-1.17186	0.0878382	0.403483	-0.0864223	0.90443	0.939284	0.0584754	1.07107	-0.588823	0.595067	0.142085
YBR182C-A	YBR182C-A	molecular function unknown	FALSE	-0.595728	-0.161838	-0.280161	-0.466845	-0.0784131	0.0122178	0.103339	0.0512519	-0.207225	-0.301089	-0.335728	0.217892	-0.48468	-0.660078	-0.194999	0	0	0
YBR183W	YPC1	ceramidase activity	FALSE	-0.609966	-0.469768	-1.18694	-1.00479	-1.314	0.93346	-0.176273	-0.519408	-2.11258	-0.802589	-0.945219	-0.985323	-0.418255	-0.500023	-0.529307	-2.86499	-2.06473	-1.41293
YBR184W	YBR184W	molecular function unknown	FALSE	-0.149323	0.369392	-0.354836	-0.716862	0.00617196	0.0573505	-0.327394	0.741651	-0.75213	-0.61813	-0.517421	-0.445928	-1.03408	-0.457268	-1.06048	-0.433764	-0.202854	0.00975825
YBR185C	MBA1	molecular function unknown	FALSE	-0.0952424	2.92447	-0.182403	-0.500806	1.37034	0.374305	0.147106	4.26877	-0.42479	-0.635063	2.05536	-0.571989	-0.687318	1.68472	-1.41973	-0.97179	-1.42889	-0.601194
YBR186W	PCH2	molecular function unknown	FALSE	-0.14707	-0.032949	-0.0512158	-0.342645	-0.282458	-0.259436	-0.0735735	-0.203174	-0.0869392	0.0435866	-0.348546	0.028703	0.602923	-0.116	-0.125785	0.0437027	-0.178826	0.250227
YBR187W	YBR187W	molecular function unknown	FALSE	0.165926	-0.17224	-0.0275484	-0.306059	-0.574141	-0.47499	0.140292	-0.292594	-0.15019	-0.00274269	-0.220909	-0.214732	-0.19533	-0.291055	-0.406516	0.03811	0.551789	0.390349
YBR188C	NTC20	RNA splicing factor activity, transesterification mechanism	FALSE	0.0707287	-0.574056	0.152252	-0.389491	-0.587555	0.625173	-0.511162	0.735306	-0.140263	0.0317606	-0.742755	-0.671412	-0.745697	-0.787891	-0.011775	-0.865197	-0.428984	-0.456202
YBR189W	RPS9B|RPS13A|SUP46	structural constituent of ribosome	FALSE	0.0228543	0.24446	-0.0606412	0.0477469	0.0571216	-0.0231964	-0.0611003	0.619113	0	-0.225042	-0.0364532	-0.357331	-0.248267	-0.0356634	-0.27801	-0.319507	-0.29877	-0.15759
YBR190W	YBR190W	unknown	FALSE	0	0	0	0	0	0	0	0	0	0	0	0	0	0	0	0.0293218	0.308123	0.596733
YBR191W	RPL21A|URP1	structural constituent of ribosome	FALSE	-0.0162516	0.207152	0.0302683	0.018925	-0.0672641	-0.0742658	-0.0578114	0.305153	0.0313868	-0.144457	0.0949149	-0.147692	-0.0338391	0.0289209	-0.139103	-0.26644	-0.0949412	-0.0577418
YBR192W	RIM2	transporter activity	FALSE	0.132862	2.14599	-0.278965	0.475214	1.3421	-0.0888196	0.0272003	2.80962	-0.373496	0.0417471	1.62725	-1.18974	-0.122816	1.45091	-1.48582	-0.577773	-0.534041	-0.486527
YBR193C	MED8	RNA polymerase II transcription mediator activity	FALSE	0.0226917	-0.544423	0.0715664	-0.176958	-0.181049	0.627052	0.183605	0.158042	0.0173954	0.418745	0.214192	-0.20396	0.0496226	0.196772	-0.182785	-0.0892859	0.0948551	-0.0240562
YBR194W	SOY1	molecular function unknown	FALSE	-0.267266	-1.45442	0.0239137	-0.468698	-1.08645	0.805072	-0.174724	-0.241281	-0.421998	0.188453	0.0281386	-1.40481	-0.200892	0.166657	-0.435671	-0.585412	-0.392034	-0.410617
YBR195C	MSI1|CAC3	transcription regulator activity	FALSE	0.0480977	-0.313294	-0.0587204	0.572102	0.582916	0.200935	0.393107	-0.433415	-0.0702429	0.236121	-0.102743	-0.304291	0.580647	-0.202323	-0.0898842	-0.112782	0.472344	0.00902091
YBR196C	PGI1|CDC30	glucose-6-phosphate isomerase activity	FALSE	0.0295863	0.256757	0.0854483	-0.0164879	0.308836	-0.00444547	0.0815543	0.206405	0.0616166	0.108482	0.376501	0.207535	0.214691	0.386051	0.200951	0.00649273	0.323905	0.242108
YBR196C-A	YBR196C-A	molecular function unknown	FALSE	-0.0104833	0.015129	0.0801242	-0.0731163	0.507615	-0.498927	-0.396286	-0.991386	-0.106449	-0.586489	-0.459381	0.0032853	-0.270595	-0.917282	-1.51794	0	0	0
YBR196C-B	YBR196C-B	molecular function unknown	FALSE	0.318859	-0.173328	0.369915	0.337722	1.11821	-0.232426	-0.10743	-1.00251	0.272083	-0.639853	-0.59211	0.218229	-0.0157892	-0.861717	-1.03538	0	0	0
YBR197C	YBR197C	molecular function unknown	FALSE	-0.0171158	-0.20483	0.100536	0.564428	0.705076	0.533617	0.373264	0.154453	-0.120652	-0.21188	-0.157623	-0.204213	0.140802	-0.189437	-0.126847	-0.150739	0.42872	0.4327
YBR198C	TAF5|TAF90|TafII90	general RNA polymerase II transcription factor activity	FALSE	-0.0662302	-0.187642	0.121011	0.720956	0.908586	0.212195	0.35394	0.289208	-0.0113572	-0.46116	0.0529046	-0.214812	0.38665	-0.0107524	-0.960596	-0.166831	0.102237	-0.227934
YBR199W	KTR4	mannosyltransferase activity	FALSE	0.0865878	1.73746	0.272693	-0.402163	0.515874	0.843981	-0.205529	2.18649	-0.156493	0.287507	1.32081	-0.320564	-0.0414905	1.37714	-0.0678016	0.167195	-0.590122	-0.224257
YBR200W	BEM1|SRO1	protein binding	FALSE	0.214262	0.545318	0.0202808	0.443601	1.14361	0.243863	-0.191515	0.879906	0.178459	-0.12968	0.30927	0.36254	-0.199713	0.340063	-0.127431	-0.126665	-0.0434863	-0.15569
YBR200W-A	YBR200W-A	molecular function unknown	FALSE	-0.0161757	-0.14216	-0.0938745	-0.33845	-0.53247	-0.334339	-0.655556	-0.634145	0.303813	0.0772341	-0.306959	0.640399	0.190677	-0.0107558	0.67628	0	0	0
YBR201W	DER1	molecular function unknown	FALSE	0.312839	0.474727	0.261783	-0.141957	-0.118602	1.11795	-0.00868087	2.58893	-0.0984973	0.774438	0.770718	-0.32305	0.129413	1.01672	0.453925	-0.339085	-0.837513	-0.31982
YBR202W	CDC47|MCM7	chromatin binding*	FALSE	-0.187038	0.250914	-0.170125	0.633136	0.649627	0.344826	0.531357	0.270417	0.0779319	-0.623908	-0.0464649	-0.31193	0.226808	-0.161996	-1.0217	0.0707195	0.343325	0.226271
YBR203W	COS111	molecular function unknown	FALSE	-0.0697489	1.19177	-0.116213	0.0895862	1.0843	-0.390624	0.0340929	0.589123	-0.303987	0.485774	1.35221	-0.245731	0.994424	1.04847	-1.44892	0.166955	-0.0104277	0.21785
YBR204C	YBR204C	serine hydrolase activity	FALSE	0.102387	-1.17006	0.274046	-0.987178	-1.99597	0.855593	-0.599848	-1.31111	-0.168676	0.250244	-0.826245	0.634851	-0.884591	-0.725125	-0.0342947	-0.0162058	-0.149214	-0.218082
YBR205W	KTR3	mannosyltransferase activity	FALSE	0.114345	0.418006	0.237744	-0.188083	0.518523	0.293858	0.1945	0.12862	-0.263913	-0.156019	0.267482	-0.628593	0.116685	0.204508	-0.296561	0.650863	0.654901	0.0693612
YBR206W	YBR206W	unknown	FALSE	0	0	0	0	0	0	0	0	0	0	0	0	0	0	0	0.449283	0.608967	0.0302263
YBR207W	FTH1	iron ion transporter activity	FALSE	-0.252308	0.227998	-0.141277	-0.954933	-0.225803	0.264887	-0.270608	0.406024	-0.135777	-0.524402	-0.367469	-0.0947433	-0.966863	-0.578864	-0.565375	-0.268318	0.0458888	0.162123
YBR208C	DUR1,2|DUR80	allophanate hydrolase activity*	FALSE	-0.0477004	1.41901	0.457208	-0.419866	1.50524	-0.133292	-0.139967	0.880326	-0.171559	-0.388853	-0.0554928	1.80999	-0.219339	-0.230646	-0.201631	0.703844	1.38924	1.00289
YBR209W	YBR209W	unknown	FALSE	0	0	0	0	0	0	0	0	0	0	0	0	0	0	0	0.175153	0.857184	0.871011
YBR210W	ERV15	molecular function unknown	FALSE	0.203597	-0.375589	-0.000925919	-0.92049	-1.94005	0.220449	-0.38974	1.43129	-0.63144	-0.0703574	-0.311434	-1.54326	-0.988015	-0.534103	-1.42465	0.521992	-1.63466	-0.434026
YBR211C	AME1|ARP100	molecular function unknown	FALSE	0.164512	2.39046	-0.140916	-0.202549	0.60373	-0.1278	-0.675439	3.89275	-0.582493	-0.726986	1.31614	-1.65217	-1.51696	1.18839	-2.03462	0.0202061	-1.05399	-0.224592
YBR212W	NGR1|RBP1	RNA binding*	FALSE	0.236144	0.222039	0.117825	-0.342971	-0.204611	0.0841144	-0.0624759	-0.762173	-0.293892	0.114544	-0.353723	0.0696378	0.31234	-0.280975	-0.139038	0.274966	0.312924	0.110929
YBR213W	MET8	ferrochelatase activity*	FALSE	0.0615684	-1.49964	0.0435973	-0.684403	-1.52203	-0.336492	0.637884	-2.25511	-0.326909	-0.507406	-1.41908	-0.478707	0.472459	-1.29844	-0.202936	0.192059	0.756447	0.666688
YBR214W	SDS24	molecular function unknown	FALSE	0.0884933	-0.640589	0.556217	-1.23648	-1.83979	1.04615	-0.368826	-2.96762	-0.26817	1.39227	-0.193541	2.01506	1.80454	-0.0527196	2.02642	0.375731	1.60352	0.781917
YBR215W	HPC2	transcription regulator activity	TRUE	-0.0367932	-1.05594	0.439621	0.925305	0.129354	0.268323	0.0324275	-0.943992	0.0267131	-0.623737	-1.53409	0.0462226	-0.0791068	-1.51243	-1.07436	-0.489738	-0.19806	-0.262606
YBR216C	YBP1	molecular function unknown	FALSE	-0.120688	0.155216	-0.241751	-0.26617	-0.110433	0.0713246	0.0258167	0.896417	-0.409743	-0.368393	-0.278545	-0.72717	-0.529879	-0.354569	-1.2427	-0.267822	-0.226574	-0.302713
YBR217W	ATG12|APG12	molecular function unknown	FALSE	0.164455	0.45335	-0.261776	-0.366812	-0.0500254	-0.0582429	-0.250516	1.04117	-0.0659526	-0.0343785	-0.113859	-0.881001	-0.501847	0.014005	-0.687795	-0.820231	-0.757434	-0.48976
YBR218C	PYC2	pyruvate carboxylase activity	FALSE	-0.153488	0.305391	0.142035	0.0927914	0.664009	-0.344865	-0.0495355	-0.266689	-0.234991	-0.642954	-0.0585286	0.0901513	-0.240473	-0.272939	-1.00125	-0.202789	0.432501	0.0577077
YBR219C	YBR219C	molecular function unknown	FALSE	-0.185997	0.119455	0.0580713	-0.459459	-0.0823908	-0.137678	-0.197845	-0.605445	-0.137146	-0.44264	-0.10889	-0.618724	0.160169	-0.349578	-0.47539	0.42996	0.181402	0.221704
YBR220C	YBR220C	molecular function unknown	FALSE	0.114012	-0.393311	0.10525	-0.241605	-0.464541	0.0182233	0.393704	-0.81218	-0.224962	0.0749513	-0.240191	-0.227861	0.323521	-0.392849	-0.412136	-0.175352	0.582057	0.314999
YBR221C	PDB1	pyruvate dehydrogenase (acetyl-transferring) activity	FALSE	-0.0588598	-0.172111	0.161411	-0.30437	-0.266538	0.0813915	0.0511434	-0.556698	-0.068277	0.0415116	-0.333606	0.0193744	-0.0829042	-0.306923	-0.0668199	-0.149202	0.0687393	-0.157235
YBR221W-A	YBR221W-A	molecular function unknown	FALSE	-0.283203	-0.0873617	-0.204699	0.0148838	0.0261909	-0.169603	0.0542737	-0.344834	0.265172	-0.0427093	-0.392182	0.144223	0.0917612	-0.0538515	0.369895	0	0	0
YBR222C	PCS60|FAT2	AMP binding	FALSE	0.131173	-0.169663	0.177626	-0.371004	-0.37438	0.360277	0.874593	-0.303219	-0.420456	1.47919	0.9771	0.288157	1.65197	1.0835	0.636612	0.0126757	0.582701	-0.0075762
YBR223C	TDP1	tyrosyl-DNA phosophodiesterase activity	FALSE	0.000364123	-0.499697	0.0520477	0.224408	-0.0460562	0.598791	0.32063	-1.13154	0.44828	0.543122	0.051173	0.0188069	1.14299	0.054112	0.490819	-0.277984	0.648839	0.409009
YBR224W	YBR224W	unknown	FALSE	0	0	0	0	0	0	0	0	0	0	0	0	0	0	0	-0.454935	0.515977	0.637253
YBR225W	YBR225W	molecular function unknown	FALSE	-0.000765919	0.371548	-0.0999862	0.195652	0.601799	-0.0650373	0.285705	0.0533858	-0.577886	-0.224995	0.213659	-0.434777	0.428554	0.283123	-0.616737	-0.32465	0.249676	0.255203
YBR226C	YBR226C	unknown	FALSE	0	0	0	0	0	0	0	0	0	0	0	0	0	0	0	-0.390322	0.588197	0.579004
YBR227C	MCX1	unfolded protein binding*	FALSE	-0.089972	0.28987	0.115201	0.429779	0.647043	-0.188526	-0.736361	0.150107	-0.47173	-1.52167	-0.575025	-0.748972	-1.29222	-0.473098	-1.1563	-0.0576749	0.0150671	0.0261769
YBR228W	SLX1	5'-flap endonuclease activity	FALSE	0.139151	-0.0264613	0.0998828	0.00234914	-0.39842	0.167923	-0.547201	0.761833	-0.73555	-0.774097	-0.149566	-1.37065	-0.729162	-0.125825	-1.2687	-0.169875	-0.253497	-0.293676
YBR229C	ROT2|GLS2	alpha-glucosidase activity	FALSE	0.0613023	0.607441	0.202332	-0.224184	0.230754	0.236566	0.277726	0.413272	-0.129597	0.36394	0.327368	-0.273532	0.0775967	0.0928384	-0.434682	0.104018	-0.0249013	-0.201091
YBR230C	YBR230C	molecular function unknown	FALSE	-0.193111	-1.05147	0.0417188	-2.22329	-2.41587	0.972569	-0.533468	-1.40148	-1.06908	-1.99187	-2.94333	0.301025	-0.488575	-1.55046	0.114867	-2.46997	-1.284	-1.12218
YBR230W-A	YBR230W-A	molecular function unknown	FALSE	0.00790807	0.835866	0.240821	-0.984267	-1.09434	1.25132	0.212023	1.64945	-0.658587	0.667871	0.599992	-0.710404	1.13891	0.910386	0.465739	0	0	0
YBR231C	SWC5|AOR1	molecular function unknown	FALSE	0.595177	0.134997	0.0956111	1.18781	1.17443	0.343661	0.176796	-0.449645	-0.293565	0.564224	0.538518	0.0687691	1.07534	0.236226	-0.101519	-0.0678121	0.785602	-0.0125766
YBR232C	YBR232C	unknown	FALSE	0	0	0	0	0	0	0	0	0	0	0	0	0	0	0	-0.0993854	0.0829044	0.411566
YBR233W	PBP2|HEK1	molecular function unknown	FALSE	-0.122217	-0.997351	-0.100327	0.257339	-0.822257	0.274753	-0.630403	-1.61593	-0.361499	-0.956609	-1.35179	0.135777	-0.575638	-1.15676	-0.0634626	-0.424496	0.00492615	-0.416765
YBR233W-A	DAD3	protein binding	FALSE	0.482813	1.92565	0.307172	-0.435482	0.496019	0.573235	-0.637896	3.59742	-0.724319	-0.00846233	1.13818	-1.31043	-0.471121	0.70289	-1.47461	0	0	0
YBR234C	ARC40	structural constituent of cytoskeleton	FALSE	0.107616	0.559857	0.112746	-0.641208	-0.27082	0.289748	0.0935691	0.163539	-0.135069	0.354282	0.485977	0.0556048	0.230868	0.435688	0.00574828	0.278331	0.446898	0.00894241
YBR235W	YBR235W	ion transporter activity	FALSE	0.0300457	0.443687	0.377623	-0.115886	0.269717	-0.0619386	0.430745	-0.63711	0.14641	0.375404	0.380892	0.697819	0.353722	0.1356	0.632449	0.325925	0.472505	0.0206322
YBR236C	ABD1	mRNA (guanine-N7-)-methyltransferase activity	FALSE	0.161754	-0.823036	0.164567	0.373832	-0.253436	0.512862	0.247022	0.615823	-0.39455	0.169982	-0.138752	-0.314791	0.148782	-0.322697	-0.441021	0.279582	-0.174832	-0.376532
YBR237W	PRP5|RNA5	RNA splicing factor activity, transesterification mechanism*	FALSE	-0.19303	0.8758	0.132888	0.385544	1.67535	0.0643876	-0.299859	1.09228	-0.168297	-0.982342	-0.194892	-0.0378377	-0.749487	0.0270465	-0.953032	-0.0228198	-0.310974	-0.153772
YBR238C	YBR238C	molecular function unknown	FALSE	0.156236	0.766452	0.0564702	1.3813	1.69307	-0.542782	0.333086	0.0541666	0.447108	0.43255	1.41165	-0.906123	0.957779	0.975781	-0.702138	0.738638	0.718912	0.388571
YBR239C	YBR239C	molecular function unknown	TRUE	-0.0846883	-1.04926	-0.159268	1.01263	0.284505	0.0434002	1.08951	-1.02325	-0.110879	0.672607	-0.65811	0.117672	0.753135	-0.750351	-0.133983	-0.221286	0.210115	0.259131
YBR240C	THI2|PHO6	transcriptional activator activity	TRUE	0.296413	-0.124286	0.190282	-0.335378	-0.617865	0.126319	-0.129842	-0.724042	-0.00713385	0.827168	-0.0592998	0.465236	1.05027	0.0688407	1.00105	-0.895074	0.747723	0.973224
YBR241C	YBR241C	molecular function unknown	FALSE	-0.046338	-0.793478	0.499031	-2.08344	-2.12954	-0.00647731	-0.00417992	-2.21495	-0.549123	0.380257	-0.683407	1.28014	0.373412	-0.389981	1.32676	-0.0580018	0.635448	0.561076
YBR242W	YBR242W	molecular function unknown	FALSE	-0.240842	-0.84319	-0.558685	1.0733	0.717793	0.142435	0.438597	0.270249	-0.535492	-0.0723976	-0.720755	-1.14936	-0.390978	-1.21811	-1.71043	-0.786364	-0.688763	-0.911567
YBR243C	ALG7|TUR1	UDP-N-acetylglucosamine-dolichyl-phosphate N-acetylglucosaminephosphotransferase activity	FALSE	0.197744	-0.428234	0.166809	-1.51998	-1.3543	-0.0363926	0.113194	-1.05027	-0.3139	-0.0625544	-0.775412	0.122498	-0.37532	-0.849369	-0.457444	0.642101	0.548907	0.443589
YBR244W	GPX2|AMI1	glutathione peroxidase activity	FALSE	0.0978732	0.265951	0.270119	-2.64562	-1.07232	0.854452	-0.370529	2.0001	-2.21958	-2.1181	-1.57688	-2.41928	-2.81117	-1.33229	-2.47165	0.347695	0.252856	-0.112206
YBR245C	ISW1|SGN2	ATPase activity	FALSE	-0.337207	0.629899	0.198821	0.729041	1.82912	-0.0764658	-0.237414	1.05653	-0.197603	-1.39224	-0.644612	-0.261378	-0.789706	-0.652623	-2.19171	1.11812	-0.0458565	0.0857701
YBR246W	YBR246W	molecular function unknown	FALSE	0.178634	-0.623189	-0.0136074	0.395281	-0.0308014	-0.142909	0.32038	-0.687109	-0.378963	-0.231936	-0.623205	-0.315421	0.34243	-0.698783	-0.709947	1.07342	0.657364	0.378856
YBR247C	ENP1|MEG1	snoRNA binding	FALSE	0.146017	-0.706204	0.216341	0.914708	0.400954	-0.467962	0.200521	-0.959113	-0.0660849	-0.892719	-1.06953	-0.295368	0.237907	-1.02576	-0.834652	0.913439	0.180018	-0.130449
YBR248C	HIS7	imidazoleglycerol-phosphate synthase activity	FALSE	0.0581796	0.895896	0.108623	0.62904	1.87194	0.2817	0.328988	1.27027	-0.0962584	-0.109494	1.00519	-0.4678	0.296637	0.87328	-0.70636	-0.17158	0.0211275	-0.537909
YBR249C	ARO4	3-deoxy-7-phosphoheptulonate synthase activity	FALSE	0.0345888	0.259039	-0.0664566	-0.00757601	0.302767	-0.100535	0.000752871	0.0867798	-0.0152965	-0.06605	0.0977773	-0.147368	0.223039	0.0554053	-0.672051	0.396282	0.140137	-0.314615
YBR250W	YBR250W	molecular function unknown	FALSE	-0.231043	0.103384	-0.262432	-0.56223	0.0310626	0.131124	0.00277892	0.582207	-0.1167	0.0436719	0.0463389	-0.0247327	-0.0207897	0.249958	0.00324058	-0.156913	0.762287	0.367525
YBR251W	MRPS5	structural constituent of ribosome	FALSE	0.124478	0.652623	-0.222345	-0.29453	-0.776414	0.100372	-0.501156	1.61621	-0.604591	-0.241084	-0.151287	-1.67425	-0.963927	0.073758	-1.55414	-0.505529	-0.875919	-0.607815
YBR252W	DUT1	dUTP diphosphatase activity	FALSE	0.291371	0.329824	-0.0726756	-0.274842	-0.259176	0.114135	-0.138648	-0.0607891	-0.435377	-0.301523	0.00644034	-1.2328	0.156664	-0.151586	-1.28041	0.269216	0.0993784	0.397678
YBR253W	SRB6|MED22	RNA polymerase II transcription mediator activity	FALSE	0.331468	0.964319	-0.319624	-0.433126	-0.215973	0.111015	-0.296918	2.40882	-0.976074	0.0955479	-0.416907	-2.15395	-1.3118	-0.628047	-2.35767	-0.665496	-1.36664	-0.7832
YBR254C	TRS20	molecular function unknown	FALSE	0.30367	0.96621	-0.116764	-0.162843	0.759042	0.43505	0.119612	1.76757	-0.335108	0.132997	1.55498	-1.48447	0.573623	1.24147	-1.07309	-0.453857	-0.00144163	-0.200599
YBR255C-A	YBR255C-A	molecular function unknown	FALSE	0.123999	-0.745746	-0.103997	-0.498585	-0.829698	0.056778	-0.226786	-0.484609	-0.238003	0.12204	-0.363021	-0.203909	0.390979	-0.324264	-0.331369	0	0	0
YBR255W	YBR255W	molecular function unknown	FALSE	-0.233722	0.871523	0.228737	0.344505	1.56755	0.231297	-0.0483346	1.25249	-0.380404	-0.37597	0.182037	-0.268141	-0.227636	0.200762	-0.460755	-0.312801	-0.0509254	-0.40997
YBR256C	RIB5	riboflavin synthase activity	FALSE	0.21861	1.77801	0.134434	-0.382527	0.340802	0.153376	-0.195619	3.01784	-0.682724	0.367831	1.61588	-1.10222	-0.1534	1.58099	-1.13713	-0.259334	-0.122928	-0.381004
YBR257W	POP4	ribonuclease P activity*	FALSE	0.210551	1.04238	-0.170814	0.345257	1.02022	-0.458118	-0.179289	3.40444	-0.453107	-0.341382	0.51471	-1.13013	-0.980882	0.629627	-1.96257	-0.545801	-0.601887	-0.664973
YBR258C	SHG1|CPS15	histone lysine N-methyltransferase activity (H3-K4 specific)	FALSE	-0.00368637	0.211639	0.284409	-0.545067	0.013368	0.459176	-0.767076	1.92737	-0.583874	-0.14007	-0.222641	-0.878492	-1.27349	0.0758882	-1.13694	-0.31155	0.104396	-0.763979
YBR259W	YBR259W	molecular function unknown	FALSE	0.0666672	0.904377	-0.0203073	0.295697	1.01186	0.0843228	0.509223	2.41298	-0.105479	0.64748	0.892565	-0.663174	0.173281	0.943596	-0.639382	-0.22943	0.177895	0.0817003
YBR260C	RGD1	Rho GTPase activator activity	FALSE	0.211791	-0.277891	0.277165	0.400067	0.0555824	0.563862	0.314568	0.137186	-0.124324	0.290303	-0.337064	0.263633	0.269613	-0.323608	0.149826	-0.202168	-0.000396258	-0.0688661
YBR261C	YBR261C	S-adenosylmethionine-dependent methyltransferase activity	FALSE	0.341067	0.626096	0.0175274	0.748509	1.31748	0.419456	0.350609	1.15053	-0.359862	0.35236	1.2276	-0.607995	0.589827	1.00157	-0.290565	0.104402	0.409317	-0.0788535
YBR262C	FMP51	molecular function unknown	FALSE	0.164997	1.17426	0.12311	-0.70229	-0.508629	0.0549911	-0.688812	1.12275	-0.326482	-0.307344	0.304839	-1.4038	-0.634973	0.269875	-0.918347	-0.620501	-0.887943	-0.284284
YBR263W	SHM1|SHMT1|TMP3	glycine hydroxymethyltransferase activity	FALSE	0.105631	-0.460356	0.113446	0.425149	-0.0131548	-0.0826184	0.203176	-0.982627	-0.395116	-0.0583583	-0.587	-0.44684	0.463977	-0.446109	-0.406603	0.232729	0.280761	-0.0426723
YBR264C	YPT10	GTPase activity*	FALSE	0.428598	0.410523	0.205185	-0.216835	-0.701498	0.495932	-0.140292	1.21067	-0.514294	0.552647	0.855864	-0.693501	0.158532	0.364733	-0.470155	-0.0683207	-0.121097	-0.287498
YBR265W	TSC10	oxidoreductase activity, acting on NADH or NADPH	FALSE	0.277932	-0.427603	-0.123994	-0.170873	-0.468561	-0.250715	-0.0786864	-1.20774	-0.404599	0.0849822	-0.428501	0.119742	0.0467942	-0.755497	-0.452138	0.200127	0.611619	0.22286
YBR266C	YBR266C	unknown	FALSE	0	0	0	0	0	0	0	0	0	0	0	0	0	0	0	0.119848	0.369155	0.672385
YBR267W	REI1	molecular function unknown	TRUE	-0.0914144	1.02322	-0.1787	1.09337	2.40454	-0.533757	-0.166583	1.64522	-0.175461	-1.07022	0.658137	-0.818585	-0.724262	0.236613	-1.16903	0.430703	-0.190264	-0.201006
YBR268W	MRPL37|YmL37	structural constituent of ribosome	FALSE	0.0299574	-0.974823	0.0737666	-0.870374	-1.59747	0.708936	-0.351623	0.67925	-0.59721	-0.362327	-0.463519	-1.19458	-0.716545	-0.66117	-1.08914	-0.466036	-0.888818	-0.380194
YBR269C	FMP21	molecular function unknown	FALSE	0.0832836	-0.845503	0.0206288	-1.72207	-2.94032	0.763284	-0.164825	-0.587724	-0.962087	-0.0421983	-0.17498	0.131883	-0.0347893	0.0228854	-0.181524	-0.666851	-0.744161	-0.269847
YBR270C	YBR270C	molecular function unknown	FALSE	-0.210867	-0.258843	-0.0709868	0.340063	0.126101	0.147117	-0.179215	-0.615662	0.00722627	-0.542656	-0.862233	-0.145327	0.118878	-0.625001	-0.792674	-0.313874	0.320669	0.383501
YBR271W	YBR271W	S-adenosylmethionine-dependent methyltransferase activity	FALSE	0.275859	-0.489284	0.103255	0.975616	0.791609	-0.554039	0.302315	-0.197932	-0.0216501	-0.993033	-0.776033	-0.712814	-0.465075	-0.780587	-1.89606	0.0451246	-0.119867	-0.11482
YBR272C	HSM3	molecular function unknown	FALSE	0.113541	0.0670402	-0.076931	-0.290984	-0.458299	0.247954	-0.0548231	1.32254	-0.777468	-0.271424	0.0377823	-1.14336	-0.69625	-0.324608	-1.52903	-0.141347	-0.293269	-0.21423
YBR273C	UBX7	molecular function unknown	FALSE	0.13998	-0.657733	0.197649	0.175035	-0.39928	0.415615	-0.152496	-1.22378	-0.274761	0.160458	-0.629117	0.0720412	0.522866	-0.706653	0.387175	-0.065249	0.348138	0.0412873
YBR274W	CHK1	protein kinase activity	TRUE	0.0549238	1.73814	-0.1483	-0.152188	1.15022	0.189963	0.510492	2.6032	-0.212214	0.652854	1.86934	-0.387443	0.149446	1.70346	-0.831364	0.335531	-0.226184	-0.131597
YBR275C	RIF1	protein binding*	FALSE	-0.402758	0.995999	0.319478	0.424914	2.21708	0.333548	-0.257939	1.20192	-0.464167	-1.60435	-0.417723	-0.598531	-1.24984	-0.596832	-1.10872	-0.182451	-0.215092	-0.0360783
YBR276C	PPS1	protein tyrosine/threonine phosphatase activity	TRUE	0.0924663	0.595539	0.0666976	0.0680036	0.407567	0.27932	-0.0343837	1.17595	-0.102734	-0.424721	0.144932	-0.972446	-0.439236	-0.238884	-1.2458	0.134016	-0.362556	0.0895478
YBR277C	YBR277C	unknown	FALSE	0	0	0	0	0	0	0	0	0	0	0	0	0	0	0	0.188911	0.503719	0.815435
YBR278W	DPB3	epsilon DNA polymerase activity	FALSE	0.125803	0.618033	-0.0736445	-0.559707	-0.109876	0.519813	-0.449454	1.64583	-0.21965	0.305983	1.15462	-0.408241	-0.474945	1.16078	-0.21366	0.540362	-0.573826	0.0555047
YBR279W	PAF1	RNA polymerase II transcription elongation factor activity	TRUE	0.0906665	0.277684	0.138579	0.848441	1.8307	-0.162606	-0.654005	0.506728	-0.425663	-0.90487	-0.0570881	0.013012	-0.56977	-0.369032	-1.16195	0.0403261	0.0802367	-0.229
YBR280C	YBR280C	molecular function unknown	FALSE	0.087021	0.59085	0.193044	-0.549383	-0.561351	0.870232	-0.190912	0.0803398	-0.788019	0.81781	0.871081	0.361059	0.776727	0.772	-0.0373256	0.5491	0.585833	0.313295
YBR281C	YBR281C	molecular function unknown	FALSE	0.0993315	0.566271	0.335271	0.262158	0.951667	0.342903	0.241301	0.452756	-0.0838187	-0.229984	0.274293	-0.394973	0.0923035	0.0169417	-0.68101	0.674422	-0.142982	0.476321
YBR282W	MRPL27|YmL27	structural constituent of ribosome	FALSE	0.157134	0.996286	-0.0905416	-0.614594	-0.70414	0.525826	-0.490036	1.49448	-0.426768	-0.373307	-0.269357	-0.416398	-1.09266	-0.187468	-0.459233	0.3399	-0.563749	-0.0794895
YBR283C	SSH1	protein transporter activity	FALSE	0.0440902	-0.118369	0.0864337	-0.219974	-0.292913	-0.185948	0.0459323	-0.358634	-0.0342913	0.00192924	-0.079172	-0.124149	-0.00443503	-0.014421	-0.0658481	0.218785	0.388684	-0.0619281
YBR284W	YBR284W	molecular function unknown	FALSE	-0.131201	0.351319	0.0404939	-0.165084	-0.107727	0.685681	-0.138116	-0.591016	0.216866	0.467894	0.52419	0.34623	0.291961	0.414976	1.0388	0.107004	0.789515	0.246851
YBR285W	YBR285W	molecular function unknown	FALSE	-0.0943714	0.171323	0.385299	-0.964998	-0.135848	0.0747456	-1.30518	-0.0260211	0.26819	0.341784	-0.06234	0.42495	-0.775799	-0.0524579	0.175815	-0.787297	-0.292947	-0.166602
YBR286W	APE3|APY1	aminopeptidase activity	FALSE	0.135704	0.731314	0.204591	0.246876	0.611515	0.0183939	0.0550743	0.349712	0.0229318	0.300573	0.678168	0.191719	0.339944	0.604564	0.301479	0.208639	0.604811	0.257086
YBR287W	ZSP1	molecular function unknown	FALSE	-0.204838	1.16105	-0.0777078	-1.00179	-0.41766	0.20896	0.170193	1.26402	-0.20679	0.41985	1.18705	-0.0073526	-0.107798	1.11954	0.290869	-0.414705	-0.0757686	0.114401
YBR288C	APM3|YKS6	molecular function unknown	FALSE	0.220676	2.33631	-0.0296791	0.23097	1.65388	0.269323	0.0741484	3.34154	-0.121296	-0.150801	1.56235	-0.841094	-0.529267	1.37577	-1.11982	-0.404833	-0.840725	-0.135027
YBR289W	SNF5|HAF4|SWI10|TYE4	general RNA polymerase II transcription factor activity	TRUE	0.0286252	0.38604	0.0274361	0.814941	1.57426	0.338333	0.503309	0.467819	-0.582287	-0.113073	-0.178846	0.139043	0.201038	-0.21123	-0.548648	-0.607715	0.168303	-0.033971
YBR290W	BSD2	molecular function unknown*	FALSE	0.162332	-0.154752	0.063959	0.0268559	0.0653308	-0.0671013	-0.483724	-0.105827	-0.416126	0.00915084	-0.0713526	-0.854192	-0.295579	-0.216946	-1.03688	-0.647355	-0.567219	-0.349272
YBR291C	CTP1	tricarboxylate carrier activity	FALSE	0.716831	0.601172	-0.296898	0.00448449	0.262182	-1.24027	-0.424817	0.22894	-0.585995	-0.262902	0.0659995	0.823763	-0.0217886	0.00888334	0.304988	-1.73461	1.75892	-0.0611604
YBR292C	YBR292C	unknown	FALSE	0	0	0	0	0	0	0	0	0	0	0	0	0	0	0	-0.211317	-0.0971628	0.157228
YBR293W	YBR293W	multidrug transporter activity*	FALSE	0.0527386	-0.525471	-0.104971	-0.432433	-0.467673	-0.47464	0.156339	-0.892358	-0.12363	0.389555	0.203232	-0.788413	0.379832	0.112716	-0.356656	-0.0890144	0.232901	-0.206572
YBR294W	SUL1|SFP2	sulfate transporter activity	FALSE	-0.0991264	0.300581	0.252669	-0.445443	-0.37078	0.277157	-0.640626	0.0446001	-0.362263	0.338572	0.199098	-0.0763717	-0.0685974	0.438336	0.444997	0.0757446	0.695842	0.340157
YBR295W	PCA1|CAD2|PAY2	ATPase activity, coupled to transmembrane movement of ions, phosphorylative mechanism	FALSE	-0.041745	0.245301	-0.00942592	0.0668373	0.903306	0.641875	0.99925	0.841128	0.214857	2.48954	2.07074	0.643557	1.84596	2.04154	1.32067	-0.105366	0.727523	0.0613167
YBR296C	PHO89|ITN1	sodium:inorganic phosphate symporter activity	FALSE	-0.155315	-0.261087	-0.0686817	-0.599369	-0.687616	0.147448	0.157399	-0.469468	0.269084	1.26122	0.714073	0.0519487	0.440706	0.362599	0.316032	0.19031	0.515669	0.381873
YBR296C-A	YBR296C-A	molecular function unknown	FALSE	-0.426579	-0.411871	0.112981	-0.520196	-0.535777	-0.296131	-0.731525	-0.988852	-0.00412496	-0.462391	-0.481498	-0.358739	-0.188212	-0.576811	0.000838745	0	0	0
YBR297W	MAL33|MAL3R	transcription factor activity	TRUE	-0.305817	1.1632	-0.368668	-1.75902	-1.25871	-0.0599596	-0.724048	1.6461	-0.418024	1.00075	1.48974	-1.34599	-0.0363418	1.28413	-0.686763	-0.147969	-0.426588	-0.049448
YBR298C	MAL31|MAL3T	alpha-glucoside:hydrogen symporter activity	FALSE	-0.176099	-0.0875358	-0.0127214	-1.12343	-0.397779	0.27061	-0.78571	-1.02559	-0.736138	-0.0410853	-0.0506447	0.16703	-0.4789	-0.191981	-0.00250348	-0.270179	-0.14329	-0.00941919
YBR298C-A	YBR298C-A	molecular function unknown	FALSE	-0.154355	0.259941	0.327055	-0.576495	0.370731	-0.230774	-1.17739	-1.09265	0.602323	-0.966172	-0.587577	0.0995186	-0.449569	-0.643101	0.496628	0	0	0
YBR299W	MAL32|MAL3S	alpha-glucosidase activity	FALSE	-0.660094	-0.0484574	0.033498	-0.35908	-0.0831177	-0.0510319	-0.0302267	-0.0153172	0.1588	1.02918	0.0909935	0.587225	0.0191063	0.175967	0.75364	0.182288	0.0513356	0.644377
YBR300C	YBR300C	unknown	FALSE	0	0	0	0	0	0	0	0	0	0	0	0	0	0	0	0.677344	0.790743	1.17899
YBR301W	DAN3	molecular function unknown	FALSE	-0.0975002	-0.629227	0.225921	-0.059076	-0.849642	0.142248	-0.431093	-1.69819	0.269879	4.368	2.8897	0.875864	3.6301	2.47901	3.63762	2.2099	1.34126	0.77153
YBR302C	COS2	molecular function unknown	FALSE	-0.411562	1.6004	-0.624751	-0.706387	-0.0605655	0.48243	-0.0420448	2.37945	-0.234953	0.729466	2.557	-0.231329	0.242111	2.27849	0.300306	0.917849	0.0551944	-0.0461527
YCL001W	RER1	molecular function unknown	FALSE	0.112231	2.28604	-0.0920224	-0.417199	-0.048936	-0.108096	-0.326482	2.6122	-0.336602	-0.457444	0.739464	-1.00611	-0.587604	0.616491	-2.01073	-0.771191	-1.28673	-0.620177
YCL001W-A	YCL001W-A	molecular function unknown	FALSE	0.112398	0.0167136	0.0775191	-0.194012	0.0410645	-0.0694111	-0.410628	-0.0155444	0.161166	-0.28405	-0.294284	-0.127292	-0.266454	-0.435015	0.0603014	0.257756	0.542727	0.437522
YCL001W-B	YCL001W-B	molecular function unknown	FALSE	-0.069989	0.00811509	0.0286777	-0.273254	0.186035	-0.065573	0.142457	0.103006	0.0695582	-0.223408	-0.0179473	-0.00646768	-0.129965	-0.0520719	-0.0518909	0	0	0
YCL002C	YCL002C	molecular function unknown	FALSE	0.265802	1.49514	-0.0998173	-0.809253	-0.301411	-0.176004	0.13592	2.53638	-0.0197034	0.183001	1.45565	-1.05111	-0.428272	1.31819	-1.02752	0.0794465	-0.401449	0.0705456
YCL004W	PGS1|PEL1|YCL003W	CDP-diacylglycerol-glycerol-3-phosphate 3-phosphatidyltransferase activity	FALSE	-0.113758	1.27059	0.293487	0.279938	1.26436	0.421911	0.274424	1.22128	-0.0142922	0.105489	1.08634	-0.149753	0.274124	0.821776	-0.369313	-0.136809	-0.118494	0.3484
YCL005W	YCL005W	molecular function unknown	FALSE	-0.0102502	-0.970743	0.0903251	-0.943186	-1.53384	0.299661	0.107175	-1.01207	-0.106527	-0.110962	-0.542098	-0.104185	-0.388001	-0.959812	-0.323384	0.00393748	0.140563	0.23689
YCL005W-A	VMA9|CWH36|LDB10	ATPase activity, coupled to transmembrane movement of ions	FALSE	0.12824	-0.790855	-0.0138323	-0.408631	-1.20797	0.12842	-0.31738	-0.0449964	-0.470081	0.131432	-0.117867	-0.535714	-0.463685	-0.0995133	-0.438462	0	0	0
YCL006C	YCL006C	unknown	FALSE	0	0	0	0	0	0	0	0	0	0	0	0	0	0	0	0.156907	0.187311	0.284929
YCL007C	YCL007C	unknown	FALSE	0	0	0	0	0	0	0	0	0	0	0	0	0	0	0	-0.0599459	-0.38408	0.334567
YCL008C	STP22|VPS23	protein binding	FALSE	0.0713652	-1.16035	0.0496314	0.484168	0.0221306	0.184025	0.446853	-2.08638	-0.21363	-0.354246	-1.14118	0.250269	0.992354	-1.17553	0.0411882	-0.42607	0.709379	0.147613
YCL009C	ILV6	enzyme regulator activity*	FALSE	0.0632209	-0.198128	0.178216	-0.46778	-0.310383	-0.172224	0.27329	-0.528916	-0.167131	0.143638	-0.160971	0.0646438	0.11753	-0.140122	0.0675033	0.210189	0.773819	0.372635
YCL010C	SGF29	molecular function unknown	FALSE	0.168475	0.0368806	0.407995	0.735618	0.610538	0.301758	0.240283	-0.965232	-0.390457	-0.627941	-0.281908	-1.01403	0.338272	-0.411289	-1.63169	-0.287982	0.700233	0.0821138
YCL011C	GBP2|RLF6	RNA binding*	FALSE	0.0857636	0.618344	-0.0232786	0.0618462	0.339536	-0.0483069	-0.188689	0.11914	-0.335132	-0.99375	-0.143511	-0.800687	-0.425869	-0.345317	-1.51757	-0.145501	-0.0520274	-0.0324079
YCL012C	YCL012C	molecular function unknown	FALSE	-0.0869505	-1.03274	0.0794242	-1.17071	-1.50742	0.154133	0.00982942	-1.7455	-0.108856	-0.5983	-1.47803	0.414169	-0.0133463	-1.20552	0.0438144	0	0	0
YCL012W	YCL012W	unknown	FALSE	0	0	0	0	0	0	0	0	0	0	0	0	0	0	0	-0.216944	-0.238185	-0.108745
YCL014W	BUD3|YCL012W	molecular function unknown	FALSE	0.0060876	0.829005	0.162123	0.256092	1.51889	0.157877	0.354632	1.18306	-0.162382	-0.786867	-0.778176	-0.0131514	-0.778696	-0.821971	-1.30096	0.0857637	0.202166	0.253938
YCL016C	DCC1	molecular function unknown	FALSE	0.105574	1.20364	-0.179384	0.0554537	1.44649	0.428548	0.233275	1.32187	-0.359972	0.129356	1.2232	-0.699624	0.642707	1.25798	-1.08539	-0.184932	0.384104	0.0573154
YCL017C	NFS1|SPL1	cystathionine gamma-lyase activity	FALSE	0.0799961	0.263283	0.0771837	-0.320621	0.163763	0.0451964	0.30508	0.048775	-0.283367	0.116728	0.510546	-0.494348	0.304403	0.457486	-0.493727	0.120185	0.418892	0.0967895
YCL018W	LEU2	3-isopropylmalate dehydrogenase activity	FALSE	0.660765	0.251226	0.210241	0.669902	0.255746	0.148171	-0.0963273	-1.26193	-0.655027	2.06325	1.25804	-0.578644	1.7345	0.848386	0.131859	1.21508	0.260582	0.00292516
YCL021W-A	YCL021W-A	molecular function unknown	FALSE	-0.207483	0.413352	0.233914	0.521739	1.24753	-0.0830712	-0.320377	-0.627408	0.391944	-0.933336	-0.616159	-0.252471	0.0226137	-0.726395	-1.0695	0	0	0
YCL022C	YCL022C	unknown	FALSE	0	0	0	0	0	0	0	0	0	0	0	0	0	0	0	0.137061	0.735477	0.894548
YCL023C	YCL023C	unknown	FALSE	0	0	0	0	0	0	0	0	0	0	0	0	0	0	0	-0.0730199	0.713753	0.311607
YCL024W	KCC4	protein kinase activity	TRUE	-0.145694	1.44014	0.127028	-0.127362	1.15533	0.402318	0.162909	1.26132	-0.0361199	-0.931752	-0.515856	0.057004	-1.08581	-0.758784	-0.600077	0.147501	-0.029162	0.224254
YCL025C	AGP1|YCC5	amino acid transporter activity*	FALSE	0.1603	0.314644	0.301225	-0.56217	-0.390516	-0.817897	-0.442882	-0.785046	-0.331494	-0.679139	-0.579251	0.337177	-0.537909	-0.585271	-0.0172475	-0.255735	1.10259	0.215345
YCL026C-A	FRM2|YCLX08C	molecular function unknown	FALSE	0.332208	0.626338	0.290743	-0.92904	-0.63058	-0.494552	-1.00475	-1.15498	0.155031	-0.534351	-0.547854	0.0711515	-0.667487	-0.660133	-0.260585	-0.403965	0.417038	0.250721
YCL026C-B	YCL026C-B	molecular function unknown	FALSE	0.25031	-0.407112	0.286466	-0.236806	-0.45758	1.44163	0.612726	-0.469426	0.0994546	0.835708	0.0366588	1.71853	1.44522	0.0956099	1.68693	0	0	0
YCL027W	FUS1	molecular function unknown	FALSE	-0.16673	-0.293591	-0.0305437	-0.0459528	-0.276435	-0.284818	-0.230015	-0.118844	-0.810662	-0.493314	-0.361763	-1.28745	-0.480958	-0.467161	-0.886276	0.0528774	0.0926317	0.577724
YCL028W	RNQ1|[PIN(+)]	molecular function unknown	FALSE	0.28374	-0.846271	0.238178	0.495175	-0.0551822	0.418177	0.395172	-1.78096	-0.46069	0.0127447	-0.842728	0.417516	0.82091	-0.860791	0.252744	0.0604236	0.655878	0.0933661
YCL029C	BIK1|ARM5|PAC14	microtubule binding	FALSE	-0.706067	-1.22147	-0.767287	0.147624	0.188917	0.514811	-0.307924	-1.00502	-0.122876	-1.47166	-1.63483	-0.413324	-0.759436	-1.69959	-0.815367	-0.180661	0.223885	0.0940791
YCL030C	HIS4	phosphoribosyl-ATP diphosphatase activity*	FALSE	-0.0377864	-0.079396	-0.0325154	0.0724656	0.234277	-0.115144	0.0609028	-0.0299373	0.0575481	-0.114844	-0.0430456	-0.0741765	0.103855	0.0666228	-0.0216205	0.450677	0.146057	-0.403634
YCL031C	RRP7	molecular function unknown	FALSE	0.242549	1.84777	0.274667	0.346242	1.90329	-0.391975	-0.851272	2.00398	-0.0400369	-1.36348	0.625151	-0.248623	-0.862806	0.751998	-2.30012	-0.547882	-0.394017	-0.257091
YCL032W	STE50	protein kinase regulator activity	TRUE	-0.218083	-0.236763	0.0222452	-0.00740732	-0.0710403	0.136627	-0.124045	0.0377844	-0.630297	-0.164174	-0.74695	0.124182	-0.00672837	-0.0348461	0.50954	-0.342105	0.115111	-0.175621
YCL033C	YCL033C	protein-methionine-R-oxide reductase activity	FALSE	0.369811	-0.383889	0.29437	-1.05672	-1.37801	1.01934	0.117946	-0.786405	-0.734552	1.39206	0.502622	0.00144824	1.90603	0.512541	0.988016	0.894854	0.589932	0.206833
YCL034W	LSB5	molecular function unknown	FALSE	-0.0550944	-0.073466	0.134195	0.0682335	-0.00469932	0.143447	-0.0117824	-0.482409	0.0582705	0.0107175	-0.212137	0.467974	0.136301	-0.158846	0.230069	1.24897	0.807353	0.171315
YCL035C	GRX1	thiol-disulfide exchange intermediate activity*	FALSE	0.247691	0.952492	0.334314	-0.713575	-0.976462	1.18046	-0.0875421	3.19307	-0.597662	1.15077	2.03569	0.168228	0.213423	2.22461	0.625483	-0.0989622	-1.30919	-0.124995
YCL036W	GFD2	molecular function unknown	FALSE	0.305447	-0.268739	0.0125637	2.32675	2.33638	-0.698363	0.254892	-0.678624	-0.568908	-0.232979	0.29286	-0.533964	0.723008	-0.383298	-1.16995	-0.231747	0.0874904	-0.0250723
YCL037C	SRO9	RNA binding	FALSE	-0.0235516	-0.11494	0.218991	1.18041	0.707752	0.255911	1.02144	-0.085587	0.121725	-0.59271	-0.0326207	-0.679975	0.421266	0.144312	-0.507622	0.470012	0.133907	0.279736
YCL038C	ATG22|AUT4	molecular function unknown	FALSE	0.319427	1.13428	0.131385	-0.208653	0.366758	0.911597	0.837592	1.57463	-0.0257607	2.06545	2.46568	0.548865	1.71456	2.1194	1.13343	1.08295	0.307476	0.572707
YCL039W	GID7|MOH2	molecular function unknown	FALSE	0.0219072	-0.706685	0.299536	-0.610308	-1.12572	0.1989	-0.573242	-2.17099	-0.159049	-0.189569	-1.19169	0.614269	0.232926	-1.08754	0.144912	0.472787	0.807075	0.529893
YCL040W	GLK1|HOR3	glucokinase activity	FALSE	-0.130524	-0.209985	0.455514	-1.84721	-1.57568	1.06789	-0.11506	-1.11172	-0.875603	0.659729	-0.199246	1.57988	0.565304	-0.06869	1.70241	-0.0440014	0.526417	0.285563
YCL041C	YCL041C	unknown	FALSE	0	0	0	0	0	0	0	0	0	0	0	0	0	0	0	0.082064	0.30574	0.477742
YCL042W	YCL042W	molecular function unknown	FALSE	-0.144295	-0.808073	0.268524	-0.098218	-1.00181	-0.0933603	0.261066	-2.04083	0.163429	0.0723303	-0.704208	0.971119	0.214368	-1.0063	1.24196	0.10224	0.607586	0.697651
YCL043C	PDI1|MFP1|TRG1	protein disulfide isomerase activity	FALSE	0.00221774	-0.203083	0.139812	0.00493998	-0.0116951	0.0507615	0.143282	-0.412047	-0.0409521	0.282221	0.0237521	0.307735	0.257093	0.05811	0.540209	-0.0677948	0.583313	0.524381
YCL044C	YCL044C	molecular function unknown	FALSE	0.0706422	-0.804872	0.384768	-0.189519	-0.624605	0.0632866	0.408345	-1.96284	-0.352157	0.442192	-0.448224	0.480047	0.821536	-0.718771	0.261356	0.247112	0.643869	0.606058
YCL045C	YCL045C	molecular function unknown	FALSE	-0.110828	0.763605	-0.0460091	0.126429	0.795121	0.0984102	0.246907	1.05289	0.0156832	0.10726	0.874986	0.26795	0.0197524	0.736422	-0.198755	0.264565	0.206945	-0.0109345
YCL046W	YCL046W	unknown	FALSE	0	0	0	0	0	0	0	0	0	0	0	0	0	0	0	-0.163506	0.80151	0.520302
YCL047C	YCL047C	molecular function unknown	FALSE	0.232897	0.803196	0.102554	-0.270706	-0.84954	0.991514	0.0505615	2.54584	-0.286152	1.10759	1.21834	-0.0756421	-0.0222123	1.40535	-0.169245	0.0263729	-0.200368	-0.15463
YCL048W	SPS22	molecular function unknown	FALSE	0.162314	0.173635	0.193598	-1.06131	-0.310831	0.0731556	-0.68339	0.339499	-0.405918	1.01786	0.0829848	-0.437207	-0.0910211	-0.134735	-0.458243	0.204796	0.514031	0.268419
YCL049C	YCL049C	molecular function unknown	FALSE	0.105474	0.375594	0.00285194	-0.910692	-0.434086	0.610012	0.143777	0.0203369	-0.185701	0.60859	0.745626	0.452559	0.446205	0.455766	-0.0168735	0.355685	0.587462	0.267481
YCL050C	APA1|DTP1	bis(5'-nucleosyl)-tetraphosphatase activity	FALSE	0.134716	-0.0827052	0.157308	0.160355	-0.108241	0.0803808	-0.415824	-0.568177	-0.215176	-0.305034	-0.517574	0.324242	-0.099918	-0.587437	-0.551336	0.363408	-0.136588	-0.216537
YCL051W	LRE1	transcription regulator activity*	FALSE	0.187673	0.244127	0.303743	0.327093	0.831616	0.133459	-0.0621549	-0.424246	-0.0461492	-0.192212	-0.0369515	0.22434	-0.168067	-0.418453	-0.615095	-0.0852696	0.281836	0.0506667
YCL052C	PBN1	mannosyltransferase activity	FALSE	-0.0699528	-0.363918	-0.0937322	-0.231399	-0.432281	0.353045	-0.153715	0.141932	-0.229224	0.149426	-0.249665	0.628793	0.172408	-0.176785	0.230562	-0.442778	-0.153296	-0.228694
YCL054W	SPB1	S-adenosylmethionine-dependent methyltransferase activity*	FALSE	-0.143375	0.155632	0.0923136	1.26241	1.98382	-0.602483	-0.369263	1.20191	0.237257	-1.48694	-0.445663	-0.63945	-1.26488	-0.348291	-1.88955	-0.429535	-0.621836	-0.102684
YCL055W	KAR4	transcription regulator activity	TRUE	-0.0129255	1.6575	0.463344	-0.628906	0.165054	0.198582	-1.00147	2.36609	-0.217933	-0.604819	0.188082	-1.28634	-1.22514	0.419029	-1.00034	-0.120566	-0.33152	-0.25804
YCL056C	YCL056C	molecular function unknown	FALSE	-0.113066	0.36803	0.196897	-0.852434	0.079281	0.102119	-0.772048	1.62284	-0.299925	-0.387546	1.26915	-0.763636	-1.46584	1.10866	-0.790708	-0.674149	-0.616247	-0.999642
YCL057C-A	YCL057C-A	molecular function unknown	FALSE	-0.00332785	-0.167284	-0.0592194	-0.921762	-1.25449	0.560364	0.0850279	-0.18697	-0.633999	-0.268644	-0.604868	-0.29387	0.00163281	-0.491282	-0.180389	0	0	0
YCL057W	PRD1	metalloendopeptidase activity*	FALSE	-0.0390089	0.330979	0.0706259	0.0647994	0.378975	0.657338	0.297678	0.346827	-0.296822	0.566559	0.936355	0.34429	0.555062	0.589253	0.141906	0.0029084	-0.00313815	-0.221075
YCL058C	FYV5	unknown	FALSE	-0.0475543	-0.552149	-0.0512546	-0.358949	-1.00359	-0.139433	0.0253	-0.909972	0.281586	-0.877232	-0.974026	0.195501	-0.262813	-0.933548	0.527	-0.342085	0.173974	0.476398
YCL059C	KRR1	molecular function unknown	FALSE	0.206413	1.16307	-0.0418679	0.348437	1.02228	-0.381033	-0.397117	2.79708	-0.0659354	-0.870184	0.324088	-1.79967	-1.33797	-0.116671	-1.70929	-0.403715	-0.551655	-0.10578
YCL061C	MRC1|YCL060C	molecular function unknown	FALSE	-0.000670178	0.0502567	0.590758	-0.236571	0.194202	0.43522	-0.299896	-0.896191	0.211211	-0.937084	-1.41066	0.469608	-0.704321	-1.12411	-0.339234	-0.493837	0.178901	0.54896
YCL063W	VAC17	receptor activity	FALSE	0.243657	-0.589099	-0.249023	0.588318	0.132554	-0.0686232	0.555311	0.253964	-0.137873	-0.184263	0.257477	-0.457504	0.441557	0.0988985	-1.21168	-0.34974	0.00621795	-0.108076
YCL064C	CHA1	L-serine ammonia-lyase activity*	FALSE	0.715807	-0.253589	-1.21644	2.871	2.49985	1.20944	0.763891	0.987106	1.08199	2.52291	2.72531	-2.44415	2.70758	2.99361	-1.46258	1.01392	0.0242831	0.321032
YCL065W	YCL065W	unknown	FALSE	0	0	0	0	0	0	0	0	0	0	0	0	0	0	0	-0.227026	0.436177	0.27989
YCL066W	HMLALPHA1|ALPHA1|MATALPHA1	transcription coactivator activity	TRUE	-0.225426	-0.307081	0.107186	-0.289428	-0.329844	-0.0684442	-0.540935	-0.773485	0.124067	-0.274795	-0.386337	0.384767	-0.109024	0.182226	0.0744818	0.0648543	0.257276	0.805225
YCL067C	HMLALPHA2|ALPHA2|MATALPHA2	transcription corepressor activity	TRUE	0	0	0	0	0	0	0	0	0	0	0	0	0	0	0	0.0281183	-0.529861	0.463105
YCL068C	YCL068C	molecular function unknown	FALSE	-0.110257	-0.130574	-0.159209	-0.0561328	-0.439251	-0.110616	-0.0561328	-0.52653	-0.226679	-0.167807	-0.222675	0.0180467	0.0975188	-0.293035	0.365856	0.292703	0.505187	0.897789
YCL069W	YCL069W	basic amino acid permease activity	FALSE	-0.431614	0.128906	0.113974	-0.488463	-0.564166	0.124318	-0.459324	-0.704501	-0.426936	-0.0438485	-0.775778	-0.185469	0.726797	-0.930288	-0.0819448	0	0	0
YCL073C	YCL073C	transporter activity	FALSE	0.204979	0.0997453	0.196655	-0.300476	-0.503024	0.090485	0.0465311	-0.330789	-0.255739	0.218685	0.276739	-0.103308	0.540746	0.363717	-0.0505914	0	0	0
YCL074W	YCL074W	protein binding*	FALSE	0	0	0	0	0	0	0	0	0	0	0	0	0	0	0	0.380528	0.377811	0.8113
YCL075W	YCL075W	protein binding*	FALSE	0	0	0	0	0	0	0	0	0	0	0	0	0	0	0	0.103749	1.07607	0.676095
YCL076W	YCL076W	unknown	FALSE	0	0	0	0	0	0	0	0	0	0	0	0	0	0	0	0.16913	0.226169	0.601479
YCR001W	YCR001W	unknown	FALSE	0	0	0	0	0	0	0	0	0	0	0	0	0	0	0	0.127324	0.36104	0.805718
YCR002C	CDC10	GTPase activity*	FALSE	0.00700426	0.0371838	-0.168749	-0.2217	-0.262195	0.147	0.0287773	1.64254	-0.190006	0.211161	-0.00680732	-0.131299	-0.615594	0.0344128	-0.761633	0.0194625	-0.831568	-0.363842
YCR003W	MRPL32|YmL32	structural constituent of ribosome	FALSE	0.24935	2.32482	0.0110066	-0.523174	-0.0909729	0.24346	-0.67665	3.5087	-0.296833	0.242097	1.72216	-1.60277	-0.67443	1.78327	-1.75876	-0.0317485	-1.65998	-0.886823
YCR004C	YCP4	electron transporter activity	FALSE	0.0762837	-0.086156	0.0914424	-0.831891	-0.680952	0.21325	-0.146832	-0.1224	-0.657889	-0.421481	-0.498931	-0.370418	-0.190726	-0.401805	-0.673647	-0.193226	0.171555	-0.0745545
YCR005C	CIT2	citrate (Si)-synthase activity	FALSE	0.108665	0.459234	-0.286445	-0.20743	0.409324	-0.436685	-0.173419	0.14977	0.219555	-0.243022	-0.26178	-0.619329	0.00881043	-0.12958	-0.897821	0.513562	0.972593	0.115352
YCR006C	YCR006C	unknown	FALSE	0	0	0	0	0	0	0	0	0	0	0	0	0	0	0	0.408785	0.165958	0.520492
YCR007C	YCR007C	molecular function unknown	FALSE	-0.0457578	-0.429374	-0.0426044	-0.207943	-0.99994	0.241278	0.317721	-0.0716109	-0.301666	0.249641	-0.0640207	-0.488942	-0.0902126	0.145489	-0.442927	-0.00656697	0.118095	0.567443
YCR008W	SAT4|HAL4	protein kinase activity	FALSE	0.178724	0.522434	0.113024	0.378469	0.829983	0.329614	0.539518	0.378682	-0.126355	0.390137	0.740603	-0.150417	0.361609	0.599057	-0.562617	0.679386	0.0846843	0.152703
YCR009C	RVS161|END6|FUS7|SPE161	cytoskeletal protein binding	FALSE	0.0521939	0.427963	-0.0288332	-0.304253	-0.847338	0.517007	-0.440284	1.7659	-0.435003	-0.214327	0.405871	-0.744903	-0.972115	0.416635	-0.750215	0.575558	-1.21215	-0.177128
YCR010C	ADY2|ATO1	transporter activity*	FALSE	0.000915886	0.46701	0.25204	-0.801929	-0.679036	0.186265	-1.16891	-1.36275	-0.0285342	-0.235787	-0.510049	0.333067	-0.451993	-0.783806	-0.12606	0.872497	0.980074	0.711193
YCR011C	ADP1	ATPase activity, coupled to transmembrane movement of substances	FALSE	0.0256462	0.201383	0.13094	-0.238318	-0.150045	0.558074	0.0290309	-0.363211	-0.374742	0.583951	0.144265	0.410524	0.762363	0.134943	0.0654719	1.0087	0.265309	0.136195
YCR012W	PGK1	phosphoglycerate kinase activity	FALSE	-0.00214106	0.0839388	0.012212	-0.0252131	0.0018344	-0.0585389	-0.0208893	-0.0104707	-0.0329927	0.0251692	0.129071	-0.0585621	0.0548119	0.165093	0.013236	-0.0852182	0.248068	0.196896
YCR013C	YCR013C	unknown	FALSE	0	0	0	0	0	0	0	0	0	0	0	0	0	0	0	-0.5264	0.07861	0.26879
YCR014C	POL4|POLX	beta DNA polymerase activity	FALSE	-0.191355	0.662253	0.630606	0.533817	1.43521	0.392721	-0.327435	2.07026	-0.358891	-0.658699	0.301727	-0.612508	-0.762654	0.363204	-1.41311	-0.409827	-0.778113	-0.451946
YCR015C	YCR015C	molecular function unknown	FALSE	-0.0169042	1.16877	-0.0188276	-0.126924	0.799487	0.195366	-0.303123	2.69063	-0.324636	0.387502	1.05583	-1.46094	-0.554918	0.747762	-1.65411	-0.539052	-0.99887	-0.0574674
YCR016W	YCR016W	molecular function unknown	FALSE	0.103433	-0.5632	-0.0432711	0.615222	0.736828	-0.669408	-0.931653	0.633931	-0.133159	-1.56405	-0.689673	-1.17707	-1.93335	-1.02027	-1.76161	-0.791068	-0.746904	-0.596501
YCR017C	CWH43	molecular function unknown	FALSE	0.0905842	1.82893	0.218667	-0.613625	1.0416	0.140211	0.11196	1.82355	0.078237	0.379336	1.82374	0.217534	-0.117023	1.64105	-0.442083	0.396085	0.120939	-0.0198826
YCR018C	SRD1	molecular function unknown	TRUE	0.241102	0.787749	0.0679814	1.09257	0.888581	0.56602	0.172442	2.31728	0.152074	0.817245	0.892732	-1.55735	0.147338	0.581327	-1.3453	0.56128	-0.0442911	0.0627066
YCR018C-A	YCR018C-A	unknown	FALSE	0	0	0	0	0	0	0	0	0	0	0	0	0	0	0	0.140861	0.0324716	-0.390772
YCR019W	MAK32	molecular function unknown	FALSE	0.0751414	0.11783	-0.18471	-0.125528	-0.630403	0.454577	-0.0111426	0.60938	-0.487824	-0.492355	-0.526653	-0.497529	-0.713743	-0.749241	-1.07283	-0.462287	-0.184082	-0.598076
YCR020C	PET18|HIT2	molecular function unknown	FALSE	0.145784	-0.128332	0.00191904	-0.69671	-1.25918	0.307791	-0.461597	-0.0544855	-0.0263096	-0.230636	-0.543386	-0.270497	-0.873471	-0.522239	-0.238104	-0.615629	0.190259	0.492352
YCR020C-A	MAK31|LSM9|SMX1	amino-acid N-acetyltransferase activity	FALSE	0.197125	1.86022	-0.149437	-0.930231	-0.543603	0.20209	-0.778241	3.26514	-0.50592	0.254259	1.63706	-2.5231	-0.42204	1.3042	-1.49118	-0.198172	-1.38878	-0.592212
YCR020W-B	HTL1	molecular function unknown	FALSE	0.248617	-0.164831	0.31433	-0.884268	-0.576705	-0.102264	-1.23116	2.6466	-0.919792	-0.885618	0.0602661	-2.7961	-2.66433	-0.3538	-3.22318	-0.132484	-0.837373	-0.372255
YCR021C	HSP30|YRO1	molecular function unknown	FALSE	0.227422	0.167018	0.175502	-0.850642	-0.77421	-0.193575	-0.388392	-1.2668	-1.15436	-0.677892	-1.16249	-0.695069	-0.855158	-1.24963	-1.00742	0.40934	1.41149	0.720642
YCR022C	YCR022C	unknown	FALSE	0	0	0	0	0	0	0	0	0	0	0	0	0	0	0	0.39222	0.741203	0.241126
YCR023C	YCR023C	molecular function unknown	FALSE	-0.0547603	0.846447	0.000766879	-0.996522	-0.615193	0.330065	0.313549	1.37718	-0.472494	0.280003	0.352871	-0.732075	-0.614105	0.0363153	-1.1633	-0.0558358	-0.267598	0.0237622
YCR024C	YCR024C	asparagine-tRNA ligase activity	FALSE	0.0129475	-0.268091	-0.074652	0.0585973	0.00847041	0.0675081	-0.0419721	-1.21367	-0.699155	-0.10304	-0.72084	-0.11292	0.319835	-0.600626	-0.436017	-0.293214	0.34968	0.0599341
YCR024C-A	PMP1	enzyme regulator activity	FALSE	-0.0337454	0.202997	-0.0288541	0.0359728	0.103692	-0.0541361	0.00959314	0.416579	0.0381044	-0.209178	0.334579	-0.168529	0.0821988	0.241373	-0.208013	-0.437755	-0.367244	-0.0682882
YCR024C-B	YCR024C-B	molecular function unknown	FALSE	-0.0828384	0.227162	-0.0622604	-0.0354139	0.0996906	-0.0352756	-0.013204	0.505239	0.101717	-0.180938	0.301059	0.0203618	0.0512889	0.293866	-0.0438942	0	0	0
YCR025C	YCR025C	unknown	FALSE	0	0	0	0	0	0	0	0	0	0	0	0	0	0	0	0.0961775	0.623843	0.526835
YCR026C	YCR026C	molecular function unknown	FALSE	-0.113439	0.301742	0.0535051	0.238455	0.913513	0.222165	0.139565	0.421347	-0.193613	-0.198326	0.214647	-0.442925	-0.0884987	0.271899	-0.187899	-0.0110466	0.161227	0.168791
YCR027C	RHB1|RSG1	GTPase activity	FALSE	0.0206666	-0.138711	-0.176364	-0.397388	-1.01851	-0.126722	-0.0634136	0.17667	-0.208693	-0.202959	0.0938786	-0.843307	-0.316075	-0.179385	-1.64179	-0.280763	-0.397278	-0.325839
YCR028C	FEN2	pantothenate transporter activity	FALSE	0.00417161	0.221156	-0.0366433	-0.40974	-0.0845218	-0.262064	0.404531	0.00619423	0.00744255	0.465797	0.620972	-0.560455	0.33701	0.501492	-0.701102	0.190149	0.43829	0.0822252
YCR028C-A	RIM1	single-stranded DNA binding	FALSE	0.0304119	1.18622	-0.0138612	-0.2381	0.156998	0.00268972	-0.234465	1.06406	-0.177061	-0.0425596	1.19312	-0.385981	0.0784076	1.17551	-0.56029	-0.0127639	-0.729777	-0.291488
YCR030C	SYP1|YCR029C-A	molecular function unknown	FALSE	-0.187994	-0.377025	0.0383728	-0.755742	-0.84645	0.28903	0.102852	-1.28944	-0.462606	0.26696	-0.310834	0.465702	0.575884	-0.345135	0.389618	-0.325543	0.292806	-0.260872
YCR031C	RPS14A|CRY1|RPL59	structural constituent of ribosome*	FALSE	0.0179129	0.0762974	-0.0241482	-0.0145754	-0.0371759	-0.124889	-0.00118655	0.172359	0.049152	-0.0436593	0.051629	-0.170907	0.00768642	0.0555527	-0.0351105	0.162075	-0.101829	0.247597
YCR032W	BPH1	molecular function unknown	FALSE	-0.167991	1.95236	-0.0340646	0.399383	2.33385	0.190174	0.292427	2.58916	-0.636121	0.117031	1.05649	-0.750924	0.149457	1.01767	-1.5017	-0.171122	-0.298181	0.154911
YCR033W	SNT1	NAD-dependent histone deacetylase activity*	FALSE	0.0539022	-0.127785	0.133981	0.724632	0.960576	-0.125067	0.586437	-0.0422544	0.0901622	-0.0674288	-0.0800681	0.242604	0.146956	-0.167647	-0.0747454	0.00731517	0.0648645	0.278892
YCR034W	FEN1|ELO2|GNS1|VBM2	fatty acid elongase activity	FALSE	-0.125043	0.66943	-0.0277983	-0.371459	0.13828	-0.0594254	0.0489492	0.765075	-0.00948768	0.0260632	0.553367	-0.401714	-0.175193	0.29898	-0.567475	0.580885	-0.0483994	0.0486367
YCR035C	RRP43	3'-5'-exoribonuclease activity	FALSE	0.0340297	1.16216	0.0367147	0.450592	0.552278	0.227672	-0.467956	2.33644	0.108075	-0.985611	0.0870569	-1.40205	-1.21283	-0.00721944	-1.91506	-0.0970546	-0.818298	-0.561218
YCR036W	RBK1	ATP binding*	FALSE	0.0505646	0.81716	0.0872045	-0.299741	0.205659	0.596466	0.378529	2.60931	-0.350984	0.379742	1.15588	-0.247377	0.20102	1.18597	0.0260865	0.140038	-0.575595	-0.335292
YCR037C	PHO87	inorganic phosphate transporter activity	FALSE	0.0361156	0.25048	0.0732979	0.205457	0.59875	-0.0211895	0.547534	-0.00951803	-0.0380639	0.206938	0.281355	-0.0428094	0.478661	0.16829	-0.310278	0.622083	0.510132	0.140343
YCR038C	BUD5	signal transducer activity*	FALSE	-0.0481337	-0.142699	-0.11057	0.321727	0.118609	0.160116	0.204585	0.126883	-0.0891028	0.245072	-0.148489	0.522547	0.198295	-0.117548	-0.111746	0.0945113	0.684817	0.510892
YCR041W	YCR041W	unknown	FALSE	0	0	0	0	0	0	0	0	0	0	0	0	0	0	0	-0.202446	0.081844	0.168585
YCR042C	TAF2|TAF150|TSM1|TafII150	general RNA polymerase II transcription factor activity	FALSE	-0.172574	0.625064	0.253287	0.867101	1.96547	0.385223	0.38344	2.11956	-0.0193425	-0.435587	-0.0478347	-0.224072	-0.126879	0.0655413	-1.42654	0.326869	-0.103783	0.0343556
YCR043C	YCR043C	molecular function unknown	FALSE	0.0963177	-1.21412	-0.0858226	-0.352343	-0.869905	-0.112701	-0.0956994	0.388072	-0.25748	-0.315667	-0.222927	-0.745309	-1.15813	-0.421578	-1.51977	-0.523925	-1.74193	-0.973198
YCR044C	PER1|COS16	molecular function unknown	FALSE	0.0237008	1.56037	0.0728114	-1.26144	-1.10561	0.192012	-0.109148	1.61707	-0.256454	0.200088	1.12184	-0.295776	-0.379245	0.934248	-0.254108	0.177852	0.172936	-0.0159123
YCR045C	YCR045C	serine-type peptidase activity	FALSE	-0.0697173	-1.1896	0.032162	-0.455271	-1.12437	-0.26057	-0.166876	-2.22161	0.278522	0.386905	-0.785635	0.585375	0.200839	-1.16541	0.363594	0.0268607	0.657208	0.931833
YCR046C	IMG1	structural constituent of ribosome	FALSE	0.280831	-0.467274	-0.125134	0.300401	-0.145602	0.334234	0.146226	-0.932178	-0.176315	0.0269708	-0.316777	0.334582	0.420247	-0.438231	0.00834799	-0.516569	0.280627	0.181683
YCR047C	BUD23	S-adenosylmethionine-dependent methyltransferase activity	FALSE	0.496772	-0.116195	0.0875464	2.40364	2.44628	-0.184042	0.618672	-0.268092	-0.293573	0.103553	0.791908	-0.91768	1.46416	0.242358	-0.565004	0.0413361	1.00693	0.372162
YCR048W	ARE1|SAT2	sterol O-acyltransferase activity	FALSE	0.391509	-0.516356	0.720789	0.245388	-0.806017	-0.113626	0.300396	-1.93412	0.481066	1.59266	0.384342	1.05938	1.36819	0.0305086	1.53596	0.905843	1.60246	0.63571
YCR049C	YCR049C	unknown	FALSE	0	0	0	0	0	0	0	0	0	0	0	0	0	0	0	0.0861264	1.00845	0.726995
YCR050C	YCR050C	unknown	FALSE	0	0	0	0	0	0	0	0	0	0	0	0	0	0	0	-0.172137	1.03459	0.580437
YCR051W	YCR051W	molecular function unknown	FALSE	0.712555	-0.768789	0.142425	1.3171	0.632242	0.308069	0.592846	-1.48754	-0.359974	-0.195077	-0.72808	-1.20154	0.561317	-1.09347	-0.948607	-0.154773	0.557759	-0.351005
YCR052W	RSC6	molecular function unknown	FALSE	-0.00812914	-1.09182	0.175128	1.22243	0.529358	0.183207	0.172688	-2.26287	-0.406161	-1.00465	-1.81506	0.0360986	0.726447	-1.51243	-0.440387	0.0484059	0.699455	0.0482822
YCR053W	THR4	threonine synthase activity	FALSE	0.0431892	0.0712804	0.159798	0.123141	0.103747	0.140546	0.0368666	-0.100617	0.0459587	-0.139938	0.0569561	0.0451407	0.0463139	0.0306782	-0.799135	0.132004	0.0885195	-0.507143
YCR054C	CTR86	molecular function unknown	FALSE	0.0655657	1.3324	0.0807065	-0.0273205	0.86086	-0.544343	-0.134906	1.41697	-0.089805	-0.296926	0.518625	-0.778462	-0.226707	0.394886	-1.31647	-0.128104	-0.173115	-0.334568
YCR057C	PWP2|UTP1|YCR055C|YCR058C	snoRNA binding	FALSE	-0.189285	1.19371	-0.118053	0.967282	2.30262	-0.808919	0.113777	1.40729	-0.0487342	-1.19292	0.523478	-0.737302	-0.505463	-0.221007	-2.04261	-0.144504	0.0725146	-0.154606
YCR059C	YIH1	molecular function unknown	FALSE	0.427763	-0.393795	0.199958	-0.258127	-0.426921	0.278389	0.379043	-0.936155	-0.315722	0.70798	0.297072	-0.450469	0.9766	0.114184	-0.140206	-0.173673	0.861656	0.215089
YCR060W	TAH1	chaperone binding	FALSE	0.347058	2.09244	0.255489	-0.289934	0.882576	0.67943	0.0839777	2.55126	-0.532207	0.370041	2.42687	-1.26384	1.24741	2.11249	-0.669192	0.0138179	0.0225118	-0.0827074
YCR061W	YCR061W	molecular function unknown	FALSE	-0.503642	-0.696751	-0.0249972	-1.74558	-1.42195	0.280056	0.513714	-1.36911	-1.1927	-1.52457	-1.88463	0.626039	-0.523306	-1.19214	-0.206852	-1.5546	-0.114038	-0.151622
YCR062W	YCR062W	unknown	FALSE	0	0	0	0	0	0	0	0	0	0	0	0	0	0	0	-1.62365	-0.32759	-0.330672
YCR063W	BUD31|CWC14	molecular function unknown	FALSE	-0.314701	-0.103485	-0.354083	0.528077	0.768242	-0.118279	0.33064	-0.639102	-0.13679	-0.302942	-0.252012	-0.0756995	0.434349	-0.485671	-0.599842	-0.132523	0.576309	0.441497
YCR064C	YCR064C	unknown	FALSE	0	0	0	0	0	0	0	0	0	0	0	0	0	0	0	-0.481298	0.449183	-0.270903
YCR065W	HCM1	specific RNA polymerase II transcription factor activity	TRUE	-0.0806541	0.241913	0.102566	-0.0186325	0.728088	0.0754923	0.155888	-0.347139	-0.303288	-1.1908	-0.900322	0.158037	-0.615531	-1.26218	-1.44873	-0.436189	0.0971997	0.138366
YCR066W	RAD18	ubiquitin conjugating enzyme activity*	FALSE	-0.0551528	-0.625072	0.140273	0.396598	-0.14968	0.15045	-0.617784	-1.35897	-0.80769	-0.923138	-1.3489	-0.531302	-0.404279	-1.31618	-2.33044	-0.147749	-0.211794	-0.301893
YCR067C	SED4	molecular function unknown	FALSE	-0.032894	0.459804	0.092612	0.0657085	0.55597	0.417185	0.976693	0.63524	-0.0368926	0.932562	0.988156	0.300302	0.835782	0.716319	0.36455	0.32713	0.560007	-0.0173119
YCR068W	ATG15|AUT5|CVT17	lipase activity	FALSE	0.0902793	-0.437024	0.241394	0.160906	-0.481631	0.775455	0.739773	-0.963746	-0.132878	1.56984	1.13593	0.543958	1.76187	1.11385	0.795855	0.397262	0.985822	0.489649
YCR068W-A	YCR068W-A	unknown	FALSE	0	0	0	0	0	0	0	0	0	0	0	0	0	0	0	0.316903	1.06015	0.100475
YCR069W	CPR4|CYP4|SCC3|YCR070W	peptidyl-prolyl cis-trans isomerase activity	FALSE	0.284218	-0.397083	0.33239	-0.168604	-0.88748	0.330348	0.0647295	-1.13351	-0.472245	1.27054	0.66461	0.66934	1.33834	0.356287	0.8023	0.87524	0.869271	0.505874
YCR071C	IMG2	structural constituent of ribosome	FALSE	0.199737	0.261387	-0.100333	-0.588809	-0.981582	0.448008	-0.393385	1.01112	-0.536675	-0.31633	0.414498	-0.802333	-0.785073	0.464014	-1.6913	-0.167586	-0.252635	-0.516687
YCR072C	YCR072C	molecular function unknown	FALSE	0.187908	0.121618	-0.00163687	1.11441	1.55991	-0.762182	0.0597677	-0.334216	-0.179072	-1.00001	-0.407098	-0.672617	-0.0664179	-0.566156	-1.53908	0.111318	0.33586	-0.0116533
YCR073C	SSK22	MAP kinase kinase kinase activity	TRUE	0.476193	0.536907	1.13666	1.04686	1.58136	0.378486	0.141544	-0.560947	0.255424	0.913971	0.672494	0.813067	1.45824	0.421932	0.0457682	0.834475	0.811423	0.824636
YCR073W-A	SOL2|YCRX13W	molecular function unknown*	FALSE	0.156318	-0.88249	0.128879	-0.0531693	-0.598339	0.479109	0.447418	-1.71119	-0.338885	0.279007	-0.643799	0.661914	0.74355	-0.678696	0.597767	0.331971	0.832542	0.517517
YCR075C	ERS1	L-cystine transporter activity	FALSE	0.271377	-0.510064	-0.038448	-1.7683	-2.26546	-0.0727672	-0.246433	-1.28733	-0.887654	-0.15016	-0.692571	0.0061014	-0.109507	-0.855557	-1.03931	0.301349	0.681996	0.475447
YCR075W-A	YCR075W-A	molecular function unknown	FALSE	0.212039	-1.73777	0.154197	-0.868608	-1.87754	0.632833	-0.5682	-1.5154	-0.614578	-0.316969	-1.22374	-0.611903	-0.304357	-1.44586	-0.804561	0	0	0
YCR076C	YCR076C	molecular function unknown	FALSE	0.482348	0.36676	0.289726	0.0440639	0.573954	0.615236	0.146878	-0.342276	-0.922964	0.956238	1.16201	0.0928493	1.96818	1.1499	0.359019	0.906241	0.871694	0.367347
YCR077C	PAT1|MRT1	molecular function unknown	FALSE	0.0381428	-0.210982	0.0304826	0.0402208	-0.323897	-0.0249803	0.0586421	-0.959454	0.0291301	-0.807395	-0.889188	0.159338	0.229607	-0.940093	-0.984419	0.767996	0.422354	0.440896
YCR079W	YCR079W	phosphoprotein phosphatase activity	FALSE	0.31035	-1.02521	0.191559	-0.938488	-1.55403	-0.126638	-0.061262	-2.40304	-0.210567	0.499588	-0.831797	0.496582	0.64719	-0.864424	0.584396	0.29244	0.904435	0.486638
YCR081W	SRB8|GIG1|MED12|NUT6|SSN5|YCR080W	RNA polymerase II transcription mediator activity	FALSE	-0.196361	0.58918	0.156409	0.696596	2.04595	0.378422	0.722519	1.54147	0.0178538	-0.113958	0.688578	0.0633051	0.360265	0.426712	-1.27457	-0.174102	0.116401	-0.0975344
YCR082W	AHC2	molecular function unknown	FALSE	0.13803	2.48737	0.0977822	-0.109297	2.01314	0.390756	-0.0307661	4.12755	-0.348606	0.0240119	2.41248	-0.973226	-0.0161946	2.24119	-0.93284	-0.577132	-1.14727	-0.497613
YCR083W	TRX3	thiol-disulfide exchange intermediate activity	FALSE	0.120929	-0.801773	0.170512	-0.771107	-1.80555	0.571058	-0.279974	0.231512	-0.438579	0.298741	0.52463	-0.45609	-0.242857	0.619372	0.0682864	-0.876239	-1.05974	-0.226866
YCR084C	TUP1|AAR1|AER2|AMM1|CRT4|CYC9|FLK1|ROX4|SFL2|UMR7	general transcriptional repressor activity	TRUE	-0.0789379	-0.323845	-0.126693	0.0938006	0.0473726	-0.285534	0.214044	-1.04177	-0.173803	-0.395577	-0.717202	-0.143498	0.149128	-0.912824	-0.908251	-0.406608	0.387708	0.382868
YCR085W	YCR085W	unknown	FALSE	0	0	0	0	0	0	0	0	0	0	0	0	0	0	0	-0.284385	0.110343	0.59029
YCR086W	CSM1	molecular function unknown	FALSE	0.265404	-0.825022	-0.0158903	-0.350914	-0.795393	0.590168	-0.172194	-0.491797	-0.460888	0.310818	-0.046261	-0.0593558	0.260584	0.0947255	0.208366	-0.29411	-0.46513	-0.358809
YCR087C-A	YCR087C-A	molecular function unknown	FALSE	0.314324	-0.544117	0.0871349	0.573415	0.870743	-0.0893149	-0.0996465	1.18491	-0.363608	-0.765009	0.21557	-1.72678	-0.498512	-0.0296805	-1.76134	-0.157113	-0.429919	-0.569521
YCR087W	YCR087W	unknown	FALSE	0	0	0	0	0	0	0	0	0	0	0	0	0	0	0	-0.147511	0.250141	0.686898
YCR088W	ABP1	protein binding	FALSE	0.0258027	-0.469731	0.449203	0.858992	0.703458	0.598668	0.116733	-1.15114	-0.392179	0.270894	-0.387498	0.809007	0.965154	-0.395462	0.877127	-0.346639	0.914782	-0.159844
YCR089W	FIG2	molecular function unknown	FALSE	-0.122586	0.0106626	0.167306	-0.270206	0.253496	-0.390279	0.165089	-0.856077	-0.215785	0.0976402	-0.0294456	0.0390824	0.285347	-0.145745	-0.22634	0.262715	0.583878	-0.107085
YCR090C	YCR090C	molecular function unknown	FALSE	0.362543	2.46043	-0.118762	-0.45911	0.484413	0.533103	-0.211982	5.20241	-0.377149	-0.0700835	1.52485	-2.2601	-0.999902	1.60567	-1.45413	-0.450047	-1.22928	-0.571958
YCR091W	KIN82	protein kinase activity	TRUE	-0.0460511	-0.0979335	0.35644	0.730855	0.352704	0.624822	0.648824	0.365789	-0.0202215	0.51508	0.177166	0.0733603	0.643438	0.2264	-0.322506	-0.0730503	-0.0811056	0.282504
YCR092C	MSH3	damaged DNA binding	FALSE	0.188726	0.519867	0.274066	0.708608	1.21135	-0.0704676	0.410782	0.748339	0.342501	-0.457632	0.0894347	-0.609992	0.389343	-0.111275	-0.798125	-0.045414	0.0662723	-0.156449
YCR093W	CDC39|NOT1|ROS1|SMD6	3'-5'-exoribonuclease activity	TRUE	-0.373298	1.06157	0.0388333	0.634761	1.67873	-0.131987	0.225352	1.30009	-0.113467	-0.44937	0.714962	-0.0571602	-0.167198	0.597506	-1.13687	-0.207025	-0.304736	-0.335278
YCR094W	CDC50	transcription regulator activity	TRUE	0.141384	-0.303097	0.0967074	-0.0281715	-0.345428	0.154781	0.0712641	-0.390803	-0.143814	-0.191086	-0.262417	0.0139606	-0.320752	-0.22046	-0.152206	0.149786	0.0304179	-0.124596
YCR095C	YCR095C	molecular function unknown	FALSE	0.295779	1.42468	0.18242	0.120746	0.734972	-0.0372504	-0.192385	1.73556	-0.468244	0.00157443	0.882495	-1.34434	-0.0213927	0.770034	-1.22925	-0.347817	-0.692041	-0.391233
YCR096C	HMRA2|A2|MATA2	molecular function unknown	FALSE	0.10546	-0.172553	0.438395	-0.642696	-0.765647	0.222466	-1.17054	0.906227	-0.427004	-0.232211	-0.262476	-0.657497	-1.31404	-0.473965	-0.705324	-0.287337	-1.10557	-0.341115
YCR097W	HMRA1|YCR097WB	transcription corepressor activity	FALSE	0.332253	2.62922	0.31368	-0.834238	0.0655991	0.217531	-1.04623	3.4563	-0.424402	-0.189311	1.63085	-1.97885	-0.782156	1.2804	-1.99937	-0.585737	-0.625566	-1.10051
YCR097W-A	YCR097W-A	unknown	FALSE	0	0	0	0	0	0	0	0	0	0	0	0	0	0	0	0.595623	-0.357765	-0.000271019
YCR098C	GIT1	glycerophosphodiester transporter activity	FALSE	0.0904592	0.445325	-0.0470554	-0.581888	-0.250881	0.131933	0.199417	0.532051	-0.245548	1.31107	0.774243	-0.189826	0.777347	0.674309	-0.80275	0.181652	0.609067	0.303463
YCR099C	YCR099C	molecular function unknown	FALSE	0.101657	0.577689	0.0037107	-0.168218	0.695886	0.266653	0.411177	1.05106	-0.509544	0.0803277	0.360579	-1.27521	-0.174634	0.649916	-1.43809	0.828506	0.198546	0.351136
YCR100C	YCR100C	molecular function unknown	FALSE	0.0442211	0.518443	0.0922934	-0.243493	0.293127	0.308581	0.358805	0.758023	-0.289079	0.167565	0.332797	-0.865384	0.0183944	0.268151	-1.81449	0.227745	0.22659	0.284917
YCR101C	YCR101C	molecular function unknown	FALSE	-0.10464	0.856783	0.0560959	-0.113073	0.85007	0.306749	0.12121	1.03875	-0.464546	-0.153473	0.202898	-1.07844	-0.373176	0.515127	-1.69963	0.0112625	0.46804	0.596367
YCR102C	YCR102C	molecular function unknown	FALSE	1.13961	1.62582	0.961038	-0.38586	0.0672147	0.532237	0.250339	-0.0186143	-0.0549998	1.04456	1.61458	-0.205899	0.670614	0.865945	0.395774	1.0539	1.16167	0.726365
YCR102W-A	YCR102W-A	unknown	FALSE	0	0	0	0	0	0	0	0	0	0	0	0	0	0	0	0.515662	0.810982	1.15982
YCR104W	PAU3	molecular function unknown	FALSE	0.42445	-0.166491	0.588559	-0.313605	-0.753756	0.612272	0.133047	-0.864049	0.0993372	6.36904	5.85177	0.787579	2.55947	2.83888	1.72777	2.13119	1.69994	0.681596
YCR105W	ADH7|ADHVII	alcohol dehydrogenase (NADP+) activity	FALSE	0.086307	0.225587	0.282766	-0.724256	-0.239365	0.00839242	-0.239203	0.228721	0.429956	0.721443	0.584901	0.178632	-0.112146	0.144139	0.300756	0.650513	0.612901	0.584012
YCR106W	RDS1	DNA binding*	TRUE	-0.142531	0.712538	0.179851	0.29805	1.368	0.0112172	0.761106	0.475084	0.300224	0.0440636	0.534928	-0.365716	-0.0122309	0.30752	-0.715103	0.932777	0.414769	0.441623
YCR107W	AAD3	aryl-alcohol dehydrogenase activity	FALSE	-0.141529	0.99187	0.0271488	0.432374	1.66811	-0.107593	0.217128	0.926319	-0.405345	-0.45292	0.880963	-0.761282	0.257297	0.346006	-0.986438	0	0	0
YCR108C	YCR108C	molecular function unknown	FALSE	-0.135784	-0.935403	-0.203299	-0.263084	-0.762597	-0.096477	0.0796235	-1.79511	0.052684	0.35945	-0.848877	0.627612	0.638827	-0.858154	0.465323	0	0	0
YDL001W	RMD1	molecular function unknown	FALSE	-0.0118341	-0.170337	-0.0468382	-0.0405999	-0.349891	-0.153306	-0.497584	0.0192101	-0.139447	-0.555799	-0.6045	-1.06829	-1.06092	-0.819948	-2.29452	-0.014825	-0.470614	-0.330887
YDL002C	NHP10|HMO2	molecular function unknown	FALSE	0.27222	0.287328	0.0870756	0.104157	0.819175	-0.182577	-0.504182	1.17188	-0.439603	-0.219902	0.452571	-0.845006	-0.305451	0.46795	-1.4813	0.0110666	-0.315905	-0.254919
YDL003W	MCD1|PDS3|RHC21|SCC1	molecular function unknown	FALSE	-0.173704	0.883283	0.353196	-0.0673147	0.859505	0.326484	-0.297005	2.00446	0.134741	-1.92825	-0.141834	-0.0125583	-2.29043	0.062683	-1.19873	0.10007	0.381571	-0.0346123
YDL004W	ATP16	hydrogen-transporting ATP synthase activity, rotational mechanism	FALSE	-0.273772	0.231336	-0.214052	-1.12478	-1.70107	0.399854	-0.265104	1.03094	-0.508766	-0.618108	-0.739771	-0.48194	-0.802102	-0.694602	-1.14313	-1.00761	-1.89138	-0.642791
YDL005C	MED2	RNA polymerase II transcription mediator activity	FALSE	-0.00481821	0.177911	0.10381	0.424615	0.829459	0.298726	-0.612815	0.829914	-0.145214	-0.828843	-0.172403	-0.233773	-1.05798	-0.296917	-0.411061	-0.312983	-0.0508454	-0.191578
YDL006W	PTC1|CWH47|KCS2|TPD1	protein phosphatase type 2C activity	TRUE	0.427544	1.69351	0.0685485	-0.236794	1.52628	0.383408	-0.0111711	3.55998	-0.397362	-0.101765	1.4097	-1.3511	-0.676549	0.541828	-1.60928	0.160911	-0.0402099	-0.221836
YDL007W	RPT2|YHS4|YTA5	ATPase activity*	FALSE	0.0460142	2.16764	0.297808	-0.0598875	0.957213	0.521527	-0.799132	2.21713	-0.387451	-0.681876	0.387995	-0.981284	-0.584	0.39453	-0.721356	-0.127527	-0.726987	-0.518526
YDL008W	APC11	protein binding*	TRUE	0.121993	0.745503	-0.21825	-0.641127	-0.944495	0.456642	-0.393946	1.86342	-0.60537	-0.193329	0.533469	-1.25516	-0.314431	0.266536	-1.03793	-0.00575504	-0.477407	-0.154046
YDL009C	YDL009C	unknown	FALSE	0	0	0	0	0	0	0	0	0	0	0	0	0	0	0	-0.350893	0.456195	0.589106
YDL010W	YDL010W	molecular function unknown	FALSE	0.116324	-0.189369	-0.0103258	-0.830034	-0.787292	0.452389	-0.802328	0.504106	-0.10934	-0.95051	-0.443473	0.0353787	-1.67783	-0.610434	-0.806372	-0.0714304	-0.555885	-0.229929
YDL011C	YDL011C	unknown	FALSE	0	0	0	0	0	0	0	0	0	0	0	0	0	0	0	-0.396395	0.452574	0.793541
YDL012C	YDL012C	molecular function unknown	FALSE	-0.0229481	-0.224918	-0.164071	0.425411	0.0672156	0.736281	0.357968	0.291247	-0.522178	-0.345358	-0.44127	-0.240757	0.113598	-0.734702	-0.470373	-0.106193	-0.0374818	-0.353457
YDL013W	HEX3|SLX5	DNA binding	FALSE	-0.181033	0.0883893	0.0383691	0.985797	1.0246	0.212888	0.523974	-0.0738487	-0.179967	0.236661	0.296974	-0.301005	1.02438	0.417501	0.273691	-0.0752484	0.606791	-0.119982
YDL014W	NOP1|LOT3	methyltransferase activity	FALSE	0.040767	0.0259835	-0.0283466	-0.03157	0.0753872	-0.197373	0.00113292	-0.168108	0.00978044	-0.223127	-0.00871589	-0.295677	-0.0998024	-0.130315	-0.752994	0.0045664	0.266701	0.162756
YDL015C	TSC13	oxidoreductase activity	FALSE	-0.0437402	-0.0273178	0.0122557	-0.482661	-0.304558	0.0258394	-0.0101177	0.390979	-0.00712851	-0.0234489	-0.0381166	0.11009	-0.207729	-0.233954	-0.408348	-0.291085	-0.539882	-0.466224
YDL016C	YDL016C	unknown	FALSE	0	0	0	0	0	0	0	0	0	0	0	0	0	0	0	-0.000748576	0.211335	0.39628
YDL017W	CDC7|LSD6|SAS1	protein serine/threonine kinase activity	TRUE	-0.0568156	0.329731	-0.0671476	0.221983	0.675987	0.0040673	-0.224163	1.57934	-0.300378	-0.580637	0.401892	-0.707357	-0.944946	0.275075	-1.12483	-0.292205	-0.243209	-0.533943
YDL018C	ERP3	molecular function unknown	FALSE	0.135341	0.820386	0.179089	-1.11298	-0.391039	0.624733	-0.15803	3.09403	-0.490883	-0.0511825	0.76725	-0.598648	-0.857187	1.09632	-0.814954	-0.45007	-0.41817	-0.541292
YDL019C	OSH2	oxysterol binding	FALSE	-0.322795	0.468095	0.243855	0.109816	0.943719	0.703638	0.251777	0.485516	-0.306514	0.422695	0.852362	0.815588	0.219367	0.78735	0.827887	-0.118052	0.308331	-0.0487713
YDL020C	RPN4|SON1|UFD5	transcriptional activator activity	TRUE	0.0513885	0.514954	0.2078	0.902291	0.967362	0.478192	-0.0936307	1.06973	0.00727142	0.385675	1.04603	-0.385912	0.10702	1.08399	0.122397	-0.482161	-0.151672	-0.254522
YDL021W	GPM2	molecular function unknown*	FALSE	0.607415	0.179375	1.16955	-0.152705	-0.624509	1.84221	-0.216629	0.334416	0.0861029	3.09437	1.68785	1.60746	1.85343	1.8368	2.70779	-0.293595	0.215604	-0.233749
YDL022W	GPD1|DAR1|HOR1|OSG1|OSR5	glycerol-3-phosphate dehydrogenase (NAD+) activity	FALSE	-0.0903388	-0.368357	0.184947	-0.969373	-0.943726	0.858931	-0.218832	-0.935956	-0.835751	0.522381	0.00523811	0.984122	0.66142	0.156235	1.17956	-0.109127	0.745717	0.0877582
YDL023C	SRF4	unknown	FALSE	0	0	0	0	0	0	0	0	0	0	0	0	0	0	0	-0.0603285	0.500774	0.445447
YDL024C	DIA3	acid phosphatase activity	FALSE	0.252368	0.237596	0.52142	-0.259972	-0.745167	0.456551	0.0294727	-0.0660416	0.0128632	0.99113	0.151954	-0.489525	0.55936	0.195786	0.276444	0.243208	0.418585	0.331472
YDL025C	YDL025C	protein kinase activity	FALSE	0.0583671	0.488156	0.22567	-0.245251	0.53029	0.594117	-0.493595	-0.0216375	-0.551434	-0.189764	0.415989	0.400276	-0.0334497	0.261365	-0.320565	-0.181526	0.416762	-0.0360429
YDL026W	YDL026W	unknown	FALSE	0	0	0	0	0	0	0	0	0	0	0	0	0	0	0	0.156782	0.222688	1.06098
YDL027C	YDL027C	molecular function unknown	FALSE	-0.0260045	1.29801	-0.123719	-0.609884	0.302497	0.788341	0.166127	2.21121	-0.468719	0.186967	0.262538	-0.27324	0.047245	0.377811	-0.466244	0.102159	0.191992	0.126517
YDL028C	MPS1|RPK1	protein threonine/tyrosine kinase activity	FALSE	-0.175434	0.775858	0.177745	0.352942	1.37752	0.00801584	-0.182453	0.797626	-0.497002	-1.15521	-0.35518	-0.621639	-0.664634	-0.517038	-1.18334	0.603971	0.14242	0.557998
YDL029W	ARP2|ACT2	structural constituent of cytoskeleton*	FALSE	-0.107263	0.0765836	0.109747	-0.406313	-0.209433	0.535261	-0.106857	0.229554	-0.339596	0.0665554	0.216453	0.598047	-0.0160835	0.277501	-0.0847751	0.560706	-0.0453358	-0.00215309
YDL030W	PRP9	RNA binding	FALSE	0.124645	1.19906	0.224312	0.428356	2.01491	-0.239635	-0.0797548	2.32937	-0.583708	-0.665018	0.81476	-1.14796	-0.432345	0.781388	-1.35659	0.302624	0.144963	-0.000490844
YDL031W	DBP10	ATP-dependent RNA helicase activity	FALSE	-0.492381	1.83782	-0.0856691	0.718902	3.61075	-0.498001	-0.251257	3.15031	0.248598	-2.00212	0.661245	-1.15575	-1.66627	0.521943	-1.85864	0.239277	-0.687242	-0.159533
YDL032W	YDL032W	unknown	FALSE	0	0	0	0	0	0	0	0	0	0	0	0	0	0	0	0.195979	0.467665	0.842511
YDL033C	MTO2	tRNA (5-methylaminomethyl-2-thiouridylate)-methyltransferase activity	FALSE	0.243837	0.00102846	-0.00792943	0.249153	0.267011	0.216185	0.556771	-0.256664	0.0431824	0.519454	0.528899	-0.194051	0.64335	0.277294	-0.0176878	0.475115	0.646401	0.43878
YDL034W	YDL034W	unknown	FALSE	0	0	0	0	0	0	0	0	0	0	0	0	0	0	0	-0.17512	0.378799	0.740001
YDL035C	GPR1	G-protein coupled receptor activity	TRUE	0.191354	0.640873	0.300356	0.293348	0.851787	0.412571	0.64025	1.12654	-0.0101596	0.473819	0.345523	-0.428455	-0.236289	0.10084	-0.565005	-0.208326	-0.103094	-0.337787
YDL036C	YDL036C	molecular function unknown	FALSE	-0.0656224	-0.0563264	-0.17817	0.817794	0.714366	0.0151107	0.334032	0.796699	0.136508	-0.232212	0.129245	-0.324553	-0.0843898	-0.0222985	-0.635102	0.547608	-0.125109	-0.380791
YDL037C	BSC1	molecular function unknown	FALSE	-0.106577	-0.317405	0.14883	1.66026	1.83047	-0.727047	0.54042	-0.797979	-0.321647	1.06736	1.39814	-0.631772	1.66447	1.21701	-0.86261	-0.0945271	1.33148	-0.22296
YDL038C	YDL038C	molecular function unknown	FALSE	-0.122412	0.0374644	0.0343454	1.46068	1.72452	-0.709269	0.183998	-0.364383	-0.193824	0.864284	1.2366	-0.0750547	1.15144	1.14038	-0.00993507	-0.00959217	0.987756	-0.284742
YDL039C	PRM7	molecular function unknown	FALSE	-0.100909	-0.198379	0.0964177	1.20467	1.12209	-0.562955	0.171526	-0.471708	-0.0981501	0.762437	0.748853	-0.00442669	0.998956	0.712677	0.195119	-0.0561501	0.799868	-0.0789042
YDL040C	NAT1|AAA1	peptide alpha-N-acetyltransferase activity	FALSE	-0.175896	0.272456	0.0925152	0.224252	0.667883	0.000350119	-0.0698268	-0.0905006	-0.253575	-0.653245	-0.203444	-0.0804039	-0.217317	-0.13104	-0.840274	0.554215	-0.0829447	-0.00396492
YDL041W	YDL041W	unknown	FALSE	0	0	0	0	0	0	0	0	0	0	0	0	0	0	0	0.0543781	0.581803	0.965059
YDL042C	SIR2|MAR1	histone deacetylase activity*	FALSE	-0.117996	0.376877	-0.0518518	0.218174	0.503927	-0.135422	-0.378518	-0.283081	-0.199081	-0.543015	-0.254705	0.0675406	-0.238368	-0.42538	-0.720495	-0.112488	-0.107591	0.0142827
YDL043C	PRP11|RNA11	RNA binding	FALSE	-0.138097	1.32382	-0.0938063	0.113996	1.24626	0.179926	-0.434783	2.22483	-0.0477206	-0.77835	0.137845	-0.767187	-1.1312	0.0911931	-2.0302	-0.33336	-0.235317	-0.241388
YDL044C	MTF2|NAM1	RNA binding	FALSE	-0.129179	0.958701	0.0650157	0.200509	1.20513	0.186675	0.0102899	2.20156	-0.61829	0.164256	0.831962	-1.41657	-0.475011	0.866779	-1.39576	-0.606109	-0.556934	-0.491291
YDL045C	FAD1	FMN adenylyltransferase activity	FALSE	0.0659325	0.243803	0.337971	-0.377014	0.539586	0.277266	-0.423783	0.375295	-0.169453	0.322186	0.789562	0.214752	0.0895771	0.735022	0.521228	-0.311919	-0.0935242	-0.143088
YDL045W-A	MRP10	structural constituent of ribosome	FALSE	0.0899662	-0.741086	0.0209509	-0.514293	-1.30499	0.285118	-0.465696	-0.280115	-0.411426	-0.758795	-1.19393	-0.000304341	-0.760777	-1.12784	-0.254331	-0.267889	-0.25056	-0.718981
YDL046W	NPC2	molecular function unknown	FALSE	0.00624156	-0.113287	0.0362695	-0.853101	-0.801591	-0.140974	-0.0286562	-0.407919	-0.196808	-0.125526	-0.313693	0.227558	-0.521923	-0.333295	-0.301298	-0.082502	0.315282	0.154524
YDL047W	SIT4|LGN4	protein serine/threonine phosphatase activity	TRUE	-0.0787177	0.481168	0.0188666	0.432494	0.9101	0.174041	-0.160774	-0.00780889	-0.0402028	-0.522658	-0.0941612	-0.0713088	-0.328018	-0.169934	-0.35613	-0.22532	0.287482	-0.136064
YDL048C	STP4	molecular function unknown	TRUE	-0.145797	-0.349448	-0.165098	1.20067	1.18097	0.1677	-0.00876265	-1.48933	0.0696857	-0.239226	-0.519122	0.181029	1.09015	-0.406817	0.00323881	-1.09721	-0.13266	-0.136625
YDL049C	KNH1	molecular function unknown	FALSE	0.230024	-0.324644	0.193482	0.436974	-0.39072	0.105684	0.100591	-0.863795	0.573981	0.461657	-0.115981	-0.078052	0.604675	-0.166478	-0.48368	-0.521659	-0.203855	0.0999989
YDL050C	YDL050C	unknown	FALSE	0	0	0	0	0	0	0	0	0	0	0	0	0	0	0	-0.00212027	0.340745	0.81707
YDL051W	LHP1|LAH1|YLA1	RNA binding	FALSE	0.375435	2.34881	0.147497	0.636816	1.67942	-0.0620327	0.180999	2.78425	-0.130754	-0.391722	1.46037	-1.33344	-0.429852	1.1789	-1.50336	-0.284357	-0.757769	-0.567147
YDL052C	SLC1	1-acylglycerol-3-phosphate O-acyltransferase activity	FALSE	0.310321	0.072684	0.20032	0.415057	-0.0871617	0.829637	0.653394	0.237786	0.22146	0.940444	0.569626	0.67186	0.876219	0.473826	0.488094	0.250544	0.456088	0.0154983
YDL053C	PBP4	molecular function unknown	FALSE	0.240634	1.12084	0.0579826	-0.196136	0.275188	0.271495	-0.317066	0.542048	-0.14404	0.0670904	0.848727	-0.888482	-0.535756	0.813451	-0.49641	-0.387136	-0.453867	-0.307632
YDL054C	MCH1	transporter activity*	FALSE	0.022342	-0.307614	0.153426	-0.658313	-0.583909	0.0939147	0.214275	-1.173	-0.38565	0.607414	0.013737	-0.106855	0.596027	0.0820265	0.269037	-0.0405917	0.484095	-0.121857
YDL055C	PSA1|MPG1|SRB1|VIG9	mannose-1-phosphate guanylyltransferase activity	FALSE	0.011091	-0.147235	0.221405	-0.119851	-0.130128	-0.00389911	-0.049908	-0.464438	0.0419034	0.0347714	-0.233888	0.155857	0.0504794	-0.234499	-0.0735942	-0.599521	0.109154	-0.0110056
YDL056W	MBP1	DNA binding*	TRUE	-0.367192	0.633129	0.357555	0.668076	0.949347	-0.269229	-0.358572	1.14192	-0.983299	-1.0375	-0.437758	-0.555875	-0.758446	-0.342854	-1.76993	-0.71226	-0.644365	-0.752137
YDL057W	YDL057W	molecular function unknown	FALSE	-0.013314	-1.38123	0.0860042	0.531894	-0.524041	0.764259	0.289582	-1.44163	-1.03121	0.530569	-0.664544	0.687373	1.72646	-0.39558	0.508672	-0.226703	0.475802	-0.0181833
YDL058W	USO1|INT1	molecular function unknown	FALSE	-0.0361836	1.42895	0.270968	0.586345	2.83882	0.203132	-0.0842589	3.37653	-0.134851	-0.27064	1.51132	-0.449684	-0.941388	1.30542	-1.69207	0.0720806	-0.941275	-0.770996
YDL059C	RAD59	protein binding*	FALSE	0.336781	-0.0743474	0.365851	0.117283	-0.43638	0.532314	-0.34786	-0.831892	-0.268028	0.489769	0.0544456	-0.384623	0.503917	0.0932347	0.197026	0.293393	0.729574	0.232946
YDL060W	TSR1	ribonucleoprotein binding	FALSE	-0.0641915	1.02803	-0.0540217	0.850636	2.37857	-0.456857	0.187154	1.52537	0.052866	-1.35451	0.444416	-0.67261	-0.352194	0.381129	-1.32855	0.598565	0.376536	0.300189
YDL061C	RPS29B|YS29B	structural constituent of ribosome	FALSE	0.0188651	-0.211887	0.0365877	-0.142	-0.159116	-0.0614655	-0.153936	-0.167601	-0.0327346	-0.203186	-0.163105	-0.206707	-0.172882	-0.220029	-0.207577	0.571358	-0.386046	0.0249083
YDL062W	YDL062W	unknown	FALSE	0	0	0	0	0	0	0	0	0	0	0	0	0	0	0	-0.212373	0.183383	0.595279
YDL063C	YDL063C	molecular function unknown	FALSE	0.00668157	2.04158	-0.0364036	0.828595	2.82414	-0.494338	0.273092	4.66949	0.122625	-1.2016	0.890396	-1.51286	-1.17127	0.862371	-2.06747	0.550525	-1.27469	-0.453479
YDL064W	UBC9	ubiquitin-like conjugating enzyme activity	TRUE	0.394692	-0.74929	-0.12832	0.476247	-0.404422	0.210118	0.335516	-0.0995877	-0.584148	-0.648026	-0.196253	-0.548571	0.121916	-0.397171	-1.13644	0.403343	-0.137532	-0.00707045
YDL065C	PEX19|PAS12	protein binding	FALSE	-0.155997	0.488958	0.166076	-0.156333	0.612674	0.258773	-0.847709	2.12402	-0.985101	-0.942488	-0.550285	-1.13329	-2.55709	-0.912068	-1.7595	-0.0932997	-0.18961	-0.380605
YDL066W	IDP1	isocitrate dehydrogenase (NADP+) activity	FALSE	0.0780591	0.379498	0.240307	-0.146674	-0.0889	-0.0957407	-0.00974045	-0.155131	-0.74016	-0.289094	0.147892	0.00180576	0.101278	0.256453	-0.413527	1.04721	0.358758	0.127334
YDL067C	COX9	cytochrome-c oxidase activity	FALSE	-0.0280404	0.472862	-0.391528	-1.18155	-1.48061	-0.177544	-0.561228	2.37518	-0.683865	-0.743912	0.573473	-1.07033	-1.29714	0.516339	-2.15922	-1.26012	-2.39532	-1.07669
YDL068W	YDL068W	unknown	FALSE	0	0	0	0	0	0	0	0	0	0	0	0	0	0	0	-0.0329669	0.315918	0.527364
YDL069C	CBS1	translation factor activity, nucleic acid binding	FALSE	-0.0388302	1.41467	-0.00874445	-0.786985	-0.31529	0.0312641	-0.936141	2.05358	-0.972044	-0.718596	-0.213966	-1.16683	-1.45087	-0.312728	-1.80824	-0.24068	-1.18484	-0.624264
YDL070W	BDF2	molecular function unknown	FALSE	0.326066	1.25329	0.485661	0.363233	1.60137	-0.394273	-0.78152	0.365634	-0.139485	-0.448316	-0.129845	-0.0396038	-0.654529	0.0660428	-0.576571	-0.181948	-0.189049	-0.143436
YDL071C	YDL071C	unknown	FALSE	0	0	0	0	0	0	0	0	0	0	0	0	0	0	0	-0.0373449	0.359976	0.57173
YDL072C	YET3	molecular function unknown	FALSE	0.0996855	0.224062	0.187938	-0.974078	-0.944548	0.430588	0.0417589	0.499505	-0.204922	0.473902	0.287968	0.527282	0.126487	0.341072	0.737158	-0.043083	-0.153055	0.0468
YDL073W	YDL073W	molecular function unknown	FALSE	-0.0701243	1.28469	0.151866	0.503889	1.95759	-0.143751	0.0685051	2.39932	-0.0514579	-0.358766	1.00776	-0.697853	-0.708536	0.520542	-1.6589	0.0474768	-0.993199	-0.748132
YDL074C	BRE1	ubiquitin-protein ligase activity	FALSE	0.042029	1.87924	0.150812	0.284231	1.75812	-0.271198	-0.367269	3.81779	-0.145039	-1.39641	0.286649	-1.34626	-2.03321	-0.0823983	-2.49641	-0.673145	-1.32519	-0.782695
YDL075W	RPL31A|RPL34	structural constituent of ribosome	FALSE	-0.00154219	-0.359947	0.0699197	-0.0221272	-0.343059	-0.0722077	-0.142997	0.180116	-0.0398642	-0.158698	-0.186592	-0.0492475	-0.208784	-0.419901	-0.229262	-0.221031	-0.812794	-0.231754
YDL076C	RXT3	histone deacetylase activity	FALSE	-0.0841771	-0.481518	0.235722	-0.228472	-0.508654	0.170466	-0.25124	-0.791871	-0.439975	-0.0402173	-0.81035	-0.246346	0.0085177	-0.839662	-0.247716	-0.183924	-0.0691815	-0.0138326
YDL077C	VAM6|CVT4|VPL18|VPL22|VPS39	Rab guanyl-nucleotide exchange factor activity	FALSE	-0.130212	0.705251	-0.122277	0.132575	1.03197	0.607135	0.4179	2.15164	-0.604005	-0.229459	0.338394	-0.723365	-0.256316	0.162155	-1.20442	-0.0970074	-0.181247	-0.549238
YDL078C	MDH3	L-malate dehydrogenase activity	FALSE	0.0426136	0.416554	0.0376149	-0.15636	0.0563985	0.380068	0.137323	0.718025	-0.657075	0.193848	0.742731	-0.15015	0.817955	0.714386	-0.303148	-0.511428	0.051937	-0.584575
YDL079C	MRK1	glycogen synthase kinase 3 activity	FALSE	0.198116	-0.373313	0.284597	-0.458131	-1.03354	-0.0163329	-0.165975	-0.922269	0.10575	-0.288095	-0.464905	1.08648	-0.140768	-0.721303	1.05872	-0.346811	0.26241	0.229832
YDL080C	THI3|KID1	transcriptional activator activity*	TRUE	0.121078	0.0112881	-0.0137682	0.36107	0.991453	-0.235591	0.0985438	-0.495464	0.0437205	-0.285848	-0.00604586	-0.111357	0.472545	0.157756	-0.864716	-0.151137	0.0687416	0.0904371
YDL081C	RPP1A|RPLA1	structural constituent of ribosome	FALSE	-0.00455455	0.0264788	0.00351993	-0.126703	-0.572387	-0.0417386	-0.0786684	0.0490622	0.0741185	-0.129767	0.0382895	-0.527945	-0.123935	0.00737256	-0.254189	-0.0779716	-0.507862	-0.210372
YDL082W	RPL13A	structural constituent of ribosome	FALSE	0.0556088	0.975559	-0.00195593	0.0274808	0.779317	-0.0194777	-0.0565346	1.53047	-0.0350033	-0.375855	0.620227	-0.503634	-0.377743	0.284895	-0.651456	-0.00664683	-0.16005	-0.459611
YDL083C	RPS16B	structural constituent of ribosome	FALSE	0.0068691	-0.215303	-0.00370817	-0.0201527	-0.123545	0.0401478	0.052208	-0.124558	-0.0196325	-0.153826	-0.197998	-0.0509931	-0.0678382	-0.20228	-0.115364	-0.250845	-0.496866	-0.458095
YDL084W	SUB2	protein binding*	FALSE	0.0697018	0.800454	0.00185471	0.0281462	0.674078	-0.0842001	-0.0104703	1.02957	0.00614255	-0.175684	0.594393	-0.0490472	-0.254703	0.595497	-0.946219	-0.167928	-0.30854	-0.154961
YDL085C-A	YDL085C-A	molecular function unknown	FALSE	0.635733	0.0946636	0.27362	0.156285	0.145835	0.137436	-0.695831	1.54757	-0.664679	-0.113897	0.589542	-0.768238	-1.40917	0.452058	-1.44753	0	0	0
YDL085W	NDE2|NDH2	NADH dehydrogenase activity	FALSE	-0.126155	-0.192135	0.0770213	-0.556866	-0.601959	0.495152	-0.117705	-0.612228	-0.233753	0.842559	0.409823	0.489308	0.949286	0.502387	1.3432	-0.489155	0.254599	0.359007
YDL086W	YDL086W	carboxymethylenebutenolidase activity	FALSE	-0.307946	-0.15821	-0.655185	-0.207961	0.0903284	0.259472	0.350796	0.187864	-0.851573	-0.917629	-0.81417	-0.464734	0.0444131	0.12073	-0.535362	-1.99572	-0.669707	-1.01033
YDL087C	LUC7|EPE1|EXM2	mRNA binding	FALSE	0.223757	-0.415564	-0.0348006	0.598948	0.534765	0.246135	0.0855569	-1.08435	-0.600737	-0.47804	-0.571702	-0.547368	0.454469	-0.552858	-1.54778	-0.378885	0.216752	-0.0111849
YDL088C	ASM4|NUP59	structural molecule activity	FALSE	0.135595	0.846181	0.0960336	0.518296	1.31183	0.0545982	0.120253	0.825323	-0.19212	-0.351969	0.269085	-0.229199	0.105431	0.138476	-1.02097	-0.261049	-0.0214092	-0.00550278
YDL089W	YDL089W	molecular function unknown	FALSE	-0.00512256	-0.0220381	0.363527	-0.202803	0.133349	0.45563	0.121572	-0.362776	-0.252514	-0.135699	-0.180658	0.258994	-0.0124957	-0.329399	0.211911	0.424036	0.352642	0.153156
YDL090C	RAM1|DPR1|FUS8|SCG2|SGP2|STE16	protein farnesyltransferase activity	FALSE	-0.0130802	-0.519061	-0.0639216	-0.188183	-0.664876	-0.0512374	0.135308	-1.06089	-0.359034	-0.541309	-1.25876	-0.111494	-0.129319	-1.47191	-0.970214	0.704847	0.670949	0.369992
YDL091C	UBX3	molecular function unknown	FALSE	0.0575018	0.971909	0.119172	-0.597553	0.280695	0.450797	-0.253366	1.40217	-0.900255	0.210237	0.552212	-0.111478	-0.714183	0.327303	-0.178882	0.323763	0.0574919	0.389273
YDL092W	SRP14	signal sequence binding	FALSE	0.041218	0.132422	-0.0972128	-0.269496	-0.908159	0.112292	-0.680141	1.79421	-0.273633	-0.166392	0.136214	-0.572134	-1.16567	-0.177195	-1.24155	0.512146	-0.4927	0.432179
YDL093W	PMT5	dolichyl-phosphate-mannose-protein mannosyltransferase activity	FALSE	0.226477	1.1899	0.352946	0.0736809	0.338229	-0.0185953	0.237937	0.522587	0.301826	1.5252	2.15969	0.64276	0.975189	1.4926	0.579108	1.90403	0.96645	0.841328
YDL094C	YDL094C	unknown	FALSE	0	0	0	0	0	0	0	0	0	0	0	0	0	0	0	0.17561	0.72168	0.696326
YDL095W	PMT1	dolichyl-phosphate-mannose-protein mannosyltransferase activity	FALSE	-0.0255725	0.242476	0.205348	-0.313117	0.202349	0.146044	0.158531	-0.0449368	0.0043817	0.101415	0.229418	0.245579	-0.04625	0.151992	-0.0869851	0.737881	0.686939	0.333909
YDL096C	YDL096C	unknown	FALSE	0	0	0	0	0	0	0	0	0	0	0	0	0	0	0	0.481774	0.823336	1.00175
YDL097C	RPN6|NAS4	structural molecule activity	FALSE	0.0284216	0.623997	0.204204	0.197736	1.03812	0.203637	-0.0922356	0.975741	-0.151354	-0.0806758	0.691634	0.0970914	-0.0683366	0.531544	-0.168141	0.47086	-0.195968	-0.1593
YDL098C	SNU23	RNA splicing factor activity, transesterification mechanism	FALSE	0.0683838	0.133184	0.194723	-0.298369	-0.286293	0.269073	-0.910119	1.40194	-0.526766	-0.555845	-0.35683	-1.36131	-1.3729	-0.522534	-1.58788	0.206439	-0.495087	-0.0723508
YDL099W	YDL099W	molecular function unknown	FALSE	0.238963	0.524554	0.424998	0.922439	0.948453	0.753365	-0.39617	2.07417	-0.147039	0.442156	0.830809	-0.38013	-0.823341	0.470077	0.0641845	0.198012	-0.439299	-0.575209
YDL100C	ARR4	ATPase activity	FALSE	0.116374	1.48151	0.165898	0.257799	0.720448	0.315819	0.0378887	2.18264	-0.172351	0.40865	1.71095	-0.00194043	0.108206	1.64115	0.257992	0.337366	0.119989	-0.211975
YDL101C	DUN1	protein kinase activity	TRUE	-0.127722	0.138498	-0.0178222	-0.247378	-0.393046	0.376122	-0.131816	0.123529	0.0734934	-0.423568	-0.546204	-0.531898	-0.866062	-0.488875	-0.104655	0.253463	-0.114133	0.0954624
YDL102W	CDC2|HPR6|POL3|TEX1	delta DNA polymerase activity	FALSE	-0.167958	1.52457	-0.12701	0.519107	2.60302	-0.256779	0.10527	2.40962	-0.120982	-0.738318	0.808954	-0.303602	-0.321421	0.556985	-1.91762	0.259013	-0.280025	0.0812439
YDL103C	QRI1|UAP1	UDP-N-acetylglucosamine diphosphorylase activity	FALSE	0.0345216	0.644344	0.0942184	0.0372239	0.515311	0.483579	-0.241198	1.84465	-0.381509	-0.232484	0.515989	-0.310129	-0.550727	0.390035	-0.612551	0.0955818	-0.0709834	0.00946518
YDL104C	QRI7	metalloendopeptidase activity	FALSE	0.255246	0.130678	-0.0571548	-0.0544734	0.179381	0.196784	-0.0194396	0.631384	-0.401943	-0.257251	-0.23886	-1.0359	-0.0818158	-0.402812	-0.917448	0.231866	-0.0192433	-0.0302372
YDL105W	QRI2|NSE4	molecular function unknown	FALSE	0.101952	0.607312	0.21168	-0.0937186	-0.190204	-0.0637495	-0.319301	0.37334	-0.385084	-1.66955	-0.995081	-0.26159	-1.14942	-0.808694	-0.78186	-0.0783072	0.286347	0.642151
YDL106C	PHO2|BAS2|GRF10	transcription factor activity	TRUE	-0.0261137	-0.711227	-0.201525	0.62568	0.0267452	0.287656	0.580296	-0.563933	-0.26467	-0.0534131	-0.506751	-0.510734	0.493194	-0.30527	-1.01451	-0.0801627	-0.414603	-0.208267
YDL107W	MSS2	protein translocase activity	FALSE	0.0826291	0.93518	-0.0383718	-0.654229	0.358185	0.563168	-0.361323	3.08345	-1.06031	0.149071	0.637072	-1.40562	-1.67369	0.546971	-1.6009	-0.741441	-0.325473	-0.856253
YDL108W	KIN28	general RNA polymerase II transcription factor activity*	FALSE	0.132324	0.945768	0.109508	-0.0186252	0.839177	0.311593	-0.142279	0.738585	-0.471827	-0.150559	0.782776	-0.967152	-0.075007	0.759113	-0.723113	0.0506324	-0.188174	-0.0980376
YDL109C	YDL109C	lipase activity	FALSE	-0.0330384	-0.43151	0.143804	0.372453	0.433091	0.0779448	0.219754	-0.487885	-0.272807	-0.327751	-0.300465	0.456115	0.569631	-0.213183	0.209865	-0.0651349	0.49089	0.652302
YDL110C	YDL110C	molecular function unknown	FALSE	-0.152806	-0.771088	-0.268452	0.241122	-0.449034	1.09064	-1.24719	-0.830213	-1.26917	0.0342706	-0.786944	0.28086	-0.499548	-0.554813	0.220621	-2.30987	-1.05502	-1.30078
YDL111C	RRP42	3'-5'-exoribonuclease activity	FALSE	0.190428	-1.17094	-0.101105	0.318127	-0.945448	-0.140117	0.381715	-0.306088	-0.251149	-0.299803	-0.126557	-0.829872	0.0619675	-0.18106	-0.994024	-0.336179	-0.499853	-0.385998
YDL112W	TRM3	tRNA (guanosine) methyltransferase activity	FALSE	0.0585745	1.81706	-0.194135	0.715155	2.5856	-0.575433	0.370969	2.69895	0.0912629	-0.827661	0.490536	-1.40287	-0.837421	0.518389	-2.29893	-0.214868	-0.877277	-0.516025
YDL113C	ATG20|CVT20|SNX42	lipid binding	FALSE	0.39278	-0.186533	0.21555	-0.111848	0.337211	0.416431	-0.345346	1.06391	-0.295304	0.507525	0.76336	0.321247	-0.413438	0.790895	0.23762	-0.24216	0.00622277	0.0808831
YDL114W	YDL114W	molecular function unknown	FALSE	-0.246915	-0.308736	0.210266	-0.312675	-0.267432	0.193218	-0.268219	-0.709052	-0.464102	-0.104523	-0.399141	0.0620732	-0.317948	-0.566584	0.585818	-0.190206	0.539503	0.655835
YDL115C	IWR1	molecular function unknown	FALSE	0.11458	-0.259811	0.0876333	-0.303058	-0.880043	0.874266	-0.41265	0.895477	-0.944471	-0.543509	-0.924406	-0.991037	-0.889744	-0.713396	-1.30629	-0.544025	-0.886009	-0.451495
YDL116W	NUP84	structural molecule activity	FALSE	0.162649	2.68348	-0.0875938	0.225064	2.92543	-0.122961	0.254878	4.32077	-0.00781093	-0.148177	2.12187	-0.730674	-0.551589	2.0067	-1.17229	-0.416112	-0.745563	-0.421549
YDL117W	CYK3	molecular function unknown	FALSE	-0.443608	1.15146	-0.036201	0.561127	2.5596	0.54383	0.472773	2.50905	0.26406	-0.413685	0.810061	0.11397	-0.226006	0.845634	-0.383869	-0.840716	-0.515615	-0.691115
YDL118W	YDL118W	unknown	FALSE	0	0	0	0	0	0	0	0	0	0	0	0	0	0	0	-0.0893121	0.434086	0.986831
YDL119C	YDL119C	transporter activity	FALSE	0.0708431	0.767076	0.0269318	-0.403656	0.209965	0.770237	-0.408833	0.798676	0.202838	0.254499	0.446043	0.235106	0.243374	0.583672	0.494595	0.0446103	0.265034	0.489175
YDL120W	YFH1	enzyme regulator activity	FALSE	0.420039	0.121657	0.277049	-0.511272	-0.635241	0.736895	0.163327	-0.253316	-0.511338	-0.423539	-0.0228045	-0.609022	0.283709	-0.220191	-0.276099	-0.386578	-0.0874061	-0.149967
YDL121C	YDL121C	molecular function unknown	FALSE	0.108392	1.91046	-0.0402452	-0.676572	-0.345342	-0.0730286	-0.332651	3.38628	-0.197163	-0.562702	1.4028	-1.84901	-0.996225	1.33154	-1.88522	-0.409995	-0.906182	-0.784251
YDL122W	UBP1	ubiquitin-specific protease activity	FALSE	-0.0952569	1.07806	0.0897811	0.707555	2.33667	-0.0574604	0.0773154	1.79152	0.163426	-0.767652	0.194789	-0.0979864	-0.788977	0.0184023	-0.912782	-0.312752	-0.156436	-0.509301
YDL123W	SNA4	molecular function unknown	FALSE	0.0670692	-0.813381	0.0974454	-0.423848	-0.860839	0.203537	0.351018	-1.80545	-0.45581	0.721997	-0.477993	0.47266	0.916189	-0.586946	0.599181	0.140271	0.655103	0.406548
YDL124W	YDL124W	alpha-keto amide reductase activity*	FALSE	-0.300235	0.221223	0.216792	-1.21706	-1.17687	1.50291	-0.158582	-0.127209	-1.05324	0.0146287	-0.0903873	0.951957	0.413331	0.351684	1.20601	0.0538123	0.3364	0.147092
YDL125C	HNT1	hydrolase activity*	FALSE	0.243118	1.54885	-0.0665509	-0.445147	-0.598463	0.0758335	0.0303736	1.71665	-0.397584	0.241601	1.26164	-0.543436	0.0500919	1.23547	-0.110913	0.709784	0.0690234	0.383775
YDL126C	CDC48	ATPase activity	FALSE	-0.0350119	0.712881	0.0298496	0.173201	0.963964	0.0131405	-0.0107537	0.602183	-0.243248	-0.108447	0.672665	0.123288	0.218284	0.630564	-0.258708	0.490668	0.492702	0.380577
YDL127W	PCL2|CLN4	cyclin-dependent protein kinase regulator activity	FALSE	-0.0627842	-1.05091	0.00460775	0.107438	-0.235589	0.263615	0.130226	-1.5991	0.507561	-0.174667	-1.29562	0.530192	-0.146745	-1.31101	1.42397	0.00283207	0.39515	0.638491
YDL128W	VCX1|HUM1|MNR1	calcium ion transporter activity*	FALSE	-0.0913653	-0.262396	0.111663	-0.62414	-0.497867	-0.0856647	-0.0937657	-0.742991	-0.184515	-0.190958	-0.495398	0.259794	-0.0696793	-0.48625	-0.0661269	0.553459	0.449963	0.0155832
YDL129W	YDL129W	molecular function unknown	FALSE	0.361628	-0.942127	0.1456	0.848019	0.235533	-0.505909	0.143331	-1.51054	-0.266039	-1.34257	-1.20691	-1.067	-0.371249	-1.26656	-1.50574	0.457052	0.173262	0.365249
YDL130W	RPP1B|RPL44'|RPLA3	structural constituent of ribosome	FALSE	-0.00531566	-0.0974464	-0.0019851	-0.100414	-0.197329	-0.0604694	-0.0215142	-0.0569599	0.0473405	-0.110017	-0.0276164	0.0463783	-0.0179247	0.00670758	0.00572024	0.204371	-0.136237	0.120551
YDL130W-A	STF1|AIS2	molecular function unknown	FALSE	-0.0763725	-0.0941645	0.95863	-1.58417	-2.40189	1.8793	-0.677406	-0.342872	-0.755868	0.741785	-0.106217	1.83386	0.580822	0.262166	1.97686	-1.15297	-0.642163	-0.612073
YDL131W	LYS21	homocitrate synthase activity	FALSE	0.350679	-0.386439	0.050147	0.805724	0.294248	-0.406399	0.127733	-0.682597	-0.697257	-0.0608806	-0.337879	0.597622	0.547019	-0.329093	0.16337	-0.102204	1.27496	-0.0620325
YDL132W	CDC53	structural molecule activity*	FALSE	-0.000279722	1.63318	0.439101	0.104458	1.76567	0.966545	0.185253	1.62413	-0.346761	0.172215	1.34958	0.208752	0.314089	1.07154	0.151907	-0.0062533	-0.141704	-0.105776
YDL133W	YDL133W	molecular function unknown	FALSE	-0.0238775	0.606326	-0.10654	0.10647	-0.00590338	0.447416	0.232048	1.52059	0.00689778	0.532652	0.363488	-0.9245	0.0976433	0.453556	-0.320743	-0.239229	-0.878745	-0.26664
YDL134C	PPH21|PPH1	protein phosphatase type 2A activity	TRUE	0.209863	1.44757	-0.000275768	0.0352734	0.628028	0.115078	-0.176311	1.27792	-0.116806	-0.210624	0.887639	-0.192259	-0.0569282	0.741112	-0.458385	-0.209236	-0.312206	-0.156288
YDL135C	RDI1	signal transducer activity*	TRUE	0.132072	1.25512	0.245732	-0.3931	0.00739817	0.613149	-0.275755	2.97863	-0.385004	0.629375	1.97389	-0.60948	-0.244547	1.79365	-0.0223062	0.0111143	-1.30854	-0.675393
YDL137W	ARF2	GTPase activity	FALSE	-0.0173065	2.56467	0.0127445	-0.54682	0.340013	0.23942	-0.139467	3.28007	-0.551433	-0.193568	1.50654	-0.561441	-0.203866	1.50719	-0.986678	-0.310507	-0.706015	-0.0776762
YDL138W	RGT2	receptor activity*	TRUE	-0.344778	-0.0833275	0.0723317	0.691812	0.734241	0.379087	0.771029	0.147696	-0.0194533	0.370583	0.297038	0.666028	1.01229	0.540868	0.968524	-0.50434	0.173722	0.0334604
YDL139C	SCM3	molecular function unknown	FALSE	0.174046	-1.10798	0.0963478	0.134516	-0.253569	0.220047	-0.373689	-0.976262	-0.844287	-0.723174	-1.26625	-5.01024e-05	-0.522425	-1.26326	-1.1524	-0.203015	-0.0995061	-0.183826
YDL140C	RPO21|RPB1|RPB220|SUA8	DNA-directed RNA polymerase activity	FALSE	-0.0955141	-0.197365	0.147977	0.384693	0.29287	0.297356	0.40253	-0.800743	-0.105202	0.137771	-0.342105	0.643034	0.366887	-0.323332	0.248475	-0.00497993	0.761168	0.00752549
YDL141W	BPL1|ACC2	biotin-[acetyl-CoA-carboxylase] ligase activity*	FALSE	0.0268512	-0.336934	0.114504	-0.115785	-0.284807	0.0923796	0.427733	-0.678408	-0.143293	0.457556	0.114006	0.373058	0.881295	-0.0478769	-0.0086835	0.088182	0.488678	-0.141945
YDL142C	CRD1|CLS1	cardiolipin synthase activity	FALSE	0.177133	1.9163	-0.0788754	-0.682032	0.955702	0.22601	-0.0529926	2.72466	-0.81304	0.210773	1.79311	-0.0295362	0.293829	1.53768	-0.198056	-0.283263	0.239687	-0.0626646
YDL143W	CCT4|TCP4	unfolded protein binding	FALSE	-0.0675381	0.24951	-0.0164259	0.401796	0.661445	0.0867862	0.0496003	0.266885	0.029893	-0.25433	-0.033631	-0.0465947	0.0167678	0.0140235	-0.630976	-0.0605011	0.0672044	-0.232086
YDL144C	YDL144C	molecular function unknown	FALSE	0.248401	-0.0483776	-0.0374411	-0.147862	-0.0761028	0.593628	0.532731	-0.118499	-0.30621	0.348571	0.451925	0.0249251	0.650266	0.31266	0.129536	-0.211328	0.688038	0.00607215
YDL145C	COP1|RET1|SEC33	molecular function unknown	FALSE	-0.0857289	0.934335	0.0583502	0.187817	1.02397	-0.0628201	0.20163	0.554953	-0.00506495	-0.135957	0.589684	-0.187784	-0.124681	0.341287	-0.633942	0.282219	0.304998	-0.157209
YDL146W	YDL146W	molecular function unknown	FALSE	0.0340501	-0.114765	-0.0204859	-0.543813	-0.603991	0.797687	0.782945	0.729501	-0.305674	0.920129	0.87681	-0.0220429	0.903276	1.04959	0.241259	-0.273446	0.207169	0.0678528
YDL147W	RPN5|NAS5	molecular function unknown	FALSE	0.0729063	-0.388367	0.159257	0.0414868	-0.616567	0.0994451	-0.222173	0.0432191	-0.289538	-0.111065	-0.607837	-0.612045	-0.174723	-0.607477	-0.877755	-0.669574	-1.60778	-0.978532
YDL148C	NOP14|UTP2	snoRNA binding	FALSE	-0.140996	1.30001	0.00445231	0.928131	2.94123	-0.576715	-0.317088	3.59737	0.0801295	-1.67206	-0.019213	-1.11022	-1.99421	0.292554	-2.80046	-0.589439	-1.37052	-0.554183
YDL149W	ATG9|APG9|AUT9|CVT7	molecular function unknown	FALSE	0.0428758	0.183239	0.388566	-0.352329	0.497447	0.99912	-0.149069	0.314225	0.649801	0.423498	-0.463911	0.677144	-0.210759	-0.332981	0.630223	-0.305611	0.258418	0.304426
YDL150W	RPC53|RPC4	DNA-directed RNA polymerase activity	FALSE	0.140447	0.297656	0.159189	1.31443	2.21745	-0.512989	-0.249247	0.808499	-0.352431	-1.52406	-0.360427	-0.516025	-0.375013	-0.551309	-1.65218	-0.110222	0.116801	-0.0827937
YDL151C	BUD30	unknown	FALSE	0	0	0	0	0	0	0	0	0	0	0	0	0	0	0	-0.00890448	0.436519	0.794767
YDL152W	YDL152W	unknown	FALSE	0	0	0	0	0	0	0	0	0	0	0	0	0	0	0	-0.163325	0.116568	0.617768
YDL153C	SAS10|UTP3	snoRNA binding	FALSE	-0.0342235	1.21449	0.290756	0.840371	3.38258	-0.600974	-0.454722	2.94351	-0.0767787	-1.98795	0.0617322	-1.52652	-1.66451	-0.336028	-3.51703	-0.657455	-1.50905	-1.00702
YDL154W	MSH5	molecular function unknown	FALSE	-0.585353	0.987082	-0.620858	-0.444164	1.82294	0.101571	-0.43057	2.89794	-1.07444	-0.614329	0.44551	-1.40495	-1.51791	0.0270854	-2.94311	0.112832	-0.34762	-0.420334
YDL155W	CLB3	cyclin-dependent protein kinase regulator activity	TRUE	-0.379732	1.02021	-0.0454154	0.442254	1.66992	0.365213	0.0230012	1.80018	0.128904	-0.515073	0.67284	-0.374055	-0.613871	0.397684	-0.492525	0.7578	-0.0307396	0.172262
YDL156W	YDL156W	molecular function unknown	FALSE	-0.352839	0.232378	0.140897	0.591967	1.12235	0.561745	0.48963	0.402379	0.245444	-0.49822	0.0897017	-0.00230785	-0.205823	-0.157344	-0.0394811	0.470691	0.510319	0.738475
YDL157C	YDL157C	molecular function unknown	FALSE	0.214225	1.76169	0.161113	-0.0905013	-0.178005	0.396479	-0.118737	2.37183	-0.22076	0.545608	2.02194	-1.19963	0.394939	1.81436	-1.00248	0.971591	-1.28821	-0.0592316
YDL158C	YDL158C	unknown	FALSE	0	0	0	0	0	0	0	0	0	0	0	0	0	0	0	0.717825	-0.658843	0.22149
YDL159W	STE7	MAP kinase kinase activity	TRUE	-0.231566	-0.546191	0.137482	0.503109	0.246783	0.524965	0.301298	-0.370293	0.0794739	0.0101981	-0.383913	0.767532	0.0221714	-0.284358	-0.0137896	0.355015	0.24744	-0.0929284
YDL159W-A	YDL159W-A	molecular function unknown	FALSE	-0.416667	-0.238379	0.126625	-0.372283	-0.236142	-0.325512	-0.533131	-0.908315	0.358323	-0.811589	-0.603964	0.209701	0.174112	-0.280667	0.610678	0	0	0
YDL160C	DHH1	protein binding*	FALSE	-0.115842	0.396718	-0.0887552	0.187022	0.525143	0.32466	0.210603	0.374065	-0.0495085	0.108649	0.337586	-0.455418	0.141789	0.276709	-0.792913	0.181871	-0.27372	0.138302
YDL160C-A	YDL160C-A	molecular function unknown	FALSE	0.110851	0.569351	-0.281608	-0.346796	-0.27666	0.521419	-0.146628	2.97275	-0.452702	0.130292	0.486026	-1.51637	-0.0911772	0.696748	-1.38895	0	0	0
YDL161W	ENT1	clathrin binding	FALSE	0.00404165	0.772717	0.285837	0.15519	0.950893	0.522676	-0.452496	0.959192	-0.35925	-1.00926	-0.776465	0.283131	-0.89605	-0.68214	-0.489853	-0.0228274	0.0984095	-0.131079
YDL162C	YDL162C	unknown	FALSE	0	0	0	0	0	0	0	0	0	0	0	0	0	0	0	0.169322	0.56222	0.525212
YDL163W	YDL163W	unknown	FALSE	0	0	0	0	0	0	0	0	0	0	0	0	0	0	0	0.039723	0.446327	0.968567
YDL164C	CDC9|MMS8	DNA ligase (ATP) activity	FALSE	-0.377495	0.731219	0.135986	0.0266541	1.426	0.336182	0.08941	0.969586	-0.151217	-0.591418	-0.00809432	-0.423507	-0.876024	0.211492	-0.893199	0.416378	0.22313	0.19314
YDL165W	CDC36|DNA19|NOT2	3'-5'-exoribonuclease activity	TRUE	0.432261	2.21609	0.0597026	-0.0193955	1.32049	0.664043	-0.0245211	2.41412	-0.482847	-0.381397	1.79176	-0.7946	0.287259	1.75324	-0.539107	0.0303378	-0.121717	-0.242819
YDL166C	FAP7	molecular function unknown	TRUE	0.431342	2.46551	-0.147206	0.170288	2.17748	-0.0929735	-0.525832	3.89145	-0.321479	-0.554006	1.87303	-0.466374	-0.563586	1.71785	-1.30722	0.0669441	-0.0522222	-0.122024
YDL167C	NRP1	molecular function unknown	FALSE	-0.00178056	1.1945	0.106721	0.899514	1.90982	-0.380667	0.0283255	1.62711	-0.0489144	-1.08124	0.139009	-1.22435	-0.597344	-0.0339194	-2.11195	0.0243211	-0.400097	-0.238006
YDL168W	SFA1|ADH5	alcohol dehydrogenase activity*	FALSE	0.0942869	0.721016	0.116608	-0.0200367	0.68797	0.229105	0.237726	0.898954	-0.312659	-0.0550379	0.767445	-0.403395	0.216312	0.673708	-0.661394	-0.05791	0.163956	0.0297889
YDL169C	UGX2	molecular function unknown	FALSE	0.0457689	-0.541919	0.483799	-1.45773	-2.95866	0.755404	-1.56069	-2.10526	-0.81889	0.201131	-1.11506	1.15768	-0.305295	-0.796592	1.17126	-0.224597	0.25255	0.138548
YDL170W	UGA3	transcription factor activity*	TRUE	0.262931	-0.178492	0.0915479	0.47399	0.280352	-0.364777	-0.0204467	-0.271902	-0.419819	0.0477186	0.223476	-0.481785	0.333278	0.439189	-1.5607	-0.281091	-0.502382	-0.305108
YDL171C	GLT1	glutamate synthase (NADH) activity	FALSE	0.114941	0.913979	0.171787	-0.0251619	0.838529	-0.548597	0.0297412	0.045127	0.1098	-0.712647	-0.213196	0.0867597	-0.413339	-0.457631	-0.911407	-0.251864	0.437183	0.0427067
YDL172C	YDL172C	unknown	FALSE	0	0	0	0	0	0	0	0	0	0	0	0	0	0	0	-0.235514	0.558558	0.803469
YDL173W	YDL173W	molecular function unknown	FALSE	0.232062	-0.4859	0.321902	0.301321	0.461907	0.56293	-0.309246	-0.604981	-0.574152	-0.609549	-0.595847	0.0179817	-0.36292	-0.756661	0.146518	-0.4998	0.319975	-0.247456
YDL174C	DLD1	D-lactate dehydrogenase (cytochrome) activity	FALSE	-0.470736	0.454434	-0.364218	-0.219482	0.621351	0.144112	-0.0894227	0.240033	-1.06445	-0.671108	0.351578	-0.138412	-0.0949108	0.488703	-0.595679	-1.60126	-1.0466	-0.835847
YDL175C	AIR2	molecular function unknown	FALSE	0.320616	-0.86357	0.147773	0.565679	0.0334131	0.249267	-0.0185341	-2.0366	-0.248849	-0.380498	-1.5467	-0.0638965	0.554319	-1.3503	-0.30505	0.11915	0.41516	0.110792
YDL176W	YDL176W	molecular function unknown	FALSE	0.236672	0.739747	-0.00919895	0.597208	1.53151	-0.0140146	-0.0809567	1.20164	0.149772	-0.0368812	1.07392	-0.494598	0.166497	0.90333	-1.32429	-0.228929	-0.444826	-0.0857826
YDL177C	YDL177C	molecular function unknown	FALSE	0.379865	-0.018626	0.0073501	0.03277	-0.617616	0.610932	-0.436467	0.736635	-0.283233	0.190034	0.477018	-1.01717	-0.624227	0.282193	-0.705488	-0.461277	-0.139345	-0.436269
YDL178W	DLD2|AIP2	actin binding*	FALSE	-0.0881287	1.83132	-0.352727	-0.364054	1.48783	-0.0716017	-0.337007	2.34326	-1.10896	-1.19827	0.153272	-0.975004	-0.389371	0.620996	-0.831238	-0.698985	-0.750989	-1.67063
YDL179W	PCL9	cyclin-dependent protein kinase regulator activity	FALSE	-0.627024	-1.02991	0.189697	0.398039	-0.445851	1.61297	0.238876	-0.188966	0.504421	-0.279119	-0.536453	1.21929	-0.304578	-0.850508	0.407503	-0.878277	-0.239554	-0.23205
YDL180W	YDL180W	molecular function unknown	FALSE	0.0182936	0.555058	-0.247783	-1.12563	-0.707358	0.0538561	-0.556913	0.646126	-0.499493	-0.648617	0.0109964	-0.574888	-1.28874	-0.116317	-0.813305	-0.555198	-0.300655	-0.574546
YDL181W	INH1	enzyme inhibitor activity	FALSE	-0.941551	0.155516	-1.15425	-3.8367	-2.70511	1.413	0.15232	2.67172	-1.86727	-2.92635	-1.79245	-2.54147	-2.52334	-1.33828	-3.47436	-3.07956	-3.01381	-1.43671
YDL182W	LYS20	homocitrate synthase activity	FALSE	0.435563	0.0816976	-0.23854	0.265798	0.572231	-1.06006	-0.552444	-0.624917	-0.61252	-1.63426	-1.04567	0.688286	-0.716786	-0.874993	0.324193	-1.24956	1.54827	0.13689
YDL183C	YDL183C	molecular function unknown	FALSE	0.174187	0.16769	-0.109668	0.711425	0.488705	-0.210085	-0.395708	-0.122295	-0.234317	0.250814	0.276995	0.566913	0.23429	0.431594	0.799341	-0.219262	0.347117	0.0122351
YDL184C	RPL41A|RPL47A	structural constituent of ribosome	FALSE	-0.0428642	1.13684	-0.330793	-0.074956	0.53239	0.0419697	-0.874856	2.87765	0.161711	-0.742868	0.0861183	-1.13628	-1.00768	0.454292	-3.1568	0.188349	-3.02814	-0.935619
YDL185W	TFP1|CLS8|VMA1	hydrogen-transporting ATPase activity, rotational mechanism*	FALSE	-0.0257777	0.203363	0.0447433	0.0170953	0.0838402	-0.0258564	0.0665209	0.0782912	0.161961	0.10445	0.249988	0.160696	0.140173	0.26164	-0.0638731	0.0473261	0.22796	0.0960233
YDL186W	YDL186W	molecular function unknown	FALSE	0.00760173	0.212219	0.581028	-0.533547	-0.140249	-0.115093	-0.250185	-0.221184	0.571617	-0.23731	0.638296	0.610383	0.461943	0.352504	1.30832	-0.0369426	0.691586	0.603482
YDL187C	YDL187C	unknown	FALSE	0	0	0	0	0	0	0	0	0	0	0	0	0	0	0	0.822227	1.01458	0.226472
YDL188C	PPH22|PPH2	protein phosphatase type 2A activity	TRUE	0.183784	0.728546	0.0832506	-0.590887	-0.0303338	0.207044	0.114364	0.501362	-0.235062	-0.130615	0.146998	-0.0878655	-0.0987456	-0.162898	-0.340493	0.67446	0.193977	0.274348
YDL189W	RBS1	molecular function unknown	FALSE	0.0594154	-0.0455339	0.141799	0.780608	0.446185	0.026643	-0.15847	0.382247	-0.0652936	-0.691438	0.440135	-0.289487	-0.225259	0.270024	-0.281902	0.25072	-0.136442	0.346967
YDL190C	UFD2	ubiquitin conjugating enzyme activity	FALSE	0.0295037	1.74337	-0.0126823	0.0115636	1.17448	0.323984	0.610798	2.56348	-0.105466	0.579982	1.30711	-0.134517	0.117446	1.13539	-0.133084	0.665901	-0.376279	0.129363
YDL191W	RPL35A|SOS1	structural constituent of ribosome	FALSE	0.0980484	0.35	-0.0116343	0.0411946	-0.207788	-0.0169127	-0.082526	1.3282	-0.0681359	-0.11639	0.236194	-0.422972	-0.494483	0.159215	-0.307952	0.15597	-0.832394	0.0690644
YDL192W	ARF1	GTPase activity	FALSE	-0.0295932	2.08316	0.0580497	-0.0320923	0.980737	0.0931157	-0.180082	2.29897	0.0100663	-0.153751	1.60369	-0.204147	-0.138483	1.40691	-0.360532	0.288943	-0.501484	-0.119411
YDL193W	YDL193W	prenyltransferase activity	FALSE	0.353473	0.35187	0.302384	0.203983	0.0167054	0.592948	-0.173262	0.635988	0.0400395	0.920633	1.14838	0.072734	0.41154	0.958946	0.327987	0.482539	0.0678627	0.0726445
YDL194W	SNF3	receptor activity*	TRUE	-0.13299	1.08483	-0.00585151	0.409276	1.43264	0.177579	0.330149	1.1179	0.0760017	0.42194	0.721644	-0.0515347	0.259528	0.602206	0.115949	-0.0187953	-0.0617949	0.211428
YDL195W	SEC31|WEB1	structural molecule activity	FALSE	-0.0802609	-0.136331	0.0841666	0.288018	0.242015	0.190651	0.312543	-0.947928	-0.201895	0.0423212	-0.299234	0.548453	0.393146	-0.432144	-0.0115213	0.492322	0.747036	-0.0421348
YDL196W	YDL196W	unknown	FALSE	0	0	0	0	0	0	0	0	0	0	0	0	0	0	0	0.190783	0.672562	0.74534
YDL197C	ASF2	molecular function unknown	TRUE	-0.0876766	-0.805475	0.0313507	0.0407791	-0.286956	-0.126732	-0.247387	-1.83709	-0.447631	-0.959825	-1.66458	0.326006	-0.423596	-1.73073	-0.746525	-0.0541908	0.535762	0.284158
YDL198C	GGC1|YHM1	guanine nucleotide transporter activity	FALSE	-0.0436787	0.626586	-0.0119971	-0.451489	-0.440058	-0.220815	-0.0218243	0.773989	-0.275985	-0.0885724	0.131692	-0.31907	-0.477845	0.0229518	-0.668005	0.326609	-0.246098	-0.292341
YDL199C	YDL199C	molecular function unknown	FALSE	-0.266692	0.437068	0.0469363	-0.539783	0.349192	-0.122375	-0.537595	-0.397879	-0.324913	0.0293227	0.242583	0.114499	-0.692768	0.194049	-0.123667	0.00907724	0.382666	0.050478
YDL200C	MGT1|MGMT	methylated-DNA-[protein]-cysteine S-methyltransferase activity	FALSE	0.0213155	1.08328	0.270975	-1.04501	0.0263939	0.415959	-0.661049	2.3089	-0.603012	0.203702	0.668919	-0.9127	-0.955812	0.647577	-0.934784	-0.373114	-0.328927	-0.271715
YDL201W	TRM8	protein binding*	FALSE	0.169254	-0.537971	-0.0842984	0.658953	0.00827261	-0.0926639	0.0170986	-0.172694	-0.0409628	-0.657705	-0.482883	-0.94805	-0.591559	-0.442024	-1.03735	0.0177693	-0.417242	-0.021656
YDL202W	MRPL11|YmL11	structural constituent of ribosome	FALSE	0.26266	-0.28718	-0.0922844	-0.0034497	-0.639405	0.191497	-0.284091	0.146547	-0.699814	-0.0893637	0.173836	-0.994499	-0.784895	0.181313	-0.814989	-0.634336	-0.97691	-0.327623
YDL203C	YDL203C	molecular function unknown	FALSE	0.295611	0.204115	0.12226	0.42942	1.32148	-0.0638225	0.367729	0.462391	0.0586971	0.112959	0.422396	-0.45631	0.345373	0.1935	0.0558859	-0.084943	0.158095	0.177072
YDL204W	RTN2	molecular function unknown	FALSE	-0.0782846	-0.547233	0.0209396	0.394685	-0.00572643	0.353281	0.248984	-0.622473	0.150277	0.525705	-0.515057	0.605465	0.557325	-0.252541	1.05841	-0.648447	0.149759	-0.0244086
YDL205C	HEM3	hydroxymethylbilane synthase activity	FALSE	0.193098	-0.0899656	-0.203886	0.351615	-0.388366	-0.591027	0.0702748	0.246761	-0.227505	-0.586008	-0.172978	-1.1317	-1.01307	-0.393231	-1.03329	-0.770102	0.285596	-0.353292
YDL206W	YDL206W	molecular function unknown	FALSE	-0.126921	1.18576	0.0759392	-0.456983	0.194954	1.08514	0.239498	2.51688	-0.0718379	1.07335	1.43372	0.0194713	0.204773	1.09111	-0.660846	-0.126027	-0.444559	-0.268159
YDL207W	GLE1|BRR3|RSS1	molecular function unknown	FALSE	0.128633	0.267202	0.0126437	0.347129	0.984515	-0.217042	-0.468687	0.607853	-0.00872149	-0.59317	-0.0831829	0.0651463	-0.697809	-0.193287	-0.426619	-0.261638	0.285577	-0.134841
YDL208W	NHP2	RNA binding	FALSE	0.157811	-0.0774876	0.0109282	0.0842328	-0.560537	-0.123713	-0.362357	0.526474	0.0228678	-0.720937	-0.798239	-1.06279	-1.21138	-0.97284	-1.17658	-0.411017	-0.917106	-0.397567
YDL209C	CWC2|NTC40	molecular function unknown	FALSE	0.0839941	0.0549008	-0.0855323	0.724489	0.466867	0.039141	-0.13586	0.187543	-0.0843147	-0.214273	-0.109601	-0.364983	0.0316705	-0.127645	-0.555448	-0.497219	-0.0557964	-0.51833
YDL210W	UGA4	putrescine transporter activity*	FALSE	0.367939	0.298552	0.278222	-1.00854	-0.920332	-0.14925	-0.290562	-0.474816	0.0228052	0.421971	-0.23064	0.875702	-0.270714	-0.220909	0.392469	0.00200168	0.674938	0.162159
YDL211C	YDL211C	molecular function unknown	FALSE	0.151959	-0.256861	0.159446	0.108283	-0.278063	-0.270459	-0.267069	-0.563639	0.0971619	-0.549812	-0.880169	0.0105296	-0.436902	-0.988392	-1.03936	-0.707157	-0.0430425	-0.426629
YDL212W	SHR3|APF1	unfolded protein binding	FALSE	0.0961028	0.115651	-0.0810699	-0.314973	-0.300449	0.0569762	-0.124532	-0.210948	-0.184548	-0.040276	0.00743998	-0.436279	0.252217	-0.0319148	-0.683771	-0.205885	0.150301	-0.114867
YDL213C	NOP6	molecular function unknown	FALSE	0.268126	0.288055	0.14401	0.631044	1.31612	-0.0936425	-0.414613	1.48819	-0.207008	-0.414041	-0.0451611	-0.905242	-1.28134	-0.344828	-0.860347	-0.557245	-0.320639	-0.294393
YDL214C	PRR2	receptor signaling protein serine/threonine kinase activity	TRUE	-0.443932	0.804381	-0.0196023	0.24399	1.49929	0.0311959	-0.371766	-0.332196	-0.866874	-0.876997	-0.671091	-0.420713	-0.396177	-0.34234	-0.22035	-0.146366	0.0758214	0.282299
YDL215C	GDH2|GDH-B|GDHB	glutamate dehydrogenase activity	FALSE	0.0761604	1.37364	0.188062	-0.186089	0.885664	0.209472	-0.146538	1.01521	-0.412505	0.491886	1.12368	-0.0956573	0.463527	0.977735	-0.439499	-0.504059	-0.282666	0.130405
YDL216C	RRI1|CSN5|JAB1	metalloendopeptidase activity	FALSE	-0.0599153	-0.102383	0.0773361	-0.337319	-0.114979	0.483036	-0.27735	0.270168	-1.17814	-0.224632	-0.273987	-0.244971	-1.01044	-0.200575	-1.21367	-0.251925	0.145125	0.206584
YDL217C	TIM22	protein transporter activity	FALSE	0.234296	-0.196292	0.11007	0.24747	-0.377214	0.470837	0.123879	-0.556526	-0.0189771	-0.340512	0.0872016	-0.649909	0.252748	-0.112103	-0.282493	-0.475901	0.0404968	-0.140307
YDL218W	YDL218W	molecular function unknown	FALSE	-0.0254547	-0.462798	0.0320505	-1.05713	-1.71896	0.0390604	-0.256287	-1.46324	-0.545585	-0.616332	-0.90217	-0.369204	-0.204787	-1.18755	-0.375331	0.385187	0.540249	0.298017
YDL219W	DTD1	hydrolase activity, acting on ester bonds	FALSE	0.0613835	1.53202	0.192951	-0.750623	-0.434683	0.610234	-0.394678	3.70289	-0.278887	-0.0338101	1.77275	-1.00298	-1.05157	1.58137	-1.27461	0.269834	-1.93348	-0.37102
YDL220C	CDC13|EST4	single-stranded DNA binding	FALSE	0.0110341	-0.429535	-0.185294	0.206538	0.184541	-0.200639	0.225043	-0.753351	-0.0489172	0.255335	-0.333245	0.220184	0.625851	-0.0985291	0.325797	0.213842	0.823577	0.91621
YDL221W	YDL221W	unknown	FALSE	0	0	0	0	0	0	0	0	0	0	0	0	0	0	0	0.151528	0.911504	0.649295
YDL222C	FMP45	molecular function unknown	FALSE	-0.00411585	-1.15213	0.262145	-0.401072	-1.32128	0.178066	0.81873	-2.09647	-0.0626795	0.441181	-0.583516	0.42153	0.203879	-1.36729	0.169316	-0.267069	1.10365	0.24866
YDL223C	HBT1	molecular function unknown	FALSE	-0.025658	-0.0656215	0.409631	0.345501	0.50256	0.08255	-0.330084	-1.15243	-0.200942	-0.0216834	-0.0933345	0.0402221	0.394992	-0.342642	0.0267079	-0.390842	0.261308	0.113769
YDL224C	WHI4	RNA binding	FALSE	-0.0169058	-0.445522	0.132616	-0.425992	-0.655747	0.0637404	0.405858	-1.05378	-0.02824	-0.0129977	-0.424891	0.333495	0.412222	-0.447678	-0.376858	0.421726	0.0923703	-0.0333623
YDL225W	SHS1|SEP7	structural constituent of cytoskeleton	FALSE	-0.0784902	0.387756	0.189989	0.555976	1.29807	0.151067	-0.319298	1.53273	0.0909885	-0.343521	0.234613	-0.0567629	-0.78545	0.21937	-0.243811	-0.124511	-0.233706	-0.0338727
YDL226C	GCS1	actin binding*	FALSE	0.165624	-0.516041	-0.0561663	0.884303	0.318498	0.643035	0.581071	-0.450352	-0.214495	0.281303	0.143777	-0.21442	0.884148	0.171314	-0.169519	0.189676	0.262628	-0.232047
YDL227C	HO	endonuclease activity	FALSE	-0.0083725	0.785903	0.292734	-0.159313	1.21715	0.0819177	-0.0931874	0.751611	0.0686912	-2.28131	-0.944797	-0.704779	-1.64725	-1.60172	-2.65998	0.984884	0.428145	0.185815
YDL228C	YDL228C	unknown	FALSE	0	0	0	0	0	0	0	0	0	0	0	0	0	0	0	-0.160148	0.454251	0.389397
YDL229W	SSB1|YG101	ATPase activity*	FALSE	-0.0324011	0.120251	0.000761952	0.0195922	0.194953	-0.101168	0.0514935	0.195013	0.0223895	-0.137137	0.039871	-0.148074	-0.160584	-0.00302663	-0.10309	0	0	0
YDL230W	PTP1	protein tyrosine phosphatase activity	TRUE	0.412562	-0.397221	0.296178	-0.0787076	-0.23295	0.630722	-0.187126	-1.00542	-0.305918	0.458433	0.0886233	0.527816	0.81786	-0.188356	0.201034	0.525431	0.735219	0.361077
YDL231C	BRE4	molecular function unknown	FALSE	0.0651971	2.08632	0.110687	0.0421404	2.08656	-0.0727802	0.0128195	1.51756	-0.0941568	-0.410254	1.13234	-0.572242	-0.0992505	0.857628	-0.939749	-0.158198	-0.0306769	-0.268801
YDL232W	OST4	protein binding, bridging*	FALSE	-0.128734	-0.615067	-0.0823149	-0.955023	-1.22172	0.0503429	-0.536581	1.01275	-0.173197	-0.461573	-0.6754	-0.137051	-1.55973	-1.06987	-0.885447	-0.185288	-0.948028	-0.261048
YDL233W	YDL233W	molecular function unknown	FALSE	-0.0657721	-0.100798	-0.27369	0.471743	0.442457	0.238738	0.135228	-0.479899	-0.111765	0.103921	0.320996	0.241963	0.364097	0.0861279	-0.401165	-0.357479	0.233032	0.260128
YDL234C	GYP7	Rab GTPase activator activity	FALSE	-0.0391177	-0.779225	0.168145	0.234858	-0.241064	0.413053	0.114459	-1.8014	-0.181721	0.675778	-0.328444	0.642178	1.28197	-0.202638	0.276456	-0.256203	0.235493	-0.161216
YDL235C	YPD1	transferase activity, transferring phosphorus-containing groups	TRUE	0.115839	0.30854	0.107544	-0.00638481	-0.325532	0.187333	-0.0811878	1.63304	-0.349944	0.0671242	0.333266	-0.111093	-0.361797	0.0530778	-0.803231	-0.643271	-1.1282	-0.538725
YDL236W	PHO13	alkaline phosphatase activity*	FALSE	0.0121758	1.29742	-0.27963	-0.271193	0.373486	0.316813	-0.01006	2.14446	-0.426234	-0.356637	0.899718	-0.488857	-0.267422	0.969231	-0.956236	-0.500189	-0.406856	-0.237358
YDL237W	YDL237W	molecular function unknown	FALSE	0.130527	0.31615	0.110508	-0.62451	-0.748276	0.477973	0.184378	0.891831	-0.424125	0.564628	0.340786	-0.212324	0.430379	0.230283	-0.332192	0.0386331	-0.114101	-0.10327
YDL238C	GUD1	hydrolase activity, acting on carbon-nitrogen (but not peptide) bonds, in linear amides*	FALSE	0.00286604	0.230146	0.22321	-0.88764	-0.973697	0.633453	-0.034602	-0.392245	-0.180725	0.586824	0.319943	0.17302	0.392495	0.527674	0.439988	-0.25824	0.39651	0.386491
YDL239C	ADY3	protein binding	FALSE	-0.0784904	0.738175	0.486415	-0.582429	0.286099	0.679085	-0.532806	0.190074	-0.393008	0.216344	0.199914	-0.484862	-0.175207	0.465793	-0.172506	-0.379196	0.194032	-0.204861
YDL240W	LRG1	Rho GTPase activator activity	TRUE	-0.161437	1.59916	-0.0347902	0.0244154	1.93427	-0.18583	0.0572253	2.05636	-0.159584	-0.968965	0.683796	-0.910065	-0.93221	0.375336	-2.06565	-0.358182	-0.443311	-0.355326
YDL241W	YDL241W	molecular function unknown	FALSE	0.635535	1.57832	0.228685	0.51544	1.44094	0.101397	-0.378712	1.89587	-0.335249	1.62339	2.34841	-0.898443	0.193738	1.37756	-1.2117	1.71317	0.776055	0.478316
YDL242W	YDL242W	unknown	FALSE	0	0	0	0	0	0	0	0	0	0	0	0	0	0	0	-0.116202	0.648179	0.181123
YDL243C	AAD4	aryl-alcohol dehydrogenase activity	FALSE	-0.0504693	0.0214356	0.253664	-0.401357	-0.292974	0.0374397	-0.0768729	-0.478434	-0.706328	0.746171	0.419023	-0.367598	0.464752	0.0865376	-0.142753	0.43093	0.858462	-0.25043
YDL244W	THI13	molecular function unknown	FALSE	-0.105068	-0.395823	0.0367947	-0.373009	-0.491027	0.734979	0.578327	-0.388427	-0.549712	2.56325	1.65952	0.194274	2.63225	1.93822	2.14736	0	0	0
YDL245C	HXT15	glucose transporter activity*	FALSE	-0.381726	0.0851092	-0.0404666	-0.329924	0.302722	-0.0896143	-0.423783	0.0212382	0.00236769	-0.0976751	0.134814	0.135571	0.0935651	0.142323	0.232643	0	0	0
YDL246C	SOR2	oxidoreductase activity, acting on the CH-OH group of donors, NAD or NADP as acceptor	FALSE	0.0565836	0.44931	-0.363753	-0.647252	-1.23319	0.454557	0.0147868	0.490941	-0.419343	0.211171	0.734829	-0.931979	1.13737	1.00704	0.234539	0	0	0
YDL247W	MPH2	carbohydrate transporter activity*	FALSE	-0.174244	-0.0240343	-0.23519	-0.426776	-0.0345695	0.0103846	-0.185599	-0.0620227	-0.0424842	0.20396	0.0617388	0.274537	-0.123848	-0.0725843	0.00218801	0.173135	0.402597	0.0184976
YDL248W	COS7	receptor activity	FALSE	-0.0526341	1.83034	-0.0617412	-0.719844	0.378068	0.403176	0.0190887	2.31737	-0.162105	0.629618	2.50182	0.113996	0.42958	2.46932	0.373905	1.32461	0.0529349	-0.385266
YDR001C	NTH1	alpha,alpha-trehalase activity	FALSE	-0.87755	0.315156	-0.307062	0.0440815	0.716194	0.916707	0.571268	1.3836	-0.423996	1.28757	1.26105	0.23968	0.887321	0.985785	0.225596	-0.00103496	0.555253	-0.144077
YDR002W	YRB1|CST20|HTN1|SFO1	Ran GTPase binding	FALSE	0.13009	1.03526	0.0490717	0.121234	0.005041	-0.00589077	-0.279133	1.65697	-0.153307	-0.158138	0.298043	-1.03252	-0.492285	0.446208	-0.929883	0.180335	-0.503732	-0.0687181
YDR003W	RCR2	molecular function unknown	FALSE	0.291078	1.03688	0.0695404	-1.22192	-0.668987	0.22356	-0.71118	0.604992	-0.399643	0.0990163	0.52934	-0.525269	-0.344072	0.508124	-0.00997631	0.507125	-0.122198	0.124788
YDR003W-A	YDR003W-A	molecular function unknown	FALSE	0.243134	1.30253	0.0520001	-1.12325	-0.821542	0.0951427	-0.701023	0.910662	-1.08475	-0.353505	0.802957	-0.565046	-0.217589	0.731261	-0.421357	0	0	0
YDR004W	RAD57	protein binding	FALSE	0.218141	2.00051	0.221727	0.42857	1.32588	0.484045	0.0303347	2.85228	-0.529892	0.529641	1.12802	-1.01365	-0.260809	1.18302	-0.454499	0.00573831	-0.524073	-0.375294
YDR005C	MAF1	molecular function unknown	FALSE	-0.0208944	2.2413	-0.0686015	-0.0558438	1.41225	0.367719	0.239024	2.83025	-0.102764	0.334622	1.64693	-0.284004	0.123974	1.69454	-0.915244	0.334363	-0.153098	-0.158476
YDR006C	SOK1	molecular function unknown	TRUE	-0.474538	0.561501	0.0528556	0.843277	2.10751	-0.152035	0.0778202	0.434185	-0.0879532	-0.679454	-0.061315	-0.33138	0.137225	-0.163113	-0.954891	0.202588	-0.174316	-0.135315
YDR007W	TRP1	phosphoribosylanthranilate isomerase activity	FALSE	0	0	0	0	0	0	0	0	0	0	0	0	0	0	0	0.785323	-0.154551	0.100433
YDR008C	YDR008C	unknown	FALSE	0	0	0	0	0	0	0	0	0	0	0	0	0	0	0	0.14088	0.366834	0.857252
YDR009W	GAL3	protein binding	TRUE	-0.353422	-0.00343491	-0.0461415	-0.0775723	0.35019	0.533287	0.544394	-0.183443	0.752338	0.700835	0.444463	0.658473	0.976029	0.522188	0.654405	0.182048	0.160374	0.138091
YDR010C	YDR010C	unknown	FALSE	0	0	0	0	0	0	0	0	0	0	0	0	0	0	0	-0.261499	0.454639	0.31464
YDR011W	SNQ2	xenobiotic-transporting ATPase activity	FALSE	0.167947	0.843904	0.237044	-0.0567665	1.06876	0.209355	0.565077	0.538684	-0.287452	-0.0881155	-0.0270565	-0.353347	-0.362794	-0.137383	-1.00874	0.0453303	0.160667	-0.190271
YDR012W	RPL4B	structural constituent of ribosome	FALSE	-0.0645698	-0.0677547	0.0149046	-0.190876	0.00728154	-0.22371	-0.0132065	-0.18996	-0.109307	-0.228943	0.0696068	0.0261546	-0.026577	-0.0215001	0.0414967	-0.358073	0.123087	-0.490179
YDR013W	PSF1|CDC101	DNA binding	FALSE	0.138866	-0.451246	-0.0879746	-0.431731	-0.649222	0.0550371	-0.210166	-0.14741	-0.698561	-0.336244	-0.0337917	-0.66841	-0.923194	-0.205806	-2.24936	-0.831028	-0.448321	-0.791245
YDR014W	RAD61	molecular function unknown	FALSE	-0.0805198	1.11852	-0.128233	0.284395	0.958638	0.143122	-0.211891	1.66439	-0.364475	-0.107677	0.664004	-1.07945	-0.537474	0.276394	-2.05971	-0.260062	-0.0579772	0.336218
YDR015C	YDR015C	unknown	FALSE	0	0	0	0	0	0	0	0	0	0	0	0	0	0	0	0.0371176	0.834561	0.635127
YDR016C	DAD1	structural constituent of cytoskeleton	FALSE	0.200542	-0.695289	0.0867098	-1.09471	-1.03602	0.322674	-0.877517	0.240921	-0.807682	-0.463469	-0.412525	-0.831974	-0.666114	-0.642343	-1.1327	-0.550188	-0.89496	-0.394622
YDR017C	KCS1	inositol or phosphatidylinositol kinase activity	FALSE	-0.0340328	0.671964	0.170865	0.832373	1.58246	-0.307828	-0.421729	0.653686	-0.137613	-1.12366	-0.399528	-0.252403	-0.717075	-0.530291	-2.19839	-0.553954	-0.622003	-0.613046
YDR018C	YDR018C	acyltransferase activity	FALSE	-0.24396	-0.369081	-0.115812	-0.978259	-1.07537	0.204401	-0.415253	-0.452963	-0.286548	-0.172727	-0.479004	0.54039	0.0433667	-0.0810388	0.263661	-0.511581	0.105798	-0.228136
YDR019C	GCV1|GSD1	glycine dehydrogenase (decarboxylating) activity	FALSE	0.148578	1.13817	-0.0572987	-0.789771	0.00232957	0.708268	-1.27297	0.353396	-1.07934	-0.647131	0.307578	-1.27489	-1.06363	-0.013656	-1.45997	0.997694	0.159387	-0.870884
YDR020C	YDR020C	molecular function unknown	FALSE	0.165058	-0.34422	-0.216974	0.317067	-0.525622	-0.434967	-0.0438206	-0.0221188	-0.213483	-0.826141	-1.40987	-1.90745	-0.460097	-1.60033	-1.93643	-0.193986	0.290773	-0.159314
YDR021W	FAL1	ATP-dependent RNA helicase activity	FALSE	0.0401537	-0.714962	0.0310714	0.837532	0.527404	-0.892201	-0.30826	-0.207155	-0.030855	-1.39805	-0.863775	-1.78116	-1.14734	-0.950323	-2.51632	-0.433191	-0.735247	-0.646362
YDR022C	CIS1	molecular function unknown	FALSE	0.52078	-0.969268	0.553663	-0.859049	-2.13995	1.41461	-0.0431035	-0.600706	-0.800756	0.324927	-0.558415	0.547115	0.179699	-0.285972	0.100781	-0.0735166	0.283596	-0.0146143
YDR023W	SES1|SerRS	serine-tRNA ligase activity	FALSE	0.0447542	1.55168	-0.00896052	0.160788	1.68368	-0.0188012	-0.0702942	2.00537	-0.0248419	-0.280849	0.864017	-0.238362	-0.190544	0.832386	-0.662041	-0.155405	-0.176242	-0.376505
YDR024W	FYV1	unknown	FALSE	0	0	0	0	0	0	0	0	0	0	0	0	0	0	0	-0.0941878	0.690623	0.575974
YDR025W	RPS11A	structural constituent of ribosome	FALSE	0.185952	0.0072275	0.0267483	0.210052	0.179134	0.0319655	-0.0471666	-0.136257	-0.0358418	-0.548937	-0.216782	-0.426709	0.0306204	-0.168608	-0.323678	0	0	0
YDR026C	YDR026C	DNA binding	TRUE	-0.201095	0.0696216	0.221976	0.570328	1.18469	0.252272	-0.175323	0.442735	-0.000347956	-1.0053	-1.0265	-0.22862	-0.718314	-0.694341	-1.04318	-0.198111	-0.314787	-0.254843
YDR027C	VPS54|CGP1|LUV1|TCS3	molecular function unknown	FALSE	-0.160862	1.35069	-0.042798	-0.235333	0.921643	0.196397	-0.0421945	1.69445	-0.349349	-0.419122	0.784127	-0.80214	-0.49092	0.701407	-1.10237	-0.0852376	-0.177817	-0.159542
YDR028C	REG1|HEX2|PZF240|SPP43|SRN1	protein phosphatase type 1 regulator activity	TRUE	-0.399517	1.267	0.229034	0.393243	1.89107	0.56484	0.44439	2.27435	-0.209704	-0.441859	0.527687	-0.479677	0.0261899	0.562164	-0.41921	-0.591414	-0.606619	-0.537388
YDR029W	YDR029W	unknown	FALSE	0	0	0	0	0	0	0	0	0	0	0	0	0	0	0	-0.114046	0.397399	0.598387
YDR030C	RAD28	molecular function unknown	FALSE	0.0703586	-0.0717029	0.187726	0.0155508	0.24676	0.457717	0.351611	1.00961	-0.129892	-0.0329895	0.0143455	-0.504722	-0.317661	-0.405343	-0.0319814	-0.413999	-0.0883422	-0.0969364
YDR031W	YDR031W	molecular function unknown	FALSE	-0.128549	0.602355	0.105405	-1.60313	0.120381	0.360216	-0.981634	2.8112	-0.850664	-0.138138	0.0691616	-1.3245	-1.96527	0.187219	-1.67876	-1.0055	-1.51519	-0.728151
YDR032C	PST2	molecular function unknown	FALSE	0.0240437	0.422478	0.184798	-0.629508	-0.455597	0.397817	0.0231807	0.47586	-0.289493	0.352551	0.719009	0.525652	0.301123	0.614905	0.569754	-0.26264	0.54634	0.0183188
YDR033W	MRH1	molecular function unknown	FALSE	-0.0397104	0.988646	-0.107767	0.0694539	0.433599	0.145176	0.236687	1.30894	0.0865613	0.163956	0.8071	-0.00816116	0.0516618	0.935402	-0.42163	-0.0199755	-0.240863	0.115135
YDR034C	LYS14	transcriptional activator activity	TRUE	-0.159386	1.21889	0.104761	0.300684	1.53123	-0.0169421	0.130495	1.96949	-0.373489	-0.760684	0.473327	-0.400111	-0.628424	0.366315	-1.56078	-0.33039	0.00203627	-0.105531
YDR034C-A	YDR034C-A	molecular function unknown	FALSE	0.613869	-2.32811	-0.123529	-1.49098	-3.27841	0.0391584	-0.0941029	-1.35546	0.104126	-0.249165	0.0199926	0.0835603	0.293886	-0.235601	2.28732	0	0	0
YDR034W-B	YDR034W-B	molecular function unknown	FALSE	-0.808053	-0.323022	-0.395285	-2.15673	-1.59595	0.282792	-0.363478	1.1425	0.378427	1.05268	-0.246557	0.475637	-0.459004	0.0290183	0.76949	-1.29272	-0.305408	-0.780909
YDR035W	ARO3	3-deoxy-7-phosphoheptulonate synthase activity	FALSE	-0.0421903	0.494317	-0.0351743	0.0441626	0.31881	-0.0452555	-0.250018	0.776411	-0.192251	-0.147684	0.458517	-0.0712966	-0.333698	0.400514	-1.20954	0.86652	0.140516	-0.381111
YDR036C	EHD3|MRP5	3-hydroxyisobutyryl-CoA hydrolase activity	FALSE	0.167033	-0.596215	0.191863	0.110444	-0.607663	0.446256	0.319122	-1.16168	-0.422189	0.109619	-0.33228	-0.108857	0.75328	-0.191276	-0.180101	0.149138	0.33178	-0.0276212
YDR037W	KRS1|GCD5	lysine-tRNA ligase activity	FALSE	0.0773602	0.217843	0.0458702	0.439365	0.796383	0.0350036	0.192543	0.483452	-0.0294589	-0.484154	-0.291907	-0.483693	-0.233942	-0.143737	-0.892108	0.477049	-0.422893	-0.288517
YDR038C	ENA5	ATPase activity, coupled to transmembrane movement of ions, phosphorylative mechanism	FALSE	0.0651748	0.605708	0.190343	-0.311657	0.948685	-0.210058	0.318736	0.46226	-0.252238	0.227014	0.812605	-0.141392	0.112186	0.491723	-0.325354	0.319968	0.638303	0.123193
YDR039C	ENA2	ATPase activity, coupled to transmembrane movement of ions, phosphorylative mechanism	FALSE	0	0	0	0	0	0	0	0	0	0	0	0	0	0	0	0.38429	0.342546	-0.0563289
YDR041W	RSM10	structural constituent of ribosome	FALSE	-0.0202336	1.3525	-0.0317436	-0.985561	-0.331763	0.266553	-0.497217	2.08731	-0.476299	-0.183151	0.622188	-0.968856	-0.67049	0.644759	-1.02674	0.35302	-0.296748	0.108473
YDR042C	YDR042C	molecular function unknown	FALSE	0.363447	1.98387	-0.0185862	-0.722235	0.122674	-0.321531	-0.510369	1.2175	-0.187425	-0.884886	-0.0831067	-2.20738	-1.1388	-0.339042	-1.58598	0.35156	0.390815	0.312832
YDR043C	NRG1	DNA binding*	TRUE	0.35194	0.398266	0.19308	0.860763	0.988167	0.824785	0.67371	1.0826	-0.194868	0.17815	-0.118054	-0.246701	0.425719	0.435274	-0.187623	-0.547415	-0.0562217	-0.257847
YDR044W	HEM13	coproporphyrinogen oxidase activity	FALSE	1.34324	0.299581	1.1836	2.22568	0.786008	-0.174305	0.584637	-0.842721	1.87078	2.58249	1.62832	1.70769	2.57857	1.50648	2.06327	2.04957	2.23593	0.916028
YDR045C	RPC11	DNA-directed RNA polymerase activity	FALSE	0.148023	2.5414	-0.133821	-0.291064	-0.235919	-0.0489253	-0.0953754	3.77884	-0.487858	-0.0431305	1.23585	-2.63197	-0.603853	1.16	-2.17369	-0.299231	-1.98067	-0.826522
YDR046C	BAP3|PAP1	amino acid transporter activity	FALSE	0.0201138	-0.368456	-0.00868252	-0.630138	-0.65788	-0.137587	0.170646	-1.14541	-0.372031	-0.546068	-1.02842	-0.332304	-0.0779298	-1.07106	-0.85789	-0.551492	0.0910346	-0.292901
YDR047W	HEM12|HEM6	uroporphyrinogen decarboxylase activity	FALSE	-0.0257278	0.191409	-0.077793	-0.172713	-0.139659	0.139888	-0.0434897	0.411372	-0.312161	-0.64916	-0.0650818	-0.782377	-0.284081	-0.386708	-1.15657	0.0592468	0.000408195	-0.0560629
YDR048C	YDR048C	unknown	FALSE	0	0	0	0	0	0	0	0	0	0	0	0	0	0	0	-0.265468	0.409315	0.455005
YDR049W	YDR049W	molecular function unknown	TRUE	-0.0757614	1.3878	0.259221	0.66493	2.1554	-0.177023	-0.345723	1.57001	-0.0743031	-1.1281	-0.11605	-0.594295	-1.06171	-0.308996	-1.40832	-0.507899	-0.0153599	-0.081418
YDR050C	TPI1	triose-phosphate isomerase activity	FALSE	-0.0190231	0.084581	-0.00263052	-0.0697883	-0.0914414	0.00114334	-0.0700182	0.118844	0.000153216	-0.0869298	0.0546538	-0.0645251	-0.0199676	-0.00939827	-0.0262384	-0.212855	0.140715	0.0211491
YDR051C	YDR051C	molecular function unknown	FALSE	0.00493474	2.5179	0.0771976	-0.105393	1.94406	0.358639	0.121484	4.05178	-0.667511	-0.625224	1.13616	-1.02804	-0.219706	1.638	-0.721274	-1.1058	-1.0887	-1.02694
YDR052C	DBF4|LSD7	protein serine/threonine kinase activity	TRUE	-0.251986	0.733401	0.215983	0.244758	1.63877	0.182418	-0.407794	1.07311	-0.216465	-1.05054	-0.437913	-0.252997	-1.01253	-0.0865239	-1.00038	-0.483513	0.125412	-0.433552
YDR053W	YDR053W	unknown	FALSE	0	0	0	0	0	0	0	0	0	0	0	0	0	0	0	-0.0452672	0.411224	0.428946
YDR054C	CDC34|DNA6|UBC3	ubiquitin-protein ligase activity*	FALSE	-0.3291	1.00937	0.128249	0.598259	1.65673	0.242489	-0.348866	1.47986	-0.088175	-0.917434	-0.0240652	0.299696	-0.683258	-0.352202	-0.901733	-0.193869	0.0825582	0.193986
YDR055W	PST1	molecular function unknown	FALSE	-0.233156	0.519255	0.395532	-0.353627	-0.426222	2.03967	0.942337	1.15775	1.13561	2.31821	2.32193	1.98404	2.23455	2.53448	3.2021	-0.892418	0.661399	0.203985
YDR056C	YDR056C	molecular function unknown	FALSE	0.205512	-0.211533	0.00978949	0.340856	0.011125	0.578738	-0.271331	1.46752	-0.229549	0.654373	0.600368	-0.070612	-0.363293	0.36944	-0.19564	-0.154208	-0.37455	-0.500276
YDR057W	YOS9	protein transporter activity	FALSE	0.0217446	1.3662	0.334923	0.381222	2.36775	0.409474	-0.197072	3.18729	-0.499764	0.463453	1.9406	-0.318662	-0.347304	1.7765	-0.257995	-0.0475704	0.13252	-0.068825
YDR058C	TGL2	triacylglycerol lipase activity	FALSE	0.207257	-0.871272	0.392075	-0.0144271	-0.900732	0.8561	0.186212	-1.40871	-0.148779	1.34205	0.0318812	0.500549	1.55355	0.0855912	0.967963	-0.581618	0.275813	0.107463
YDR059C	UBC5	ubiquitin conjugating enzyme activity	FALSE	-0.0442402	0.160189	0.00943444	-1.50438	-1.69288	0.288411	-0.0419307	-0.0965907	-0.284259	0.665185	0.391081	0.125519	0.174017	0.292416	0.793219	-0.609308	-0.460488	-0.0717531
YDR060W	MAK21|NOC1	molecular function unknown	FALSE	-0.240108	1.31314	0.0632816	0.880726	2.82534	-0.338663	-0.33629	2.26388	0.180434	-2.0822	-0.3888	-0.860827	-1.55813	-0.259946	-2.23578	-0.225336	-0.757009	-0.299048
YDR061W	YDR061W	ATPase activity, coupled to transmembrane movement of substances	FALSE	0.051107	1.72736	0.0611986	-0.0358474	2.51254	0.518435	-0.21981	2.69691	-0.499159	-0.921546	0.966744	-0.786487	-0.406232	0.773339	-0.962417	0.0024781	0.00185068	0.273503
YDR062W	LCB2|SCS1|TSC1	serine C-palmitoyltransferase activity	FALSE	-0.091598	0.653692	0.0817571	0.00604883	0.757373	0.172223	0.25065	1.08668	0.363322	0.223391	0.75836	0.148949	-0.579541	0.351564	-0.208618	0.189953	-0.134324	-0.0246772
YDR063W	YDR063W	molecular function unknown	FALSE	-0.0577374	0.269265	0.157631	-0.494475	0.321195	0.475472	-0.562983	0.841486	-0.276185	0.190182	-0.0242248	0.489797	-0.722496	0.233702	-0.119761	-0.173113	-0.498875	-0.614142
YDR064W	RPS13|RPS13B|RPS13C	structural constituent of ribosome	FALSE	-0.0135923	-0.174386	0.0117153	-0.0629983	-0.284923	0.021259	-0.0208997	0.195352	-0.00295661	-0.175667	0.0227013	-0.109491	-0.17029	0.0136456	-0.142696	0.224946	-0.289812	0.0692025
YDR065W	YDR065W	molecular function unknown	FALSE	0.0641011	0.97081	0.00469192	0.640075	1.35079	0.164938	0.631622	2.57366	-0.504986	0.273805	1.04391	-1.4063	-0.104371	0.974099	-1.71946	-0.230959	-0.0221328	-0.247163
YDR066C	YDR066C	molecular function unknown	FALSE	0.213336	0.496015	0.0981029	-0.168767	0.0200437	0.238177	0.082175	1.9745	-0.592116	0.56379	0.845437	-0.515698	-0.107621	0.586865	-0.173108	0.25892	0.231521	0.0441658
YDR067C	YDR067C	molecular function unknown	FALSE	0.0374114	-0.494008	-0.189445	0.241447	-0.625934	-0.0280105	-0.295704	1.00804	-0.374961	-0.0509335	-0.557989	-0.758359	-0.465316	-0.923443	-0.806329	0.152729	-0.600589	-0.576905
YDR068W	DOS2	molecular function unknown	FALSE	-0.071693	0.285492	-0.0372554	-0.0248648	0.822683	0.207429	-0.743552	2.10828	-0.430066	-0.31924	-0.147592	-0.534802	-1.91049	-0.202421	-1.00697	-0.100097	-0.515913	-0.304599
YDR069C	DOA4|DOS1|MUT4|NPI2|SSV7|UBP4	endopeptidase activity*	FALSE	-0.276363	1.72231	-0.0241023	-0.464353	0.626686	0.301005	0.222109	2.41028	-0.455746	-0.664707	0.445821	-0.945832	-0.597366	0.526668	-1.40457	0.27635	-0.0650883	-0.126939
YDR070C	FMP16	molecular function unknown	FALSE	0.238518	-0.499474	0.672729	-0.759175	-1.21685	1.15548	-0.91641	-1.23685	-0.459947	1.229	-0.668118	1.24293	0.742464	0.25105	1.41984	-0.577221	0.252484	-0.211004
YDR071C	PAA1	aralkylamine N-acetyltransferase activity*	FALSE	0.0939988	1.2575	0.0824797	-0.318337	-1.22605	0.101142	-0.716749	2.81216	-0.124773	-0.516945	0.261428	-1.25123	-1.69508	0.093616	-1.29686	0.201911	-1.97429	-0.441688
YDR072C	IPT1|SYR4	transferase activity, transferring phosphorus-containing groups	FALSE	0.0775126	0.904057	-0.00942485	-0.434334	0.273724	-0.3099	-0.156823	0.10678	-0.24406	-0.145191	0.548281	-0.256411	0.236571	0.666406	-0.204212	0.173545	-0.272749	-0.00121059
YDR073W	SNF11	general RNA polymerase II transcription factor activity	TRUE	0.286717	-0.519592	-0.0337855	-0.0782724	-1.03747	0.0246066	-0.0391821	-0.566407	-0.283585	-0.836894	-0.754495	-0.632878	-0.638887	-0.827624	-0.792634	-0.0106629	-0.62725	-0.0134428
YDR074W	TPS2|HOG2|PFK3	trehalose-phosphatase activity	FALSE	-0.216437	0.761325	0.124743	-0.654968	0.12482	1.07877	-0.0201374	-0.0864753	-0.316743	0.378045	0.176376	1.53096	0.98271	0.567906	0.902445	0.754943	0.700101	0.38116
YDR075W	PPH3	protein phosphatase type 2A activity	TRUE	0.0230581	-0.0634477	-0.06651	0.337128	0.211332	-0.314195	-0.432393	0.622924	-0.389743	-1.79231	-1.19256	-1.64245	-1.2558	-1.14939	-2.96025	0.381497	-0.460437	-0.38875
YDR076W	RAD55	protein binding	FALSE	-0.0448768	-0.352867	0.0129434	0.360819	0.625939	-0.413077	0.111413	-0.892377	-0.0780285	-0.365762	-0.623198	-0.154921	-0.0173412	-0.581963	-0.429102	0.0762992	0.404241	0.539531
YDR077W	SED1	structural constituent of cell wall	FALSE	-0.159793	-0.177005	0.0300523	-0.0288129	-0.124702	0.0507835	0.103952	-0.284124	0.0898198	0.0751362	-0.109366	0.293208	0.176293	-0.0300036	0.23759	-0.39247	0.0779743	-0.0136697
YDR078C	SHU2	molecular function unknown	FALSE	0.216323	1.01852	0.121823	-1.40473	-1.41801	-0.192663	-1.35364	0.579431	-0.62209	-1.16363	-0.670766	-1.10948	-1.75518	-1.11737	-1.33323	0.15091	-0.451126	0.0847914
YDR079C-A	TFB5	molecular function unknown*	FALSE	0.248344	1.8124	0.206544	-0.937775	0.0462724	0.379268	-0.704336	3.90375	-0.606025	0.329727	1.14807	-1.90399	-0.652902	0.975308	-0.982407	0	0	0
YDR079W	PET100	unfolded protein binding	FALSE	-0.0484266	1.38764	-0.0885079	-0.749076	0.152152	0.0862312	-0.791262	2.16536	-0.753433	-0.908469	0.714908	-0.67123	-0.925944	0.379336	-1.07905	-0.571128	-0.830467	-0.366653
YDR080W	VPS41|CVT8|FET2|SVL2|VAM2|VPL20	Rab guanyl-nucleotide exchange factor activity	FALSE	-0.0362221	1.80925	0.248764	-0.0320375	2.15264	0.26873	0.0527412	2.55792	-0.117744	-0.139124	0.503242	-0.627947	-0.294858	0.643036	-1.07255	-0.364656	-0.681828	-0.282068
YDR081C	PDC2	transcription regulator activity	TRUE	-0.0489037	-0.0779415	-0.175485	0.717167	0.360625	-0.0745832	0.44053	0.202892	-0.118493	-0.252342	-0.0956043	-0.138279	0.14879	0.170102	0.0152255	-0.360422	0.14189	-0.127952
YDR082W	STN1	protein binding	FALSE	0.200601	1.60438	-0.00593022	0.232177	1.67425	-0.041967	0.0977331	2.69431	-0.638032	0.0644543	1.17089	-1.30239	-0.228292	0.938274	-1.56089	-0.275405	-0.40639	-0.45414
YDR083W	RRP8	methyltransferase activity	FALSE	0.176077	-0.564512	0.0646341	0.599642	0.305125	-0.381046	-0.390849	0.433509	0.175292	-1.1643	-0.702675	-1.06384	-1.68062	-0.679027	-1.25162	-0.510094	-0.3715	-0.394028
YDR084C	TVP23	molecular function unknown	FALSE	0.0412978	-0.432824	-0.0104875	-1.25905	-1.03624	0.193262	0.0625587	-0.492213	-0.243765	0.521219	-0.446939	0.712198	-0.0244283	-0.49458	-0.0109722	-0.227211	0.101456	-0.00322254
YDR085C	AFR1	receptor signaling protein activity	TRUE	-0.0132558	-0.32603	0.335052	-0.0438362	-0.425996	1.18483	0.235737	0.246087	-0.149638	1.56898	0.94797	0.963012	1.59263	1.46112	1.74112	-0.774626	-0.36506	-0.320622
YDR086C	SSS1	protein transporter activity	FALSE	0.04834	-0.131017	0.149012	-0.3071	-0.627447	0.14534	-0.586798	1.7735	-0.213463	-0.231748	-0.488301	-0.716085	-1.01951	-0.870594	-1.59756	-0.739331	-1.6785	-1.2799
YDR087C	RRP1	molecular function unknown	FALSE	0.124998	-0.305649	0.143885	0.349935	1.11523	-0.247547	-0.160849	1.16338	-0.148611	-1.22472	0.0950329	-1.55754	-1.25276	-0.154285	-1.81014	-0.418143	-0.634184	-0.44793
YDR088C	SLU7|SLT17	RNA splicing factor activity, transesterification mechanism*	FALSE	-0.0973386	0.160354	0.109957	-0.0699705	0.159045	-0.134854	-1.37543	1.11117	-0.437496	-1.47311	-0.991525	-1.15419	-2.49324	-0.704355	-1.58167	-0.592242	-0.895995	-0.66242
YDR089W	YDR089W	molecular function unknown	FALSE	0.101957	0.48938	0.20403	-0.518839	-0.655092	0.550142	0.236386	0.974485	-0.286799	0.489106	0.480811	0.153309	-0.537787	0.198111	-0.58583	0.0294332	0.0231622	-0.577354
YDR090C	YDR090C	molecular function unknown	FALSE	0.307326	0.553229	-0.00596376	-0.39027	-0.479657	0.0943379	0.290885	1.01213	0.0901809	0.571583	0.943553	-0.193081	-0.0514167	0.693251	-0.48489	0.310288	0.448965	0.228474
YDR091C	RLI1	ATPase activity*	FALSE	0.0519762	1.08001	-0.0380613	0.168593	1.00248	-0.322505	0.0407002	0.696242	-0.0252553	-0.541939	0.561397	-0.840388	0.00714332	0.347354	-1.45004	0.0963195	-0.045072	0.169865
YDR092W	UBC13	ubiquitin conjugating enzyme activity	FALSE	0.108922	-0.432637	0.171374	0.117136	-0.342669	0.631071	0.178905	-0.0283663	-0.231974	0.814674	0.472339	0.276906	0.470141	0.520091	0.647366	-0.159587	0.181669	0.0344028
YDR093W	DNF2	phospholipid-translocating ATPase activity	FALSE	-0.0208831	-0.014297	0.113216	0.0919664	0.459093	0.167035	0.760017	-0.107826	-0.333109	0.572123	0.376453	-0.167173	0.664275	0.223431	-0.0189814	-0.00232112	0.334966	0.158028
YDR094W	YDR094W	unknown	FALSE	0	0	0	0	0	0	0	0	0	0	0	0	0	0	0	-0.089955	0.494129	-0.161506
YDR095C	YDR095C	unknown	FALSE	0	0	0	0	0	0	0	0	0	0	0	0	0	0	0	0.0300156	0.381995	0.820044
YDR096W	GIS1	transcription factor activity	TRUE	-0.415112	0.845678	-0.0558114	-0.105008	0.496345	0.501804	-0.198279	-0.215477	-0.361561	-0.50958	-0.11878	0.384402	-0.100186	-0.226492	-1.04483	0.0632622	-0.428466	-0.227208
YDR097C	MSH6|PMS3	DNA binding*	FALSE	-0.280663	0.35308	0.210615	0.203954	1.66452	0.0437473	-0.146813	0.404273	-0.0573157	-1.13915	-0.698162	-0.822941	-0.750084	-1.03374	-1.85766	0.5234	0.360955	-0.0359546
YDR098C	GRX3	thiol-disulfide exchange intermediate activity	FALSE	0.211925	-0.139032	0.20271	-0.0442964	-0.200028	0.288097	-0.182337	-0.937849	-0.1982	0.341088	-0.332198	-0.255729	0.658818	-0.176141	-0.0983169	0.588043	0.448465	0.0683072
YDR099W	BMH2|SCD3	protein binding*	TRUE	-0.115583	0.102549	0.0900018	-0.00314775	-0.101504	0.400681	-0.0882511	-0.13845	-0.280253	-0.59022	-0.696618	0.121362	-0.124061	-0.615586	-0.358843	0.033627	-0.58195	-0.545623
YDR100W	TVP15	molecular function unknown	FALSE	0.0310907	0.0810996	0.315428	-1.63028	-1.53099	0.410523	-0.0948145	0.181114	-0.589573	0.129945	0.0993825	0.943781	-0.236708	-0.194109	0.33038	-0.0763667	-0.307011	-0.312802
YDR101C	ARX1	molecular function unknown	FALSE	0.00293214	1.19844	-0.19923	0.530363	1.37514	-0.728675	0.107158	2.3351	0.0275923	-1.27848	0.506396	-1.60721	-1.05288	0.0954489	-1.99406	-0.0190949	-0.803364	-0.432027
YDR102C	YDR102C	unknown	FALSE	0	0	0	0	0	0	0	0	0	0	0	0	0	0	0	0.276512	0.810677	0.567384
YDR103W	STE5|HMD3|NUL3	MAP-kinase scaffold activity	TRUE	-0.102014	0.431122	0.0369868	0.592349	1.32694	-0.224886	0.217261	0.575957	-0.176129	-0.0808392	0.286704	-0.0933667	0.355999	0.119387	-0.966508	0.488363	0.375823	0.0890201
YDR104C	SPO71	molecular function unknown	FALSE	-0.177057	0.661395	-0.164553	0.488298	1.03705	0.0842782	0.126198	1.54207	-0.104064	-0.130595	0.455833	-0.443522	0.0905426	0.165565	-0.729212	0.219184	-0.278579	-0.0188272
YDR105C	TMS1	molecular function unknown	FALSE	0.075606	0.868317	0.00316123	-0.971451	-0.958296	0.460826	0.336562	1.00286	-0.129638	0.670023	0.910908	-0.0184799	-0.0960661	0.628795	0.0141928	1.02279	0.20808	0.166586
YDR106W	ARP10	molecular function unknown	FALSE	0.108185	0.0530065	0.0734853	-0.49977	-0.671918	-0.0151802	-0.842692	-0.206468	-0.0476806	-0.341453	0.201608	-0.494987	-0.362316	-0.105657	-0.184024	0.31072	0.433811	0.768056
YDR107C	YDR107C	molecular function unknown	FALSE	0.313989	0.641855	0.635217	-0.198508	-0.103822	1.01794	0.531865	0.438368	-0.0490831	1.51066	1.5534	0.990646	1.0798	1.34667	1.22191	1.1142	0.792512	0.419327
YDR108W	GSG1|TRS85	molecular function unknown	FALSE	0.0467567	-0.306141	-0.0367621	0.773294	0.0944911	0.210909	0.30864	-0.529126	-0.226466	0.203058	0.0238643	-0.244885	0.940289	-0.111697	-0.557252	0.274166	0.315926	0.10427
YDR109C	YDR109C	kinase activity	FALSE	0.14366	-0.0304847	0.221205	0.509922	0.390351	0.315234	0.317052	0.129545	0.0928074	0.167778	0.107559	0.162638	0.0491135	0.266175	0.049737	-0.273169	0.413565	0.0547275
YDR110W	FOB1|HRM1	rDNA binding	FALSE	0.0158481	1.35983	0.114732	0.176993	0.834656	0.024483	-0.311254	1.75557	-0.476516	-1.15847	0.507384	-1.43356	-0.975854	0.362038	-2.00927	-0.447864	-0.777722	-0.249258
YDR111C	ALT2	transaminase activity	FALSE	0.133259	-0.147442	-0.00758359	-0.160052	-0.236023	-0.294306	-0.00291588	-1.17787	0.0423133	-0.523206	-0.334493	-0.707609	0.355757	-0.449236	-0.850439	0.771531	0.444435	0.122537
YDR112W	YDR112W	unknown	FALSE	0	0	0	0	0	0	0	0	0	0	0	0	0	0	0	0.0773902	0.645973	0.624441
YDR113C	PDS1	protein binding	FALSE	0.0226453	-0.727103	0.105269	0.0258455	-0.267625	-0.0236584	-0.515361	-1.41921	0.173067	-1.27753	-1.65889	0.253971	-1.0564	-1.58128	-0.39005	-0.227719	0.12222	0.306243
YDR114C	YDR114C	unknown	FALSE	0	0	0	0	0	0	0	0	0	0	0	0	0	0	0	-0.320963	-0.161043	0.458339
YDR115W	YDR115W	structural constituent of ribosome	FALSE	0.135228	0.830502	0.0284155	-1.04313	-1.36094	0.520135	-0.118895	2.15648	-0.392771	0.232768	0.912563	-0.620251	-0.520772	0.878168	-0.708954	-0.852205	-1.44372	-0.67566
YDR116C	MRPL1	structural constituent of ribosome	FALSE	0.101719	0.837203	0.0543452	-0.297127	-0.045106	0.29059	-0.48432	0.901857	-0.398682	-0.293568	0.413896	-0.550168	-0.199076	0.453401	-0.356204	-0.533877	-0.25639	-0.37644
YDR117C	YDR117C	RNA binding	FALSE	-0.0711836	0.700619	0.199055	0.184295	0.871425	0.297286	-0.187613	1.37706	-0.0969116	-0.730124	0.548506	-0.235287	-0.760737	0.133255	-0.905701	-0.166016	-0.626426	-0.743683
YDR118W	APC4	protein binding*	TRUE	0.334596	1.07269	0.364784	-0.134267	1.28403	0.896656	0.441395	2.07721	-0.761019	0.252228	1.12524	-0.598924	0.258677	0.830101	-0.688384	-0.187476	0.0971743	0.0276137
YDR119W	YDR119W	molecular function unknown	FALSE	0.132773	0.386946	0.141059	-0.588616	-0.205005	0.202191	0.32856	0.574673	-0.132492	-0.171429	0.399946	-0.525805	-0.17787	0.065113	-0.668617	0.371731	-0.0916887	0.0445787
YDR120C	TRM1	tRNA (guanine-N2-)-methyltransferase activity	FALSE	-0.0418448	0.57797	0.0629648	0.513161	1.29056	-0.324361	-0.0345245	0.980536	-0.170825	-1.58814	-0.157902	-1.62454	-0.889138	-0.226217	-1.90288	-0.362661	-0.559697	-0.566891
YDR121W	DPB4	epsilon DNA polymerase activity	FALSE	0.0677335	-0.483685	0.00058087	0.0126085	-0.865937	0.168519	-0.561421	-0.122939	-0.274468	-0.570231	-0.601881	-1.13505	-0.663399	-0.683449	-1.7122	0.0464012	-0.569816	-0.501999
YDR122W	KIN1	protein kinase activity	FALSE	-0.235905	0.418305	0.131377	-0.0182209	0.459518	0.744188	0.274811	0.0993841	-0.27192	0.0673851	0.121887	0.890141	0.493192	0.0208356	0.544608	-0.363015	0.609312	-0.148471
YDR123C	INO2|DIE1|SCS1	specific RNA polymerase II transcription factor activity	TRUE	-0.325349	-0.485098	0.036617	1.11481	0.412462	-0.214769	0.202009	0.302566	0.326701	0.534598	0.427128	-0.987053	0.645549	0.461498	-0.844846	-0.347891	0.0181888	-0.37859
YDR124W	YDR124W	molecular function unknown	FALSE	-0.0162879	-0.554538	0.177642	0.518934	0.60295	0.110637	-0.280398	-0.726664	0.910796	0.373475	0.349297	0.627245	0.486505	0.145373	0.707373	0.169709	0.248587	0.74182
YDR125C	ECM18	molecular function unknown	FALSE	-0.0996865	0.230114	-0.0406667	0.219446	0.477114	0.0702588	0.266957	-0.101941	0.39262	0.116498	0.411867	0.122555	0.595072	0.478359	0.262878	0.20366	0.575564	0.61785
YDR126W	SWF1|PSL10	molecular function unknown	FALSE	0.215637	-0.0172717	0.194992	-0.295459	-0.54395	-0.0344555	0.294174	0.0119842	0.185827	0.666326	0.346404	-0.00749655	0.418502	0.154342	-0.0764848	0.0344432	0.0831943	0.304174
YDR127W	ARO1	3-dehydroquinate dehydratase activity*	FALSE	-0.162428	0.712614	-0.0136486	-0.000472765	0.866626	-0.0439477	0.0388087	0.505971	-0.0487827	-0.0163411	0.47302	-0.338876	0.061472	0.450037	-0.78743	0.224638	0.154413	-0.138724
YDR128W	YDR128W	molecular function unknown	FALSE	-0.0331847	1.67647	0.00090348	0.595716	2.49927	0.158172	0.251538	1.6111	-0.417513	-0.143438	1.28962	-0.879401	0.118943	0.821565	-1.49485	0.0480319	-0.106186	-0.279634
YDR129C	SAC6|ABP67	protein binding, bridging*	FALSE	-0.268419	0.171923	-0.210929	-0.00648928	0.246845	0.285828	-0.0106381	0.0880659	-0.356611	0.0862884	0.133515	-0.108635	0.29713	0.175617	-0.364109	-0.0630887	-0.0553109	-0.128796
YDR130C	FIN1	protein binding	FALSE	-0.0450159	-0.387569	-0.325384	0.257976	0.130095	0.0137635	-0.0561718	0.0799068	-0.179375	0.0702516	-0.753693	-1.12267	-0.278189	-0.140185	-1.49689	-0.178826	-0.0808904	-0.416301
YDR131C	YDR131C	protein binding	FALSE	0.134248	0.807072	-0.0967429	0.111767	0.381625	0.515214	0.36714	2.1795	-0.315889	0.0177514	0.0897703	-0.560156	-0.189842	0.200921	-1.30208	-0.207428	0.161136	-0.329881
YDR132C	YDR132C	molecular function unknown	FALSE	0.235658	0.173144	-0.0778582	-0.222182	-0.57161	0.0870469	0.301165	0.710397	-0.245446	0.0424388	-0.566819	-0.847388	-0.0985757	-0.548243	-0.842512	0.222923	0.0298819	0.247906
YDR133C	YDR133C	unknown	FALSE	0	0	0	0	0	0	0	0	0	0	0	0	0	0	0	-0.262562	0.121518	0.205931
YDR135C	YCF1	bilirubin transporter activity*	FALSE	0.0471078	1.07303	0.258604	0.00280496	1.41847	0.248748	0.302588	1.45501	-0.443104	0.25363	1.18979	-0.189189	0.371237	0.910179	-0.491068	0.554617	0.151296	0.240659
YDR136C	VPS61	unknown	FALSE	0	0	0	0	0	0	0	0	0	0	0	0	0	0	0	-0.0201762	0.544755	0.239504
YDR137W	RGP1	guanyl-nucleotide exchange factor activity	FALSE	-0.307423	1.05992	-0.106012	-0.0749385	1.10262	0.285798	0.106307	2.85213	-0.126056	-0.313233	0.919134	-0.391165	-0.942934	0.63276	-0.35404	0.149745	-0.601642	-0.180894
YDR138W	HPR1	nucleic acid binding	FALSE	0.0375112	0.918012	0.213752	0.413481	1.71129	0.11735	0.0725981	1.14695	-0.218416	-0.293044	0.898502	-0.389035	0.155945	0.513813	-1.1896	0.382374	0.144591	0.361549
YDR139C	RUB1	protein tag	FALSE	0.432414	0.287531	0.391692	-0.285978	-0.336006	0.187117	-0.443147	1.87002	-0.463953	0.235729	0.282785	-1.25805	-0.886509	0.131486	-0.18556	0.576619	0.131113	0.368069
YDR140W	MTQ2	S-adenosylmethionine-dependent methyltransferase activity*	FALSE	0.1698	-0.212047	-0.351046	-0.130167	-0.259791	0.814647	0.477954	2.0471	-0.847112	0.218122	0.210056	-1.12982	-0.3024	-0.473126	-0.977532	0.474198	-0.291521	-0.235583
YDR141C	DOP1	molecular function unknown	FALSE	-0.145609	-0.131384	0.0679201	0.426157	0.180682	0.34931	0.920426	0.286928	0.090511	0.4889	0.461367	0.0243594	1.01716	0.368018	-0.714723	-0.595623	-0.208766	-0.446794
YDR142C	PEX7|PAS7|PEB1	peroxisome targeting sequence binding*	FALSE	0.310599	-0.964459	-0.073024	0.0180624	-1.22729	-0.21515	0.0988003	-1.14791	-0.196064	0.0111928	-0.774024	-0.0800029	0.286923	-0.975804	-0.404331	-0.488363	-0.0662761	-0.435288
YDR143C	SAN1	ubiquitin-protein ligase activity	FALSE	-0.00958921	-0.263201	0.11881	0.51348	0.154513	0.195194	0.213154	-0.71527	0.135012	-0.573614	-0.392859	-0.041847	0.218296	-0.641517	-0.419824	-0.131908	0.225707	0.102171
YDR144C	MKC7|YPS2	aspartic-type signal peptidase activity	FALSE	0.0958951	0.685583	0.0328737	0.242759	0.866593	0.155435	0.67979	1.21048	-0.186656	-0.24447	0.397685	-0.49891	-0.159038	-0.221396	-0.697749	0.479786	0.394569	-0.118106
YDR145W	TAF12|TAF61|TAF68|TafII61|TafII68	general RNA polymerase II transcription factor activity	FALSE	0.0336157	0.0675241	0.266825	0.404637	0.375427	0.351485	-0.197003	-0.0144953	-0.251817	-0.918879	-0.767525	-0.523582	-0.525986	-0.640043	-1.48294	-0.231446	-0.077709	0.169507
YDR146C	SWI5	transcriptional activator activity	TRUE	0.206019	0.500814	-0.31541	0.403848	0.906688	0.125159	0.285046	0.738792	-0.379999	-1.66746	-1.09084	-0.827532	-1.3427	-1.39539	-2.70031	-0.474077	-0.391655	-0.271817
YDR147W	EKI1	choline kinase activity*	FALSE	0.242488	1.31706	0.386513	0.159347	0.557086	-0.133778	-0.00440074	2.00457	-0.21489	0.581363	1.98367	-0.667492	-0.140242	1.51726	-1.02097	-0.0404416	-0.0141826	0.0203431
YDR148C	KGD2	dihydrolipoyllysine-residue succinyltransferase activity	FALSE	-0.154723	0.611384	-0.043825	-0.595307	-0.122215	0.146049	-0.216977	0.338152	-0.649977	-0.23941	0.339639	-0.200456	0.0351326	0.52223	-0.426739	-0.601334	-0.250995	-0.296728
YDR149C	YDR149C	unknown	FALSE	0	0	0	0	0	0	0	0	0	0	0	0	0	0	0	-0.215842	0.496084	0.67082
YDR150W	NUM1|PAC12	tubulin binding	FALSE	-0.438741	-0.208826	0.164186	0.513638	0.990624	0.157597	0.282505	0.128231	-0.420517	-1.56456	-1.4456	0.148601	-0.826065	-1.49492	-0.821078	-0.888456	-0.575809	-0.595434
YDR151C	CTH1	transcription factor activity	FALSE	0.000488744	-0.0513593	0.0234441	-0.429748	-0.553974	0.00811961	-1.17702	-0.0986355	-0.377857	-0.852563	-0.789338	-0.762608	-1.19697	-0.723213	-1.55063	-0.234683	-0.218503	-0.0923322
YDR152W	GIR2	molecular function unknown	FALSE	0.271673	0.247471	0.252511	0.439268	1.41739	-0.0791973	-0.0234161	2.25848	-0.456775	-1.01789	0.0523698	-0.35146	-1.36012	-0.0966544	-1.05058	-0.569351	-0.014605	-0.713694
YDR153C	ENT5	clathrin binding	FALSE	-0.0918753	-0.272816	-0.153408	0.823636	0.137411	-0.0772673	-0.36059	-0.02492	-0.157596	-0.406365	-0.379534	-0.617623	-0.431052	-0.186903	-0.358506	-0.539623	-0.127623	-0.213939
YDR154C	YDR154C	unknown	FALSE	0	0	0	0	0	0	0	0	0	0	0	0	0	0	0	-0.0618536	0.145964	0.0253631
YDR155C	CPR1|CPH1|CYP1	peptidyl-prolyl cis-trans isomerase activity	FALSE	0.0292709	0.285638	0.0692624	-0.098712	-0.0640542	0.0984407	-0.0502835	0.209147	-0.0561195	0.110984	0.422516	0.0098228	0.121648	0.391971	0.167464	-0.0680032	0.155206	0.144117
YDR156W	RPA14	DNA-directed RNA polymerase activity	FALSE	0.409859	-0.260403	-0.0390486	-0.197429	-0.675014	-0.35218	0.427384	-0.279594	-0.141562	-0.15258	-0.00019881	-1.0018	0.201375	-0.130338	-0.830573	-0.0773481	0.164892	0.280943
YDR157W	YDR157W	unknown	FALSE	0	0	0	0	0	0	0	0	0	0	0	0	0	0	0	-0.0994536	0.15995	0.464252
YDR158W	HOM2	aspartate-semialdehyde dehydrogenase activity	FALSE	0.152834	0.618845	0.0162726	-0.0260712	0.591483	-0.0687021	0.00370969	0.361247	-0.126073	0.112161	0.588971	-0.421297	0.24517	0.586278	-0.406809	0.80427	0.250796	0.182337
YDR159W	SAC3|LEP1	protein binding	FALSE	-0.247353	1.20579	0.156776	0.479157	1.75839	0.425173	0.201325	1.68708	-0.282288	-0.789549	-0.0650882	0.0231426	-0.621718	0.111636	-0.337772	-0.442886	-0.583526	-0.223937
YDR160W	SSY1|SHR10	amino acid binding	FALSE	-0.169316	-0.0403455	-0.0156001	0.0783014	0.474374	0.12607	0.160591	-0.137057	0.12373	0.605854	0.793544	0.220173	0.46562	0.704227	0.137537	-0.00196212	0.198532	0.268699
YDR161W	YDR161W	molecular function unknown	FALSE	0.118735	0.0552807	0.184445	0.35835	0.55191	-0.110351	-0.09368	0.72165	0.0195032	-0.920631	-0.437491	-0.566077	-0.862022	-0.539126	-1.20183	0.498404	-0.145965	0.0379334
YDR162C	NBP2	molecular function unknown	FALSE	0.0873562	0.670262	-0.0116977	0.0304606	0.509044	0.221863	-0.145554	0.680975	-0.643701	-0.134861	0.337816	-0.616795	0.186869	0.227318	-0.602075	-0.0247909	-0.334226	-0.489594
YDR163W	CWC15	molecular function unknown	FALSE	0.211898	-0.200097	0.0571632	0.162557	-0.0653481	0.293984	-0.414228	0.327943	-0.534317	-0.397994	-0.227018	-0.554586	-0.647748	-0.311658	-1.61303	-0.0896724	-1.08435	-0.495144
YDR164C	SEC1	SNARE binding	FALSE	-0.428657	0.366418	0.0858507	0.49532	0.820503	0.453168	0.678106	1.23276	0.0399818	0.221498	0.601223	0.304213	0.115103	1.0308	0.56888	0.143277	0.15442	0.107676
YDR165W	TRM82	protein binding*	FALSE	-0.0951096	0.808173	-0.117534	0.615051	0.770451	-0.213347	0.22902	2.49625	-0.0766097	-0.994222	0.13841	-1.04289	-0.809196	-0.117068	-1.66864	-0.0558299	-0.736936	-0.121301
YDR166C	SEC5	protein binding	FALSE	-0.129754	0.813838	0.0187106	0.191626	1.12754	0.0852565	0.75376	2.39191	-0.260415	0.526188	1.13215	-0.52576	0.0653457	1.20999	-0.391238	-0.137156	-0.258011	-0.0346622
YDR167W	TAF10|TAF23|TAF25|TafII25	general RNA polymerase II transcription factor activity	FALSE	0.110594	1.36366	-0.0639112	-0.0650417	1.31313	0.381007	-0.112254	1.58592	-0.355111	-0.712711	0.803234	-0.943224	0.160189	0.45237	-0.847508	0.633474	-0.221932	-0.321798
YDR168W	CDC37|SMO1	unfolded protein binding	TRUE	0.0304157	3.36648	0.216074	0.19495	2.6849	0.491314	-0.274892	5.07223	-0.410372	-0.604362	2.09588	-0.801833	-0.99884	2.17244	-0.87954	0.119698	-1.07929	-0.494488
YDR169C	STB3	molecular function unknown	FALSE	-0.225709	-0.0550686	0.140828	0.400255	0.291557	0.365338	-0.140234	-1.1133	-0.130731	-0.697156	-0.985589	-0.0604998	0.221969	-0.990103	-0.528579	0.084359	0.393439	0.412355
YDR169C-A	YDR169C-A	molecular function unknown	FALSE	-0.00861296	-0.0523233	0.0366308	-0.324363	-0.412852	0.0744388	-0.0602289	-0.32485	0.207494	-0.0711496	-0.0185253	0.311628	0.00323433	0.100648	0.0100216	0	0	0
YDR170C	SEC7	ARF guanyl-nucleotide exchange factor activity	FALSE	-0.324647	2.45168	-0.0764278	0.183413	3.15111	-0.025906	0.0505025	3.24903	-0.0477394	-0.583175	1.26073	-0.554249	-0.658776	1.04679	-1.43753	0.402877	-0.521758	-0.00927624
YDR171W	HSP42	unfolded protein binding	FALSE	0.290249	-0.147491	0.819275	-1.73783	-1.9414	2.08324	-2.57085	-3.65944	-1.31357	-0.393497	-1.59181	1.5451	-0.0278478	-1.09502	1.55176	1.22278	1.27503	0.436875
YDR172W	SUP35|GST1|PNM2|SAL3|SUF12|SUP2|SUP36|[PSI(+)]|[PSI]|eRF3	translation release factor activity	FALSE	-0.256504	1.37696	0.0597778	0.62859	2.49476	-0.0619445	-0.19197	2.07728	0.0468439	-1.42637	0.575408	-0.469353	-0.939517	0.393452	-1.40572	0.795822	-0.265587	-0.0301475
YDR173C	ARG82|ARGR3|IPK2	inositol or phosphatidylinositol kinase activity	TRUE	0.247057	-0.255283	0.142697	-0.852881	-1.37686	0.49934	-0.613874	-0.126845	-0.71172	-0.913603	-0.841667	-0.786842	-1.09529	-0.798879	-1.4599	-0.167868	-0.592929	-0.599279
YDR174W	HMO1|HSM2	single-stranded DNA binding*	FALSE	0.00351577	0.0979207	0.0754248	0.333317	-0.069735	0.407993	0.0179918	0.0898539	-0.0668502	-0.0758797	-0.285185	0.230181	-0.0521644	-0.231628	-0.272306	-0.356417	0.11047	-0.40772
YDR175C	RSM24	structural constituent of ribosome	FALSE	0.0989424	-0.70285	-0.0538755	-0.443136	-1.46601	0.138337	-0.706736	-0.019109	-0.296542	-0.935342	-0.306135	-0.995655	-0.974432	-0.186887	-1.34703	-0.584098	-0.893869	-0.57692
YDR176W	NGG1|ADA3|SWI7	transcription cofactor activity	FALSE	-0.0531961	1.03721	0.270927	0.47169	1.68442	0.286161	-0.644278	2.30333	-0.199102	-0.775372	-0.237581	-0.493089	-1.42955	0.190929	-0.70145	-0.849165	-0.863089	-0.235958
YDR177W	UBC1	ubiquitin conjugating enzyme activity	FALSE	0.055331	1.96278	0.0757028	-0.194166	0.954122	0.355362	-0.621621	3.14159	-0.417541	-0.18557	0.93042	-0.800663	-0.909521	0.98118	-0.843455	-0.630633	-0.365786	-0.332411
YDR178W	SDH4|ACN18	succinate dehydrogenase (ubiquinone) activity	FALSE	-0.183922	-0.17014	-0.0255203	-2.08465	-2.93777	0.502743	0.0262508	-0.274834	-0.606032	0.449047	-0.00582373	0.557254	-0.0041216	0.0452129	0.344058	-1.30853	-0.815195	-0.336505
YDR179C	CSN9	molecular function unknown	FALSE	0.481055	0.541808	0.0805335	-0.529709	0.265654	-0.106393	-1.1536	3.04668	-0.878759	-0.59605	-0.0204851	-2.12858	-3.02696	0.15368	-2.81145	-0.865589	-0.313701	-1.13691
YDR179W-A	YDR179W-A	molecular function unknown	FALSE	0.273035	0.577212	0.154238	-0.0150378	1.01923	-0.0239098	0.537446	1.40763	-0.133746	0.711709	1.3998	-0.761529	1.10246	0.999209	-0.427093	-0.213519	-0.0869851	-0.235144
YDR180W	SCC2	protein kinase activity	FALSE	-0.18567	0.351379	0.139825	0.486268	0.693295	-0.0201697	0.550761	0.895829	0.0531846	-0.0745445	0.213057	-0.194955	0.088711	-0.194098	-1.02249	-0.688801	-0.416691	-0.724671
YDR181C	SAS4	acetyltransferase activity*	FALSE	-0.0577999	1.24733	0.0976768	-0.0127763	0.569313	0.265105	-0.142601	2.47657	-0.127452	0.0226433	0.708839	-0.642454	-0.438876	0.797569	-0.503752	-0.63931	-0.284874	-0.327001
YDR182W	CDC1|DSC1|DSR1|ESP2	molecular function unknown	FALSE	-0.11754	0.213474	0.0367946	-0.00657929	0.202607	0.371757	-0.0343393	0.561806	-0.0533817	-0.371306	0.195153	0.18427	-0.543353	0.165636	0.0105218	-0.374319	0.246466	-0.163975
YDR182W-A	YDR182W-A	molecular function unknown	FALSE	0.0805423	1.16217	0.168783	-0.730128	0.633024	-0.246745	-1.43978	0.216813	-0.473982	-1.51331	-0.159623	-0.132861	-1.41688	-0.570547	-0.6632	0	0	0
YDR183W	PLP1	GTPase inhibitor activity	TRUE	0.206176	-0.725818	0.141263	-0.503114	-1.1506	0.496074	-0.628104	-0.122681	-0.304365	-0.0479579	-0.339186	-0.461207	-0.42116	-0.385902	-0.811882	-0.453824	-0.378021	-0.396133
YDR184C	ATC1|LIC4	molecular function unknown	FALSE	-0.0396292	0.566186	0.131372	0.767434	2.10988	-0.623328	-0.388397	1.32518	-0.214584	-1.18644	-0.236125	-0.695453	-1.18079	-0.523131	-1.54299	-0.624571	-0.444609	-0.70774
YDR185C	YDR185C	molecular function unknown	FALSE	-0.36925	0.400505	-0.194611	-1.99531	-0.893033	-0.0873682	-1.05509	0.588896	-0.575506	-2.04523	-1.52458	-0.71466	-1.67668	-1.07403	-0.663356	-0.615495	-0.532837	-0.175362
YDR186C	YDR186C	molecular function unknown	FALSE	0.266566	0.171503	0.51053	2.04372	2.13397	0.438313	0.706117	0.640246	0.806748	1.69802	1.44809	0.539422	1.73856	1.19824	0.503542	0.0187741	0.387351	0.447891
YDR187C	YDR187C	unknown	FALSE	0	0	0	0	0	0	0	0	0	0	0	0	0	0	0	-0.279299	0.722635	0.801101
YDR188W	CCT6|HTR3|TCP20|TCP6	unfolded protein binding	FALSE	0.147552	0.381554	-0.0481898	0.639047	0.820071	-0.0255703	0.0998937	0.0668544	-0.311133	-0.158454	0.322505	-0.145073	0.202098	0.154591	-0.860993	-0.195292	0.451246	-0.172005
YDR189W	SLY1	SNARE binding	FALSE	-0.0635383	0.580246	0.357918	0.650624	1.58087	0.413283	0.121114	0.724089	-0.151468	-0.215538	0.886905	0.20934	0.386886	0.852805	-0.183024	-0.00796169	0.174488	0.218525
YDR190C	RVB1|TIH1|TIP49A	ATPase activity	FALSE	-0.0109738	2.18865	-0.0564665	0.369575	2.10084	0.176941	-0.0698924	2.68159	0.0230487	-0.454463	1.47991	-0.878285	-0.249682	1.33939	-1.09922	-0.0967525	-0.509961	-0.39055
YDR191W	HST4	DNA binding	FALSE	0.163233	0.269714	-0.158996	-0.341049	-0.604795	0.312107	-0.690719	0.121349	-0.178825	-0.127193	-0.0657713	-0.576094	0.0315039	0.120756	-0.812538	-0.153785	-0.571891	-0.0992491
YDR192C	NUP42|RIP1|UIP1	structural molecule activity	FALSE	0.0245695	-0.485532	0.0157822	0.345014	-0.379485	0.378362	0.423167	-0.353119	0.0131761	0.0251282	-0.346471	0.171581	0.223537	-0.401786	0.338755	-0.212395	0.25152	0.116899
YDR193W	YDR193W	unknown	FALSE	0	0	0	0	0	0	0	0	0	0	0	0	0	0	0	0.285463	0.387982	0.275702
YDR194C	MSS116	RNA splicing factor activity, transesterification mechanism*	FALSE	-0.0210746	1.91969	0.149203	-0.0130954	1.09346	-0.428165	-0.802063	1.24421	-0.703829	-1.4819	0.0868412	-1.79542	-0.792959	0.227692	-2.07485	0.0715969	-1.04111	0.00532857
YDR194W-A	YDR194W-A	molecular function unknown	FALSE	-0.0957052	0.203064	0.0385162	-0.00486214	0.138684	-0.111658	-0.196064	-0.116823	0.459299	-0.0201643	-0.0331242	-0.0108441	0.216346	0.186388	0.334343	0	0	0
YDR195W	REF2	RNA binding*	FALSE	-0.199862	0.305642	0.188442	0.675781	1.13716	-0.330567	-0.51612	-0.454242	-0.109882	-0.831777	-0.739238	-0.311504	-0.489431	-0.748903	-0.641599	-0.132281	0.0861001	-0.004338
YDR196C	YDR196C	dephospho-CoA kinase activity	FALSE	0.140322	0.360866	0.124786	-0.813354	-0.738761	0.281912	-0.740733	1.17451	-0.665012	-0.130784	0.377584	-0.804899	-0.549234	0.242795	-1.18108	-0.121405	-1.03616	-0.651666
YDR197W	CBS2|CBP7	molecular function unknown	FALSE	0.01217	-0.720093	-0.191043	-0.122488	-0.784117	0.100462	-0.127777	-0.1598	-0.801227	-0.523328	-0.638434	-1.01376	-0.422722	-0.613353	-1.22558	-0.0654853	-0.0653481	0.0979268
YDR198C	YDR198C	molecular function unknown	FALSE	0.154778	1.16967	-0.0223668	0.729013	1.34165	-0.0603647	0.119351	2.79072	-0.0718771	-0.659512	0.606109	-1.33411	-0.965892	0.299221	-2.04529	0.0906644	0.0145215	-0.156564
YDR199W	YDR199W	unknown	FALSE	0	0	0	0	0	0	0	0	0	0	0	0	0	0	0	0.0726319	0.0472758	0.724829
YDR200C	VPS64|FAR9	molecular function unknown	FALSE	0.0897067	1.36621	0.228629	0.363726	1.50056	-0.0389625	-0.614176	2.36565	-0.312645	-1.41677	0.19124	-1.28921	-1.83016	0.302101	-2.35659	0.308777	-0.816762	-0.629842
YDR201W	SPC19	structural constituent of cytoskeleton	FALSE	0.145957	-0.0263284	0.3625	-0.337037	0.096171	0.633047	-0.503684	1.87141	-0.379307	-0.595082	0.48447	-0.705003	-1.20503	-0.0483289	-1.30677	0.178356	-1.13931	-0.630001
YDR202C	RAV2	molecular function unknown	FALSE	0.0325317	-0.332672	0.0295643	-0.311593	-1.05185	0.554547	-0.471786	0.487794	-0.657696	0.05997	-0.613158	-0.350303	-0.642414	-0.686163	-0.853142	0.319032	-1.10258	-0.379065
YDR203W	YDR203W	unknown	FALSE	0	0	0	0	0	0	0	0	0	0	0	0	0	0	0	0.0595572	0.356957	0.525211
YDR204W	COQ4	molecular function unknown	FALSE	0.377899	0.144279	0.0760901	-0.250424	-0.227935	0.755602	0.145764	-0.381614	-0.64639	1.01532	0.771803	0.364232	1.03576	0.648128	0.515333	0.81671	0.55955	0.523794
YDR205W	MSC2	cation:cation antiporter activity	FALSE	0.0342181	0.178551	-0.056916	-0.390841	0.33713	-0.071075	0.590929	0.362947	-0.177559	0.71849	0.534595	-0.117605	0.38213	0.270577	-0.144091	-0.0168926	0.559777	-0.426331
YDR206W	EBS1	molecular function unknown	FALSE	0.134892	-0.233639	0.13379	0.364671	0.479367	0.16119	0.576283	-0.625137	-0.214034	-0.551147	-0.632332	-0.593953	0.203418	-0.935583	-0.928079	-0.438499	0.164729	-0.290542
YDR207C	UME6|CAR80|NIM2|RIM16	DNA binding*	TRUE	0.160237	-0.0216276	0.169292	1.03896	0.623045	-0.00884893	0.16985	-1.08892	-0.286322	-0.340018	-0.716144	-0.480832	-0.0509492	-0.932586	-0.564487	-0.612353	0.301627	-0.0295211
YDR208W	MSS4	1-phosphatidylinositol-4-phosphate 5-kinase activity	FALSE	-0.0707237	0.372479	0.00854053	0.688457	1.32917	0.216987	0.526225	0.831437	-0.283421	-0.919332	-0.923249	-0.454224	-0.438783	-0.823165	-1.44824	-0.939719	-0.818992	-0.396724
YDR209C	YDR209C	unknown	FALSE	0	0	0	0	0	0	0	0	0	0	0	0	0	0	0	-0.426525	-0.416355	0.38828
YDR210W	YDR210W	molecular function unknown	FALSE	0.207321	0.576736	0.149874	-0.241421	0.404945	0.710992	-0.0317839	3.38533	-0.662849	0.70047	1.84805	-0.882944	-0.929724	1.27002	-0.554802	-0.761349	-1.53801	-0.805334
YDR211W	GCD6	translation initiation factor activity*	FALSE	0.150707	2.34782	-0.0865066	0.495393	2.90552	0.167816	0.0283162	4.51975	-0.126445	-0.736345	1.5487	-1.58759	-1.14364	1.45397	-2.40014	-0.368492	-0.973745	-0.445479
YDR212W	TCP1|CCT1	unfolded protein binding	FALSE	0.248924	0.603425	0.115839	-0.0134085	0.299983	-0.0636577	-0.0224053	0.409523	-0.0350324	-0.103793	0.514597	-0.31062	0.113663	0.429688	-0.641085	-0.199553	0.186816	-0.372918
YDR213W	UPC2|MOX4	RNA polymerase II transcription factor activity	TRUE	0.870865	1.08308	0.464174	2.48862	2.52264	0.257897	1.15884	1.2696	1.17437	3.62539	3.58257	0.87166	3.61288	3.12944	1.8441	1.39183	1.45415	0.460918
YDR214W	AHA1	chaperone activator activity	FALSE	0.299336	-0.16329	0.256738	0.127263	0.437168	0.987968	0.307285	0.16825	-0.555979	0.439125	0.472758	0.166435	1.04163	0.548306	0.220659	-0.384672	0.318564	-0.643337
YDR215C	YDR215C	unknown	FALSE	0	0	0	0	0	0	0	0	0	0	0	0	0	0	0	0.0856688	0.404372	0.571784
YDR216W	ADR1	transcription factor activity	TRUE	-0.83838	0.184812	-0.298965	-1.28354	-0.394831	0.345286	-0.187372	-0.489707	-0.853693	-0.16214	-0.439858	-0.170962	-0.56498	-0.498016	-0.317899	-1.38974	-0.418842	-0.369739
YDR217C	RAD9	protein binding	TRUE	-0.146744	1.31413	0.194768	0.9552	2.56889	-0.0608765	0.289273	3.07462	0.0284229	-0.648545	0.544891	-0.398662	-0.577549	0.35995	-1.9803	-0.762862	-0.751127	-0.424257
YDR218C	SPR28	structural constituent of cytoskeleton	FALSE	-0.30946	0.00961953	0.0774	-0.421821	2.20476e-05	0.0818402	-0.594516	-0.315321	0.145453	-0.96145	-0.165499	0.101754	-0.712971	-0.221409	0.594956	-0.0295455	0.390406	0.455107
YDR219C	YDR219C	protein binding	FALSE	-0.240321	1.74227	0.192645	-0.398975	1.44215	-0.162149	-0.830998	2.01343	-0.484233	-1.39894	0.0463172	-1.23766	-1.80629	0.184456	-2.13972	-0.0318842	-0.68563	0.0110033
YDR220C	YDR220C	unknown	FALSE	0	0	0	0	0	0	0	0	0	0	0	0	0	0	0	-0.109346	0.76166	0.805554
YDR221W	YDR221W	molecular function unknown	FALSE	-0.183353	0.343885	0.181878	0.430599	1.46047	0.0471987	-0.0279198	0.108166	-0.336468	0.162425	0.126333	-0.358187	0.23726	-0.172405	-0.695053	0.171499	0.511331	0.239461
YDR222W	YDR222W	molecular function unknown	FALSE	-0.445639	0.740009	-0.73	-0.282604	1.28975	0.715097	1.03226	3.18649	-0.623441	-2.58624	-0.386746	-1.26204	-1.65236	-0.170199	-2.67881	-0.731451	-0.637504	-0.293841
YDR223W	CRF1	transcriptional repressor activity	FALSE	-0.525078	-0.233143	0.162249	0.677971	0.702298	0.330584	0.104859	-0.0428767	0.310353	1.46182	0.964206	0.361825	1.48212	0.899968	1.09345	0.155805	0.103091	0.250689
YDR224C	HTB1|SPT12	DNA binding	FALSE	-0.107114	-0.436576	-0.00814928	-0.056204	-0.199458	-0.0695604	-0.385837	-0.558212	-0.0204246	-0.98744	-1.50329	0.133585	-1.17291	-1.5644	-0.726938	-0.412455	-0.527074	-0.439299
YDR225W	HTA1|H2A1|SPT11	DNA binding	FALSE	-0.0520072	2.03927	-0.101732	-0.0926924	1.76658	-0.0230038	-0.156384	2.06654	-0.0814061	-0.243353	1.52885	-0.492452	-0.157928	1.29592	-0.80528	-0.273012	-0.141963	0.264534
YDR226W	ADK1|AKY1|AKY2	adenylate kinase activity	FALSE	0.197414	0.176278	-0.0368565	0.141136	-0.138657	0.258862	-0.0608138	0.212384	-0.101065	-0.127792	0.0820971	-0.406006	0.0269706	0.100458	-0.894065	0.141505	0.0992711	-0.0578175
YDR227W	SIR4|ASD1|STE9|UTH2	histone binding*	FALSE	-0.0358513	0.580692	0.171403	0.235827	0.748523	0.091778	-0.213278	0.534193	-0.362582	-1.1746	-1.31644	-0.981802	-0.845437	-1.36049	-2.4442	-0.020206	-0.631852	-0.386651
YDR228C	PCF11	protein binding	FALSE	-0.246672	0.675319	0.253742	0.733734	1.35916	0.285206	-0.218781	0.7576	-0.187138	-0.345882	0.0565654	-0.364454	-0.44929	-0.148874	-1.53318	0.206914	-0.171558	-0.351028
YDR229W	IVY1	phospholipid binding	FALSE	0.198797	0.152685	0.0632306	0.468305	0.763166	0.156247	-0.338877	0.0979651	-0.31605	-0.409789	-0.138873	-0.241805	-0.301109	-0.145132	-0.550507	-0.294159	0.0873271	-0.202053
YDR230W	YDR230W	unknown	FALSE	0	0	0	0	0	0	0	0	0	0	0	0	0	0	0	0.025409	0.599023	0.649908
YDR231C	COX20	unfolded protein binding	FALSE	0.492933	1.42237	0.199639	-0.306584	0.53548	1.26371	0.128997	1.08895	-0.583138	0.667885	1.48527	0.49909	1.21264	1.47338	0.467612	-0.0436407	0.362156	0.0687059
YDR232W	HEM1|CYD1	5-aminolevulinate synthase activity	FALSE	0.262527	-0.28723	0.251473	0.0833588	-0.30476	-0.628074	0.257744	-1.11896	-0.0571676	0.205668	-0.0752163	0.234465	0.42423	-0.2776	0.130028	0.100015	0.804949	0.189504
YDR233C	RTN1	molecular function unknown	FALSE	-0.0125503	-0.183296	-0.0862412	-0.102398	-0.374576	-0.0468923	-0.0139348	-0.186713	-0.0306022	-0.309569	-0.334499	0.118277	-0.198415	-0.279497	-0.20168	0.442918	-0.0591183	0.155509
YDR234W	LYS4|LYS3	homoaconitate hydratase activity	FALSE	0.54438	0.553048	-0.191179	0.972401	1.19681	-0.831879	0.173692	-0.045249	-0.568355	-0.10671	0.569378	0.236112	0.595832	0.44198	-0.196397	-0.0446574	1.58246	0.328823
YDR235W	PRP42|MUD16|SNU65	RNA binding	FALSE	0.0742645	1.44456	0.0116211	-0.0702236	1.35859	0.00263824	-0.121614	2.53575	-0.142402	-0.390067	0.68518	-0.722877	-0.768887	0.443172	-1.68293	0.463487	-0.871509	-0.250163
YDR236C	FMN1	riboflavin kinase activity*	FALSE	0.148499	0.705339	0.0192853	-0.927913	-0.512507	0.0383135	-0.0184529	0.829661	-0.443181	0.681657	1.3816	-0.54908	0.634652	0.90869	-0.0559587	0.512472	0.318189	0.15877
YDR237W	MRPL7|YmL5/7	structural constituent of ribosome	FALSE	0.0557045	-0.171274	0.0529961	0.0244232	0.156454	0.381092	0.10424	-0.642991	-0.498377	0.0691453	-0.28537	-0.707476	0.876742	-0.282299	-0.697052	0.244014	0.0279396	0.153127
YDR238C	SEC26	molecular function unknown	FALSE	-0.237705	0.638972	-0.068558	0.326736	1.07038	0.475345	0.21936	1.50843	-0.00900697	-0.0821467	0.468912	0.00296155	-0.548042	0.39077	-0.378949	0.921032	-0.383052	0.0700978
YDR239C	YDR239C	molecular function unknown	FALSE	-0.0637798	-0.0144053	0.142502	1.01515	1.30704	0.306234	0.457819	1.10253	-0.160386	0.172468	0.207562	-0.380419	0.306406	0.580928	-0.280505	0.0588906	0.167156	-0.179347
YDR240C	SNU56|MUD10	mRNA binding	FALSE	0.0264863	-0.414098	0.0838142	0.320783	0.0299344	-0.022625	-0.268167	0.0140228	0.104324	-0.293839	-0.317522	-0.298079	-0.470375	-0.451123	-0.721319	-0.565569	0.333022	-0.442083
YDR241W	BUD26	unknown	FALSE	0	0	0	0	0	0	0	0	0	0	0	0	0	0	0	-0.165655	0.570349	0.103319
YDR242W	AMD2	amidase activity	FALSE	0.371932	-0.116917	0.257394	-0.120634	-0.369288	0.444449	0.0865604	-0.839715	0.228865	0.504763	-0.0730363	0.247877	1.08545	0.132866	0.432019	-0.108465	0.583928	0.0575524
YDR243C	PRP28	RNA splicing factor activity, transesterification mechanism*	FALSE	-0.125031	0.755667	0.0752221	0.427293	1.13026	-0.149724	-0.0396027	1.20281	-0.138507	-0.768742	0.0449025	-1.23068	0.0435488	0.549578	-1.77913	-0.55842	-0.126084	-0.154005
YDR244W	PEX5|PAS10	peroxisome targeting sequence binding*	FALSE	0.0347211	1.07241	-0.0222652	0.198866	1.11242	0.24078	-0.0496031	1.48617	-0.416877	-0.493429	0.0926907	-0.939212	0.0809364	0.313728	-0.960016	-0.645784	-0.324373	-0.485466
YDR245W	MNN10|BED1|REC41|SLC2	alpha-1,6-mannosyltransferase activity	FALSE	0.0484227	1.25278	0.0302821	0.177671	1.1726	-0.204137	-0.0604767	2.10615	-0.262201	-0.470871	0.577392	-0.862302	-0.678932	0.293563	-1.31756	-0.256749	-0.0997656	-0.219049
YDR246W	TRS23	molecular function unknown	FALSE	-0.044097	-1.16543	0.0922236	0.715567	0.0832526	1.01635	0.258556	-1.27267	-0.349244	0.507027	-0.351633	0.452268	1.1072	-0.296608	0.497746	-0.275919	0.305595	-0.325895
YDR246W-A	YDR246W-A	molecular function unknown	FALSE	0.0543906	-0.440492	0.109311	0.085149	0.145897	0.0206898	-0.85247	-1.77272	-0.281775	-0.668141	-0.882184	0.433948	0.175912	-1.11573	0.214249	0	0	0
YDR247W	VHS1	protein kinase activity*	FALSE	0.0198237	0.199906	-0.107213	-0.1768	-0.070729	0.463367	0.0205218	-0.266433	-0.151214	0.234885	-0.209935	0.566696	0.0926794	-0.132996	-0.425357	-0.402431	0.0186912	-0.256165
YDR248C	YDR248C	molecular function unknown	FALSE	0.112057	1.15878	0.21401	-0.533277	-0.189771	0.906125	0.0692041	2.16154	-0.665056	0.499457	1.26433	-0.639425	0.297033	1.54262	-0.589818	-0.904309	-0.419391	-0.739238
YDR249C	YDR249C	molecular function unknown	FALSE	0.0245926	0.472141	-0.00780828	-0.566544	-0.488425	-0.0851707	0.178165	0.788305	0.0472075	0.310224	0.348789	-0.88271	-0.229655	0.313126	-0.731286	-0.491846	-0.012162	-0.514118
YDR250C	YDR250C	unknown	FALSE	0	0	0	0	0	0	0	0	0	0	0	0	0	0	0	-0.214934	0.626073	0.538266
YDR251W	PAM1	molecular function unknown	TRUE	-0.155084	0.359917	0.00548742	-0.392223	0.0943221	0.366151	0.309172	0.603316	0.137096	0.158013	0.623867	0.448188	-0.345038	0.347906	0.262173	-0.297201	-0.0767603	-0.256519
YDR252W	BTT1	unfolded protein binding	FALSE	-0.0375823	-0.342506	-0.171482	-0.360448	-0.538926	0.31607	-0.181232	-0.401307	-0.475584	-0.409516	-0.321563	-0.788969	-0.12053	-0.521735	-1.80436	0.131297	0.116411	0.0263236
YDR253C	MET32	DNA binding*	TRUE	-0.0426768	-0.0304835	0.361302	-0.976576	-0.16514	-0.0068656	-0.573051	0.0621773	-0.458711	-1.12754	-0.119224	0.279856	-0.616888	0.192256	-0.00240489	-0.476952	-0.0794964	-0.130368
YDR254W	CHL4|CTF17|MCM17	DNA binding	FALSE	0.0477246	0.654339	0.286298	-0.540892	0.39043	0.202062	-0.573546	1.30403	-0.346853	-1.62664	0.00248241	-1.16615	-1.30403	-0.227851	-1.14227	0.0850937	-0.526593	-0.25184
YDR255C	RMD5|GID2	molecular function unknown	FALSE	-0.281246	-0.0525346	0.135924	-0.291415	-0.201241	0.767295	0.274662	-0.00751714	0.295849	1.0642	0.0595197	1.19553	0.497305	0.342467	1.36862	-0.361885	-0.0885904	0.368823
YDR256C	CTA1	catalase activity	FALSE	0.0251269	0.0500295	0.0573555	0.546121	0.805566	-0.345783	-0.328115	-0.530297	-0.0193781	-0.704442	-0.103538	-0.322687	-0.000111733	0.157654	0.0180741	-0.0763881	0.115453	-0.168355
YDR257C	SET7|RMS1	molecular function unknown	FALSE	-0.25818	0.905372	0.036813	0.247132	1.09343	-0.0786189	-0.0607905	2.29584	-0.177829	-0.662662	0.0954796	-1.44879	-1.23515	-0.0324159	-1.43716	-0.13484	-0.597879	-0.198773
YDR258C	HSP78	ATPase activity*	FALSE	0.110254	1.34712	0.591839	-1.83347	-0.755432	1.37189	-1.24095	0.260328	-1.26603	0.357639	0.77004	0.870048	0.116495	1.30436	0.791194	-0.517923	0.0354492	-0.352066
YDR259C	YAP6|HAL7	RNA polymerase II transcription factor activity	TRUE	0.0994906	-0.543625	0.464437	0.216642	0.398493	0.559444	-0.263846	-1.46336	-0.783992	-0.524248	-0.919551	0.308873	-0.265783	-1.23684	-1.08383	0.293737	0.0390719	0.289736
YDR260C	SWM1	molecular function unknown	FALSE	0.205353	-0.178264	-0.0819061	0.369991	0.719285	0.230881	0.0286624	-0.375318	-0.423924	-0.0686181	0.107527	-0.431316	0.509206	0.0571809	-0.843296	0.349133	0.348284	-0.135921
YDR261C	EXG2	glucan 1,3-beta-glucosidase activity	FALSE	0.505009	-0.322056	0.37021	0.370741	0.110565	0.541035	0.572814	-0.28026	-0.079537	-0.00771834	0.0362016	0.485426	0.274617	-0.270897	-0.202572	0.415211	0.706701	0.101168
YDR261C-D	YDR261C-D	unknown	FALSE	-0.286196	0.350186	0.407531	0.767863	1.35492	-0.378919	0.0776576	0.150284	-0.0320215	-0.340736	0.651746	0.00133131	0.484263	0.261306	-1.31877	0	0	0
YDR261W-B	YDR261W-B	unknown	FALSE	-0.213747	0.598224	0.32406	1.1433	1.86281	-0.171873	0.313046	0.595676	-0.153963	0.0544063	0.910048	0.0298379	0.554954	0.797207	-1.13239	0	0	0
YDR262W	YDR262W	molecular function unknown	FALSE	0.1522	-0.426056	-0.236213	-0.35509	-0.91202	-0.0586416	-0.52109	-0.772095	-0.0736316	-0.159351	-0.127153	0.183852	0.180577	-0.0486522	-0.713475	0.373912	-0.134842	-0.054176
YDR263C	DIN7|DIN3	nuclease activity	FALSE	0.0716162	0.267957	0.369629	-0.134593	0.40508	0.632605	0.178529	-0.209387	-0.188196	-0.312696	-0.405183	0.0250593	-0.0660001	-0.508723	-0.455106	-0.16526	0.417752	0.270545
YDR264C	AKR1	protein-cysteine S-palmitoleyltransferase activity	TRUE	-0.239182	0.580731	0.0657693	-0.429157	0.527367	0.801359	0.403386	1.52746	0.178912	0.378833	0.988698	0.506314	0.169834	0.610166	-0.440061	0.739047	0.115728	-0.201052
YDR265W	PEX10|PAS4	protein binding	FALSE	0.177054	-1.1386	0.170442	-0.0546069	-1.04065	0.498605	0.00147301	-1.88672	-0.215346	0.372402	-0.906529	0.235825	1.02618	-0.819484	0.289883	0.240302	0.520336	-0.0232058
YDR266C	YDR266C	molecular function unknown	TRUE	0.03511	0.503003	0.202735	0.759523	1.15199	0.22432	0.567432	0.6282	0.12836	-0.430834	-0.483057	0.00383261	-0.423493	-0.464697	-0.273379	0.115785	-0.263935	-0.0401815
YDR267C	YDR267C	molecular function unknown	FALSE	-0.127933	2.09482	-0.155068	-0.255065	1.57326	0.202162	-0.324836	3.18417	0.0986095	-0.940107	1.36769	-1.0734	-1.38444	1.03586	-1.69062	0.208928	-0.619854	-0.734864
YDR268W	MSW1	tryptophan-tRNA ligase activity	FALSE	-0.0345721	0.374932	0.0872753	-0.710668	-0.338195	0.351597	-0.00543771	0.670986	-0.99798	0.0256469	0.59814	-1.36647	-0.116221	0.604946	-0.753716	0.596371	-0.051233	0.361196
YDR269C	YDR269C	unknown	FALSE	0	0	0	0	0	0	0	0	0	0	0	0	0	0	0	0.135171	0.594575	0.4654
YDR270W	CCC2	cation-transporting ATPase activity	FALSE	-0.540051	0.0863817	-0.727276	-0.3285	0.870283	0.590666	-0.0284445	1.53534	-1.38883	-2.81931	-2.05351	-0.612193	-1.5371	-0.944025	-2.11255	-0.247917	-0.531651	-0.5527
YDR271C	YDR271C	unknown	FALSE	0	0	0	0	0	0	0	0	0	0	0	0	0	0	0	0.0172426	0.47793	0.567693
YDR272W	GLO2	hydroxyacylglutathione hydrolase activity	FALSE	0.233803	0.620711	0.23194	-0.191897	0.518655	0.527987	-0.070947	1.03605	-0.606624	0.219857	0.860986	-0.585115	0.482377	0.981544	-0.547767	0.112065	0.0279286	-0.508516
YDR273W	DON1	molecular function unknown	FALSE	-0.256679	0.512015	0.0733373	0.83032	1.51824	0.312238	-0.236265	0.379149	-0.443759	-0.0676041	0.365016	-0.478725	0.0362888	0.414222	0.194918	0.0919946	0.278415	-0.0255149
YDR274C	YDR274C	unknown	FALSE	0	0	0	0	0	0	0	0	0	0	0	0	0	0	0	-0.0885371	0.859266	0.877885
YDR275W	BSC2	molecular function unknown	FALSE	0.47258	1.65604	0.410184	1.726	3.57005	0.844815	0.898243	2.71882	0.500222	1.04629	2.73042	0.429491	1.31591	2.43567	-0.126117	-0.396523	0.912265	0.0248159
YDR276C	PMP3|SNA1	molecular function unknown	FALSE	-0.100308	-0.0338954	-0.00969428	-0.521871	-0.568042	-0.0329524	-0.157301	0.0653236	-0.061154	-0.270213	-0.260925	0.143434	-0.323029	-0.129561	0.0453396	-0.55756	-0.38626	-0.311683
YDR277C	MTH1|BPC1|DGT1|HTR1	molecular function unknown	TRUE	-0.415341	-0.573675	-0.102564	-0.221011	-0.335445	0.379419	-0.949575	-1.61238	-0.651372	-0.916655	-1.46725	0.255663	-0.311864	-1.09136	-0.343954	-1.37587	-1.1496	-0.632667
YDR278C	YDR278C	unknown	FALSE	0	0	0	0	0	0	0	0	0	0	0	0	0	0	0	-0.488311	0.185566	-0.31867
YDR279W	RNH202|Rnh2B	ribonuclease H activity	FALSE	-0.243876	2.08508	0.162183	-0.416675	0.836789	0.216796	-0.3989	2.15483	-0.234523	-1.0482	0.810732	-1.37493	-1.16663	0.645919	-1.18344	-0.210795	-0.588886	-0.445108
YDR280W	RRP45	3'-5'-exoribonuclease activity	FALSE	0.0786625	2.14707	0.00175057	0.21006	1.78713	-0.217085	-0.314823	3.72554	-0.100963	-0.457713	1.41605	-1.16141	-1.37434	1.10665	-1.24852	-0.420865	-0.804894	-0.793906
YDR281C	PHM6	molecular function unknown	FALSE	0.55116	0.787873	0.312738	-0.807282	-0.56385	-0.219225	-0.812742	0.708764	0.290282	-0.62951	-0.0737612	-0.82904	-0.263532	0.00172601	-0.185242	-0.095573	-0.0781749	0.0912572
YDR282C	YDR282C	molecular function unknown	FALSE	-0.334375	0.34373	-0.214564	-0.420943	0.461711	0.411806	-0.443104	1.05465	-0.41414	-0.596676	-0.275888	-0.247237	-0.8512	-0.223938	0.0796456	-0.559409	-0.190008	-0.52404
YDR283C	GCN2|AAS1	protein kinase activity*	TRUE	-0.10302	1.68504	-0.106976	0.302866	2.84364	0.350717	0.192592	3.0145	-0.37432	-0.144574	0.860083	-0.408443	-0.241413	0.842582	-1.17813	-0.407883	-0.371912	-0.479266
YDR284C	DPP1|ZRG1	phosphatidate phosphatase activity*	FALSE	0.0703471	1.66146	0.000341224	-0.952952	-0.798524	0.4211	-0.192777	2.98767	-0.576527	0.229023	1.18923	-1.012	-0.42217	0.793329	-0.566854	-0.676087	-0.566027	-0.483121
YDR285W	ZIP1	chromatin binding	FALSE	0.079867	-0.664831	0.187948	0.830416	-0.0158619	0.0244475	-0.520841	-0.978871	-0.10894	0.403471	-0.660287	0.0691399	-0.199554	-0.579188	0.180733	-0.00772777	0.306422	0.0480047
YDR286C	YDR286C	molecular function unknown	FALSE	0.123567	0.892157	0.11827	-1.56998	-0.690959	0.678872	-0.71462	3.61665	-0.895863	0.225143	0.213578	-1.42584	-1.47519	0.36541	-2.07185	-0.881478	-1.39508	-1.05775
YDR287W	YDR287W	inositol-1(or 4)-monophosphatase activity	FALSE	0.0361232	-0.830207	0.0174795	-0.223923	-0.719337	0.404673	0.135472	-0.791607	-0.476283	0.285917	-0.148389	0.14616	0.571244	-0.137504	0.119333	-0.0472731	0.174592	-0.102561
YDR288W	NSE3	DNA binding	FALSE	0.344642	1.27202	-0.0854031	-0.530816	0.106192	-0.0670165	-0.211584	2.95746	-0.663869	-0.812252	0.939143	-2.50497	-0.94641	0.703943	-3.03812	-0.463185	-0.537663	-0.61405
YDR289C	RTT103	molecular function unknown	FALSE	0.355512	-0.0158528	0.189263	0.67767	1.04091	0.154604	-0.450029	1.85266	-0.35613	-0.350908	0.136118	-0.745625	-0.992668	0.0116521	-1.70751	-0.197105	-0.208111	-0.499114
YDR290W	YDR290W	unknown	FALSE	0	0	0	0	0	0	0	0	0	0	0	0	0	0	0	-0.274056	0.47111	0.386357
YDR291W	YDR291W	helicase activity	FALSE	0.0773556	-0.0879274	0.0541424	0.351868	0.383684	0.387781	0.364559	0.563789	-0.358172	-0.0739939	-0.721475	-0.585722	0.0146331	-0.681649	-0.705544	-0.116043	-0.172968	-0.207106
YDR292C	SRP101	GTP binding*	FALSE	-0.105203	0.879213	0.0765207	0.736597	1.67836	0.206946	0.412057	2.34941	-0.305801	-0.0338159	0.889251	-0.232131	0.0123148	0.722674	-0.190394	0.0959618	-0.487445	-0.62572
YDR293C	SSD1|CLA1|MCS1|RLT1|SRK1	RNA binding	FALSE	-0.406864	1.34025	0.207758	-0.00520708	1.72761	0.882246	0.285909	1.30709	-0.134183	0.486178	1.24618	0.559941	0.787343	0.994113	0.221601	-0.186761	-0.0569488	-0.187792
YDR294C	DPL1|BST1	sphinganine-1-phosphate aldolase activity	FALSE	-0.009554	0.184259	-0.134314	0.283168	0.408691	0.454274	0.41139	0.731604	-0.466995	0.106469	0.435657	-0.29754	0.579745	0.678596	0.0762839	-0.245455	-0.198686	-0.541579
YDR295C	HDA2|PLO2	histone deacetylase activity	FALSE	-0.134045	1.72696	0.192389	0.490061	1.86179	-0.0258093	-0.0454158	2.17686	-0.241679	-0.0568932	0.483717	-0.275024	-0.649655	0.683115	-0.740072	0.103834	0.153608	-0.0249979
YDR296W	MHR1|XTC1	transcription regulator activity	FALSE	0.222242	0.0353183	-0.0677366	0.125255	0.131894	0.509481	-0.0263515	-0.220946	-0.546768	-0.852384	-0.655284	-0.526867	0.0514932	-0.449406	-0.905924	-0.0766741	0.102924	-0.395037
YDR297W	SUR2|SYR2	sphingosine hydroxylase activity	FALSE	0.483075	0.171376	0.321449	0.340545	0.157641	-0.349345	-0.0336747	-0.771802	0.5934	0.0808054	-0.00727988	0.451983	0.246393	-0.225909	-0.251649	0.4945	0.982131	0.282333
YDR298C	ATP5|OSC1	structural molecule activity*	FALSE	-0.242813	0.545084	-0.200118	-0.989004	-1.5504	0.0879375	-0.0961736	0.845747	-0.252628	-0.535537	-0.317899	-0.757127	-0.916526	-0.650686	-1.11581	-0.484091	-1.47945	-0.387198
YDR299W	BFR2	molecular function unknown	FALSE	-0.0400681	1.17842	0.115013	1.01981	2.96163	-0.551062	-0.424583	2.63144	-0.00420954	-1.37902	0.516002	-0.662189	-1.47331	0.264258	-1.84821	-0.565197	-1.14369	-0.501733
YDR300C	PRO1	glutamate 5-kinase activity	FALSE	0.0322554	0.349006	-0.0265006	0.543912	0.547499	0.010764	0.230439	0.693416	-0.533202	-0.315365	0.0780611	-0.676105	0.324315	-0.143863	-0.735482	0.634621	-0.286361	-0.396816
YDR301W	CFT1|YHH1	RNA binding	FALSE	-0.0694563	1.04081	0.108472	0.257325	1.88829	0.367307	0.220457	1.32721	-0.274253	-0.34931	0.658596	0.0441388	-0.252465	0.622971	-0.72025	0.416022	0.107842	0.127915
YDR302W	GPI11	phosphoethanolamine N-methyltransferase activity	FALSE	0.14449	1.93646	-0.229003	-0.471277	0.0754087	0.0494082	-0.244566	3.13158	-0.24857	0.249248	1.60462	-1.53493	-0.324148	1.11086	-1.71864	0.535316	-0.80781	-0.202449
YDR303C	RSC3	DNA binding	TRUE	0.105897	1.4468	0.0699887	0.302076	1.09965	0.153888	0.376596	1.85012	-0.0598918	-0.2952	1.15537	-1.2433	-0.377804	0.336842	-2.97674	0.588526	-0.738496	-0.54901
YDR304C	CPR5|CYP5	peptidyl-prolyl cis-trans isomerase activity	FALSE	0.248982	0.879699	0.0597115	-0.0441565	-0.327917	0.471867	0.103374	1.22816	-0.475845	0.270122	0.962915	-0.277734	0.15008	0.668388	-0.225603	0.760359	0.125042	0.173444
YDR305C	HNT2|APH1	hydrolase activity*	FALSE	0.246865	0.451406	-0.118952	-0.144379	-0.0608803	0.513605	-0.27385	1.50822	-0.439487	-0.0758538	0.793099	-1.05365	0.154305	0.831316	-0.687369	0.0799836	-0.590606	-0.422584
YDR306C	YDR306C	protein binding	FALSE	0.0547982	0.256336	-0.0475955	-0.711109	-0.839108	0.0833739	-0.0880974	0.471124	0.146804	0.398354	-0.0245729	-0.174913	0.00415204	-0.0460191	-0.0695788	-0.210603	-0.206975	0.0272125
YDR307W	YDR307W	molecular function unknown	FALSE	0.0154681	2.3462	0.103179	-0.926349	1.05516	0.594451	0.124041	3.52136	-0.227931	0.269253	1.90504	-0.291408	-0.411519	1.46386	-0.790276	0.0742186	-0.602261	-0.0520377
YDR308C	SRB7|MED21	RNA polymerase II transcription mediator activity	FALSE	-0.117476	0.365223	-0.407459	-0.227133	-0.0427734	0.356678	-0.530087	3.50089	-0.28001	-0.0421646	-0.0170943	-0.801045	-2.25443	0.201652	-2.56247	-0.817644	-1.24375	-1.97981
YDR309C	GIC2	small GTPase regulator activity	FALSE	-0.203536	0.00149475	-0.10061	-0.175002	0.0814696	-0.150887	-0.480109	-0.457961	-0.299258	-2.18814	-1.85753	-0.447101	-1.83987	-2.17724	-2.06278	-0.303602	-0.291356	-0.114439
YDR310C	SUM1	transcriptional repressor activity	TRUE	-0.329646	0.736316	0.223492	0.741829	1.82381	0.474359	0.387637	0.896451	-0.0373388	-0.556915	0.221635	0.286004	-0.193808	-0.319062	-0.374144	-0.219932	0.160422	-0.258907
YDR311W	TFB1	general RNA polymerase II transcription factor activity	FALSE	0.131219	1.92134	-0.0135986	0.429028	1.9425	-0.253493	-0.062329	2.24596	-0.117853	-0.437791	0.843085	-0.765809	-0.372274	0.866383	-1.06823	-0.491627	-0.571009	-0.584301
YDR312W	SSF2	rRNA binding	FALSE	-0.0839116	0.404285	0.0178377	1.04119	1.7106	-0.189881	-0.042218	1.1466	0.00278636	-0.425354	0.0654718	-0.453938	-0.819083	-0.230307	-1.21352	-0.779985	-0.520893	-0.964319
YDR313C	PIB1	ubiquitin-protein ligase activity	FALSE	0.114585	-0.432276	0.0603485	-1.14936	-1.25464	-0.193771	-0.651062	-0.888404	-0.536757	-1.10754	-0.941876	-0.672979	-0.907394	-0.993098	-0.792477	-0.346648	-0.213007	-0.223352
YDR314C	YDR314C	molecular function unknown	FALSE	-0.140527	-0.400087	0.122264	-0.0121081	-0.274317	0.339002	0.300512	-0.119255	-0.0706112	-0.398265	-0.586973	0.365162	-0.20559	-0.370928	0.325355	-0.238935	0.420969	0.145695
YDR315C	IPK1|GSL1	inositol or phosphatidylinositol kinase activity	FALSE	0.546793	2.19917	0.438543	-0.774015	-0.342948	0.948593	-0.199768	3.42707	-1.25562	0.531207	0.883816	-1.39979	-0.32977	1.13743	-1.86909	-0.581967	-0.0349044	-0.533807
YDR316W	OMS1	S-adenosylmethionine-dependent methyltransferase activity	FALSE	-0.51646	0.0802873	0.207962	-0.34691	0.394316	0.213291	-0.494667	1.14034	-0.495679	-0.897966	-0.168254	-0.613831	-1.51575	-0.0544486	-1.59595	-0.653078	-0.0591853	-0.323165
YDR316W-B	YDR316W-B	unknown	FALSE	-0.204045	-0.0566009	0.0701525	0.589362	1.06008	0.0178617	0.182763	0.157563	0.0615847	0.0576833	0.196038	0.0572746	0.305632	0.135897	-0.673592	0	0	0
YDR317W	YDR317W	molecular function unknown	FALSE	-0.154695	-0.216094	-0.0391409	0.0413422	-0.575083	0.141901	0.506679	0.148492	0.209529	0.341396	-0.385282	-0.24359	-0.0238039	-0.667355	-0.154567	0.0514286	0.390425	0.0601547
YDR318W	MCM21|CTF5	protein binding	FALSE	-0.038524	0.896523	0.230113	-0.568624	0.050732	-0.0347889	-0.524159	2.04925	-0.435198	-0.189072	0.712421	-0.906149	-0.992285	0.427375	-0.953689	-0.412284	-0.273869	-0.0417826
YDR319C	YDR319C	molecular function unknown	FALSE	-0.253039	-0.623013	-0.103114	-1.62348	-1.53405	0.421346	-0.191898	0.692436	-0.00779171	0.176973	-0.131012	-0.0682908	-1.10499	-0.178321	-0.108357	-0.460467	-0.432701	-0.605897
YDR320C	SWA2|AUX1|BUD24	protein binding	FALSE	-0.118446	-0.315526	-0.0171897	0.406249	0.199511	0.099234	-0.356933	-0.424945	-0.0283126	-0.580852	-0.544519	0.179477	-0.220488	-0.443892	-0.683958	-0.0453392	-0.256738	-0.103732
YDR320C-A	DAD4|HSK2	protein binding	FALSE	0.263995	1.0006	0.0537208	-0.65662	0.538796	0.506591	-0.720287	3.82122	-0.420003	-0.507524	0.45592	-2.58134	-1.95757	0.312055	-2.45314	0	0	0
YDR321W	ASP1	asparaginase activity	FALSE	0.125591	0.00993972	0.0561074	-0.187347	-0.140775	-0.00691763	0.222686	0.0997651	0.0879273	0.13136	0.235532	-0.151354	0.106932	0.158689	-0.213566	0.575	0.343748	0.395365
YDR322C-A	TIM11|ATP21	structural molecule activity	FALSE	-0.00137849	0.913848	0.0643375	-1.08703	-0.844943	0.739347	-0.257096	0.71726	-0.857786	-1.12246	-0.654111	-1.5485	-0.322341	-0.348674	-1.11544	-1.16111	-1.2075	-0.550971
YDR322W	MRPL35|YmL35	structural constituent of ribosome	FALSE	-0.176743	-0.413849	0.0276831	-0.0468299	-0.14018	0.0995296	-0.29669	0.0651177	-0.0487774	-0.650095	-0.286726	-0.0696871	-0.728396	-0.338689	-0.882712	-0.0228004	-0.257854	-0.203932
YDR323C	PEP7|VAC1|VPL21|VPS19|VPT19	molecular function unknown	FALSE	0.20222	-0.0693277	0.0150335	0.182722	-0.348488	-0.197211	0.217464	0.174529	-0.0398534	0.387894	0.0411037	-0.0284773	0.218337	0.111236	0.350968	0.327571	0.282973	-0.159247
YDR324C	UTP4	snoRNA binding	FALSE	0.251644	1.25251	0.0807906	0.800825	2.4983	-0.694972	0.19884	2.09696	-0.0572698	-1.18279	0.597928	-0.248448	-0.694731	0.132134	-1.43352	0.0681824	-0.0695073	-0.512143
YDR325W	YCG1|TIE1|YCS5	molecular function unknown	FALSE	-0.160799	0.363677	0.0950517	0.220791	1.09623	-0.0456034	0.108526	2.40331	-0.536239	-0.669414	0.165349	-0.469904	-1.07142	-0.446643	-2.17398	-0.27683	-0.179974	-0.600095
YDR326C	YDR326C	molecular function unknown	FALSE	-0.00234161	0.279472	0.153482	0.180236	0.304002	0.0399548	0.192107	0.212683	-0.00282986	-0.360994	-0.417267	-0.571346	-0.400997	-0.508869	-1.18904	-0.500576	-0.864663	-0.96569
YDR327W	YDR327W	unknown	FALSE	0	0	0	0	0	0	0	0	0	0	0	0	0	0	0	0.222702	0.707314	0.446887
YDR328C	SKP1|CBF3D|MGO1	protein binding*	FALSE	0.279572	-0.745499	0.233252	0.172259	-0.379079	0.616167	0.02343	-1.79383	-0.556326	0.240853	-0.750054	0.252659	1.06073	-0.753475	-0.0420514	0.414094	0.588755	0.0622728
YDR329C	PEX3|PAS3	protein binding	FALSE	0.0527357	-0.284721	0.026138	-0.216366	-0.223486	0.247552	-0.342774	-1.14917	-0.502767	-0.252944	-0.874139	-0.524802	0.162849	-0.943892	-0.407435	0.267512	0.403491	-0.129351
YDR330W	UBX5	molecular function unknown	FALSE	-0.0658569	0.354287	0.208312	0.562572	0.931835	0.45304	-0.396591	-0.0510776	-0.224726	-0.216905	0.286737	0.262783	-0.0122629	0.50776	-0.111368	0.644109	0.390977	-0.013579
YDR331W	GPI8	GPI-anchor transamidase activity	FALSE	0.0830322	0.282148	-0.375021	-0.12984	-0.505053	0.196488	0.00216787	1.01178	-0.302897	-0.240115	-0.00916155	-0.514707	-0.133331	-0.187284	-0.796254	0.713059	-0.133456	0.101238
YDR332W	YDR332W	helicase activity	FALSE	0.0224868	0.433358	0.31811	0.376571	0.944445	0.277587	-0.0146164	0.905335	-0.466345	-0.413095	0.396284	-0.770877	0.0169063	0.362596	-1.26474	0.291715	0.110698	0.252198
YDR333C	YDR333C	molecular function unknown	FALSE	0.0690967	0.080268	0.143833	0.324906	0.199338	-0.0551373	-0.0729966	-0.978368	-0.201931	-0.555411	-0.671544	-0.357509	0.369352	-0.64283	-1.23595	0.561791	-0.0686179	0.113207
YDR334W	SWR1	helicase activity	FALSE	-0.00145712	1.23875	0.211697	0.776407	2.05588	0.416244	0.0590489	1.35107	-0.562732	-0.82521	0.206445	-1.24826	-0.311694	-0.255282	-1.27252	0.192492	-0.42133	-0.2485
YDR335W	MSN5|KAP142|STE21	protein binding*	FALSE	-0.178181	1.79486	0.121682	0.0204092	1.52996	0.401624	0.0314266	1.79546	-0.24625	-0.151469	1.09205	-0.109284	-0.167757	1.03736	-1.12947	-0.381467	-0.356804	-0.451698
YDR336W	YDR336W	molecular function unknown	FALSE	0.258998	-0.995587	-0.151509	0.0808862	-1.08323	0.131678	-0.153376	-0.502544	-0.387461	1.04015	-0.362683	-0.442258	0.705381	-0.487105	-0.138688	-0.125294	0.065908	-0.437574
YDR337W	MRPS28	structural constituent of ribosome*	FALSE	0.0415973	0.746801	-0.117414	-0.410589	-0.657482	0.1907	-0.769169	1.75934	-0.658927	-1.18058	0.00692953	-1.83793	-1.70656	-0.238237	-2.73601	-0.680073	-1.35657	-0.918162
YDR338C	YDR338C	molecular function unknown	FALSE	-0.0152613	0.558392	-0.331329	-0.376548	-0.0468529	0.0456527	0.351649	0.715896	-0.115801	0.461521	0.539112	-0.3184	0.0644064	0.50958	-0.76753	-0.307354	-0.159038	-0.200911
YDR339C	YDR339C	molecular function unknown	FALSE	0.22365	-0.00868113	-0.144214	0.151648	-0.470855	-0.0248671	-0.403061	2.03291	-0.214392	-0.503199	-0.54075	-1.15388	-1.60723	-0.752176	-1.59078	-0.762114	-1.60875	-0.802479
YDR340W	YDR340W	unknown	FALSE	0	0	0	0	0	0	0	0	0	0	0	0	0	0	0	-0.318581	-0.517297	0.271091
YDR341C	YDR341C	arginine-tRNA ligase activity	FALSE	-0.0355104	2.31669	-0.0570122	0.282642	2.36195	0.0319927	0.0999345	2.77715	-0.0140357	-0.306587	1.35781	-0.96329	-0.27689	1.44414	-1.01569	-0.00786671	-0.289975	-0.310539
YDR342C	HXT7	glucose transporter activity*	FALSE	-0.45997	0.295278	-0.038957	-1.39897	-0.670606	-0.417748	-1.74669	-1.10111	-0.82219	-1.1134	-0.944709	0.227562	-1.49193	-1.32754	-1.23534	-0.764742	-0.194139	-0.132243
YDR343C	HXT6	glucose transporter activity*	FALSE	0	0	0	0	0	0	0	0	0	0	0	0	0	0	0	-0.806653	-0.0973566	-0.0510037
YDR344C	YDR344C	unknown	FALSE	0	0	0	0	0	0	0	0	0	0	0	0	0	0	0	-0.282843	0.271394	-0.0926785
YDR345C	HXT3	glucose transporter activity*	FALSE	-0.0127983	-0.0749145	-0.0966977	0.0332072	-0.0978038	-0.211866	-0.0185096	-0.264312	-0.0157337	-0.0423012	-0.0246651	-0.0860901	0.0868791	0.051975	0.0782417	-0.421717	-0.17567	-0.268051
YDR346C	SVF1|SGI1	molecular function unknown	FALSE	0.146187	1.68237	0.100709	0.534273	2.09184	-0.338918	-0.143241	2.54938	-0.1319	0.0937715	1.41914	-0.206284	-0.165201	1.25223	-0.553355	0.106212	0.17258	-0.126813
YDR347W	MRP1	structural constituent of ribosome	FALSE	0.205966	0.105951	-0.0426435	-0.200303	-0.562839	0.32962	0.0160997	0.206833	-0.109206	-0.0952107	-0.0530409	-0.527973	-0.159909	-0.299075	-0.698895	-0.696604	-0.565751	-0.386165
YDR348C	YDR348C	molecular function unknown	FALSE	-0.0809517	-0.783685	0.0507971	1.11984	0.286128	0.278222	0.328139	-1.45925	-0.0267019	0.254483	-0.333321	0.263961	0.777783	-0.627477	-0.426213	-0.195472	0.505962	-0.229952
YDR349C	YPS7	aspartic-type endopeptidase activity	FALSE	-0.124931	1.11382	0.0699478	-0.169315	1.11417	0.35812	0.41829	1.28186	0.0835834	0.518663	1.34702	-0.0341407	0.122019	1.11013	0.0851761	-0.0909751	0.334557	-0.211433
YDR350C	TCM10|ATP22	molecular function unknown	FALSE	-0.0208384	0.421755	-0.0210225	-0.27213	0.312616	-0.0220851	0.032632	0.664807	-0.349644	1.17116	1.57461	-0.229721	1.22075	1.33044	-0.113128	-0.285542	-0.00243642	0.0120741
YDR351W	SBE2	molecular function unknown	FALSE	-0.139493	1.21987	0.0515532	0.779437	1.83939	0.0648861	0.502381	2.35918	-0.116231	0.212273	1.07496	-0.792863	0.178777	1.0276	-1.80302	-0.528673	-1.23463	-0.666888
YDR352W	YDR352W	molecular function unknown	FALSE	0.24066	1.39164	-0.0484985	-0.360291	0.640676	-0.162346	0.275599	1.22143	-0.152179	-0.114907	0.694123	-0.762324	0.174321	0.578935	-1.15479	-0.171857	-0.0898774	0.01965
YDR353W	TRR1	thioredoxin-disulfide reductase activity	FALSE	0.227633	0.182259	0.0210487	0.0757155	0.0325035	0.190268	0.0290977	-0.226472	-0.232011	0.0269143	0.058143	-0.566303	0.30519	0.0470592	-0.371257	-0.00356464	0.46515	0.0773853
YDR354W	TRP4	anthranilate phosphoribosyltransferase activity	FALSE	0.107835	-0.0811281	-0.0892369	-0.371046	-0.281135	-0.324151	0.174378	0.281609	-0.0593015	0.094738	0.48179	-0.226354	-0.0268862	0.197317	-0.651969	0.766571	0.349325	0.318011
YDR355C	YDR355C	unknown	FALSE	0	0	0	0	0	0	0	0	0	0	0	0	0	0	0	-0.0945515	0.495811	0.715507
YDR356W	SPC110|NUF1|XCM1	structural constituent of cytoskeleton	FALSE	-0.152461	0.679468	0.223339	-0.526592	1.18058	-0.206007	0.0309799	2.00768	-0.309437	-1.21373	-0.170809	-0.565577	-1.52605	0.0867522	-1.26095	-0.123928	-0.197652	-0.272929
YDR357C	YDR357C	molecular function unknown	FALSE	0.356357	1.27824	0.304178	-0.475945	0.0788225	0.967117	-0.00300633	3.53015	-0.681498	0.151295	1.21645	-2.08613	-0.509481	1.37507	-1.09595	-0.663243	-0.894152	-0.965781
YDR358W	GGA1	molecular function unknown	FALSE	-0.261098	0.511889	0.1372	-1.17616	-0.835996	1.53036	-0.548623	0.43153	-0.508998	0.0543732	0.208508	1.18777	0.108462	0.483669	0.614286	0.0616477	0.0759776	0.0675011
YDR359C	VID21|EAF1	molecular function unknown	FALSE	-0.144642	-0.158268	0.120894	0.694785	1.01924	0.778543	0.718673	0.31348	-0.508057	0.110491	0.127074	0.289953	0.510353	-0.168772	0.200685	0.251463	0.397545	0.412858
YDR360W	YDR360W	unknown	FALSE	0	0	0	0	0	0	0	0	0	0	0	0	0	0	0	0.35467	0.712092	0.410545
YDR361C	BCP1	molecular function unknown	FALSE	0.0316166	0.534413	-0.0447375	0.306858	0.54507	-0.270188	-0.280648	1.64599	-0.0138984	-0.632074	-0.164986	-1.27897	-0.953804	-0.202773	-1.50036	0.565796	-0.926523	-0.298486
YDR362C	TFC6	RNA polymerase III transcription factor activity	FALSE	0.010452	0.0467808	0.139677	0.00502461	0.522079	0.288329	0.303062	0.584827	-0.124776	-0.0932381	-0.0855491	-0.288363	0.0431492	-0.190495	-0.845016	0.483978	0.172399	-0.168274
YDR363W	ESC2	molecular function unknown	FALSE	-0.103221	-0.315412	-0.060331	0.976251	1.08267	-0.426495	0.376024	0.0912814	-0.244616	-0.535788	-0.355762	-0.946577	-0.253489	-0.504495	-1.78836	0.256242	-0.110009	-0.0807991
YDR363W-A	SEM1|DSS1|HOD1	molecular function unknown	FALSE	0.0632183	-0.158978	0.430333	-0.688111	-0.433951	0.663105	-1.07565	1.97157	-0.0594515	0.204076	0.609343	0.106931	-1.38973	0.261968	-0.968133	0.0221271	-2.15928	-0.765721
YDR364C	CDC40|PRP17|SLT15|SLU4	RNA splicing factor activity, transesterification mechanism*	FALSE	-0.099965	1.445	-0.167211	0.641419	1.91728	-0.0498903	0.0913394	2.26694	-0.163295	-0.638849	0.544108	-0.831034	-0.390494	0.512058	-1.26199	0.267272	-0.513831	0.0349563
YDR365C	ESF1	RNA binding	FALSE	0.207086	1.03664	0.471482	1.32283	3.011	-0.476592	-0.383497	1.27859	-0.171889	-1.87079	-0.24651	-1.59388	-0.993762	-0.311577	-1.87811	0.562207	-0.286975	0.0211623
YDR366C	YDR366C	molecular function unknown	FALSE	0.0974114	-0.620638	-0.235429	-0.545	-0.919612	-0.731309	-0.478633	-0.571689	0.483183	-0.0552465	-0.870854	0.30517	-0.395091	-0.718513	0.743844	0.0904488	-0.11338	0.330055
YDR367W	YDR367W	molecular function unknown	FALSE	0.0667201	-0.66242	0.0436638	-0.565627	-1.8888	0.0499052	-0.0331799	0.928227	-0.168309	0.00394198	0.307977	-0.475196	-0.621301	0.102421	-0.662979	0.428929	-1.31617	-0.794376
YDR368W	YPR1	oxidoreductase activity*	FALSE	0.13008	0.436082	0.0805197	-0.365836	-0.941272	0.635161	0.175695	0.633044	-0.36995	0.597624	0.614483	-0.0310946	0.317418	0.596848	-0.00579622	0.238071	-0.118767	0.0525377
YDR369C	XRS2	protein binding*	FALSE	-0.299468	0.738955	0.0850718	-0.148445	0.646304	0.667465	-0.135877	1.71832	-0.431704	0.0551041	0.139598	-0.888239	-0.454073	0.237552	-1.22604	-0.304878	0.408309	-0.24052
YDR370C	YDR370C	molecular function unknown	FALSE	0.317609	1.20872	-0.0019842	-0.171275	0.320215	-0.235771	-0.189454	1.69787	-0.366732	-0.687645	0.179835	-0.761734	-0.738293	0.107882	-1.53915	-0.506441	-0.726927	-0.762418
YDR371W	CTS2	molecular function unknown	FALSE	-0.00930595	0.832782	0.201741	-0.0751161	0.457215	0.437921	-0.297539	1.25218	-0.455515	-0.442028	-0.101684	-1.66557	-0.641534	-0.560689	-1.58051	-0.0622297	-0.156767	-0.106781
YDR372C	VPS74|API1	molecular function unknown	FALSE	0.0656309	1.93618	0.124145	0.293872	1.47488	0.218951	-0.0672594	4.15539	-0.204509	0.122566	1.87061	-0.94544	-0.615568	1.78451	-1.1621	-0.398242	-0.897795	-0.509934
YDR373W	FRQ1	enzyme activator activity*	FALSE	0.297583	0.883054	-0.0731683	-0.479828	-0.95686	0.228904	-0.241521	3.15185	-0.278764	-0.0700168	0.548268	-0.919217	-1.91577	0.142989	-2.22083	-0.695144	-1.92234	-1.24421
YDR374C	YDR374C	molecular function unknown	FALSE	-0.126932	0.262155	-0.061801	-0.643118	0.114574	0.205307	-0.320863	0.559343	-0.159719	-0.0841188	0.205461	-0.289639	0.281004	0.207702	-0.140917	-0.130068	0.146705	-0.302463
YDR375C	BCS1	ATPase activity	FALSE	-0.0433159	-0.555269	-0.0332008	-0.104653	-0.302246	-0.154895	-0.107815	-1.27412	-0.454662	-0.473358	-0.697609	-0.606721	-0.0135277	-0.776401	-0.844062	-0.524047	0.054899	-0.365509
YDR376W	ARH1	NADPH-adrenodoxin reductase activity	FALSE	-0.0212065	0.879081	0.0776235	-0.120151	0.0258287	0.271038	0.149436	1.18239	-0.457014	0.0307435	0.6589	-0.895572	0.0198885	0.626826	-0.661634	-0.288249	-0.0365504	-0.126585
YDR377W	ATP17	hydrogen-transporting ATP synthase activity, rotational mechanism	FALSE	-0.0811812	0.823079	-0.0743751	-1.24108	-1.36068	0.19929	-0.186753	2.48143	-0.681624	-0.267636	0.204459	-1.42502	-0.749033	0.213914	-1.18435	-1.5209	-1.63556	-1.00206
YDR378C	LSM6	RNA binding*	FALSE	0.12172	1.6933	0.083336	-0.584872	-0.366107	0.23101	-0.43471	4.14564	-0.439291	-0.0430657	1.53923	-1.50168	-0.847508	1.62205	-1.32034	-0.302344	-1.59513	-0.626264
YDR379C-A	YDR379C-A	molecular function unknown	FALSE	0.00101398	-0.375282	0.289879	-1.82561	-1.14144	1.59015	-0.739583	1.8292	-0.443697	0.635199	-0.0280687	1.46501	-0.259163	0.226928	1.39075	0	0	0
YDR379W	RGA2	signal transducer activity*	FALSE	-0.0120821	0.998544	0.0169288	0.801067	1.7286	0.141319	0.260597	1.88581	-0.255167	0.00435155	0.268999	-0.357793	0.0447988	0.399138	-1.15896	-0.121353	-0.0434343	-0.455449
YDR380W	ARO10	pyruvate decarboxylase activity*	FALSE	1.55991	0.921729	0.504409	-0.639227	-0.592426	1.61887	1.5666	3.07825	0.619456	1.97281	1.55423	4.56832	1.02055	1.20364	4.16992	-1.58587	0.99539	1.35583
YDR381C-A	YDR381C-A	molecular function unknown	FALSE	0.169471	1.41913	0.17788	-0.863751	0.103993	0.864621	-0.472349	3.02736	-0.979053	0.146716	0.70594	-1.37347	-1.14046	0.607795	-0.560501	0	0	0
YDR381W	YRA1|SHE11	RNA binding	FALSE	0.109833	0.576122	0.0184886	-0.00770704	0.796442	0.204371	-0.248876	0.220522	-0.425202	-0.732636	0.044649	-0.905471	-0.139993	0.0643715	-1.20355	-0.26855	0.135452	-0.320522
YDR382W	RPP2B|RPL45|YPA1	structural constituent of ribosome	FALSE	0.0572796	-0.0371084	0.0256245	0.00881445	-0.309225	-0.0288494	-0.0706983	-0.0144953	0.0336655	-0.118479	-0.190555	-0.145357	-0.0856935	-0.186782	-0.306892	-0.0191996	-0.836998	-0.150743
YDR383C	NKP1	molecular function unknown	FALSE	0.368215	-0.386864	0.203847	-0.667721	-0.618956	0.249354	-1.45542	0.19257	-0.761264	-1.20642	-1.46689	-1.02057	-2.20191	-1.41824	-1.57938	-0.106549	-0.100583	0.156618
YDR384C	ATO3	transporter activity	FALSE	0.0501081	0.0208142	-0.00554219	-0.571693	-0.396669	-1.14754	-0.757481	-1.07178	-0.292355	-1.89914	-1.21232	-1.34883	-1.33879	-1.25595	-1.83487	1.05188	0.247044	-0.257237
YDR385W	EFT2	translation elongation factor activity	FALSE	-0.0401138	-0.0551242	0.0376827	0.00389286	0.0620966	-0.0831021	0.0146066	-0.117489	0.0165881	-0.102774	-0.0361566	0.00382681	0.0221025	-0.0510102	0.0301795	0	0	0
YDR386W	MUS81|SLX3	endonuclease activity	FALSE	-0.0175979	0.736608	0.166371	-0.555391	0.419028	0.371266	-0.12533	1.56955	-0.128988	-0.49121	-0.531707	0.330729	-0.646974	-0.209914	-0.798221	0.0976836	0.0453829	-0.00622336
YDR387C	YDR387C	permease activity	FALSE	0.0572645	0.0581632	0.0513347	-0.803126	-0.543673	0.202364	0.339522	0.200838	-0.102319	0.64858	0.432839	0.249682	0.138491	0.322466	0.148887	-0.0338706	0.446505	0.221519
YDR388W	RVS167	cytoskeletal protein binding	FALSE	0.135853	-0.185763	0.0554619	0.00994842	-0.0239189	0.39467	0.240268	-0.861781	-0.453734	0.086379	-0.261292	0.230153	0.67866	-0.121009	0.409998	-0.0532891	0.643666	0.0664556
YDR389W	SAC7	signal transducer activity*	TRUE	-0.0538122	0.877074	-0.119201	0.572427	1.64325	-0.0381486	0.476828	1.44861	-0.0915097	-0.13402	0.66171	-0.125207	0.425377	0.48779	-0.610823	-0.125834	0.0447859	-0.722174
YDR390C	UBA2|UAL1	SUMO activating enzyme activity	FALSE	-0.21313	2.64211	-0.0262011	0.660423	3.02343	-0.147558	-0.163377	3.76119	-0.0712333	-1.24061	0.962278	-1.01519	-0.848243	1.20711	-2.17895	0.105298	-0.161591	0.00245646
YDR391C	YDR391C	molecular function unknown	FALSE	-0.0463711	0.173697	-0.153819	-0.872555	-1.19972	0.610184	-0.349929	0.913687	-0.171077	0.673366	0.153951	0.454335	0.384286	0.291161	0.879107	0.515433	-0.0176061	0.0648926
YDR392W	SPT3	transcription cofactor activity	FALSE	0.0227314	1.83599	0.125199	0.248478	2.30371	0.505122	-0.310218	2.46316	-0.920245	-0.74701	0.519302	-0.761385	-0.252873	0.476803	-1.32654	-0.0215171	0.0721139	-0.38013
YDR393W	SHE9|MDM33	molecular function unknown	FALSE	0.305576	0.37746	0.386722	0.223258	0.611026	0.448725	-0.0153152	1.97062	-0.353575	-0.0372865	0.16864	-0.557227	-0.973097	0.165953	-5.21935e-05	0.067255	-0.304875	-0.335096
YDR394W	RPT3|YNT1|YTA2	ATPase activity*	FALSE	0.0892127	1.64602	0.0300493	0.181323	1.23249	0.211404	-0.108092	1.42292	-0.304607	-0.076785	1.36871	-0.149369	0.281678	1.28379	-0.402284	0.598269	0.240937	-0.0191185
YDR395W	SXM1|KAP108	protein carrier activity	FALSE	-0.0619579	1.57403	-0.0464644	0.486659	2.20583	0.221436	0.605606	3.09071	0.127571	-0.0947799	1.42909	-0.804678	-0.393476	1.11848	-0.874037	0.461622	-0.458962	-0.116953
YDR396W	YDR396W	unknown	FALSE	0	0	0	0	0	0	0	0	0	0	0	0	0	0	0	0.210159	0.565639	0.856655
YDR397C	NCB2|YDR1	transcription corepressor activity	FALSE	0.00528955	2.29552	0.199179	-0.320873	1.19656	0.884464	-0.133581	3.58685	-0.11391	-0.21191	1.80551	-0.469779	-0.607264	1.6883	-0.103616	0.041722	-0.911347	-0.392668
YDR398W	UTP5	snoRNA binding	FALSE	-0.023352	-0.271518	0.14706	0.751012	0.914129	-0.290458	-0.0605342	-0.482072	-0.0781466	-0.732597	-0.524283	-0.16659	-0.270891	-0.703029	-1.03617	0.529598	-0.142485	0.112831
YDR399W	HPT1|BRA6	hypoxanthine phosphoribosyltransferase activity	FALSE	0.0175227	1.98721	-0.207241	-0.0067521	0.747116	-0.217869	-0.127634	3.47338	-0.181492	-1.30819	0.386441	-1.54148	-1.10412	0.463092	-2.0464	0.317461	-1.37723	-0.51833
YDR400W	URH1	uridine nucleosidase activity	FALSE	0.0565753	1.2916	0.0161633	-0.680675	0.578813	0.303148	0.221969	1.40123	-0.358774	0.00768671	1.40564	-0.644035	0.280403	0.987815	-0.853617	0.808106	0.335188	0.230873
YDR401W	YDR401W	unknown	FALSE	0	0	0	0	0	0	0	0	0	0	0	0	0	0	0	0.0632378	0.450519	0.609349
YDR402C	DIT2|CYP56	oxidoreductase activity	FALSE	-0.214876	0.147279	-0.0890866	-0.515564	0.00400677	-0.140238	-0.232347	-0.457319	-0.141673	-0.1308	-0.105177	-0.18824	-0.121855	-0.105872	0.359763	0.251666	0.419753	0.667662
YDR403W	DIT1	catalytic activity	FALSE	0.335355	2.20792	0.148143	-0.850252	0.682577	0.376131	-0.127766	2.05668	-0.726944	0.814531	1.82656	-1.0175	0.583316	1.51618	-0.714241	0.143124	0.236669	0.356627
YDR404C	RPB7	DNA-directed RNA polymerase activity	FALSE	0.0346202	0.933108	-0.0629184	-0.585013	-0.675041	0.0124529	0.118292	1.90346	-0.120783	0.0147369	0.737494	-0.148398	-0.77604	0.425097	-0.463881	-0.0971391	-0.16096	-0.385618
YDR405W	MRP20|MRPL41|YmL41	structural constituent of ribosome	FALSE	0.347718	-0.756042	0.499007	0.930534	0.398517	0.596548	-0.0323419	-2.12708	-0.391404	-0.242358	-0.959741	0.469867	0.504836	-0.842776	0.48837	0.0340497	0.472481	0.145227
YDR406W	PDR15	ATPase activity, coupled to transmembrane movement of substances	FALSE	-0.110636	0.266045	0.316497	-1.30761	-0.809815	0.282139	-0.0802228	-1.07783	-0.36954	0.176598	0.14632	0.269427	0.140855	0.0371221	0.0430592	-0.595042	0.392796	-0.0768328
YDR407C	TRS120	molecular function unknown	FALSE	-0.0546195	0.463658	0.172642	-0.151169	0.144059	-0.00422278	0.040888	0.798456	-0.365631	-0.461527	-0.730005	-0.717947	-0.851942	-1.06938	-2.32007	-0.380745	-0.745924	-0.618517
YDR408C	ADE8	phosphoribosylglycinamide formyltransferase activity	FALSE	0.31113	0.424945	-0.0267968	-0.0862297	0.434009	0.473967	0.101075	0.170983	-0.538871	-0.0300331	0.398663	-0.592053	0.555845	0.238927	-1.29087	0.698022	0.842532	-0.273147
YDR409W	SIZ1|ULL1	SUMO ligase activity	FALSE	-0.202663	-0.625518	-0.0474593	0.327694	0.31649	0.326621	0.609859	-0.531967	0.494309	0.291832	-0.262076	0.584583	0.660519	-0.398179	0.913185	-0.376205	0.637537	0.292081
YDR410C	STE14	protein-S-isoprenylcysteine O-methyltransferase activity	FALSE	0.192591	0.716555	0.0891943	-0.974962	-0.262308	0.141204	0.053647	0.578383	-0.108358	0.641762	1.13898	-0.202201	0.144734	0.860472	-0.439687	-0.0439052	0.562127	-0.101122
YDR411C	DFM1	molecular function unknown	FALSE	0.222337	0.889021	0.0751349	-1.56072	-0.684885	0.612424	0.0427446	0.345439	-0.440679	0.907813	1.34675	0.565279	0.42487	1.1045	0.613021	-0.149663	0.679772	0.0727734
YDR412W	YDR412W	molecular function unknown	FALSE	0.377008	0.981496	0.20369	0.660628	0.858256	-0.327259	-0.391846	0.738311	-0.232954	-1.09778	0.0380428	-1.60011	-0.948626	-0.563983	-1.68288	-0.646843	-0.638652	-0.502343
YDR413C	YDR413C	unknown	FALSE	0	0	0	0	0	0	0	0	0	0	0	0	0	0	0	-0.431789	0.268031	0.654069
YDR414C	ERD1|LDB2	molecular function unknown	FALSE	-0.138484	-0.574323	0.00145245	-0.327442	-0.298302	0.021725	0.156169	-0.790077	0.084104	0.0631704	-0.102756	0.154999	0.199479	-0.472049	0.412066	0.224629	-0.00893335	-0.379011
YDR415C	YDR415C	molecular function unknown	FALSE	0.069276	0.33303	-0.0543292	-0.297601	-0.749804	0.126255	-0.190406	0.348215	-0.442722	-0.211144	0.0746181	-0.351052	-0.0703355	0.298122	-0.405453	-0.251182	0.219788	-0.168861
YDR416W	SYF1|NTC90	molecular function unknown	FALSE	-0.126813	-0.556551	0.0777082	0.62075	0.492909	-0.492595	0.170321	-0.625488	-0.676566	-0.668068	-1.27477	-1.14075	-0.0533773	-1.494	-1.73208	-0.159006	0.0795263	0.160224
YDR417C	YDR417C	unknown	FALSE	0	0	0	0	0	0	0	0	0	0	0	0	0	0	0	0.119793	0.389199	0.549654
YDR418W	RPL12B	structural constituent of ribosome	FALSE	-0.0318195	1.37734	-0.00587825	-0.0173536	0.488174	-0.0232633	-0.0995103	1.59239	-0.0131094	-0.201203	0.89234	-0.424934	-0.102153	0.858098	-0.432338	0.00339715	-0.4829	0.056134
YDR419W	RAD30|DBH1	eta DNA polymerase activity	FALSE	-0.0458917	-0.35171	0.226046	-0.0616061	-0.0264657	0.00524708	0.0254552	-0.119951	-0.910249	-0.49259	-0.659477	-0.224883	-0.202581	-0.625573	-1.27036	-0.0806136	0.225224	0.0836531
YDR420W	HKR1	molecular function unknown	FALSE	-0.134085	0.771281	0.15502	1.03569	2.27878	-0.00809927	0.758659	1.10176	0.0121442	0.564493	0.762883	0.0177536	0.679953	0.586983	-0.496009	-0.43772	0.0125579	-0.131256
YDR421W	ARO80	specific RNA polymerase II transcription factor activity	TRUE	-0.0384141	-0.16188	0.0617017	-0.0667103	0.302795	0.499162	0.137111	0.658448	-0.43616	-0.203945	-0.506812	0.221608	-0.209961	-0.743906	-0.354387	-0.106427	0.301778	-0.131638
YDR422C	SIP1	AMP-activated protein kinase activity	TRUE	-0.0753951	0.6812	-0.0140985	0.648849	1.4993	0.119628	0.604171	1.31185	-0.0795536	0.08971	0.576567	0.182537	0.139599	-0.0920226	-0.352361	0.191942	0.169882	-0.103531
YDR423C	CAD1|YAP2	RNA polymerase II transcription factor activity	TRUE	-0.226695	-1.02762	-0.113172	0.334692	-0.299551	0.894879	0.662907	-0.642206	-0.270873	0.253833	-0.58802	0.447456	0.810161	-0.383176	0.388438	0.160104	0.51354	0.254443
YDR424C	DYN2|SLC1	microtubule motor activity	FALSE	0.0215073	1.33162	-0.051321	-0.703652	0.093265	0.484985	-0.894091	4.91313	-0.72959	-0.309272	2.4229	-2.003	-1.16785	2.04853	-1.97002	-0.479243	-2.51189	-1.72708
YDR425W	SNX41	protein transporter activity	FALSE	-0.0727956	0.861298	0.197614	0.0285983	1.2627	0.217171	-0.607824	0.968328	-0.709915	-0.468163	0.149635	-0.462767	-0.619034	0.133885	-1.18102	0.129689	-0.418137	-0.0889564
YDR426C	YDR426C	unknown	FALSE	0	0	0	0	0	0	0	0	0	0	0	0	0	0	0	-0.210164	0.176819	0.0381959
YDR427W	RPN9	structural molecule activity	FALSE	-0.0247389	1.82641	-0.117288	0.212311	0.763742	0.131357	-0.0312776	2.3252	-0.223897	-0.0588561	1.50701	-1.33269	-0.18829	1.29974	-1.13625	0.171823	-1.34101	-0.584614
YDR428C	YDR428C	molecular function unknown	FALSE	0.18668	-0.369752	-0.526343	0.183436	-0.879834	0.2875	0.818628	1.67332	-0.240966	0.601903	0.646054	-0.990425	0.281586	0.776064	-0.82385	0.579453	-0.354456	0.252637
YDR429C	TIF35	translation initiation factor activity	FALSE	0.0163376	0.499059	-0.047415	0.160752	-0.3095	-0.0874296	-0.229157	0.983244	-0.240671	-0.383647	-0.0488027	-0.972098	-0.698705	-0.20122	-1.29021	0.00092796	-0.720177	-0.292466
YDR430C	CYM1	metalloendopeptidase activity	FALSE	0.0190579	-0.0548893	0.0749682	1.01636	0.99038	0.282478	0.427239	-0.720834	-0.194332	0.331743	0.221938	-0.0281613	1.15157	0.0541665	-0.4408	0.467082	0.170519	0.319288
YDR431W	YDR431W	unknown	FALSE	0	0	0	0	0	0	0	0	0	0	0	0	0	0	0	0.120589	0.521201	0.811613
YDR432W	NPL3|MTR13|MTS1|NAB1|NOP3	mRNA binding*	FALSE	0.00162221	-0.261078	-0.055742	0.746261	0.2278	0.223495	-0.0855134	-1.05905	-0.216952	-0.819468	-0.784461	-0.299569	0.0377113	-0.83773	-0.789378	0.831663	0.64813	0.10444
YDR433W	YDR433W	unknown	FALSE	0	0	0	0	0	0	0	0	0	0	0	0	0	0	0	-0.44523	0.600517	-0.328004
YDR434W	GPI17	GPI-anchor transamidase activity	FALSE	0.0809561	0.820758	0.240295	-0.233459	0.0207516	0.193459	-0.136918	0.566955	-0.217749	-0.0742464	-0.508368	-0.847792	-0.516097	-0.783372	-0.245483	-0.210923	-0.408014	-0.176581
YDR435C	PPM1	C-terminal protein carboxyl methyltransferase activity	TRUE	0.0824519	-0.383134	-0.029681	-1.5351	-2.20383	0.563388	-0.182416	0.0220118	-0.37288	0.183144	-0.216755	0.162961	-0.164326	-0.0907495	0.023112	0.178696	-0.170493	-0.012593
YDR436W	PPZ2	protein serine/threonine phosphatase activity	TRUE	-0.0915472	0.318662	0.11872	-0.505107	-0.114659	0.466652	0.0818186	-0.541012	-0.38327	0.749268	0.310307	0.508772	0.57631	-0.0377413	0.586503	-0.24571	0.421867	0.0430579
YDR437W	YDR437W	UDP-glycosyltransferase activity	FALSE	0.348409	0.724167	-0.0147179	0.200109	0.575748	-0.240473	0.282918	0.244442	0.392569	0.986935	1.17065	-0.371393	0.753486	0.803214	-1.04933	0.380472	0.594746	0.6342
YDR438W	YDR438W	molecular function unknown	FALSE	0.310423	0.452437	-0.0835705	-0.136035	-0.163968	-0.169793	0.326915	-0.0982384	0.114288	0.793962	0.63743	0.136543	0.702007	0.353758	0.137011	0.0945553	-0.0201277	0.0118973
YDR439W	LRS4	molecular function unknown	FALSE	0.0351947	-0.8113	-0.0149872	0.199805	-0.0408832	-0.0637107	0.120436	-1.27315	-0.193365	-0.748932	-0.938891	-0.00172499	0.0868669	-0.709556	-0.518191	-0.288253	0.0690578	0.0167248
YDR440W	DOT1|PCH1	protein-lysine N-methyltransferase activity	FALSE	-0.00868752	-0.430815	0.40163	0.379602	-0.00546834	0.0936919	-0.136577	-0.209129	-0.667356	-1.17696	-1.06703	-0.0960475	-0.681284	-1.30988	-1.09584	-0.208924	0.00709883	-0.283928
YDR441C	APT2	molecular function unknown*	FALSE	-0.0939199	1.07514	-0.268457	-0.441168	0.37423	0.0272029	0.422123	1.77053	0.0660761	0.481244	1.23717	-0.388442	0.0947173	0.998328	-0.261272	-0.599795	-0.352078	-0.311746
YDR442W	YDR442W	unknown	FALSE	0	0	0	0	0	0	0	0	0	0	0	0	0	0	0	-0.142355	0.498666	0.491975
YDR443C	SSN2|MED13|NUT8|RYE3|SCA1|SRB9|UME2	general RNA polymerase II transcription factor activity	FALSE	-0.0590468	0.177461	0.0471809	0.188001	0.735586	0.0931481	0.582755	-0.0652782	-0.29513	1.09691	0.614785	0.34318	1.03566	0.535887	-0.00595951	-0.322495	0.523859	0.21964
YDR444W	YDR444W	molecular function unknown	FALSE	-0.238725	-0.28875	0.0535347	0.353217	0.740029	0.0227331	-0.0967587	0.170445	-0.172541	-0.729201	-0.762058	-0.0535686	-1.2047	-0.807466	-1.07322	-0.527245	0.00998293	-0.00847689
YDR445C	YDR445C	unknown	FALSE	0	0	0	0	0	0	0	0	0	0	0	0	0	0	0	-0.286533	0.427574	0.567423
YDR446W	ECM11	molecular function unknown	FALSE	-0.203458	-0.666887	0.0693669	-0.0648637	-0.405769	-0.105197	-0.501073	-1.09179	0.763355	-0.0561015	-0.766362	0.136009	-0.0887119	-0.868166	1.00454	0.257132	0.618019	0.683373
YDR447C	RPS17B|RP51B|RPL51B	structural constituent of ribosome	FALSE	0.0293747	0.875194	0.0241664	-0.159766	0.110417	0.0569573	-0.161473	1.49482	0.025957	-0.325994	0.546016	-0.412325	-0.522775	0.488257	-0.271922	0	0	0
YDR448W	ADA2|SWI8	transcription coactivator activity	FALSE	0.213982	2.19617	-0.0427412	0.330382	1.44249	-0.226678	-0.140129	2.78172	-0.581765	-0.390171	1.82624	-1.34238	-0.435828	1.90953	-1.60272	-0.51232	-0.270225	-0.0611129
YDR449C	UTP6	snoRNA binding	FALSE	0.0919528	-0.771812	0.0149632	0.584881	0.0642696	-0.515036	-0.229226	-0.744712	-0.164838	-1.01599	-0.669058	-0.807845	-0.417854	-0.450804	-2.44144	-0.436648	-1.14283	-0.778456
YDR450W	RPS18A	structural constituent of ribosome	FALSE	0.018027	0.121461	0.0385678	-0.0112778	-0.276838	0.0321444	-0.159439	1.58605	-0.044743	-0.303773	-0.0896607	-0.720579	-0.631944	-0.207736	-0.917837	0	0	0
YDR451C	YHP1	DNA binding*	TRUE	0.322012	0.898051	-0.158481	0.705956	1.56406	0.252876	0.745722	0.997244	-0.193585	-1.00538	0.00786884	-0.265422	-0.000726413	-0.37475	-2.59388	-0.437471	0.331863	0.334013
YDR452W	PPN1|PHM5	endopolyphosphatase activity	FALSE	-0.0877312	1.40339	-0.0319141	-0.593024	0.780469	0.278679	-0.310143	2.90861	-0.273863	-0.364854	1.5286	-0.612488	-1.18816	1.26145	-0.686833	-0.287705	-0.530855	-0.28923
YDR453C	TSA2|cTPxII	thioredoxin peroxidase activity	FALSE	0.337934	-0.185361	0.386173	0.251774	-1.02641	1.16973	0.951197	0.13534	-0.232267	3.20302	2.6081	1.02669	3.09082	2.80747	3.44862	0.964972	0.673602	0.444297
YDR454C	GUK1|PUR5	guanylate kinase activity	FALSE	0.0725827	1.58052	-0.0403735	0.0140216	0.688825	0.155956	-0.0137016	2.25579	-0.0417102	-0.300196	1.07136	-0.351122	-0.189855	0.994259	-0.909762	-0.131452	-0.668993	-0.110715
YDR455C	YDR455C	unknown	FALSE	0	0	0	0	0	0	0	0	0	0	0	0	0	0	0	-0.0431229	0.68237	0.485333
YDR456W	NHX1|NHA2|VPS44	monovalent inorganic cation transporter activity	FALSE	-0.049564	0.217675	0.0535365	-1.23463	-1.03967	-0.00290746	0.077182	-0.0711807	-0.461916	-0.0364307	-0.0720547	0.0903915	-0.613985	-0.0938109	0.0670464	0.310804	0.19966	-0.298496
YDR457W	TOM1	ubiquitin-protein ligase activity	FALSE	-0.325515	1.90803	0.0549693	0.107222	2.58258	0.180537	0.196757	2.77514	-0.170756	-0.294639	1.10762	-0.450912	-0.347508	0.967829	-0.805485	-0.0633496	-0.881696	-0.310662
YDR458C	YDR458C	molecular function unknown	FALSE	-0.00215228	0.216318	0.248833	-0.142878	-0.0466965	0.277911	-0.513758	1.32871	-0.296917	-0.83785	-0.498398	-0.376317	-1.25315	-0.465933	-1.98869	0.0313864	-0.629809	-0.301211
YDR459C	YDR459C	molecular function unknown	FALSE	0.0962113	0.959911	-0.0667783	-0.491146	-0.246653	0.0221262	0.25546	1.40275	-0.414327	0.112888	1.27348	-1.26934	0.0871044	0.978587	-1.05019	0.430062	0.0390069	-0.33039
YDR460W	TFB3|RIG2	general RNA polymerase II transcription factor activity	FALSE	0.232046	-0.412568	0.319598	0.443254	0.638058	0.190896	-0.258243	-0.143397	-0.576468	-0.342277	-0.629842	-0.176726	0.074582	-0.722857	-0.501485	0.0533045	-0.0288541	-0.25145
YDR461W	MFA1	mating pheromone activity	FALSE	-0.112468	-0.159417	-0.279417	-0.486237	0.0835106	-0.640209	-1.28258	0.323644	-0.669681	-0.700518	-0.49302	-0.541172	-1.46254	-1.11114	-1.79913	0.0869947	-1.06015	-0.725814
YDR462W	MRPL28|YmL28	structural constituent of ribosome	FALSE	0.267585	-0.144212	0.322946	0.112637	-0.250569	1.0951	0.0517767	-0.369654	-0.50351	0.181278	-0.160371	-0.0546791	0.656784	-0.173817	0.154916	0.423912	0.284226	0.379445
YDR463W	STP1|BAP1|SSY2	transcription factor activity*	TRUE	0.00567372	-0.675015	0.178528	0.473311	-0.223373	0.059097	0.0351695	-0.975647	-0.312403	-0.374125	-0.847567	-0.00518748	-0.067387	-0.904066	-0.610627	-0.282924	-0.15274	-0.120636
YDR464W	SPP41	molecular function unknown	FALSE	-0.131867	0.881633	0.274403	0.745053	2.07619	0.059351	0.20874	1.13927	0.0655572	-0.902888	-0.137379	-0.407223	-0.268886	0.118146	-0.464835	0.0632843	-0.257226	0.247706
YDR465C	RMT2	protein-arginine N-methyltransferase activity	FALSE	0.138731	1.71519	-0.269056	0.762953	2.6232	-0.500261	0.212689	2.50714	-0.00648868	-1.11623	0.655101	-0.949882	-0.281974	0.346889	-2.089	0.540106	-0.158208	0.025227
YDR466W	PKH3	protein kinase activity	FALSE	-0.0159106	0.356496	0.214707	0.669099	1.4343	0.361253	0.335009	0.513514	-0.0738841	-0.2272	0.135964	0.381118	0.429507	0.276071	0.104704	0.252402	0.263607	0.451391
YDR467C	YDR467C	unknown	FALSE	0	0	0	0	0	0	0	0	0	0	0	0	0	0	0	0.234311	0.628124	0.659431
YDR468C	TLG1	v-SNARE activity*	FALSE	0.182692	0.974889	0.184496	0.154751	1.73868	0.194493	-0.0233861	2.70901	-0.383051	0.368699	1.99779	-0.572169	-0.109689	1.58711	-0.420761	-0.405408	-0.589572	-0.530988
YDR469W	SDC1|CPS25|SAF19	histone lysine N-methyltransferase activity (H3-K4 specific)	FALSE	0.276563	-0.0266275	0.31336	-0.290118	0.130595	0.124327	-0.404563	0.506677	-0.746211	-0.380945	-0.1755	-0.814834	0.0793028	-0.297195	-1.24961	-0.522273	-0.244841	-0.239578
YDR470C	UGO1	transporter activity	FALSE	-0.0194861	-0.0158908	-0.0456391	-0.438159	-0.722508	0.653984	-0.174489	-0.0836163	-0.0383394	-0.446477	-0.21077	-0.039187	-0.244371	-0.229473	-0.539639	-0.147361	0.0440134	-0.287155
YDR471W	RPL27B	structural constituent of ribosome	FALSE	-0.00185329	1.29263	-0.00604342	-0.0701011	0.737976	-0.0582776	-0.133264	2.46735	-0.0245986	-0.408551	1.57472	-0.377432	-0.435903	1.29821	-0.62468	-0.288771	-0.636239	-0.301663
YDR472W	TRS31	molecular function unknown	FALSE	0.349067	-0.465806	-0.120477	0.50511	-0.172953	0.36055	0.45564	0.0349763	-0.100264	0.232385	-0.327321	0.061503	0.352614	-0.45905	-0.00327628	-0.188913	-0.0696668	-0.126547
YDR473C	PRP3|RNA3	RNA splicing factor activity, transesterification mechanism	FALSE	-0.190713	0.585689	0.148596	-0.086545	0.710704	0.256429	-0.646494	2.20522	-0.174368	-1.0292	-0.264302	-0.948919	-1.92813	-0.239374	-2.10962	-0.735876	-0.758061	-0.546259
YDR474C	YDR474C	unknown	FALSE	0	0	0	0	0	0	0	0	0	0	0	0	0	0	0	-0.541149	0.537674	0.201179
YDR475C	JIP4|YDR474C	molecular function unknown	FALSE	0.0915152	-0.139622	0.0580841	0.270425	0.676687	0.487707	0.213319	-0.394613	0.331192	0.447705	0.0100812	0.708744	0.661056	0.128385	0.908424	-0.224586	0.929253	0.359984
YDR476C	YDR476C	molecular function unknown	FALSE	-0.0637973	-0.241219	-0.0730773	-1.10043	-0.887193	0.0526784	0.167293	-0.629553	-0.226841	0.459544	0.0771527	0.427774	0.643342	0.245116	0.71868	0.310922	0.815616	0.201991
YDR477W	SNF1|CAT1|CCR1|GLC2|HAF3|PAS14	AMP-activated protein kinase activity	TRUE	-0.000739162	-0.309489	0.0863881	0.539481	0.0627154	0.0592122	-0.0179573	-0.891053	-0.188244	-0.740961	-0.600036	0.109024	0.267622	-0.457308	-0.675468	-0.242407	0.0531092	-0.00124111
YDR478W	SNM1	ribonuclease MRP activity	FALSE	0.0751025	0.115807	0.0396017	0.327117	0.340383	0.1094	-0.0140335	0.687875	-0.342366	-0.821503	-0.396871	-0.897326	-0.547934	-0.565369	-1.87287	-0.523548	-0.487387	-0.453384
YDR479C	PEX29	molecular function unknown	FALSE	0.172714	0.224781	0.371445	-0.602764	-0.915689	1.02606	0.25584	0.00505091	-0.525406	0.530119	0.493333	0.279029	0.814757	0.728798	0.196722	-0.138887	0.200317	0.302615
YDR480W	DIG2|RST2	transcription factor binding	TRUE	0.0846283	-0.0548177	0.12504	-0.0397726	0.156604	0.569351	-0.188781	-0.435887	0.00804811	-1.17009	-0.677618	0.0895385	-0.462264	-0.492969	-1.08832	0.0158228	0.436421	0.282314
YDR481C	PHO8	alkaline phosphatase activity	FALSE	0.09461	-0.0814765	0.169739	-0.172576	-0.438469	-0.0981628	-0.403356	-1.4761	-0.51058	-0.119127	-0.456548	0.0626783	0.338158	-0.329029	-0.242062	-0.203361	0.518158	0.0426161
YDR482C	CWC21	molecular function unknown	FALSE	0.34878	-0.0196065	0.367428	0.363828	0.372932	0.662492	-0.0702635	0.444107	-0.838191	-0.395789	-0.211805	-1.07983	0.162683	-0.449634	-0.826302	-0.24003	0.269519	-0.161457
YDR483W	KRE2|MNT1	alpha-1,2-mannosyltransferase activity	FALSE	0.0540841	0.58152	0.0795885	0.00415584	0.417741	0.094154	0.00146984	0.545164	-0.100248	0.0595814	0.274898	-0.274278	-0.023334	0.171332	-0.357331	-0.0805765	-0.151458	-0.1115
YDR484W	VPS52|SAC2	protein binding	FALSE	-0.314629	0.773323	0.0874448	-0.266582	0.111029	0.632963	-0.133223	2.07616	-0.514123	-0.180969	0.459541	0.0317577	-0.837409	0.511412	-1.09495	-0.292831	-0.196358	0.0632053
YDR485C	VPS72|SWC2	molecular function unknown	FALSE	-0.314861	-0.220745	-0.00424472	0.448364	0.428468	-0.0452671	0.0192916	-0.53132	-0.115954	-0.577183	-0.419396	0.380763	0.0877921	-0.162607	-0.374829	-0.278159	-0.178839	-0.0138085
YDR486C	VPS60|CHM5|MOS10	molecular function unknown	FALSE	0.0276861	-0.916956	0.221467	0.0501721	-1.04821	0.882171	-0.0352272	0.268252	-0.151005	0.413356	-0.824909	-0.00856272	-0.186872	-0.804817	0.168203	-0.482618	-1.03767	-0.580071
YDR487C	RIB3	3,4-dihydroxy-2-butanone-4-phosphate synthase activity	FALSE	0.212287	1.00763	0.0290631	-0.0572554	0.289425	0.178362	0.129271	1.00629	0.0119471	0.578347	1.19944	-0.587119	0.741142	1.02634	-0.215958	0.552194	0.646396	0.242643
YDR488C	PAC11	microtubule motor activity*	FALSE	0.238429	-0.603532	0.325804	0.509077	0.144828	-0.156889	-0.188575	-2.26999	-0.352563	0.905762	0.26957	-0.482726	0.632068	-0.203102	-0.45636	0.451791	0.788957	0.335541
YDR489W	SLD5|CDC105	DNA binding	FALSE	-0.0498427	-0.292039	-0.0598787	-0.572253	-0.612276	-0.211482	-0.306791	0.111197	0.0816139	-0.661183	-0.252756	-0.109142	-0.712505	-0.326434	-1.00077	0.224985	-0.250361	-0.0196192
YDR490C	PKH1	protein kinase activity	TRUE	-0.210275	-0.476459	0.230849	1.22843	0.802861	1.18702	0.622812	-0.975516	-0.120578	1.05275	0.525767	1.26257	1.86034	0.591498	2.04547	-0.0932166	0.373787	0.178163
YDR491C	YDR491C	unknown	FALSE	0	0	0	0	0	0	0	0	0	0	0	0	0	0	0	-0.168515	0.294184	0.51441
YDR492W	IZH1	metal ion binding	FALSE	0.316141	0.267182	-0.244594	1.07754	1.7164	0.0520306	0.668376	1.2559	0.175223	0.779083	1.41953	0.449548	0.812915	1.38174	0.242985	-0.728517	-0.45692	-0.440588
YDR493W	FMP36	molecular function unknown	FALSE	0.131774	-1.01256	0.046267	-0.69351	-1.64781	0.500575	-0.497493	-0.989563	-0.847075	-0.626962	-1.58282	-0.705044	0.0009227	-1.33572	-0.494041	0.11045	-0.240777	-0.260882
YDR494W	RSM28	structural constituent of ribosome	FALSE	-0.0770281	-0.296056	-0.239328	0.0165149	-0.139355	0.116255	-0.388341	-0.129058	-0.531477	-0.567678	-0.600685	-0.115105	-0.542215	-0.725957	-0.636999	-0.779098	-0.626994	-0.579029
YDR495C	VPS3|PEP6|VPL3|VPT17	molecular function unknown	FALSE	-0.0321879	0.131796	0.255001	-0.0207477	0.894602	0.262338	-0.0851919	1.94636	-0.195997	-0.460226	-0.365803	0.208031	-0.981448	0.116691	-0.978018	0.139228	-0.206845	-0.0590028
YDR496C	PUF6	specific transcriptional repressor activity	FALSE	-0.227648	2.10017	-0.170182	0.317303	2.21158	-0.591555	-0.450291	3.49278	0.269869	-1.362	0.533972	-1.91423	-1.93823	0.595178	-2.56169	-0.0215784	-1.76057	-0.209899
YDR497C	ITR1	myo-inositol transporter activity	FALSE	-0.0908643	0.0861678	-0.0617307	-0.131277	-0.0448412	-0.0638575	0.0719042	-0.12387	0.0203005	0.0771982	0.00677867	-0.108394	-0.0625943	-0.0374828	-0.0887579	0.271601	0.406088	0.354401
YDR498C	SEC20	v-SNARE activity	FALSE	-0.0814569	-0.034751	0.100475	0.298812	0.0594162	0.37669	0.173828	0.52498	0.176798	0.0650012	0.51709	0.249104	0.0596101	0.408523	0.246022	0.549054	0.358397	0.098771
YDR499W	LCD1|DDC2|PIE1	protein binding*	FALSE	-0.0601926	0.478289	0.246421	0.0329979	0.648347	0.0191078	-0.163261	1.28357	-0.302379	-0.780686	0.106994	-0.634509	-0.915498	-0.0759831	-0.711128	0.0518712	-0.468988	-0.140523
YDR500C	RPL37B	structural constituent of ribosome	FALSE	-0.000291985	-0.18126	0.0126454	-0.143396	-0.422973	-0.0729815	-0.212157	0.183892	-0.0267199	-0.278215	-0.353684	-0.331008	-0.450359	-0.427358	-0.336593	0.551742	-0.887899	-0.18976
YDR501W	PLM2	transcription factor activity	FALSE	-0.221143	-0.898089	0.32495	-0.390167	-0.440222	0.244339	0.157509	-1.18712	-0.185886	-0.798664	-2.10721	0.130298	-0.771113	-1.9304	-1.17159	-0.358746	0.210557	-0.05062
YDR502C	SAM2|ETH2	methionine adenosyltransferase activity	FALSE	-0.245019	0.223421	-0.173942	0.132585	0.110379	0.0471541	-0.06688	0.174693	-0.98649	-0.0696391	-0.168839	-0.266309	-0.0622274	-0.101912	-0.491093	-0.637821	-0.241042	-0.748488
YDR503C	LPP1	phosphatidate phosphatase activity	FALSE	0.530089	1.73074	0.146721	-1.07738	-0.167712	0.500736	0.276593	2.34086	-0.281478	0.977703	1.59261	-0.72994	0.403442	1.25025	-0.0101386	0.0261565	-0.164553	-0.031259
YDR504C	SPG3	molecular function unknown	FALSE	-0.218946	1.38876	0.0713212	-0.191036	1.13509	0.216818	0.250113	1.72764	-0.267689	-0.50776	0.299402	0.131042	0.0743937	0.644751	-0.382825	-1.25616	-1.36024	-0.567438
YDR505C	PSP1|GIN5	molecular function unknown	FALSE	-0.169119	2.09519	0.030261	-0.140044	1.82443	0.257454	-0.190034	2.24371	-0.686843	-1.0551	0.393048	-0.568238	-0.291081	0.703568	-1.93745	-0.831152	-0.609215	-0.520059
YDR506C	YDR506C	molecular function unknown	FALSE	-0.0986278	0.0425834	0.0358349	0.193522	0.0723588	0.858278	0.457646	0.585728	0.00289915	-0.0407637	-0.282508	0.254169	0.406539	0.259229	0.327079	-0.644095	-0.0790385	0.0934874
YDR507C	GIN4|ERC47	protein kinase activity	FALSE	-0.458371	-0.182061	0.196868	-0.119912	0.889102	0.191828	-0.55348	0.445637	0.265556	-1.89292	-1.86564	-0.0579826	-1.43822	-2.1389	-1.9316	-0.557037	-0.627307	-0.482982
YDR508C	GNP1	amino acid transporter activity*	FALSE	-0.103954	0.00578629	-0.167456	0.0553375	0.0220865	-0.153577	0.0255184	-0.212488	-0.189871	-0.445832	-0.305715	0.0183386	-0.0307762	-0.150417	-0.293878	-0.233494	0.233189	-0.503983
YDR509W	YDR509W	unknown	FALSE	0	0	0	0	0	0	0	0	0	0	0	0	0	0	0	-0.270014	0.213861	0.110635
YDR510W	SMT3	protein tag	FALSE	0.2402	-0.621311	0.215836	0.0995327	-0.261397	0.396652	-0.0644125	-0.781029	-0.543481	0.156231	-0.39671	0.474811	0.341898	-0.343022	0.210186	-0.106678	0.497341	-0.274992
YDR511W	ACN9	molecular function unknown	FALSE	-0.139146	-0.89409	-0.0869195	-1.08715	-1.75522	0.843136	-0.0337036	-0.352947	-0.70349	-0.732606	-1.828	-0.446316	-0.474418	-1.82586	0.149304	-1.29617	-1.16385	-0.709335
YDR512C	EMI1	molecular function unknown	FALSE	-0.0329738	0.257723	0.192734	-1.30074	-0.428302	0.780951	-0.357352	2.73647	-0.520179	-1.30677	-0.464213	-0.757418	-1.25749	-0.076743	-0.862156	-1.44296	-2.64045	-1.45219
YDR513W	TTR1|GRX2	thiol-disulfide exchange intermediate activity*	FALSE	0.0709661	0.592749	-0.205354	-1.30726	-1.91542	0.495158	-0.418469	1.76169	-0.953224	-0.496176	-0.959422	-0.545438	-1.06772	-0.3212	-0.485213	-1.53531	-1.61676	-1.2026
YDR514C	YDR514C	molecular function unknown	FALSE	0.0348912	0.733109	0.0135092	0.572906	1.10815	-0.406819	-0.276341	0.905042	-0.0554575	-0.992289	-0.0272212	-1.11278	-0.678767	-0.167938	-1.53172	-0.280892	-0.310183	-0.382959
YDR515W	SLF1|SRO99	RNA binding	FALSE	0.256438	1.23006	0.32518	-0.0261939	0.3504	-0.157008	-0.704674	2.29784	-0.87997	-0.223302	0.581203	-0.915782	-1.01691	0.461326	-1.53797	-0.0272463	-0.403248	-0.336432
YDR516C	EMI2	molecular function unknown	FALSE	0.0648092	-0.256886	0.335654	-1.29989	-1.51795	0.679766	-0.859662	-2.0582	-0.23271	0.835896	-0.019372	1.15578	1.15366	-0.0449747	1.19245	0.540915	0.806486	0.336227
YDR517W	GRH1	molecular function unknown	FALSE	0.288364	-0.199353	0.363701	0.431153	0.192523	0.693376	0.634658	-0.600452	-0.110968	1.45452	0.7368	0.741344	1.43292	0.60438	0.958234	0.496257	1.09327	0.311916
YDR518W	EUG1	protein disulfide isomerase activity	FALSE	0.820675	1.54225	0.851289	0.48247	0.382132	0.507895	-0.113913	0.915561	0.304421	1.63562	1.94026	0.806808	1.54214	1.61155	1.16254	1.27773	0.903558	0.702222
YDR519W	FPR2|FKB2|FKBP13	peptidyl-prolyl cis-trans isomerase activity	FALSE	0.0180926	1.7864	0.0399097	-0.828628	-0.0605576	0.422843	-0.026045	2.33182	-0.224883	0.438558	2.06927	-0.702657	0.247488	1.68313	-0.323858	0.190209	-0.144439	-0.119171
YDR520C	YDR520C	molecular function unknown	TRUE	-0.0421381	0.587697	-0.026883	0.561911	0.987513	0.24772	1.42302	2.47011	0.167057	0.492873	1.34655	-0.728243	0.666844	1.09304	-0.365825	-0.234016	-0.302838	-0.0492809
YDR521W	YDR521W	unknown	FALSE	0	0	0	0	0	0	0	0	0	0	0	0	0	0	0	-0.012747	0.56504	0.56379
YDR522C	SPS2	molecular function unknown	FALSE	-0.190191	0.316634	0.118766	-0.834172	-0.503876	-0.199844	-0.863669	-0.535831	-0.133646	-1.1402	-0.394458	-0.191553	-0.66176	-0.574495	0.0316045	-0.0825762	0.291495	0.743185
YDR523C	SPS1	protein serine/threonine kinase activity	TRUE	0.0872789	0.467818	0.0306513	0.0682661	0.474031	-0.589238	-0.810447	-1.01525	0.0125634	-0.748466	-0.949348	-0.702291	-0.646512	-0.175161	-0.319536	-0.0266775	-0.140105	-0.0881753
YDR524C	AGE1|SAT1	ARF GTPase activator activity	FALSE	-0.0979362	0.269854	-0.0923628	-0.140754	0.221903	-0.147705	0.39086	0.657661	-0.3031	-0.40042	-0.0191526	-0.544722	-0.0221529	-0.212388	-1.08884	-0.0166463	-0.038002	-0.0263896
YDR524C-B	YDR524C-B	molecular function unknown	FALSE	-0.0209077	0.0899765	0.0190074	-0.0401387	-0.121528	-0.0552728	-0.0459779	0.0952081	0.00622851	-0.154141	-0.0777805	-0.145005	-0.0988181	-0.0619343	-0.0910961	0	0	0
YDR524W-A	YDR524W-A	unknown	FALSE	-0.644426	-1.20068	-0.436099	0.545832	0.153527	-0.0915106	0.575106	-0.585481	0.968581	0.0790566	0.719296	0.86064	1.10975	0.426494	2.23061	0	0	0
YDR525W	API2	unknown	FALSE	0	0	0	0	0	0	0	0	0	0	0	0	0	0	0	0.158513	0.360443	0.722549
YDR525W-A	SNA2	molecular function unknown	FALSE	-0.0261926	0.611183	-0.0478645	-1.29467	-1.4816	-0.0873734	-0.300804	-0.2013	-0.113929	-0.279469	0.0615681	-0.0576771	0.0625397	0.426598	0.13892	-0.572071	-0.101174	0.269864
YDR526C	YDR526C	unknown	FALSE	0	0	0	0	0	0	0	0	0	0	0	0	0	0	0	0.0253234	0.114096	0.719798
YDR527W	RBA50	DNA-directed RNA polymerase activity	FALSE	0.152459	-0.520101	0.366128	0.58746	0.279084	-0.241714	-0.34456	-1.09758	-0.304773	-1.58511	-1.23393	-0.231271	-0.447571	-1.12624	-0.719589	0.0806672	-0.0648991	0.0558835
YDR528W	HLR1	molecular function unknown	FALSE	0.171939	0.00360387	0.627557	0.666447	0.0562607	0.70099	0.511297	-0.2677	0.726564	-0.578865	-0.593072	0.846825	-0.259569	-0.771677	-0.225121	0.409842	0.359962	0.42756
YDR529C	QCR7|COR4|CRO1|UCR7	ubiquinol-cytochrome-c reductase activity	FALSE	-0.360781	-0.112468	-0.40663	-0.842723	-1.6756	0.099432	-0.150958	0.924099	-1.23212	-1.28428	-1.19024	-0.755613	-0.924612	-0.318656	-1.3044	-1.95097	-2.81774	-0.669347
YDR530C	APA2	bis(5'-nucleosyl)-tetraphosphatase activity*	FALSE	-0.119301	1.56452	-0.170341	0.17921	1.16528	0.602138	0.197127	1.87684	-0.0340278	1.28835	2.05828	0.37861	1.20597	2.24157	1.02095	0.516373	-0.1183	0.195859
YDR531W	YDR531W	pantothenate kinase activity	FALSE	0.0962495	0.973756	0.0237259	0.540426	0.573704	0.414798	0.340501	1.94347	-0.0290051	0.248313	0.959688	-0.431523	0.621957	1.11632	0.00449728	0.830318	-0.291407	-0.166068
YDR532C	YDR532C	molecular function unknown	FALSE	-0.0574428	1.299	0.111459	-0.143365	0.306046	0.0294802	-0.989709	3.0732	-0.61007	-0.704099	0.508665	-1.50347	-1.89027	0.444947	-2.25724	-0.103646	-0.422423	-0.0913934
YDR533C	HSP31	unfolded protein binding*	FALSE	0.118718	0.913504	0.166931	-1.85494	-1.31781	0.706164	-0.0176755	1.04577	-1.0372	-0.58963	-0.155983	0.064802	-0.483164	-0.143757	-0.424931	-0.319158	-0.133745	-0.036996
YDR534C	FIT1	molecular function unknown	FALSE	-0.16163	-0.393002	0.0378144	-0.840977	-0.792004	-0.145926	0.129418	-1.5501	-0.0624755	0.39402	-0.0389315	0.746743	0.492364	-0.207513	0.473533	0.594641	1.09432	0.316547
YDR535C	YDR535C	unknown	FALSE	0	0	0	0	0	0	0	0	0	0	0	0	0	0	0	-0.0496436	0.321068	0.272122
YDR536W	STL1	transporter activity	FALSE	-0.138076	-0.219085	-0.0491767	-0.204705	-0.564287	-0.0659558	0.0625954	-0.375468	0.27335	-0.205915	-0.114052	0.144401	0.0206285	-0.100531	0.413883	-0.148554	0.410515	0.229471
YDR537C	YDR537C	unknown	FALSE	0	0	0	0	0	0	0	0	0	0	0	0	0	0	0	0.219399	0.522855	0.511131
YDR538W	PAD1|POF1	carboxy-lyase activity	FALSE	-0.587239	0.0123959	-0.770083	-1.1051	-0.30604	0.0404312	0.221757	-0.0195318	-0.464276	-1.09708	-0.704251	-1.43319	-0.526342	-0.35231	-1.36769	-0.172576	-0.235212	0.0649057
YDR539W	YDR539W	molecular function unknown	FALSE	-0.27474	-0.0721446	0.0670687	-0.0866739	-0.240448	0.582582	0.0352995	-0.0550101	0.0233591	0.347003	0.141424	0.482349	0.335086	-0.0664511	-0.0781331	0.103762	0.493786	-0.133072
YDR540C	YDR540C	molecular function unknown	FALSE	0.311058	0.318997	0.129383	0.38191	0.260544	0.218141	0.366603	1.00974	-0.171873	1.09434	0.501982	-0.166773	-0.0123814	0.788894	-0.351109	-0.279682	0.490905	0.397701
YDR541C	YDR541C	dihydrokaempferol 4-reductase activity	FALSE	0.121898	1.07877	0.276745	-0.474246	0.184922	0.547653	0.355748	1.85118	0.143041	0.872229	2.27845	0.160824	0.532026	1.96297	-0.035018	0.622864	0.401949	-0.0968325
YDR542W	YDR542W	molecular function unknown	FALSE	0	0	0	0	0	0	0	0	0	0	0	0	0	0	0	1.9667	1.01931	0.50165
YDR543C	YDR543C	unknown	FALSE	0	0	0	0	0	0	0	0	0	0	0	0	0	0	0	0.448726	0.46854	0.545396
YDR544C	YDR544C	unknown	FALSE	0	0	0	0	0	0	0	0	0	0	0	0	0	0	0	0.0765375	0.0581233	0.708572
YEL001C	YEL001C	molecular function unknown	FALSE	0.177655	-0.216915	-0.00248934	-0.279914	-0.869236	0.195042	0.114715	-0.263318	-0.35596	-0.101265	-0.055982	-0.0753852	0.058323	-0.342367	-0.364753	0.233846	-0.0591765	-0.200995
YEL002C	WBP1	dolichyl-diphosphooligosaccharide-protein glycotransferase activity	FALSE	0.169085	1.83239	-0.0704065	-0.410469	-0.0944274	0.12977	0.00775543	1.91381	-0.289887	0.0266613	1.27897	-0.842952	0.020315	1.30066	-0.863123	0.640071	-0.278556	-0.163548
YEL003W	GIM4|PFD2	tubulin binding	FALSE	0.281342	0.688107	0.189763	-0.501481	0.640005	0.00844814	-0.929011	3.0371	-0.485868	-0.0519273	1.0318	-1.25098	-2.02311	0.288529	-2.44615	0.379262	-1.76769	-0.971485
YEL004W	YEA4	UDP-N-acetylglucosamine transporter activity	FALSE	0.0907106	0.0521148	-0.124996	-0.549384	-0.0648665	-0.175238	-0.121816	0.698482	-0.106028	0.215527	0.492798	-0.619176	-0.384961	0.098192	-0.499854	0.453004	-0.433407	-0.177832
YEL005C	VAB2|VAB31	protein binding	FALSE	0.16082	0.174689	-0.0255126	-0.548053	-0.49047	0.10249	-0.417494	0.505427	-0.29156	-0.0400965	-0.193397	-0.103241	-0.475578	-0.102244	0.552455	0.375038	-0.118656	0.38085
YEL006W	YEL006W	transporter activity	FALSE	0.181764	1.118	0.023191	-0.347968	0.0637772	0.0696839	0.0700714	1.09265	-0.419731	-0.0422536	0.597511	-0.526185	0.295543	0.332788	-0.662413	0.341267	0.309577	0.0816437
YEL007W	YEL007W	molecular function unknown	FALSE	-0.125126	-0.37937	0.0958006	-0.0200789	0.0474785	0.698352	0.907459	-0.391336	-0.596273	0.262921	-0.139385	0.712873	0.703248	-0.375722	0.136684	0.290976	0.324977	0.0165082
YEL008W	YEL008W	unknown	FALSE	0	0	0	0	0	0	0	0	0	0	0	0	0	0	0	0.197729	0.647158	0.404507
YEL009C	GCN4|AAS3|ARG9	DNA binding*	TRUE	-0.0544317	0.252612	-0.0151933	0.0364669	0.309172	0.00104624	0.0466609	0.252835	-0.14519	-0.299606	-0.0772918	-0.158221	0.0131092	-0.145282	-0.426723	0.203345	-0.0947806	-0.042681
YEL010W	YEL010W	unknown	FALSE	0	0	0	0	0	0	0	0	0	0	0	0	0	0	0	0.255572	0.510156	0.399678
YEL011W	GLC3|GHA1	1,4-alpha-glucan branching enzyme activity	FALSE	-0.358146	-0.506489	0.0679253	-2.23814	-2.93538	1.08787	-0.909584	-1.38675	-0.715251	1.0593	0.036483	1.62578	0.409273	0.0824692	0.934301	0.0515607	-0.23545	0.308475
YEL012W	UBC8|GID3	ubiquitin conjugating enzyme activity	FALSE	0.0274198	-0.0623379	0.40533	-0.975236	-0.769794	1.41317	-0.682268	0.154615	-0.744487	0.396812	-0.579903	0.735771	0.0426545	-0.230221	0.742816	-0.137846	0.0983747	-0.0525634
YEL013W	VAC8|YEB3	protein binding	FALSE	0.0377144	0.383312	0.0639268	-0.521589	-0.998104	0.0391385	0.147813	0.460244	-0.172819	0.0266322	0.277799	-0.461038	-0.143431	0.134077	-1.27647	0.601363	-0.537302	-0.0387837
YEL014C	YEL014C	unknown	FALSE	0	0	0	0	0	0	0	0	0	0	0	0	0	0	0	-0.109983	0.282701	0.770787
YEL015W	EDC3|DCP3|LSM16	molecular function unknown	FALSE	0.0467087	0.0142973	-0.0721135	0.619811	0.892316	0.0901566	0.044981	0.687788	-0.282033	-0.527632	0.0854464	-0.614086	-0.193103	0.223553	-1.05463	0.00174273	-0.00279499	-0.00524284
YEL016C	YEL016C	molecular function unknown	FALSE	0.160562	0.0657132	-0.0394232	0.324265	0.50974	0.0894294	0.874526	0.976334	-0.891231	0.158038	0.0761781	-0.802761	0.301945	-0.220206	-1.16849	-0.202469	0.162503	0.282354
YEL017C-A	PMP2	molecular function unknown	FALSE	-0.0392065	-0.128929	0.00662515	-0.0519195	-0.0556322	0.00716342	-0.0383523	-0.207658	-0.0151332	-0.136551	-0.149098	-0.0171651	-0.00760888	-0.245004	-0.192943	0.142956	-0.0656697	-0.135157
YEL017W	GTT3	molecular function unknown	FALSE	0.127081	-0.446611	0.127062	-1.17167	-1.16629	0.289323	0.255775	-1.05291	-0.225339	0.0830464	-0.48785	0.657067	0.0199552	-0.595612	0.200439	0.0940172	0.690944	0.608654
YEL018W	EAF5	molecular function unknown	FALSE	0.22012	0.2424	0.176749	0.15963	0.133712	0.497376	-0.661546	0.456799	-0.174198	-0.724355	0.000329693	-1.11286	-0.722723	-0.0495482	-1.091	-0.680359	-1.01843	-0.673667
YEL019C	MMS21	SUMO ligase activity	FALSE	0.0338617	-0.0882148	0.112842	0.571353	0.846395	0.067053	0.329086	-0.199188	0.125677	-0.44734	-0.220238	0.162945	0.294261	-0.20307	0.179844	-0.168421	0.406516	-0.0433516
YEL020C	YEL020C	molecular function unknown	FALSE	0.271805	0.310568	0.279596	0.464952	0.362416	0.433559	0.249089	-0.243692	-0.106483	0.827632	0.741031	-0.0342823	1.14296	0.70172	0.387789	-0.218978	0.503733	-0.00620452
YEL020W-A	TIM9	unfolded protein binding*	FALSE	0.0580466	0.397849	-0.0182271	-0.216206	-0.885308	0.750649	-0.192379	2.80329	-0.427389	-0.0616594	-0.158867	-1.91023	-0.8945	-0.0377818	-1.33019	-0.667016	-2.33463	-1.06319
YEL021W	URA3	orotidine-5'-phosphate decarboxylase activity	FALSE	0.163658	-0.80138	0.225273	0.10518	0.284096	-0.0889688	-0.373691	-0.146281	-0.227241	-0.816275	-0.587238	-0.78003	-0.0795743	-0.415171	-0.790679	-1.1734	-1.27403	-0.726693
YEL022W	GEA2	ARF guanyl-nucleotide exchange factor activity	FALSE	-0.341632	1.47187	0.216096	0.792156	2.72627	0.0897385	0.234188	2.81641	-0.227841	-0.460455	0.831527	-0.367573	-0.647779	0.898824	-1.4986	-0.385655	-0.245661	-0.464439
YEL023C	YEL023C	molecular function unknown	FALSE	0.222438	0.959096	0.0845774	-0.288101	0.648226	0.102535	-0.142683	1.10568	-0.748264	-0.522865	0.544485	-0.698911	-0.698633	0.424106	-1.48646	-0.29121	-0.143592	-0.215278
YEL024W	RIP1	ubiquinol-cytochrome-c reductase activity	FALSE	-1.2541	0.371642	-1.57821	-1.94572	-0.133031	0.17102	-0.0396322	1.81114	-2.0932	-1.53624	-0.425874	-1.51235	-1.57046	-0.442564	-2.2791	-2.74051	-2.03759	-1.5488
YEL025C	YEL025C	molecular function unknown	FALSE	-0.0285742	1.12613	0.115659	-0.089225	1.75537	0.443796	0.319999	1.15126	-0.483416	-0.150292	0.887929	-0.0888282	0.293022	0.507908	-1.27156	-0.40813	-0.0806314	-0.214667
YEL026W	SNU13	RNA binding*	FALSE	-0.0411523	-0.137496	0.00760958	-0.00789871	0.0277959	-0.0542048	0.0106857	-0.253373	-0.00430413	-0.268866	-0.18623	-0.018196	-0.0710227	-0.132443	-0.0194208	-0.22775	0.021686	-0.180492
YEL027W	CUP5|CLS7|GEF2|VMA3	hydrogen ion transporter activity	FALSE	-9.59021e-05	0.709763	-0.00958926	-0.10624	-0.227032	-0.01612	0.0141108	0.756691	0.0162684	0.00269095	0.419304	0.0468994	-0.153875	0.401912	-0.215882	-0.277017	-0.153395	-0.0182986
YEL028W	YEL028W	unknown	FALSE	0	0	0	0	0	0	0	0	0	0	0	0	0	0	0	-0.190689	0.315582	0.154503
YEL029C	BUD16	molecular function unknown	FALSE	0.355712	1.45868	0.095168	-0.259327	0.508752	-0.30918	0.0415761	2.51797	-0.0820091	-0.167985	1.23153	-1.40368	0.194192	1.39552	-1.14075	-0.367102	-0.692012	-0.40777
YEL030W	ECM10|SSC3	molecular function unknown	FALSE	0.251907	-0.54368	0.111811	-0.192618	-0.724038	0.421644	-0.45667	-1.48468	-0.536693	-0.22176	-0.628055	-0.52617	0.0281372	-0.753232	-0.48615	-0.412707	0.112279	-0.118744
YEL031W	SPF1|COD1|PER9|PIO1	ATPase activity, coupled to transmembrane movement of ions, phosphorylative mechanism	FALSE	-0.0395496	0.271249	0.111288	-0.148826	0.218977	-0.0912935	0.0646661	0.155434	0.0850315	0.0277787	0.422964	0.101492	0.0323756	0.442341	0.0833355	0.402234	0.141896	0.134332
YEL032W	MCM3	chromatin binding*	FALSE	-0.0474956	0.30372	0.160201	0.360024	0.523559	0.205967	0.40295	-0.457879	0.0584067	-0.27839	-0.13208	0.106511	0.201271	-0.138719	-0.389394	-0.121834	0.308335	-0.0801583
YEL033W	YEL033W	unknown	FALSE	0	0	0	0	0	0	0	0	0	0	0	0	0	0	0	-0.869427	-0.623817	-0.325857
YEL034W	HYP2|TIF51A	protein binding*	FALSE	-0.172334	-0.21952	-0.15445	0.0506251	0.069263	-0.0502409	-0.0116735	-0.0557117	-0.0844478	-0.424198	-0.225361	-0.11295	-0.00233374	-0.0653024	-0.0713298	-0.778248	-0.601088	-0.697212
YEL035C	UTR5	molecular function unknown	FALSE	0.151048	-0.371961	-0.0397733	-0.479719	-0.769263	-0.312664	-0.962308	-1.20156	-0.636742	-0.821615	-0.818086	-0.200913	-0.187414	-0.890492	0.282403	-0.0824111	0.541338	0.632135
YEL036C	ANP1|GEM3|MNN8	mannosyltransferase activity*	FALSE	0.0963315	0.563326	-0.0806231	0.942484	1.47284	0.131483	0.580672	0.211615	-0.305567	0.136433	0.723899	0.01505	0.332343	0.625181	-0.286396	0.365345	0.644306	-0.196761
YEL037C	RAD23	damaged DNA binding	FALSE	0.0844659	-0.0509525	0.125518	1.11598	0.972662	0.256177	-0.0127242	-0.656703	-0.142082	-0.294953	-0.088842	-0.124972	0.460264	-0.209021	-0.933061	0.794692	0.447334	0.165032
YEL038W	UTR4	molecular function unknown	FALSE	0.51808	-0.0803238	0.244388	-0.967307	-1.22622	0.0800594	0.191869	-0.73768	-0.687284	0.411029	-0.0454988	-0.306712	0.374066	-0.111892	-0.29697	1.52884	1.12246	0.497145
YEL039C	CYC7	electron carrier activity	FALSE	-1.12109	0.570916	-0.370334	-1.63055	-0.745611	1.71053	-2.01604	1.48145	-3.39558	-1.12626	-1.493	-1.94287	-2.22198	-1.06825	-3.60681	-0.806551	-1.55311	-1.92902
YEL040W	UTR2|CRH2	molecular function unknown	FALSE	-0.130759	-0.0372413	-0.0266356	0.269078	0.268909	-0.280753	0.362805	-0.182491	0.0917589	-0.239481	-0.184846	-0.463575	-0.744457	-0.459448	-1.36142	1.22052	0.247945	0.0807004
YEL041W	YEL041W	molecular function unknown	FALSE	-0.0171765	-0.855184	0.603965	-0.243649	-1.56325	1.40822	0.332418	-1.19507	-0.0590339	0.250204	-0.720058	1.11197	1.30165	-0.51988	1.11952	-0.146885	0.352853	0.478531
YEL042W	GDA1|GDPase	guanosine-diphosphatase activity*	FALSE	0.000497711	-0.149728	-0.0425158	-0.112022	-0.0454733	-0.0720862	0.0867073	-0.273026	-0.116433	-0.666934	-0.436813	-0.38016	-0.204855	-0.678941	-1.03014	0.580543	0.0753532	0.206338
YEL043W	YEL043W	molecular function unknown	FALSE	-0.105001	-0.105019	0.128917	0.53429	0.706097	0.296262	0.453483	-0.311369	-0.217659	-0.240993	-0.417804	0.0615021	0.363292	-0.517622	-0.0318583	0.144181	0.225611	-0.0144586
YEL044W	IES6	molecular function unknown	FALSE	0.468017	-0.175341	0.174718	0.135404	0.102525	0.396671	-0.534824	-1.12421	-0.888457	0.286886	-0.0207974	-0.696155	0.964543	-0.0629123	-0.0156131	0.834861	0.19716	0.159561
YEL045C	YEL045C	unknown	FALSE	0	0	0	0	0	0	0	0	0	0	0	0	0	0	0	0.350951	0.756536	0.601808
YEL046C	GLY1	threonine aldolase activity	FALSE	0.0735445	-0.0800357	0.119538	0.0143726	0.15776	-0.370923	0.0038273	-0.674644	0.00991863	0.0884574	-0.0895053	-0.0125341	0.211515	-0.134052	-0.285421	0.677982	0.763001	0.409351
YEL047C	YEL047C	fumarate reductase (NADH) activity	FALSE	0.582293	0.224808	0.730014	0.457529	-0.129098	0.00436064	0.0913492	-0.991029	0.331741	1.21003	0.584462	1.02683	1.10313	0.416143	0.701683	1.34789	1.43996	0.843954
YEL048C	YEL048C	molecular function unknown	FALSE	0.334396	1.58445	-0.13641	-0.182447	1.3588	-0.366221	0.318447	2.94019	-0.553912	0.283641	2.20486	-1.47325	-0.282968	1.91889	-1.57251	-0.0229435	0.0363294	0.46721
YEL049W	PAU2	molecular function unknown	FALSE	0.228674	-0.633756	0.223029	0.0545149	-0.793362	0.546278	0.253306	-0.919271	-0.000216835	5.19696	3.91633	0.699928	5.06686	3.99252	5.24227	2.04774	1.26958	0.952102
YEL050C	RML2	structural constituent of ribosome	FALSE	-0.151144	0.927533	0.0423461	-0.552327	0.198982	0.219129	-0.324464	0.521328	-0.398107	-0.791541	0.231601	-0.676033	-0.487462	-0.0281574	-0.818844	-0.24428	-0.0935479	-0.0965493
YEL051W	VMA8	hydrogen-transporting ATPase activity, rotational mechanism	FALSE	0.294799	-0.616339	0.192494	0.0947362	-0.838749	-0.108103	-0.18144	0.194633	-0.0681244	0.0236903	0.136474	-0.25957	-0.759403	0.0806983	-0.812137	-0.0604422	-0.267786	-0.220297
YEL052W	AFG1	ATPase activity	FALSE	-0.0473081	0.128352	-0.190927	-0.778279	-0.773519	0.36261	-0.246038	0.0333283	-0.304623	-0.413665	-0.328273	-0.387936	-0.371046	-0.461502	-0.800029	-0.566483	-0.423655	-0.392433
YEL053C	MAK10	amino-acid N-acetyltransferase activity	FALSE	-0.0133522	1.33212	-0.215184	0.815523	1.67363	-0.293237	0.278377	2.73008	-0.0415128	-0.217142	1.10744	-0.800572	-0.292531	0.981115	-1.56617	-0.0599911	-0.188225	-0.582296
YEL054C	RPL12A	structural constituent of ribosome	FALSE	0.0573537	0.329489	0.0151333	-0.0361218	-0.0967707	-0.0532628	-0.00905793	0.626947	-0.065598	-0.337822	0.0618329	-0.96884	-0.210562	-0.291073	-0.789322	-0.268499	-0.45554	-0.218781
YEL055C	POL5	molecular function unknown*	FALSE	-0.0914286	2.13999	-0.0709752	0.663745	3.67111	-0.325088	0.37338	3.5932	-0.0115051	-1.06895	1.42183	-0.822603	-0.76597	0.962288	-1.92901	-0.0443876	-0.43229	-0.207795
YEL056W	HAT2	H3/H4 histone acetyltransferase activity	FALSE	0.0611543	0.0270241	-0.0336097	0.14795	-0.0484626	0.621284	0.0106579	0.575103	-0.292755	-0.540205	-0.0627236	-0.456771	-0.0244327	0.0951036	-0.612168	-0.302446	0.298571	-0.141596
YEL057C	YEL057C	molecular function unknown	FALSE	-0.29696	-1.22385	0.170622	-0.511968	-1.21214	0.0330158	-0.61952	-1.52966	0.10253	0.859399	0.0908744	-0.384784	0.64868	0.0147996	0.445355	-0.463638	0.0261808	-0.152223
YEL058W	PCM1|AGM1	phosphoacetylglucosamine mutase activity	FALSE	-0.0723655	-0.0319642	0.0807	-0.0703454	0.214039	0.296377	0.349732	0.16614	-0.0886542	0.777894	0.768628	0.259809	0.84893	0.685502	0.258978	-0.229817	0.4397	-0.232504
YEL059C-A	SOM1	molecular function unknown	FALSE	0.453627	-1.1603	0.403745	-0.353301	-1.07482	0.740109	0.0631923	-1.06494	-0.750791	0.487835	-0.531245	0.100156	0.627983	-0.479914	0.584261	-0.195838	0.64355	0.10925
YEL059W	YEL059W	unknown	FALSE	0	0	0	0	0	0	0	0	0	0	0	0	0	0	0	-0.384039	0.842699	0.552595
YEL060C	PRB1|CVT1|yscB	serine-type endopeptidase activity	FALSE	-0.134933	-0.481932	0.192245	-0.0715214	-0.458202	0.715959	0.29041	-1.2009	-0.300586	0.749135	-0.0393596	1.44813	0.848437	-0.0411114	1.71198	-0.839643	0.863926	-0.047606
YEL061C	CIN8|KSL2|SDS15	microtubule motor activity	FALSE	0.185811	2.43599	0.512713	0.184002	0.609288	-0.200768	-0.650536	2.7072	-0.277361	-1.40624	-0.348368	-1.53179	-2.23548	-0.358619	-3.65222	-0.313634	-0.420537	-0.165954
YEL062W	NPR2	channel regulator activity	FALSE	-0.0353715	0.332573	-0.00539662	0.354652	0.551186	0.229103	0.29469	-0.0856686	-0.542134	-0.0757576	-0.256218	-0.543284	0.555702	-0.266159	-1.48055	-0.0100714	-0.284414	-0.0489977
YEL063C	CAN1	basic amino acid transporter activity*	FALSE	-0.0854881	0.932517	0.0121285	0.0301247	0.861103	-0.260972	0.0482642	0.771494	-0.0647089	-0.263598	0.764702	0.287629	0.0213749	0.630139	-0.58721	-0.0505646	0.823507	0.260802
YEL064C	AVT2	transporter activity	FALSE	0.00676145	1.89249	-0.11942	-0.623826	1.52212	0.132146	0.210355	2.07228	-0.0962952	0.696799	1.31603	-0.172934	0.189756	0.888612	-0.78322	-0.0229831	0.50662	0.132874
YEL065W	SIT1|ARN3	siderophore-iron (ferrioxamine) uptake transporter activity	FALSE	-0.0607854	0.259676	-0.378028	-1.59817	-0.812083	-0.0778386	-0.839793	0.625915	-0.171319	-0.905468	-0.303189	0.181797	-1.06358	-0.529102	-0.603455	2.01703	2.73276	0.892277
YEL066W	HPA3	histone acetyltransferase activity	FALSE	0.555816	0.055831	0.410788	0.288189	-0.0228864	0.84208	0.452967	0.543726	-0.32141	0.927239	0.816758	-0.354239	1.12989	0.432867	0.219771	0.528406	0.560072	0.536469
YEL067C	YEL067C	unknown	FALSE	0	0	0	0	0	0	0	0	0	0	0	0	0	0	0	0.295496	0.607347	0.502279
YEL068C	YEL068C	unknown	FALSE	0	0	0	0	0	0	0	0	0	0	0	0	0	0	0	0.705843	0.158491	0.399755
YEL069C	HXT13	glucose transporter activity*	FALSE	0.176964	0.230753	-0.0243415	-0.150665	-0.240103	-0.0849008	-0.540566	-0.778543	0.228939	0.313645	0.271343	0.0329266	0.49431	0.110692	0.774938	0	0	0
YEL070W	DSF1	molecular function unknown	FALSE	0.574452	0.156967	0.764845	-0.495293	-0.526016	0.329649	-0.0975574	-1.01027	-0.297716	2.45126	1.63388	0.53394	1.9169	1.32081	1.49216	0	0	0
YEL071W	DLD3	D-lactate dehydrogenase (cytochrome) activity	FALSE	0.142043	0.74641	0.212202	0.198639	0.573247	-0.0301408	0.275181	0.47634	0.316259	0.0289764	0.602528	0.726338	0.357897	0.580137	0.164411	1.58544	1.26022	8.81342e-05
YEL072W	RMD6	molecular function unknown	FALSE	-0.0169293	1.24607	0.302542	-1.08441	0.165252	0.217928	-1.43637	2.09076	-0.897299	-1.43208	-0.237343	-1.4337	-2.01463	0.0679972	-2.17942	0.158881	-0.290124	-0.181192
YEL073C	YEL073C	molecular function unknown	FALSE	-0.545954	1.64103	-0.456254	-1.68093	-0.19179	-0.388343	-0.939627	2.03858	-0.99669	0.741571	1.56283	-1.28932	-0.794718	1.13318	-1.79258	0.803403	-0.0381268	0.331633
YEL074W	YEL074W	unknown	FALSE	0	0	0	0	0	0	0	0	0	0	0	0	0	0	0	0.475079	0.429306	0.701059
YEL075C	YEL075C	molecular function unknown	FALSE	-0.327113	0.0361297	-0.109639	0.0604575	0.985711	0.390091	0.0717189	-0.614188	0.249196	-0.122704	0.80328	-0.221626	-0.0527757	0.172477	0.292738	0	0	0
YEL076C	YEL076C	molecular function unknown	FALSE	-0.367323	0.14648	0.628797	0.328129	0.433232	0.439055	0.282054	-1.10629	0.113179	0.103769	0.620702	0.0709394	-0.0366176	-0.0182456	-1.80696	0	0	0
YEL076C-A	YEL076C-A	molecular function unknown	FALSE	-0.417018	0.247932	0.502465	0.61906	0.588586	0.874417	0.485568	-0.891424	0.245195	0.598461	0.6599	0.634761	0.343577	0.192042	-1.59359	0	0	0
YEL076W-C	YEL076W-C	unknown	FALSE	0	0	0	0	0	0	0	0	0	0	0	0	0	0	0	0.0547163	0.442525	0.228875
YER001W	MNN1	alpha-1,3-mannosyltransferase activity	FALSE	-0.584711	1.49089	-0.147338	0.29852	1.44903	0.143435	-0.490832	2.54743	-0.414109	-2.38955	-1.01377	-1.44596	-2.16103	-0.876827	-2.74007	-0.877454	-1.84141	-0.709471
YER002W	NOP16	molecular function unknown	FALSE	0.0891213	-0.335125	0.134307	0.540932	0.856086	-0.179613	-1.51715	0.358515	-0.0902027	-2.33274	-1.97528	-1.53364	-2.27294	-2.30068	-3.47406	-1.36878	-2.03514	-2.10362
YER003C	PMI40|PMI	mannose-6-phosphate isomerase activity	FALSE	0.0630797	-0.258883	-0.144672	-0.173801	-0.271541	-0.136242	-0.000609254	-0.0406037	-0.265451	-0.365709	-0.304855	-0.42894	-0.034317	-0.435478	-1.17876	-0.124253	-0.130052	-0.235343
YER004W	FMP52	molecular function unknown	FALSE	-0.0040864	-0.14573	-0.0542728	-0.852678	-0.905098	0.105898	0.123186	-0.410893	-0.288325	0.217534	-0.0942598	0.275693	0.0399771	0.00597537	0.329745	-0.328584	0.527492	-0.107807
YER005W	YND1|YEJ5	nucleoside-diphosphatase activity	FALSE	0.0727054	0.986428	-0.10113	0.454903	1.86502	0.180313	0.289389	1.14535	-0.086041	0.70583	1.59185	-0.110703	0.4841	1.1317	-0.205003	0.0554569	0.422568	-0.0724017
YER006W	NUG1	GTPase activity	FALSE	-0.0332669	0.908528	-0.118385	0.538149	1.5947	-0.329639	-0.0601188	1.20381	0.097261	-0.887335	0.477727	-1.12057	-0.278804	0.219824	-1.25514	-0.396695	-0.339098	-0.238324
YER007C-A	YER007C-A	RNA binding	FALSE	0.145881	-0.712627	-0.0451526	0.0624436	-1.34303	0.100001	-0.316342	0.518873	-0.195719	-0.655733	-0.9173	-1.17663	-1.04674	-0.852701	-1.50767	-0.505349	-1.45801	-0.549675
YER007W	PAC2	alpha-tubulin binding	FALSE	-0.0937859	0.0625682	-0.0267452	-0.0823166	0.0394616	0.076755	0.0480317	1.18058	0.0119904	0.105545	-0.0779754	-0.252765	-0.336167	-0.125972	-0.625784	-0.343003	0.00736686	0.273144
YER008C	SEC3|PSL1	protein binding	FALSE	-0.240952	0.514918	0.171641	0.373065	1.12295	0.332581	0.280736	0.818011	0.0822046	0.0913122	0.401292	-0.0912224	0.117244	0.568887	-0.143178	-0.544021	-0.576426	-0.421088
YER009W	NTF2	Ran GTPase binding	FALSE	-0.00868424	-0.269063	0.0246081	-0.247392	-0.285416	-0.0437368	-0.0890665	-0.245942	0.0162594	-0.195576	-0.265893	-0.0697413	-0.12809	-0.293825	-0.205839	-0.162156	-0.791259	-0.530482
YER010C	YER010C	molecular function unknown	FALSE	0.321707	0.975391	0.128159	-0.256415	-0.0813749	0.496688	0.512211	1.33967	-0.300305	0.407574	1.2936	-0.46905	0.751326	1.24934	0.1909	-0.193628	0.114642	-0.1672
YER011W	TIR1|SRP1	structural constituent of cell wall	FALSE	2.79808	1.26044	2.74226	3.61548	1.58956	0.461398	0.659682	-1.85315	1.78521	3.91553	1.86743	2.75457	3.91424	1.86306	4.13641	2.76779	2.95374	1.87877
YER012W	PRE1	endopeptidase activity	FALSE	0.0109326	-0.123295	0.0454392	0.0592072	-0.166187	0.364285	-0.303443	0.962887	-0.335782	-0.14021	0.204009	0.104746	-0.102676	-0.0636409	-0.202611	-0.275025	-1.17288	-0.900364
YER013W	PRP22	RNA splicing factor activity, transesterification mechanism*	FALSE	-0.165529	0.761928	-0.1826	0.247957	0.976686	-0.0112728	0.00700583	1.57797	-0.183855	-0.246726	0.0429919	-0.821758	-0.549988	-0.0603325	-1.24554	-0.416165	-0.201259	-0.389132
YER014C-A	BUD25	molecular function unknown	FALSE	0.170867	-0.265602	0.504608	0.149999	-0.0682356	-0.364766	-0.118685	-0.705469	0.587708	-0.255192	0.591673	1.12869	1.09042	-0.0575469	1.76295	0	0	0
YER014W	HEM14	protoporphyrinogen oxidase activity	FALSE	0.661816	0.569025	0.823409	1.15168	0.874548	0.198861	-0.0886247	-0.238716	0.175082	1.19825	1.22386	1.2024	1.52731	0.948726	1.1205	0.786691	1.32329	0.499138
YER015W	FAA2|FAM1	long-chain-fatty-acid-CoA ligase activity	FALSE	0.433446	0.758345	-0.0739352	-0.175399	-0.018188	0.0799211	-0.221997	1.1084	-0.658367	0.296025	0.874843	-1.76145	0.106189	0.723304	-0.839374	-0.213264	-0.162709	-0.250425
YER016W	BIM1|EB1|YEB1	structural constituent of cytoskeleton	FALSE	-0.0441946	0.512918	0.335303	0.191353	0.84992	0.659494	-0.25103	1.80353	-0.537807	-1.2	-0.530409	-0.530489	-1.42017	-0.546193	-2.0944	-0.0372498	0.0207204	-0.181587
YER017C	AFG3|YTA10	ATPase activity*	FALSE	0.0060116	0.287202	0.0196508	0.265506	0.610078	0.27927	-0.274667	-0.48269	-0.553421	-0.51612	-0.339953	-0.373032	-0.0286846	-0.50339	-0.97632	-0.00295877	0.239185	0.183343
YER018C	SPC25	structural constituent of cytoskeleton	FALSE	0.370814	-0.862628	0.0433087	-0.24694	-0.748861	-0.0156661	0.0957916	-2.03439	-0.679867	0.98204	-0.0471731	-0.235635	1.46032	-0.134568	0.793638	-0.327841	0.467761	0.50131
YER019C-A	SBH2|SEB2	protein transporter activity*	FALSE	0.166904	-0.4364	-0.0249011	-0.318149	-0.720737	0.265045	-0.144364	0.181507	-0.118837	-0.0435265	-0.137276	-0.62338	-0.272335	-0.326575	-0.348884	-0.0418714	-0.439189	-0.211164
YER019W	ISC1	phospholipase C activity	FALSE	0.182907	-0.846132	0.320664	-0.0702952	-0.714903	0.102224	0.52238	-1.76969	-0.243154	1.26683	0.151187	0.719958	1.19385	0.0793757	1.42055	0.0180499	0.881884	0.559916
YER020W	GPA2|SSP101	GTPase activity	TRUE	-0.0489392	-0.359647	0.28232	0.259598	0.241208	0.761722	-0.470354	-1.3872	-0.394378	-0.324578	-0.752846	0.342688	0.329321	-0.375027	0.256613	0.123193	0.451586	0.263046
YER021W	RPN3|SUN2	molecular function unknown	FALSE	-0.028621	1.39521	0.0685835	-0.163095	0.762297	0.323376	-0.339495	2.35147	-0.118029	-0.313177	0.421865	-0.518261	-0.715683	0.333433	-0.610676	0.174011	-0.775867	-0.188813
YER022W	SRB4|MED17	RNA polymerase II transcription mediator activity	FALSE	0	0	0	0	0	0	0	0	0	0	0	0	0	0	0	-0.132586	-0.850943	-0.464663
YER023W	PRO3|ORE2	pyrroline-5-carboxylate reductase activity	FALSE	0.121783	0.0128914	0.0124329	-0.0715514	-0.0417105	0.0706095	0.172025	-0.0587952	-0.200741	0.0951304	0.0172013	0.23444	0.112638	0.0249644	-0.417523	0.762862	0.418796	-0.00519824
YER024W	YAT2	carnitine O-acetyltransferase activity	FALSE	0.119392	0.514056	0.0533891	0.0962443	1.00707	0.0382278	0.218566	0.981575	-0.451408	-0.092425	-0.163414	-0.310968	0.242161	-0.161283	-0.795247	0.364894	0.200953	-0.151846
YER025W	GCD11|SUI4	translation initiation factor activity	FALSE	0.0931096	1.27092	-0.0267027	0.205277	1.74992	-0.027225	0.0455682	1.7382	-0.04141	-0.512745	0.529741	-0.608248	-0.321297	0.624801	-0.882612	0.477913	-0.337936	-0.27684
YER026C	CHO1|PSS1	CDP-diacylglycerol-serine O-phosphatidyltransferase activity	FALSE	-0.147427	0.645866	-0.20262	-1.51822	-1.68999	-0.269691	-0.256859	0.627907	-0.551019	-0.226762	-0.387352	-1.07715	-0.898589	-0.745054	-1.2691	0.500385	0.0172513	-0.122452
YER027C	GAL83|SPM1	AMP-activated protein kinase activity	TRUE	-0.270249	-0.469392	-0.146672	0.317308	-0.15689	0.325858	0.133888	-0.46874	-0.13017	-0.0830111	-0.39571	0.374751	0.223799	-0.371093	0.212643	0.60456	0.36025	0.182059
YER028C	MIG3	DNA binding*	TRUE	0.254949	-0.781365	0.246043	0.102217	-0.0197417	-0.707726	-0.295899	-1.75931	-0.732652	-0.757361	-0.918842	-0.559201	0.00794809	-0.831567	-0.749621	0.987784	0.770082	0.686027
YER029C	SMB1|Sm B	RNA splicing factor activity, transesterification mechanism	FALSE	0.0824175	0.427591	-0.0326998	0.19931	1.00317	-0.159108	-1.09803	1.75666	-0.511439	-1.62343	-0.604751	-1.10601	-2.48095	-0.608179	-2.29234	0.353783	-0.699942	-0.529906
YER030W	YER030W	molecular function unknown	FALSE	0.361469	0.0178196	0.423854	-0.0576343	0.622894	0.524366	-0.886462	1.79964	-0.616701	-0.41582	-0.117657	-0.511329	-2.20171	-0.387227	-0.477292	0.594974	-0.501432	-0.271602
YER031C	YPT31|YPT8	GTPase activity	FALSE	0.204732	0.17716	0.15009	0.0982524	-0.118549	0.432409	-0.0701393	0.876204	-0.440123	0.192779	0.341074	-0.305896	-0.207195	0.171957	-0.605444	-0.19497	0.0883034	-0.393627
YER032W	FIR1|PIP1	molecular function unknown	FALSE	0.00650654	-0.341018	0.205709	0.695118	0.422886	0.0603557	0.268189	-0.458045	0.187414	-0.492696	-0.768496	0.484362	-0.149185	-0.947467	-0.221622	-0.536817	-0.30288	0.0501875
YER033C	ZRG8	molecular function unknown	FALSE	-0.139653	-0.248571	0.445987	0.205752	0.560294	1.19278	0.903977	-0.429833	-0.0819535	0.610631	0.259284	1.42321	1.28241	0.0224728	0.865962	-0.497477	0.472564	-0.0539124
YER034W	YER034W	molecular function unknown	FALSE	0.0480778	0.574372	-0.0924113	0.85809	1.05303	0.341177	0.0893624	0.244816	-0.231158	0.376412	0.990586	0.135887	0.980451	0.871059	0.0875528	-0.371018	0.342724	0.0647262
YER035W	EDC2	RNA binding	FALSE	0.508206	0.837244	0.412634	-0.387933	0.185705	0.621464	-0.66373	-0.74006	-0.580593	0.615259	1.27637	-0.2545	1.09717	1.36951	0.560586	-0.404338	0.11253	-0.0254968
YER036C	ARB1	ATPase activity, coupled to transmembrane movement of substances	FALSE	-0.028465	0.796535	-0.00699714	0.270966	1.10651	-0.136513	0.0434762	0.729579	-0.0173864	-0.552062	0.377756	-0.532927	-0.188848	0.298585	-1.08838	-0.274508	-0.101142	-0.129095
YER037W	PHM8	molecular function unknown	FALSE	0.011216	-1.40687	0.0809052	-0.935105	-2.5281	0.751334	-0.0224327	-2.20591	-0.0893699	3.01055	1.10551	0.257934	3.26481	1.43111	2.61561	-1.47687	0.205686	0.201087
YER038C	KRE29	molecular function unknown	FALSE	0.0248715	-0.511735	-0.0247927	0.182103	-0.608295	0.00499177	0.391104	-1.10713	-0.254117	-0.0648808	-0.921607	-0.29377	0.49955	-1.3898	-0.845447	-0.106961	0.345122	0.360204
YER039C	HVG1|YEM9	molecular function unknown	FALSE	-0.0204244	0.011621	0.233942	-1.09667	-1.12382	0.325091	-0.104643	-0.660925	-0.454153	0.840728	0.565448	0.0975541	0.729017	0.52048	0.494864	-0.426313	0.430766	0.156848
YER039C-A	YER039C-A	molecular function unknown	FALSE	-0.0477526	0.282306	-0.0957023	-1.56272	-1.35628	0.121559	-0.176974	-0.748293	-0.902774	0.238009	0.540687	-0.87166	0.461323	0.503722	-1.11565	-0.0284425	0.612966	0.0682808
YER040W	GLN3	transcription factor activity*	TRUE	-0.0763475	0.0326409	0.175604	0.606393	0.963237	0.125558	0.498488	0.0174776	0.0172514	-0.0761591	-0.0529439	0.0839442	0.576702	-0.20367	-1.06942	-0.587799	-0.268656	-0.511123
YER041W	YEN1	single-stranded DNA specific endodeoxyribonuclease activity	FALSE	-0.271533	-0.442557	0.254413	0.172867	0.332877	0.628029	0.207936	0.0427062	0.253441	-0.0834459	-0.369256	0.473285	0.0023758	-0.121186	-0.0430785	-0.119182	0.202671	-0.0487728
YER042W	MXR1|MSRA	protein-methionine-S-oxide reductase activity	FALSE	0.312199	2.15979	0.419492	-1.17608	-0.601422	0.214973	-0.970897	2.34347	-0.96234	-0.581221	0.521301	-1.834	-1.66835	0.0635845	-1.70904	-0.841847	-1.81631	-0.992187
YER043C	SAH1	adenosylhomocysteinase activity	FALSE	-0.0993128	-0.052663	-0.0319651	-0.103624	-0.00971508	-0.096938	-0.0531976	-0.185788	-0.0613277	-0.214977	-0.11239	0.0341422	-0.0714567	-0.17651	-0.0321043	-0.196651	0.176568	-0.217726
YER044C	ERG28|BUD18	protein binding, bridging	FALSE	-0.698505	-0.871751	-0.970787	0.238769	-0.202533	0.215845	0.148853	0.292482	-0.640729	0.359229	0.423597	0.564599	0.404702	0.301192	0.422103	-0.712098	-0.408664	-0.469239
YER044C-A	MEI4	molecular function unknown	FALSE	-0.0864387	-0.0415545	0.0415893	0.0661879	-0.067113	0.315587	0.309879	0.359713	-0.291437	-0.156337	-0.165181	0.136424	0.0617075	0.156337	-0.19848	-0.234327	0.109688	0.00108074
YER045C	ACA1	specific RNA polymerase II transcription factor activity	TRUE	0.16852	0.176883	0.15754	1.31122	1.08796	0.222831	0.46893	-0.0963736	0.36618	1.17556	0.558507	1.08654	1.66325	0.626504	1.03105	-0.372948	0.0571674	0.24421
YER046W	SPO73	molecular function unknown	FALSE	0.296253	0.707667	0.152137	-0.0731546	-0.257776	0.614061	-0.575657	1.26205	-0.10219	0.935175	0.748799	0.310208	-0.123213	0.604681	0.679139	-0.475491	-0.839928	-0.597235
YER047C	SAP1	ATPase activity	FALSE	-0.299943	-0.324989	0.03717	0.715809	0.898837	0.121724	-0.00751691	-0.305078	0.0236082	-0.592411	-0.584167	0.0578506	-0.233401	-0.765459	-0.484342	-0.336284	0.015375	-0.298545
YER048C	CAJ1	chaperone regulator activity	FALSE	-0.0341933	1.54223	0.160351	0.0445837	1.66321	0.396223	-0.329513	2.34645	-0.415747	-0.813613	0.448518	-0.656917	-0.623338	0.591339	-1.07128	-0.238669	-0.914042	-0.372283
YER048W-A	YER048W-A	molecular function unknown	FALSE	0.326898	2.63671	0.0242571	-0.910714	-0.0835371	-0.00394374	-0.341589	5.25295	-1.08628	-0.243647	1.41506	-2.74562	-1.02018	1.32041	-3.13425	-0.423619	-2.34199	-0.985637
YER049W	YER049W	molecular function unknown	FALSE	-0.0798592	0.82503	-0.291375	0.556004	1.27229	-0.250933	0.106231	1.0907	-0.191548	-0.564519	0.168701	-1.15377	-0.517576	-0.292318	-1.68047	-0.213165	-0.48281	-0.269532
YER050C	RSM18	structural constituent of ribosome	FALSE	-0.0670181	0.718676	-0.126662	-0.604883	-1.26981	-0.0448619	-1.01195	2.61595	-0.500624	-1.65976	-0.624836	-1.82359	-2.22863	-0.744704	-2.66361	-0.662487	-2.12096	-1.38494
YER051W	YER051W	molecular function unknown	TRUE	0.187385	-0.182168	0.0434377	-0.324885	-0.536409	0.202697	0.198168	0.119438	-0.235442	-0.640827	-0.96814	-0.352655	-0.223817	-1.23479	-1.04947	0.0849959	-0.0473088	0.096069
YER052C	HOM3|BOR1|SIL4	aspartate kinase activity	FALSE	-0.0758659	-0.143356	-0.00382991	-0.0480513	-0.118051	-0.180134	0.0736193	-0.360835	-0.0910953	0.189097	0.0780186	0.121735	0.280823	0.0135896	-0.428228	0.497489	0.176543	-0.0602673
YER053C	PIC2	inorganic phosphate transporter activity	FALSE	-0.0798269	-0.991364	-0.33456	-0.673715	-1.97252	1.03407	-0.351221	-1.20559	-1.08973	-0.398602	-1.33123	0.47328	-0.301939	-0.817944	0.201595	-0.885008	-1.23616	-0.485559
YER053C-A	YER053C-A	molecular function unknown	FALSE	-2.55974	-2.22136	-2.5113	-3.60362	-2.94627	1.00688	0.327937	1.78191	-2.76724	-4.19092	-3.42415	-2.19644	-4.38371	-3.57329	-3.52799	0	0	0
YER054C	GIP2	protein phosphatase regulator activity	TRUE	0.211363	0.47075	0.292549	0.264074	0.627251	-0.0886974	-0.770986	-0.501666	-0.29578	-0.370341	-0.352838	-0.229784	-0.0917127	-0.399639	-0.252037	-0.368392	-0.0543208	0.079799
YER055C	HIS1	ATP phosphoribosyltransferase activity	FALSE	0.142647	-0.209005	-0.0393061	0.118739	-0.0548662	-0.0234953	0.0245561	-0.366399	-0.0723374	-0.0347898	-0.237894	-0.286361	0.113458	-0.220657	-0.72621	1.10111	0.0444295	-0.0193802
YER056C	FCY2|BRA7	cytosine-purine permease activity	FALSE	0.120025	0.699871	0.0331427	0.262283	0.691518	-0.208157	0.238716	0.641825	0.141893	-0.0425461	0.534487	0.0106927	0.142532	0.570428	-0.0910746	0.348022	0.0462623	0.042275
YER056C-A	RPL34A	structural constituent of ribosome	FALSE	0.118872	-0.258527	0.0621456	0.110943	0.00625088	-0.122463	-0.0887574	-0.17119	-0.0730072	-0.0441751	-0.0374125	-0.0695432	-0.0174602	-0.0693631	-0.219406	0.558826	-0.329248	-0.0118901
YER057C	HMF1|HIG1	molecular function unknown	FALSE	0.186317	-0.625938	0.0845825	-0.664482	-1.25509	0.0677084	-0.0887539	-0.709203	-0.600959	0.114395	-0.446754	-0.166217	0.131266	-0.408448	-0.145492	0.904321	0.217104	0.312937
YER058W	PET117	molecular function unknown	FALSE	0.197634	-1.25886	-0.394671	-0.989349	-1.54179	0.314363	-0.853036	-1.17135	-1.12458	-0.496669	-1.17332	-0.61602	-0.900896	-0.910397	-0.789771	0.320278	-0.354442	-0.642428
YER059W	PCL6	cyclin-dependent protein kinase regulator activity	FALSE	-0.252977	0.205806	-0.0335644	-0.0413654	-0.118433	0.328276	0.0570897	1.22494	-0.457365	-0.403236	-0.519074	-0.761244	-1.32005	-0.725278	-1.89404	-0.409702	-0.140729	-0.349786
YER060W	FCY21	cytosine-purine permease activity	FALSE	0.0816511	-0.029875	-0.00844037	-0.393214	-0.0717557	-0.0410569	0.913427	0.443141	0.161593	0.641401	0.880222	0.112594	0.855753	0.726442	0.192878	0.357446	0.593364	0.178024
YER060W-A	FCY22	cytosine-purine permease activity	FALSE	0.216454	-0.113456	0.0713186	-0.341678	-0.446848	-0.125519	0.271922	-0.82997	-0.0242547	-0.0769763	-0.320376	0.450703	0.227365	-0.378399	-0.356093	0	0	0
YER061C	CEM1	fatty-acid synthase activity	FALSE	0.0930117	0.38116	-0.147158	0.334077	0.589078	0.472782	0.0422954	0.262986	-0.949044	-0.494169	0.0404576	-0.204448	0.379295	0.169278	-0.345053	0.432491	0.256801	0.140553
YER062C	HOR2|GPP2	glycerol-1-phosphatase activity	FALSE	-0.126447	0.411289	0.193075	-0.894221	-0.556438	1.42435	0.269053	1.06974	-0.433861	1.22637	1.90559	0.925237	1.65128	2.48079	1.9168	-1.38182	-0.355268	-0.373765
YER063W	THO1	molecular function unknown	FALSE	0.133673	-0.905432	0.12615	0.249275	-0.672089	0.346242	-0.116161	-0.889779	-0.319504	-0.183266	-0.874143	-0.186389	0.0877989	-0.748088	-0.102072	-0.366473	0.075391	-0.243905
YER064C	YER064C	molecular function unknown	FALSE	0.020002	-0.861665	-0.0995989	0.796572	0.114032	0.0375184	1.02196	-0.881135	-0.115761	-0.115083	-0.433806	0.118979	0.916146	-0.47306	-0.504083	-0.323214	0.243526	-0.0755656
YER065C	ICL1	isocitrate lyase activity	FALSE	0.107931	0.386697	0.231007	0.490967	1.07563	0.138667	-0.306239	-0.115021	-0.3461	-0.196311	0.554763	0.466913	0.417728	0.248913	0.474148	-0.733843	0.379451	-0.158965
YER066C-A	YER066C-A	unknown	FALSE	0	0	0	0	0	0	0	0	0	0	0	0	0	0	0	-0.0070108	0.315425	0.652658
YER066W	YER066W	molecular function unknown	FALSE	0.324337	1.84081	-0.0234051	-0.589782	0.361473	0.493684	-0.230808	1.98787	-0.684624	0.537289	1.63419	-0.525936	0.219385	1.58209	-0.458535	0.100442	0.161302	-0.109229
YER067W	YER067W	molecular function unknown	FALSE	0.260495	1.64808	0.599918	-2.00467	-1.15439	0.149281	-2.85589	0.323859	-2.1227	-0.715869	-1.07644	-0.516679	-2.11321	-1.18327	-0.653164	-0.0889043	-1.50408	0.642082
YER068W	MOT2|NOT4|SIG1	3'-5'-exoribonuclease activity*	TRUE	-0.0780678	-0.300709	0.0502327	0.899529	0.436046	0.0692923	0.352692	-0.665731	-0.150725	-0.861401	-0.976957	-0.127647	0.00016355	-0.791759	-0.710396	-0.39986	0.337666	0.0308923
YER069W	ARG5,6	N-acetyl-gamma-glutamyl-phosphate reductase activity*	FALSE	0.262955	0.519211	0.0605551	0.729413	1.76114	-0.210128	0.03649	0.444552	-0.46094	0.590626	1.01301	0.418794	0.659774	0.835905	-0.671179	0.977287	0.418624	0.0519549
YER070W	RNR1|CRT7|RIR1|SDS12	ribonucleoside-diphosphate reductase activity	FALSE	-0.113031	0.419638	0.0294586	-0.158653	0.273586	-0.268695	0.0809775	0.0582505	0.0734206	-0.808131	-0.339951	-0.161295	-0.840592	-1.0247	-1.4524	0.430592	0.794385	0.713005
YER071C	YER071C	molecular function unknown	FALSE	0.389148	-1.46117	0.256593	-0.88857	-1.70851	0.436904	-0.0705222	-0.196121	-0.592731	1.07961	0.243919	-0.149133	0.826298	0.458542	0.439316	-0.190562	-0.595604	-0.402493
YER072W	VTC1|NRF1|PHM4	molecular function unknown	FALSE	0.152765	-0.73771	0.0102972	-0.291255	-1.26672	0.094051	-0.0193459	0.12197	-0.353875	-0.125677	-0.153989	-0.152147	-0.367682	-0.262654	-0.843389	-0.349795	-0.973313	-0.407088
YER073W	ALD5	aldehyde dehydrogenase activity	FALSE	0.13871	-0.327123	-0.0944389	0.585883	0.639623	-0.731203	-0.275986	-0.674205	-0.625843	0.479066	0.70698	-1.39452	0.61626	0.706795	-1.55426	1.13822	-0.442677	-0.345605
YER074W	RPS24A|RPS24EA	structural constituent of ribosome	FALSE	0.00285298	0.00364411	-0.0110062	-0.000830549	-0.182199	-0.0556164	-0.0730257	0.413465	0.0397281	-0.105985	0.0864671	-0.192123	-0.149392	-0.00910694	-0.130862	-0.141452	-0.585555	-0.0860287
YER074W-A	YER074W-A	molecular function unknown	FALSE	-0.119346	1.57152	-0.120848	-0.924313	0.0867735	0.445473	-0.739947	4.65557	-0.620941	-0.0487	2.24193	-1.33445	-1.94675	1.95581	-1.38052	0	0	0
YER075C	PTP3	protein tyrosine phosphatase activity	TRUE	0.0367838	0.447618	0.255271	0.990947	1.5443	0.212159	0.727332	0.986976	0.340605	0.466384	0.979608	-0.225886	1.00483	0.776059	-0.620489	-0.195042	-0.457473	-0.236477
YER076C	YER076C	molecular function unknown	FALSE	0.231325	-0.0640398	-0.257611	-0.0537439	-0.04222	0.190151	0.207792	-0.140107	-0.617275	0.413476	0.523113	-0.966658	0.632469	0.347651	-0.682424	0.327673	0.672161	0.371716
YER077C	YER077C	molecular function unknown	FALSE	0.106929	1.8832	0.0222784	0.300818	1.63627	-0.157452	-0.878038	2.76792	-1.00543	-0.883361	0.248694	-1.88653	-0.999559	0.60686	-2.35049	0.182668	-1.00713	-0.363195
YER078C	YER078C	metalloendopeptidase activity*	FALSE	-0.00929198	-0.484943	0.038108	-0.301619	-0.99908	-0.593707	-0.85217	-1.06702	-0.605728	-0.922352	-0.998529	-0.833786	-1.05899	-1.19453	-1.25102	0.488384	-0.0115265	0.439203
YER078W-A	YER078W-A	molecular function unknown	FALSE	-0.10708	-0.978951	0.0242383	-0.627923	-1.15167	-0.0220182	-0.443813	-2.12785	0.35356	0.477132	-0.979064	0.878136	0.0453486	-1.2239	1.40119	0	0	0
YER079W	YER079W	molecular function unknown	FALSE	-0.0387893	-1.04092	0.182387	-1.20191	-1.71206	0.143963	-1.39533	-2.92122	0.101943	-0.86066	-1.74032	1.23159	-0.496631	-1.53122	0.783143	0.308089	0.664697	0.426279
YER080W	FMP29	molecular function unknown	FALSE	-0.0739641	0.0829373	0.149201	0.274686	0.135318	0.635361	-0.344838	0.386813	-0.518926	-0.339768	-0.144559	0.1799	-0.130832	0.136681	0.208853	0.000100215	0.092472	-0.210996
YER081W	SER3	phosphoglycerate dehydrogenase activity	FALSE	-0.125921	1.18057	0.441697	-0.275568	0.402313	-1.19674	-1.02747	-0.0709333	-0.76338	-1.26069	-0.719529	0.502546	-1.33959	-0.735945	-0.834853	-1.11016	0.0291665	0.774463
YER082C	UTP7|KRE31	snoRNA binding	FALSE	0.126494	0.980926	0.0944831	1.45365	2.52097	-0.344764	-0.139542	1.19414	-0.104418	-1.26833	0.300373	-1.37721	-0.436107	-0.0830824	-1.60937	0.32453	-0.220536	-0.271418
YER083C	RMD7|HUR2	molecular function unknown	FALSE	0.0965165	-0.0261742	-0.214514	-0.356603	-1.12321	0.0435985	0.289595	0.052316	-0.341495	0.0846761	-0.082368	-0.161661	0.072497	-0.179398	-0.40421	0.486056	0.295703	0.261349
YER084W	YER084W	unknown	FALSE	0	0	0	0	0	0	0	0	0	0	0	0	0	0	0	0.165683	0.776538	0.905838
YER085C	YER085C	molecular function unknown	FALSE	0.362356	0.314708	0.27359	0.214721	-0.157602	0.0856407	0.115317	-0.299976	0.11422	-0.19556	-0.298912	-0.0927242	0.165149	-0.334268	-0.179944	0.152202	0.577418	0.750314
YER086W	ILV1|ISO1	threonine ammonia-lyase activity	FALSE	-0.0398281	-0.0855522	0.101045	-0.214175	-0.0588757	-0.148902	0.215212	-0.136759	0.0965499	-0.0399996	-0.0096953	-0.193149	-0.0979033	-0.104651	-0.78619	1.17417	0.405457	0.494801
YER087C-A	YER087C-A	unknown	FALSE	0	0	0	0	0	0	0	0	0	0	0	0	0	0	0	0.943418	-0.192628	-0.258822
YER087C-B	SBH1|SEB1|YER087C-A	protein transporter activity*	FALSE	-0.0505246	-0.0393146	-0.0207933	-0.351441	-0.253106	0.245459	-0.0931959	0.576423	-0.0612048	-0.39179	-0.191643	0.0482245	-0.402002	-0.454754	-0.501854	0	0	0
YER087W	YER087W	proline-tRNA ligase activity	FALSE	0.051456	0.960215	0.239551	-0.484241	0.523596	0.379849	-0.536649	-0.0576973	-0.70707	-0.802722	-0.0672386	-0.696396	-0.0166082	0.0158361	-0.981464	0.43301	0.318253	0.44987
YER088C	DOT6	molecular function unknown	TRUE	-0.149408	-0.643546	0.245681	0.250047	0.0039905	-0.269821	-0.300535	-1.95206	0.239582	-0.19058	-0.74477	0.627978	0.165244	-0.733834	0.329119	-0.104358	0.920586	0.147399
YER089C	PTC2	protein phosphatase type 2C activity	TRUE	-0.0511625	-0.229888	-0.157761	-0.11753	-0.286429	-0.142317	0.170762	-1.03433	-0.534985	0.0430901	-0.130061	-0.270592	0.420508	-0.098479	-0.307655	-0.0864572	0.655484	0.0935447
YER090W	TRP2	anthranilate synthase activity	FALSE	0.202926	0.402757	0.0551235	0.219822	0.481553	0.158574	0.0546167	0.708195	-0.304971	-0.247377	0.195273	-0.759323	-0.176611	0.12298	-1.20523	-0.0160544	-0.815896	-0.50129
YER091C	MET6	5-methyltetrahydropteroyltriglutamate-homocysteine S-methyltransferase activity	FALSE	-0.051385	0.646419	0.124762	-0.0354567	0.571315	-0.148898	-0.249154	0.16157	-0.286433	-0.23861	0.297567	-0.116036	-0.239749	0.0570984	-0.679069	0.469257	0.0775523	-0.45848
YER091C-A	YER091C-A	unknown	FALSE	0	0	0	0	0	0	0	0	0	0	0	0	0	0	0	-0.312015	0.286562	0.209938
YER092W	IES5	molecular function unknown	FALSE	0.217479	0.971477	0.0172283	-1.04647	-0.480286	0.496267	-0.396717	3.09184	-0.565054	0.221581	0.504746	-1.32731	-0.839072	0.326265	-0.773164	-0.323734	-0.338733	-0.226387
YER093C	TSC11|AVO3	protein binding	FALSE	-0.0295626	1.17762	0.278036	1.04866	2.49549	0.490063	0.68339	1.73777	-0.276764	-0.126606	0.273192	0.0629614	0.59874	0.407734	-0.918018	-0.420512	0.422352	-0.0351226
YER093C-A	YER093C-A	molecular function unknown	FALSE	0.0372008	0.565663	-0.026304	-0.740127	-0.501767	0.723028	-0.234126	1.27829	-0.176691	-0.0499593	0.350339	0.362449	0.0029233	0.301432	0.183524	-0.366437	0.0089891	0.250342
YER094C	PUP3|SCS32	endopeptidase activity	FALSE	0.153961	0.934178	-0.0715967	-0.0766495	0.786256	0.368957	-0.0876971	1.26954	-0.328811	0.189294	1.26232	-0.0616801	0.292093	1.1916	-0.235445	-0.344461	0.314146	-0.346343
YER095W	RAD51|MUT5	recombinase activity	FALSE	-0.109834	0.126818	0.195992	-1.39611	-0.529382	-0.0353637	-0.200209	-0.590014	-0.14594	-0.0762422	-0.176298	0.110635	-0.632719	-0.481097	-0.556622	-0.462872	0.593131	-0.147006
YER096W	SHC1	enzyme activator activity	FALSE	-0.826615	0.566473	-0.0943289	-1.61471	0.200975	-0.611762	-1.00331	-0.0139334	-0.803296	-0.459642	-0.202595	-1.1633	-1.04344	0.0146769	-0.680863	-0.17563	0.0134912	0.195468
YER097W	YER097W	unknown	FALSE	0	0	0	0	0	0	0	0	0	0	0	0	0	0	0	-0.0241146	0.771076	0.636918
YER098W	UBP9	ubiquitin-specific protease activity	FALSE	-0.213528	0.785027	0.408409	0.00527701	0.701159	0.921656	0.056263	0.892505	-0.254808	-0.16545	0.766911	0.268786	0.223559	0.483089	-0.0204362	-0.620988	-0.181028	0.135098
YER099C	PRS2	ribose phosphate diphosphokinase activity	FALSE	0.387906	-0.0462882	-0.145532	0.448592	-0.155296	0.00541637	0.508709	0.443405	-0.295581	0.0471715	0.236381	-0.891344	0.421913	0.0425395	-1.00076	-0.406784	-0.0321001	-0.440506
YER100W	UBC6|DOA2	ubiquitin conjugating enzyme activity	FALSE	0.208897	-0.528641	0.317227	0.845676	0.633711	0.368209	-0.226617	0.259075	-0.182146	0.242687	0.20591	0.558879	0.124554	0.119062	0.1529	-0.150254	0.172392	-0.513664
YER101C	AST2	molecular function unknown	FALSE	-0.0313823	-0.489877	-0.234833	-0.602097	-1.5944	0.331853	-0.298289	0.163412	-0.493699	-0.0707853	-0.694322	-0.831277	-0.377877	-0.431119	-0.601667	-0.287259	-0.371619	-0.24953
YER102W	RPS8B	structural constituent of ribosome	FALSE	0.00235031	0.765631	-0.00767511	-0.0242531	0.535025	-0.100453	-0.124769	1.04929	-0.00696522	-0.29703	0.129138	-0.562795	-0.157348	-0.0513592	-0.457942	0	0	0
YER103W	SSA4	unfolded protein binding	FALSE	0.0598571	1.16094	0.530351	0.0571705	1.2771	0.744692	-0.343649	0.902203	-0.252863	0.613291	1.07417	-0.598338	0.655375	0.875152	-0.116325	-0.0649798	0.433829	0.0583234
YER104W	RTT105	molecular function unknown	FALSE	0.0140773	0.0498501	-0.0677726	0.061034	0.422244	0.778654	0.489487	1.20938	-0.231916	0.37108	0.123963	-0.210682	0.0549534	0.115552	-0.276077	-0.125806	0.457132	0.135709
YER105C	NUP157	structural molecule activity	FALSE	-0.0960507	0.959311	-0.0418825	0.572883	2.42041	0.115891	0.627286	2.0722	-0.0458798	0.059568	0.786394	0.0832173	0.28306	0.655154	-0.749745	-0.153446	-0.201936	-0.150418
YER106W	MAM1	molecular function unknown	FALSE	0.244493	-0.00890119	0.416244	-0.803016	-0.749531	-0.0427961	-0.604452	-0.0429552	-0.298588	0.552706	-0.608807	-0.450715	-0.602681	-0.658649	-0.0401352	-0.385729	0.584794	0.330748
YER107C	GLE2|RAE1	structural molecule activity	FALSE	0.0593479	-0.046912	-0.162893	0.360717	0.797417	-0.0654376	-0.0581456	-0.0852398	-0.33527	-0.892358	-0.258081	-0.817396	-0.0503095	-0.52439	-1.29428	0.167093	0.189716	0.0275781
YER108C	YER108C	unknown	FALSE	0	0	0	0	0	0	0	0	0	0	0	0	0	0	0	0.118101	0.239799	0.0976797
YER109C	FLO8|PHD5|YER108C	specific RNA polymerase II transcription factor activity	TRUE	0.00369388	0.736255	0.170875	0.743146	1.06101	-0.0420687	0.0573794	-0.149152	-0.274766	-0.240127	-0.0953494	-0.122784	0.250786	-0.197	-1.36543	0.0520308	0.594265	0.0638674
YER110C	KAP123|YRB4	protein carrier activity	FALSE	-0.0762921	1.03785	-0.110898	0.0737755	1.45937	-0.568445	0.268351	1.15764	-0.20361	-0.466453	0.685216	-1.28519	-0.386595	0.409708	-1.49308	0.688237	-0.0751013	-0.0438799
YER111C	SWI4|ART1	transcription factor activity	TRUE	-0.29831	0.00078467	0.298325	0.00255399	0.502664	0.456725	0.34039	0.569052	0.0618105	-0.525606	-0.379019	0.226091	-0.854518	-0.411152	-0.270267	-0.0183314	-0.162899	-0.236446
YER112W	LSM4|SDB23|USS1	RNA binding*	FALSE	0.225616	-0.844719	0.135731	0.0100751	-0.355887	0.105243	-0.592681	-0.287638	-0.301493	-0.400951	-0.456963	-0.129918	-0.641121	-0.745196	-0.467748	-0.430542	-0.248127	-0.672107
YER113C	YER113C	molecular function unknown	FALSE	-0.0492047	0.391841	0.0127045	-0.272163	0.380719	0.328666	0.390319	0.710753	-0.337107	-0.480564	0.327353	-0.50718	-0.315778	-0.0507022	-0.862045	0.533286	-0.0718918	-0.133824
YER114C	BOI2|BEB1	phospholipid binding	FALSE	-0.143955	0.672885	0.162078	1.03606	2.37011	0.0418676	0.671348	0.91492	-0.0573062	-0.588815	0.446761	-0.137555	0.364148	-0.000363024	-0.949205	0.187774	0.489694	0.0614951
YER115C	SPR6	molecular function unknown	FALSE	0.46525	-0.511528	0.223347	0.466622	0.227446	0.13901	0.184519	-1.37372	-0.818684	-0.155412	-0.368473	-0.840153	0.795134	-0.527028	0.000417371	0.555574	0.591047	0.497559
YER116C	SLX8	DNA binding	FALSE	0.0552668	0.279206	0.283816	0.0411461	0.138466	0.54787	-0.18481	-0.238134	-0.00917077	-0.429032	-0.282407	-0.268185	0.134849	-0.485387	-0.217298	0.395041	0.217726	0.732773
YER117W	RPL23B	structural constituent of ribosome	FALSE	0.0358447	0.58892	-0.0345883	-0.0621888	0.461931	-0.164016	-0.0444422	0.586873	-0.041383	-0.176386	0.642455	-0.580572	0.0841038	0.53794	-0.205597	0	0	0
YER118C	SHO1|SSU81	osmosensor activity	TRUE	0.0333979	-0.260423	0.207318	-0.0121592	-0.0550396	0.254434	0.0894919	0.0725768	-0.211748	-0.318146	-0.666574	-0.0761548	-0.458598	-1.07377	-0.780672	0.639691	0.0731343	0.0308845
YER119C	AVT6	amino acid transporter activity	FALSE	0.325751	-0.193805	0.467689	-1.90754	-2.00679	0.411434	0.47527	-0.765167	-0.629562	1.00669	0.167147	1.19915	0.53905	0.164941	0.934785	0.340681	1.06594	0.561783
YER119C-A	YER119C-A	unknown	FALSE	0	0	0	0	0	0	0	0	0	0	0	0	0	0	0	0.207428	0.2687	0.758853
YER120W	SCS2	protein binding	FALSE	0.152042	-0.109518	-0.0533223	0.24993	0.245139	-0.0455164	0.152647	-0.291751	-0.223516	-0.0640875	-0.107555	0.0582947	0.236095	-0.163025	-0.250839	0.0383015	0.601486	-0.163447
YER121W	YER121W	unknown	FALSE	0	0	0	0	0	0	0	0	0	0	0	0	0	0	0	-0.226164	0.0351815	0.129947
YER122C	GLO3	ARF GTPase activator activity	FALSE	0.224265	0.313941	0.296589	0.419919	0.75028	0.224138	-0.18091	0.832532	-0.40345	-0.528925	0.00140111	-0.38005	-0.29052	0.156382	-0.981958	-0.0222277	-0.516692	-0.249825
YER123W	YCK3|CKI3	casein kinase I activity	FALSE	-0.164985	0.436078	0.082849	0.496201	1.50834	-0.170894	0.20422	1.79863	-0.2466	-0.934339	-0.429333	-0.434734	-0.435323	-0.441904	-1.80469	-0.0569143	-0.240635	-0.318625
YER124C	DSE1	molecular function unknown	FALSE	0.16298	0.722983	0.634077	0.193333	0.523632	0.784207	0.420429	2.15493	0.369576	-0.0905438	0.65105	0.107858	-0.499459	0.0919954	-2.07006	-1.79703	-0.95638	-0.436153
YER125W	RSP5|MDP1|MUT2|NPI1|SMM1|UBY1	ubiquitin-protein ligase activity	FALSE	-0.17462	1.67427	-0.0165611	-0.243497	1.42534	-0.021793	0.228129	1.90759	-0.0860306	0.0512144	1.40745	-0.335104	-0.11678	1.01349	-0.780193	-0.206998	-0.691346	-0.256938
YER126C	NSA2	molecular function unknown	FALSE	0.0756243	1.74484	-0.0189834	0.392153	1.12507	-0.266158	-0.186151	3.18219	-0.192086	-0.794428	0.694512	-1.73441	-0.696126	0.7071	-1.6955	-0.65717	-1.35977	-0.760999
YER127W	LCP5	RNA binding	FALSE	0.12332	-0.291831	0.156411	1.01531	1.28088	-0.258966	-0.290101	0.499784	-0.375094	-1.02917	-0.303985	-0.529746	-0.552954	-0.432578	-1.57482	-0.983171	-0.483294	-0.742289
YER128W	YER128W	molecular function unknown	FALSE	-0.00115118	-1.4477	0.418071	-0.0668841	-0.825538	0.486752	-0.32328	-1.31886	-0.557385	-0.483166	-0.973347	0.0796083	-0.241891	-0.594631	-0.296249	-0.0958573	-0.170271	0.174546
YER129W	PAK1	protein kinase activity	FALSE	-0.254365	1.41131	0.281387	0.908816	2.74488	0.0815558	0.363428	2.05628	0.0123716	-0.572438	0.568829	-0.495086	0.0722115	0.404364	-1.14201	-0.57957	-0.129576	0.154061
YER130C	YER130C	molecular function unknown	TRUE	0.255931	0.449077	-0.246469	0.059167	0.0331031	0.403699	0.524638	1.06017	-0.194187	0.365402	0.454149	-0.632915	0.147347	0.864625	0.357449	-0.567351	-0.434141	-0.575658
YER131W	RPS26B	structural constituent of ribosome	FALSE	0.194836	-0.616211	-0.0433526	0.142211	-0.548823	-0.0700286	-0.325638	0.273071	-0.185451	-0.456418	-0.679783	-0.792762	-1.49577	-0.851506	-0.907214	-0.323649	-1.18861	-0.930594
YER132C	PMD1	molecular function unknown	FALSE	-0.0702885	0.0616806	0.344346	1.18254	1.42448	0.226002	0.7886	-0.228729	0.0565391	0.568402	0.289352	-0.25089	1.06136	0.31559	-0.285578	-0.4103	0.38051	0.138233
YER133W	GLC7|CID1|DIS2|DIS2S1|PP1	RNA binding*	TRUE	-0.0128946	0.882762	0.075102	-0.357976	-0.549224	0.0588351	-0.693704	1.58244	-0.272737	-0.501955	-0.337369	-1.46922	-1.14961	-0.404645	-1.42202	-0.558888	-1.36987	-0.375217
YER134C	YER134C	molecular function unknown	FALSE	0.0238843	-1.3427	-0.147687	-0.575526	-1.39633	0.149089	-0.0294487	-0.769872	-0.165984	0.150951	-0.452913	0.0934378	-0.167943	-0.330955	-0.265094	-0.17087	-0.0711306	-0.0609876
YER135C	YER135C	unknown	FALSE	0	0	0	0	0	0	0	0	0	0	0	0	0	0	0	-0.185825	0.640526	0.601665
YER136W	GDI1|SEC19	Rab GDP-dissociation inhibitor activity	FALSE	-0.134945	1.47786	0.12007	-0.174499	1.04797	0.227014	-0.154026	2.87886	-0.308407	0.275836	1.54135	-0.0869932	-0.34554	1.45965	-0.214125	0.164058	-0.486036	-0.245638
YER137C	YER137C	molecular function unknown	FALSE	0.0713336	-0.853334	0.311689	-0.231944	-0.745561	0.40679	0.0739972	1.20826	-0.477785	-0.392277	-0.207144	-1.03269	-0.891324	-0.465863	-1.27157	-0.909625	-0.892116	-0.518443
YER138W-A	YER138W-A	molecular function unknown	FALSE	-0.202441	0.0879045	0.287905	0.748681	0.692528	-0.504816	0.142196	-0.301643	0.32006	-0.290806	0.0500592	0.249305	0.305831	-0.0878779	-0.4796	0	0	0
YER139C	YER139C	molecular function unknown	FALSE	0.0788253	2.1696	0.0391873	-0.740519	0.655495	0.114593	-0.504739	2.95624	-0.490192	-0.0735384	1.04265	-1.87563	-0.534039	1.28547	-1.74204	-0.129522	-0.447463	-0.0600556
YER140W	YER140W	molecular function unknown	FALSE	0.0313224	0.0553045	-0.0683762	0.268603	-0.0210756	-0.105566	0.434828	0.327242	0.205168	0.248191	-0.531278	0.320681	-0.171852	-0.184858	-0.0280864	0.189344	-0.305132	-0.0351962
YER141W	COX15	oxidoreductase activity, acting on NADH or NADPH, heme protein as acceptor	FALSE	-0.125072	0.907625	-0.275234	-0.683347	-0.463149	-0.0025873	-0.00187813	1.38985	-0.927078	-0.229786	0.0802661	-0.451779	-0.328073	0.76545	-0.60366	-0.690929	-0.700922	-0.278475
YER142C	MAG1|MMS5	alkylbase DNA N-glycosylase activity	FALSE	-0.10907	1.57111	0.272871	-0.393759	-0.0757924	0.997769	-0.72228	2.22069	-0.367602	-0.070743	0.782839	-0.750046	-0.535619	0.985391	-0.524864	0.290446	-1.03239	-0.458162
YER143W	DDI1|VSM1	SNARE binding	FALSE	0.107813	-0.315079	0.217712	0.372115	-0.0845353	0.714144	0.0215775	0.371757	0.0997869	0.403266	0.109317	0.0494141	0.601161	0.0874244	0.687213	0.361444	0.226733	0.231992
YER144C	UBP5	ubiquitin-specific protease activity	FALSE	-0.299178	-0.33313	0.0430498	0.409882	0.459206	0.538027	0.93713	-0.169472	0.14447	0.9892	0.928733	0.782929	1.40033	0.795778	0.548739	0.0867085	0.243892	0.214377
YER145C	FTR1	iron ion transporter activity	FALSE	-0.315696	-1.05706	-0.551898	0.279232	0.19194	0.411314	0.4076	0.116429	-0.243162	-2.09969	-2.13295	-0.217724	-0.523885	-1.18356	-1.27357	-0.0374322	0.284478	-0.184186
YER146W	LSM5	RNA binding*	FALSE	0.32327	2.87932	0.0566851	-0.401408	-0.020917	0.625353	-0.338567	3.44486	-0.122288	-0.164688	1.56119	-1.59364	-0.243304	1.51312	-1.42444	0.471829	-0.984585	-0.218562
YER147C	SCC4	molecular function unknown	FALSE	0.120096	-0.12101	0.0893702	-0.0128513	-0.379616	0.165537	-0.0303823	-0.758621	-0.188931	0.606977	0.574876	-0.226541	1.1844	0.502689	0.0610965	0.695398	0.322851	0.410032
YER148W	SPT15|BTF1|TBP|TBP1	DNA binding*	FALSE	-0.00475887	-0.051487	0.117615	0.122503	-0.528782	0.222661	-0.120159	0.505181	0.096161	-0.698122	-0.706762	-0.723461	-1.046	-0.622963	-1.24019	-0.0638701	-0.89829	-0.18071
YER149C	PEA2|DFG9|PPF2	cytoskeletal regulatory protein binding	FALSE	0.240263	0.209051	0.165024	0.0484235	0.0089948	-0.112453	-0.0680879	0.0539035	-0.0390258	-0.47449	-0.386077	-0.0959993	-0.364496	-0.398419	0.139037	0.379332	-0.431479	-0.161233
YER150W	SPI1	molecular function unknown	FALSE	0.142486	-0.449694	0.592431	-1.11363	-2.04331	0.471731	0.474342	-1.31055	-0.122872	2.25136	0.352431	1.59818	1.73256	0.850875	2.46866	-0.317127	0.703035	0.390911
YER151C	UBP3	ubiquitin-specific protease activity	FALSE	0.0247305	-0.0805904	0.211871	0.927212	1.15258	-0.0619347	-0.335244	-0.615861	-0.241302	-1.14918	-1.22681	-0.693299	-0.504061	-1.33544	-1.58375	0.479294	-0.335872	-0.0721197
YER152C	YER152C	molecular function unknown	FALSE	0.104833	-0.883579	0.382963	-0.588294	-1.14874	0.105215	0.301422	-2.01702	-0.247534	0.196821	-0.691231	0.787892	0.5811	-0.846806	0.67927	0.305997	0.656812	0.750948
YER153C	PET122	translation regulator activity	FALSE	-0.0122983	-1.10856	0.279333	-0.148849	-0.882818	-0.0756336	0.260777	-2.09245	-0.00582394	-0.0938366	-0.969249	0.223386	0.174718	-1.1585	0.24132	-0.286266	0.478378	0.379682
YER154W	OXA1|PET1402	protein transporter activity	FALSE	-0.134003	-0.628908	0.221461	0.860522	0.181629	0.506508	0.694901	-1.16411	0.130127	0.30399	-0.226404	0.722499	1.00349	-0.358556	0.51877	-0.416388	0.31767	0.0548669
YER155C	BEM2|IPL2|SUP9|TSL1	signal transducer activity*	TRUE	-0.160288	0.419476	0.28169	0.482119	1.80093	0.0721373	0.239347	1.53355	-0.191907	-0.232925	-0.238185	-0.492595	-0.604835	-0.576415	-1.45069	-0.563968	-1.57545	-0.837439
YER156C	YER156C	molecular function unknown	FALSE	0.178757	0.976823	-0.351561	0.415262	1.56327	-0.376799	-0.00765559	0.647145	-0.238561	-0.818348	0.549839	-1.12621	-0.262392	0.185771	-1.42154	-0.0555734	0.366921	-0.498675
YER157W	COG3|GRD20|SEC34	protein transporter activity	FALSE	0.173882	1.96645	0.0982555	0.0619734	2.2773	0.152803	0.194232	3.18608	-0.149902	0.167875	1.77628	-0.700168	-0.37194	1.64508	-1.13855	-0.420083	-0.589094	-0.339873
YER158C	YER158C	molecular function unknown	FALSE	-0.000526907	-0.351549	0.0678216	-0.182277	-0.819191	0.08542	-0.102427	-1.53354	0.171111	1.43922	0.368487	1.00057	1.27072	0.396995	0.983165	0.0139802	1.01331	0.504011
YER159C	BUR6|NCB1	transcription corepressor activity	FALSE	0.353068	1.65264	0.383402	0.64878	1.47775	0.492828	-0.0903937	1.56484	-0.259987	-0.286894	0.951483	-0.343314	0.482175	0.864553	-0.431837	-0.655769	-0.309498	-0.186514
YER161C	SPT2|EXA1|SIN1	DNA binding	TRUE	0.0805157	0.124226	0.266592	0.425206	0.398514	0.11716	-0.719397	0.115094	-0.602067	-1.32363	-0.945993	-0.181183	-1.04472	-0.834205	-1.22841	-0.413533	-0.0706858	-0.330505
YER162C	RAD4	damaged DNA binding	FALSE	-0.151048	0.722031	0.00257326	0.52642	1.23511	0.242241	-0.579277	1.71835	-0.364199	-1.02802	0.291144	-1.15139	-1.46908	-0.119415	-1.25838	-0.843554	-0.41921	-0.3971
YER163C	YER163C	molecular function unknown	FALSE	0.70667	0.213853	0.324299	0.29217	0.240678	1.27173	0.79514	1.15836	-0.503201	1.56361	1.24504	0.0207151	1.70474	1.11009	0.619615	-0.681724	0.317822	-0.0108859
YER164W	CHD1	ATPase activity*	TRUE	-0.341386	0.147821	0.233237	0.40577	1.15822	-0.0474968	-0.0498207	-0.49368	0.115963	-0.876517	-0.671327	0.0188901	-0.219937	-0.569396	-0.127132	0.0663017	0.00656843	-0.146896
YER165W	PAB1	poly(A) binding	FALSE	-0.00489401	-0.0446272	-0.0282257	0.295626	0.162611	-0.047857	0.128735	-0.290742	-0.0513021	-0.270864	-0.121918	-0.130136	0.0677662	-0.133087	-0.447291	0.123856	0.237335	-0.21302
YER166W	DNF1	phospholipid-translocating ATPase activity	FALSE	0.0157811	0.951563	0.0989337	0.0308752	1.45596	0.444858	0.475913	0.992968	-0.352325	0.0323058	0.838667	-0.0393573	0.147911	0.681637	-0.104525	-0.417317	0.0249614	-0.0739214
YER167W	BCK2|CTR7	molecular function unknown	TRUE	-0.0294981	1.97196	0.185056	0.791397	2.65298	0.574938	0.479779	2.70976	0.12032	0.187613	1.13276	0.033304	-0.0924321	1.23816	0.0864584	-0.789874	-0.00705211	-0.318043
YER168C	CCA1|TNT1	tRNA adenylyltransferase activity	FALSE	0.0425402	-0.185961	-0.0168626	0.080965	0.160152	-0.162729	-0.160067	0.281948	0.0505616	-0.265	0.191015	-0.293604	-0.48303	-0.00785956	-0.72355	-0.0879651	-0.0841237	-0.429265
YER169W	RPH1	specific transcriptional repressor activity	TRUE	0.164511	0.210026	0.343224	0.986049	1.04515	0.239046	-0.0186254	-0.72281	-0.0376537	-0.282619	-0.0802506	0.426281	0.815714	0.0216984	-0.207557	-0.170178	0.360436	0.0138308
YER170W	ADK2|AKY3|PAK3	adenylate kinase activity	FALSE	0.25574	0.394562	-0.159778	-0.867147	-1.01325	0.745186	-0.231734	-0.143282	-0.586305	-0.64912	0.138334	-1.68393	0.254115	0.0524119	-1.68437	-0.252952	-0.0636333	0.0447195
YER171W	RAD3|REM1	general RNA polymerase II transcription factor activity*	FALSE	-0.236268	0.729914	-0.203718	0.626832	2.3565	-0.000771656	0.254383	2.87266	0.00514613	-1.04319	-0.00526556	-0.556576	-1.24978	0.179501	-1.49632	-0.147574	-0.168748	-0.344862
YER172C	BRR2|PRP44|RSS1|SLT22|SNU246	RNA splicing factor activity, transesterification mechanism*	FALSE	-0.323061	1.02806	-0.222536	0.51676	1.8668	-0.243956	0.394594	2.46318	-0.45829	-0.555626	0.0263288	-1.55273	-0.808908	-0.0401381	-2.57251	-0.29455	-0.685838	-0.14886
YER173W	RAD24|RS1	DNA clamp loader activity	FALSE	0.0633907	1.02725	0.237695	0.225291	1.42722	0.297905	0.0103087	1.34483	-0.413888	-0.318092	0.463216	-0.205965	-0.405965	0.241565	-0.537117	0.0388447	0.1431	0.176756
YER174C	GRX4	thiol-disulfide exchange intermediate activity	FALSE	0.0473625	0.906066	-0.161478	-0.439323	-0.442048	0.0971757	-0.131707	1.88206	-0.313676	-0.624592	-0.269205	-1.24386	-0.77602	-0.698674	-1.36158	-0.348789	-0.89663	-0.359663
YER175C	TMT1|TAM1	trans-aconitate 3-methyltransferase activity	FALSE	-0.137126	-0.261604	0.0968589	-0.571874	-0.74603	0.383791	-0.33337	0.0187423	-0.579118	-0.140281	-0.330458	-0.497703	-0.595505	-0.416982	-0.994464	0.658201	0.282921	-0.0499813
YER175W-A	YER175W-A	molecular function unknown	FALSE	0.0671066	0.0926563	0.165154	0.101578	0.175263	-0.0477249	0.0266932	0.129839	-0.0715823	-0.0375104	0.0665775	-0.152051	0.0273919	-0.0121222	-0.00923412	0	0	0
YER176W	ECM32|HEL1|MTT1	DNA helicase activity*	FALSE	0.173709	0.148937	0.1317	0.894233	1.70034	0.161619	0.261612	-0.0703528	-0.124925	0.270559	0.586469	-0.29411	0.73488	0.438394	-0.225795	0.228521	0.322435	0.0762581
YER177W	BMH1|APR6	protein binding*	TRUE	0.00116122	0.261308	-0.0235255	-0.00200728	0.0786056	0.255183	-0.0707413	0.0269518	0.0331378	-0.0611065	0.0955389	-0.0325192	0.00493909	0.227009	0.0194639	0.288831	0.307934	0.281943
YER178W	PDA1	pyruvate dehydrogenase (acetyl-transferring) activity	FALSE	0.0500837	0.0098116	0.0391392	-0.184873	-0.0145735	-0.0160189	0.0233675	-0.180001	-0.0808889	0.084746	-0.00193852	0.0800553	0.162616	0.0302722	0.0212805	0.473212	0.648653	0.349688
YER179W	DMC1|ISC2	single-stranded DNA binding*	FALSE	0.202584	-0.142662	0.125896	-0.316423	-0.262471	0.362619	-0.127157	-0.142662	0.0595055	0.27583	1.28263	0.391615	0.697268	1.16543	1.74162	0.437703	0.437096	0.531327
YER180C	ISC10	molecular function unknown	FALSE	0.217363	-0.287736	0.182318	0.733441	1.03042	0.22752	0.478134	-0.0116936	0.00835866	0.495923	-0.0133274	-0.283479	0.581547	0.109707	-0.276402	0.2973	-0.108524	-0.0951395
YER180C-A	SLO1	small GTPase regulator activity	FALSE	-0.108978	-0.320858	0.191722	0.360252	0.860567	0.33307	0.138424	-0.00668193	0.00764788	-0.0344065	-0.0511692	0.0301707	0.393261	-0.079002	0.262401	0	0	0
YER181C	YER181C	unknown	FALSE	0	0	0	0	0	0	0	0	0	0	0	0	0	0	0	0.207469	0.981631	0.653379
YER182W	FMP10	molecular function unknown	FALSE	-0.123214	-0.0918009	0.0132849	-0.200666	0.00917153	0.297335	-0.57657	0.662741	-0.553626	-0.194572	-0.467855	0.152973	-0.492332	-0.575766	-0.0345331	0.233404	0.395564	-0.0731185
YER183C	FAU1	5-formyltetrahydrofolate cyclo-ligase activity	FALSE	0.258985	0.33987	-0.0375522	-0.753404	-0.725191	0.37242	-0.280161	0.22305	-0.310701	0.138928	0.688133	-0.482972	0.466993	0.791879	-0.361765	0.610249	0.11338	0.12136
YER184C	YER184C	molecular function unknown	TRUE	-0.0579458	0.49536	-0.181439	-0.0734509	0.179385	0.26224	0.382796	0.873783	0.0206967	0.841187	0.287374	-0.907018	0.352681	0.394712	-0.867782	0.553748	-0.0237867	0.211746
YER185W	YER185W	molecular function unknown	FALSE	0.110083	-0.618354	-0.0619503	-0.825504	-1.19868	-0.0882131	0.5477	-0.661906	0.0113518	1.04573	0.436055	-0.721824	0.739096	0.427383	0.333748	0.579335	0.350259	0.147498
YER186C	YER186C	molecular function unknown	FALSE	0.266037	3.02732	-0.16497	-0.384838	1.40362	0.0266439	-0.292557	3.4492	-0.253818	-0.628642	1.51813	-0.851581	-0.662791	1.02041	-1.68708	0.633537	-0.0755454	0.079445
YER187W	YER187W	molecular function unknown	FALSE	0.248783	0.158143	-0.0767913	0.296991	0.953353	-0.515985	-0.521229	-1.02507	-0.158447	0.409959	0.224867	-0.603754	0.754359	0.00812423	-0.106718	0.536783	1.03653	0.368754
YER188C-A	YER188C-A	molecular function unknown	FALSE	0.236465	-0.942454	0.627532	-0.442499	-1.26441	-0.105478	0.203021	-2.34407	-0.13391	0.963415	-0.18724	0.981381	1.18307	-0.359092	1.17871	0	0	0
YER188W	YER188W	unknown	FALSE	0	0	0	0	0	0	0	0	0	0	0	0	0	0	0	0.717848	1.18988	0.475854
YFL001W	DEG1|PUS3	pseudouridylate synthase activity	FALSE	0.263215	-0.501152	0.245113	0.470647	0.291467	-0.0833968	-0.191121	-0.018575	-0.105657	-0.80864	-0.169906	-0.0702281	-0.39994	0.0683568	-0.741296	-0.002	-0.0378697	0.0404583
YFL002C	SPB4	ATP-dependent RNA helicase activity	FALSE	0.0483419	-0.154229	-0.0687129	0.467471	0.38078	-0.415205	-0.322743	0.297831	0.0471653	-1.088	-0.153228	-0.218985	-1.25964	-0.369669	-2.09623	-0.313346	-0.0319269	0.0451019
YFL003C	MSH4	DNA binding	FALSE	0.0839662	0.133745	0.181007	-0.0199347	-0.248477	0.155884	0.220381	0.425459	0.0947822	-0.220603	-0.190307	-0.184481	-0.21538	-0.293238	-0.507907	-0.42905	0.455497	0.600978
YFL004W	VTC2|PHM1	molecular function unknown	FALSE	0.0848546	1.1005	-0.00874443	0.0656317	1.46902	0.0632253	-0.0121622	2.01067	-0.284798	-0.862807	0.30865	-0.10302	-0.67333	-0.111938	-0.848259	-0.262181	0.0543876	0.0251588
YFL005W	SEC4|SRO6	GTPase activity	FALSE	0.195453	-0.464934	0.110098	-0.205879	-0.297239	0.173788	-0.0281602	-1.04568	-0.231806	0.125576	-0.380818	-0.16138	0.714009	-0.351746	-0.0840734	-0.049935	0.300595	-0.332937
YFL006W	YFL006W	unknown	FALSE	0	0	0	0	0	0	0	0	0	0	0	0	0	0	0	-0.114601	0.0879839	-0.46791
YFL007W	BLM3|BLM10|YFL006W	proteasome activator activity	FALSE	-0.155376	0.123823	0.153729	0.386485	0.685246	0.398252	0.246844	-0.330277	-0.138492	-0.0685787	-0.0132431	0.00389894	0.403095	-0.213342	-0.565725	-0.142045	0.173568	-0.266008
YFL008W	SMC1|CHL10	ATPase activity*	FALSE	-0.397372	0.920749	0.21638	0.141101	1.81426	0.224201	0.113375	2.12938	0.0252494	-1.06472	0.0441549	-0.383466	-1.18254	0.309732	-1.07457	-0.601418	-0.393744	0.0732094
YFL009W	CDC4	protein binding*	FALSE	0.0322973	0.908574	-0.00375172	0.850349	1.51319	0.191075	0.756972	1.24084	0.207306	0.754594	1.86896	-0.223049	0.937798	1.60763	-0.0357505	-0.244123	0.21997	-0.314122
YFL010C	WWM1	molecular function unknown	FALSE	0.445359	-0.283669	0.294727	1.34889	0.994251	0.846446	0.592692	-0.525607	-0.376663	1.19119	0.694966	0.265023	1.67887	0.52781	0.764924	-0.174468	0.716565	-0.0031087
YFL010W-A	AUA1|YFL011W-A	molecular function unknown	FALSE	-0.192976	-0.630791	0.0732391	0.00214982	-0.135128	-0.208852	0.281705	-0.833908	0.492665	-1.00681	0.485012	0.97679	1.21285	0.560706	2.09573	0	0	0
YFL011W	HXT10	glucose transporter activity*	FALSE	-0.246276	-0.0869001	0.04811	-0.53185	-0.400382	-0.0233529	-0.129133	-0.842535	0.114589	0.550892	0.298139	-0.133357	0.592187	0.159149	0.652606	-0.188001	0.473818	0.638817
YFL011W-A	YFL011W-A	unknown	FALSE	0	0	0	0	0	0	0	0	0	0	0	0	0	0	0	-0.401877	0.37705	0.458603
YFL012W	YFL012W	molecular function unknown	FALSE	0.111325	-0.614376	-0.230666	-0.00755033	-0.586702	-0.0250097	0.30381	-0.562282	0.376242	0.495534	-1.38154	-0.277123	-0.139308	-0.897488	0.826115	-0.138298	0.144594	0.516299
YFL013C	IES1	molecular function unknown	FALSE	0.0570791	0.400621	0.0847142	0.399418	1.33779	-0.144092	-0.597613	0.466344	-0.207512	-0.905116	-0.185887	-0.344775	-0.658194	-0.227882	-0.240564	-0.221285	-0.507102	-0.445474
YFL013W-A	YFL013W-A	unknown	FALSE	0	0	0	0	0	0	0	0	0	0	0	0	0	0	0	-0.214901	0.48925	0.597874
YFL014W	HSP12|GLP1|HOR5	molecular function unknown	FALSE	-0.790304	0.428977	0.407342	-2.47012	-2.04508	1.37284	-1.04992	-0.112391	-1.37465	1.15861	0.394551	-0.0712187	0.718099	1.52303	1.97918	-2.6754	-1.93884	-0.368695
YFL015C	YFL015C	unknown	FALSE	0	0	0	0	0	0	0	0	0	0	0	0	0	0	0	-0.11016	0.531525	0.549606
YFL016C	MDJ1	unfolded protein binding*	FALSE	0.0981932	0.0735121	0.542967	-0.580455	-0.471897	0.425272	-1.32044	-2.0306	-0.786693	-0.821708	-0.900459	-0.554367	-0.777932	-1.01854	-0.768327	0.0123247	0.487754	-0.142952
YFL017C	GNA1|PAT1	glucosamine 6-phosphate N-acetyltransferase activity	FALSE	0.731622	-0.059478	0.142651	-0.336655	-0.978106	0.795326	-0.33924	0.616787	-0.610219	-0.441051	0.236034	-0.509232	0.202892	0.0746725	-0.724065	-0.218178	0.10694	-0.121501
YFL017W-A	SMX2|SNP2|Sm G|YFL018W-A	RNA splicing factor activity, transesterification mechanism	FALSE	-0.100642	-1.15201	-0.0778319	-0.551093	-0.989751	0.365214	-0.757773	0.930634	-0.403538	-0.391808	-0.826329	-0.971116	-1.70956	-1.14046	-0.999993	-0.305615	-0.577633	-0.632566
YFL018C	LPD1|HPD1	glycine dehydrogenase (decarboxylating) activity*	FALSE	-0.0465818	0.372788	0.07627	0.0802903	0.63694	0.232798	-0.0960526	0.402778	-0.498149	-0.523212	-0.033967	-0.321452	-0.030052	-0.0546914	-0.512206	0.841788	0.0364508	0.145486
YFL019C	YFL019C	unknown	FALSE	0	0	0	0	0	0	0	0	0	0	0	0	0	0	0	0.27258	0.290468	0.750518
YFL020C	PAU5	molecular function unknown	FALSE	-0.113493	-0.464303	-0.111064	-0.111575	-0.330975	0.190952	-0.0194347	-0.945014	0.630108	5.2701	3.93848	0.846489	4.67284	3.81884	4.48291	2.13645	1.17685	0.849388
YFL021W	GAT1|MEP80|NIL1	specific RNA polymerase II transcription factor activity*	TRUE	0.209338	-0.632337	0.839548	-0.0193021	-0.552989	0.50393	0.611136	-1.63496	-0.18285	0.263328	-0.96741	1.26404	0.923781	-0.934459	0.668755	0.000801741	0.490185	0.28719
YFL022C	FRS2	phenylalanine-tRNA ligase activity	FALSE	0.152366	-0.457533	0.139436	0.657635	0.207399	0.211151	0.376104	-0.951671	-0.047725	-0.349527	-0.759129	-0.0454481	0.432401	-0.763214	-0.656508	1.3062	0.492205	0.240078
YFL023W	BUD27	molecular function unknown	FALSE	-0.0999942	-0.110297	0.127909	1.63304	2.46133	-0.468528	-0.0728606	-0.0727916	-0.166768	-1.40195	-0.919124	-0.927572	-0.249314	-1.04883	-1.2865	0.333812	0.0996381	0.0897179
YFL024C	EPL1	histone acetyltransferase activity	FALSE	-0.312976	1.46831	0.209146	0.280808	2.96326	0.194177	0.0167668	2.34194	-0.756597	-1.07493	0.326068	-0.577584	-0.613864	0.159125	-1.39519	0.153881	-0.257208	-0.0751216
YFL025C	BST1	carboxylic ester hydrolase activity	FALSE	-0.0304924	0.263331	0.139747	-0.299019	0.0296499	0.647214	0.951876	0.913775	-0.239105	1.15819	1.16793	0.0467051	1.03662	0.994948	0.360789	0.527392	0.0713114	0.156838
YFL026W	STE2	mating-type alpha-factor pheromone receptor activity	TRUE	0.0560676	0.325179	0.0256759	0.0912299	0.396472	-0.185009	-0.000413715	0.0131489	-0.0279933	-0.58024	-0.207934	-0.230918	-0.275501	-0.430068	-1.23527	1.01582	-0.0139287	0.0528748
YFL027C	GYP8	Rab GTPase activator activity	FALSE	0.1374	1.93481	0.118813	0.0695064	1.19758	-0.133768	-0.458377	2.54852	-0.362285	-0.52114	1.26213	-0.859454	-0.518399	0.914172	-1.15999	0.344544	-0.404273	-0.0914528
YFL028C	CAF16	ATPase activity	FALSE	0.195372	1.76569	0.036879	-0.182917	1.64044	0.0767085	-0.429618	3.04261	-0.353406	0.0604491	1.70227	-0.488103	0.0693418	1.5363	-1.04468	0.243658	-0.457599	-0.342069
YFL029C	CAK1|CIV1	protein kinase activity	TRUE	0.0473945	-0.0589474	0.00210404	0.176926	0.444269	0.596133	-0.236879	0.803226	-0.44825	-0.00452638	0.0505181	0.0682898	-0.492879	-0.171114	-0.222665	0.220888	0.0133046	-0.155666
YFL030W	AGX1	alanine-glyoxylate transaminase activity	FALSE	0.0323082	-1.08856	0.265856	-1.66653	-2.69407	0.602436	0.0309837	-1.88343	-0.788187	0.424923	-0.980404	0.771135	0.395588	-0.647185	1.19598	-1.33718	0.0101479	0.156673
YFL031W	HAC1|ERN4|IRE15	transcription factor activity*	TRUE	0.0763958	-0.305447	0.0926862	-0.358769	-0.231878	0.0222385	0.16454	-0.562803	-0.256646	0.261831	-0.0413226	0.186199	0.390536	-0.0529517	0.136334	0.156675	0.464247	0.622903
YFL032W	YFL032W	unknown	FALSE	0	0	0	0	0	0	0	0	0	0	0	0	0	0	0	0.357816	0.0978016	0.474126
YFL033C	RIM15|TAK1	protein kinase activity	TRUE	-0.199429	0.706396	-0.102484	0.269552	1.19223	0.55168	-0.192199	0.0712854	-0.542184	-0.183384	-0.284984	-0.334319	-0.0454158	-0.393775	-0.733747	-0.247176	-0.000498009	0.0560303
YFL034C-A	RPL22B|YFL035C-B	structural constituent of ribosome	FALSE	-0.0999202	-0.45054	-0.0787823	-0.147238	-0.236296	0.018127	0.0261416	1.43206	-0.521197	-0.27377	0.016516	-1.85816	-0.686205	-0.0787028	-0.94525	-0.398439	-0.842603	-0.554612
YFL034C-B	MOB2|YFL035C|YFL035C-A	protein kinase activator activity	FALSE	0.162522	-1.13962	0.365498	0.679112	-0.211563	0.420878	-0.381697	-2.59355	-0.248202	-0.84721	-1.79596	0.177228	-0.049243	-1.77031	-0.231041	0	0	0
YFL034W	YFL034W	molecular function unknown	FALSE	-0.0913134	0.516197	0.312245	0.129019	0.974809	0.305514	-0.00730369	0.401369	-0.0371175	-0.164325	0.0165059	0.400071	-0.129754	-0.10539	-0.112777	0.00360386	0.348504	0.208967
YFL035C	YFL035C	unknown	FALSE	0	0	0	0	0	0	0	0	0	0	0	0	0	0	0	-0.201762	0.519761	-0.126716
YFL036W	RPO41	DNA-directed RNA polymerase activity	FALSE	-0.233698	1.38524	-0.129073	0.79556	2.34618	0.154926	0.15524	1.27757	0.0372067	-0.249405	0.565433	-0.30947	0.248396	0.501942	-1.10664	-0.359463	-0.494704	-0.39276
YFL037W	TUB2|ARM10|SHE8	structural constituent of cytoskeleton	FALSE	-0.0299428	-0.0640467	0.00945814	0.0213561	0.122731	-0.00997162	0.0320227	-0.22381	-0.128391	-0.214772	-0.0965473	-0.183897	-0.00883086	-0.218179	-0.424012	0.133698	0.514613	-0.0576078
YFL038C	YPT1|YP2	GTPase activity	FALSE	0.0626788	0.0348867	0.142768	0.297944	0.0295143	0.433518	-0.147425	0.0934862	-0.317299	0.099592	-0.0560075	0.0150325	-0.0369186	-0.152747	-0.16981	-0.392579	0.0914808	-0.384238
YFL039C	ACT1|ABY1|END7|actin	structural constituent of cytoskeleton	FALSE	-0.0237718	0.0934414	-0.00301914	-0.0712182	-0.0427558	0.0213173	0.0111733	0.105983	0.0116958	0.0208721	0.0802262	0.0291978	-0.0254484	0.105145	0.0781946	-0.196125	0.0615277	0.212445
YFL040W	YFL040W	molecular function unknown	FALSE	0.147263	0.323863	-0.0865601	-0.441561	0.225173	-0.410729	-0.886635	-0.960217	0.133142	-0.375175	-0.273224	0.505236	-0.29121	-0.300357	-0.0880625	-0.0746374	0.156329	0.602513
YFL041W	FET5	ferroxidase activity	FALSE	-0.294263	-0.186715	-0.100596	-0.839784	-0.261285	-0.00920142	0.0207772	0.220302	-0.418076	-0.439505	-0.249433	-0.20705	-0.432286	-0.234784	-0.625496	-0.290813	0.261986	-0.209305
YFL041W-A	YFL041W-A	molecular function unknown	FALSE	0.481288	-0.357285	0.338848	0.517255	-0.306397	0.608739	-0.731891	-1.0301	-0.456564	0.946213	0.447843	0.872109	0.666769	0.392999	0.966348	0	0	0
YFL042C	YFL042C	molecular function unknown	FALSE	0.21165	0.295684	0.0609699	0.997842	1.10584	0.646734	0.177044	0.359057	-0.112296	1.1055	0.85924	0.44514	1.10895	0.783468	0.645304	0.0588713	0.752194	0.459376
YFL043C	YFL043C	unknown	FALSE	0	0	0	0	0	0	0	0	0	0	0	0	0	0	0	0.270835	0.39796	0.159355
YFL044C	YOD1	molecular function unknown	TRUE	-0.0518311	0.720208	0.183626	0.318573	1.54748	0.676246	0.551486	1.14266	-0.0701596	0.977605	1.5836	0.143333	1.30658	1.33592	0.263325	-0.121901	0.558862	-0.0261549
YFL045C	SEC53|ALG4	phosphomannomutase activity	FALSE	0.044929	0.264469	0.0612066	-0.181264	0.304513	-0.144651	0.087658	0.397877	-0.0455718	-0.312221	0.0909958	-0.392355	0.105933	-0.151471	-0.721818	-0.438356	0.00477985	-0.277303
YFL046W	FMP32	molecular function unknown	FALSE	-0.126559	1.16607	0.117856	-0.445211	0.877314	0.13231	-0.428898	2.9455	-0.476022	-0.634397	0.99379	-0.424582	-1.39927	0.908144	-1.27936	-0.60814	-1.28616	-0.522526
YFL047W	RGD2	Rho GTPase activator activity	FALSE	-0.0791564	-0.0292342	-0.0674667	0.121342	0.341282	0.119474	0.388395	0.307193	-0.347579	-0.0455466	0.093964	0.278465	0.257953	0.244323	-0.19035	-0.000660404	-0.0638729	0.0670837
YFL048C	EMP47	molecular function unknown	FALSE	0.145559	3.24045	0.20315	-0.373689	2.04889	0.587216	-0.0843261	3.67008	-0.347083	0.473073	2.65398	-0.566596	0.107953	2.80791	-0.0676994	-0.243246	-0.272287	-0.15686
YFL049W	YFL049W	molecular function unknown	FALSE	0.112459	-0.284443	0.201205	0.247042	0.171239	0.315588	-0.219492	0.183827	-0.249179	-0.571057	-0.737214	-0.287571	-0.329516	-0.661707	-1.70671	-0.302787	-0.401792	-0.219326
YFL050C	ALR2	di-, tri-valent inorganic cation transporter activity	FALSE	-0.0335866	0.54295	-0.0383137	0.356271	1.27974	-0.170698	-0.149065	-0.143906	0.0421647	-0.119247	0.176985	-0.406563	0.460596	0.153752	-0.829999	-0.231081	0.18915	0.136599
YFL051C	YFL051C	molecular function unknown	FALSE	0.097458	-0.373789	0.340362	1.24889	1.22679	0.112027	0.247534	-0.681814	0.476915	0.585529	0.435223	0.582618	0.647458	0.186306	0.98866	0.423707	0.295437	0.807546
YFL052W	YFL052W	DNA binding	TRUE	-0.309565	-1.77109	-0.55873	-0.185002	-1.85017	-0.262387	-0.567849	-2.81177	0.308224	0.781778	-0.423189	0.618244	0.939389	-0.893121	0.583173	-0.0155873	0.257183	0.261994
YFL053W	DAK2	glycerone kinase activity	FALSE	0.0257663	-0.286382	-0.32302	-0.317789	-0.974625	-0.666149	-0.226467	-1.21013	0.0966688	0.0442504	-0.23043	-0.145984	0.0668587	-0.628773	-0.0218617	-0.0590579	0.617847	0.465358
YFL054C	YFL054C	transporter activity*	FALSE	-0.131465	0.0982512	-0.0474701	-0.234501	0.277352	0.532155	0.0210868	-0.665254	-0.313781	0.576859	0.637443	0.809919	0.807143	0.412004	0.537207	0.353094	0.609131	0.282824
[truncated: 4,445 more rows]
