# Supplementary material for: A Predictive Model of the Oxygen and Heme Regulatory Network in Yeast
Source: PLoS Comput Biol. 2008 Nov 14;4(11):e1000224. doi: 10.1371/journal.pcbi.1000224 (PMC2573020; doi:10.1371/journal.pcbi.1000224)
Supplement: Dataset S4 — List of differentially expressed genes (UP - upregulated, DOWN - downregulated) in each of the conditions discussed in the paper (0.05 MB ZIP) [file pcbi.1000224.s004.zip]

Archive with 1 entries (1 files):
- DifferentiallyExpressedGenes.xls
