# Supplementary material for: A Predictive Model of the Oxygen and Heme Regulatory Network in Yeast
Source: PLoS Comput Biol. 2008 Nov 14;4(11):e1000224. doi: 10.1371/journal.pcbi.1000224 (PMC2573020; doi:10.1371/journal.pcbi.1000224)
Supplement: Dataset S4 — List of differentially expressed genes (UP - upregulated, DOWN - downregulated) in each of the conditions discussed in the paper (0.05 MB ZIP) [file pcbi.1000224.s004.zip › DifferentiallyExpressedGenes.xls]

## Sheet: A
[Anaerobic_HAP1+]_1.5hrs (UP)	[Anaerobic_HAP1+]_1.5hrs (DOWN)	[Anaerobic_HAP1+]_6hrs (UP)	[Anaerobic_HAP1+]_6hrs (DOWN)	[Anaerobic_∆HAP1]_6hrs (UP)	[Anaerobic_∆HAP1]_6hrs (DOWN)	[∆Heme] (UP)	[∆Heme] (DOWN)	[Air+HAP1+Co+] (UP)	[Air+HAP1+Co+] (DOWN)	[∆HAP1] (UP)	[∆HAP1] (DOWN)
YAL005C	YAL012W	YAL005C	YAL011W	YAL005C	YAL001C	YAL005C	YAL007C	YAL068C	YAL027W	YAR031W	YBL043W
YAL013W	YAL054C	YAL008W	YAL016W	YAL010C	YAL007C	YAL028W	YAL008W	YAR019C	YAL028W	YBR067C	YCL029C
YAL019W	YAR035W	YAL028W	YAL025C	YAL018C	YAL016W	YAL042W	YAL016W	YBL005W-A	YAL044C	YBR072W	YDL181W
YAL025C	YAR066W	YAL040C	YAL027W	YAL021C	YAL017W	YAL043C-A	YAL024C	YBL034C	YAL060W	YBR085W	YDR216W
YAL032C	YAR068W	YAL053W	YAL034W-A	YAL040C	YAL019W	YAL044C	YAL025C	YBL105C	YBL008W-A	YCR073C	YEL024W
YAL035W	YBL030C	YAL054C	YAL035W	YAL049C	YAL024C	YAL062W	YAL041W	YBR054W	YBL030C	YCR102C	YER044C
YAL036C	YBL039W-A	YAL060W	YAL059W	YAL053W	YAL025C	YAL064W-B	YAL049C	YBR067C	YBL078C	YDR044W	YER053C-A
YAL039C	YBL040C	YAL062W	YAR007C	YAL054C	YAL033W	YAL068C	YAL059W	YBR072W	YBL082C	YDR213W	YFR033C
YAL048C	YBL082C	YAL063C-A	YBL002W	YAL058W	YAL034W-A	YAL069W	YAR027W	YBR150C	YBL095W	YDR380W	YGL187C
YAL068C	YBL089W	YAL067C	YBL003C	YAL060W	YAL037W	YAR020C	YBL001C	YBR239C	YBR026C	YDR518W	YGL191W
YAR009C	YBL099W	YAL068C	YBL004W	YAL062W	YAL047C	YAR029W	YBL002W	YBR295W	YBR033W	YEL047C	YGR049W
YAR010C	YBR022W	YAR020C	YBL005W	YAL063C-A	YAL051W	YAR031W	YBL003C	YCL038C	YBR047W	YER011W	YGR109W-A
YAR042W	YBR039W	YAR027W	YBL008W-A	YAL067C	YAL055W	YAR033W	YBL004W	YCL064C	YBR050C	YFL021W	YGR138C
YBL004W	YBR046C	YAR028W	YBL009W	YAL068C	YAL056W	YAR042W	YBL009W	YCR106W	YBR057C	YFR030W	YGR234W
YBL005W-A	YBR047W	YAR029W	YBL010C	YAR019C	YAL059W	YAR061W	YBL026W	YDL138W	YBR083W	YGL009C	YIR042C
YBL014C	YBR120C	YAR031W	YBL016W	YAR020C	YAR007C	YAR064W	YBL028C	YDR009W	YBR147W	YGL039W	YJL048C
YBL016W	YBR145W	YAR071W	YBL025W	YBL049W	YAR008W	YAR066W	YBL030C	YDR055W	YBR177C	YGR044C	YJR048W
YBL024W	YBR147W	YBL005W-A	YBL028C	YBL066C	YAR015W	YAR069C	YBL037W	YDR166C	YBR230C	YGR180C	YKL150W
YBL033C	YBR177C	YBL043W	YBL030C	YBL106C	YAR073W	YBL011W	YBL038W	YDR213W	YBR298C	YHR048W	YKL216W
YBL043W	YBR187W	YBL078C	YBL031W	YBL108C-A	YAR075W	YBL015W	YBL040C	YDR222W	YBR298C-A	YHR179W	YKR046C
YBL054W	YBR210W	YBL093C	YBL032W	YBR053C	YBL001C	YBL016W	YBL043W	YDR275W	YCL025C	YHR207C	YLR038C
YBL058W	YBR241C	YBL098W	YBL039C	YBR054W	YBL002W	YBL049W	YBL045C	YDR380W	YCL026C-A	YIL011W	YLR050C
YBL081W	YBR243C	YBL106C	YBL045C	YBR056W-A	YBL003C	YBL053W	YBL064C	YDR420W	YCL033C	YIL094C	YLR121C
YBL093C	YBR297W	YBL108C-A	YBL046W	YBR066C	YBL004W	YBL056W	YBL078C	YDR428C	YCL040W	YIL111W	YLR205C
YBL098W	YCL005W	YBR004C	YBL052C	YBR068C	YBL008W	YBL062W	YBL079W	YDR451C	YCL055W	YIR017C	YLR214W
YBL101W-A	YCL005W-A	YBR006W	YBL054W	YBR072W	YBL008W-A	YBL065W	YBL103C	YDR492W	YCR010C	YIR032C	YLR253W
YBL105C	YCL009C	YBR042C	YBL061C	YBR107C	YBL010C	YBL070C	YBL105C	YDR520C	YCR020W-B	YJL212C	YLR254C
YBL106C	YCL012C	YBR053C	YBL071W-A	YBR117C	YBL016W	YBL083C	YBL107C	YER163C	YCR021C	YJR047C	YLR256W
YBR002C	YCL025C	YBR054W	YBL072C	YBR125C	YBL018C	YBL089W	YBR022W	YFL009W	YCR061W	YJR150C	YML008C
YBR059C	YCR004C	YBR056W	YBL079W	YBR149W	YBL021C	YBL094C	YBR026C	YFL025C	YCR066W	YJR152W	YML075C
YBR060C	YCR021C	YBR056W-A	YBL080C	YBR182C	YBL024W	YBL096C	YBR029C	YGL028C	YCR075C	YKL120W	YML126C
YBR066C	YCR030C	YBR066C	YBL086C	YBR214W	YBL025W	YBL097W	YBR039W	YGL039W	YDL022W	YKR034W	YMR009W
YBR079C	YCR044C	YBR067C	YBL099W	YBR222C	YBL026W	YBL106C	YBR053C	YGL055W	YDL056W	YKR039W	YMR015C
YBR084W	YCR061W	YBR068C	YBL103C	YBR239C	YBL028C	YBL109W	YBR054W	YGL094C	YDL057W	YLR179C	YMR058W
YBR102C	YCR075C	YBR071W	YBR009C	YBR240C	YBL030C	YBR005W	YBR056W	YGL131C	YDL065C	YLR303W	YMR134W
YBR112C	YCR075W-A	YBR072W	YBR010W	YBR295W	YBL032W	YBR018C	YBR057C	YGR004W	YDL069C	YLR304C	YMR145C
YBR135W	YCR079W	YBR085C-A	YBR028C	YBR301W	YBL039C	YBR020W	YBR062C	YGR032W	YDL110C	YLR413W	YMR208W
YBR137W	YCR083W	YBR085W	YBR039W	YBR302C	YBL046W	YBR046C	YBR090C	YGR097W	YDL131W	YML058W-A	YNL052W
YBR141C	YDL004W	YBR093C	YBR047W	YCL018W	YBL052C	YBR049C	YBR090C-A	YGR109C	YDL139C	YMR038C	YNL111C
YBR142W	YDL010W	YBR125C	YBR049C	YCL026C-B	YBL054W	YBR050C	YBR091C	YGR134W	YDL169C	YMR056C	YNR019W
YBR150C	YDL046W	YBR139W	YBR050C	YCL033C	YBL056W	YBR051W	YBR120C	YGR177C	YDL214C	YMR319C	YNR043W
YBR152W	YDL067C	YBR182C	YBR061C	YCL038C	YBL059C-A	YBR067C	YBR122C	YGR213C	YDR016C	YNL097C-A	YNR060W
YBR198C	YDL072C	YBR201W	YBR083W	YCL040W	YBL060W	YBR080C	YBR129C	YGR286C	YDR019C	YNL142W	YOL052C-A
YBR215W	YDL128W	YBR214W	YBR084W	YCL064C	YBL061C	YBR081C	YBR142W	YGR288W	YDR031W	YOL154W	YOR032C
YBR231C	YDL210W	YBR222C	YBR088C	YCR048W	YBL063W	YBR085W	YBR151W	YHR047C	YDR070C	YOR010C	YOR065W
YBR238C	YDL218W	YBR240C	YBR092C	YCR068W	YBL072C	YBR113W	YBR154C	YHR048W	YDR079W	YOR226C	YOR348C
YBR239C	YDL232W	YBR280C	YBR130C	YCR069W	YBL074C	YBR145W	YBR155W	YHR079C	YDR118W	YOR230W	YPL058C
YBR242W	YDL238C	YBR295W	YBR141C	YCR076C	YBL076C	YBR180W	YBR158W	YHR099W	YDR171W	YOR237W	YPR065W
YBR245C	YDR003W-A	YBR301W	YBR142W	YCR104W	YBL079W	YBR205W	YBR162W-A	YHR129C	YDR179C	YPL189C-A
YBR261C	YDR016C	YBR302C	YBR143C	YDL021W	YBL080C	YBR206W	YBR164C	YIL043C	YDR194C	YPR160W
YBR267W	YDR018C	YCL018W	YBR146W	YDL022W	YBL084C	YBR208C	YBR167C	YIL130W	YDR216W
YBR271W	YDR034C-A	YCL026C-B	YBR152W	YDL038C	YBL085W	YBR209W	YBR171W	YIL173W	YDR224C
YBR279W	YDR034W-B	YCL035C	YBR154C	YDL039C	YBL086C	YBR213W	YBR173C	YIL176C	YDR246W-A
YBR289W	YDR046C	YCL038C	YBR155W	YDL057W	YBL090W	YBR214W	YBR177C	YIR033W	YDR258C
YCL036W	YDR059C	YCL040W	YBR177C	YDL085W	YBL102W	YBR220C	YBR182C	YJL051W	YDR259C
YCL037C	YDR078C	YCL043C	YBR183W	YDL124W	YBL103C	YBR226C	YBR183W	YJR092W	YDR277C
YCL054W	YDR084C	YCL047C	YBR219C	YDL138W	YBL107C	YBR238C	YBR185C	YJR150C	YDR342C
YCL064C	YDR100W	YCR048W	YBR227C	YDL146W	YBL113C	YBR241C	YBR188C	YKL079W	YDR383C
YCR018C	YDR105C	YCR067C	YBR228W	YDL226C	YBR009C	YBR243C	YBR192W	YKL161C	YDR384C
YCR042C	YDR115W	YCR068W	YBR230C	YDL244W	YBR010W	YBR246W	YBR201W	YKL185W	YDR461W
YCR047C	YDR173C	YCR069W	YBR233W	YDR009W	YBR021W	YBR266C	YBR215W	YKR003W	YDR493W
YCR051W	YDR178W	YCR073C	YBR244W	YDR034C-A	YBR025C	YBR277C	YBR217W	YKR061W	YDR516C
YCR052W	YDR185C	YCR076C	YBR247C	YDR044W	YBR028C	YBR280C	YBR230C	YKR091W	YDR523C
YCR073C	YDR196C	YCR098C	YBR267W	YDR055W	YBR029C	YBR281C	YBR242W	YLL064C	YEL011W
YCR093W	YDR216W	YCR102C	YBR271W	YDR058C	YBR045C	YBR300C	YBR251W	YLR014C	YEL035C
YDL013W	YDR253C	YCR104W	YBR276C	YDR070C	YBR047W	YBR301W	YBR253W	YLR018C	YEL038W
YDL020C	YDR276C	YDL019C	YBR279W	YDR074W	YBR049C	YCL001W-A	YBR257W	YLR047C	YEL039C
YDL031W	YDR284C	YDL021W	YCL011C	YDR085C	YBR057C	YCL022C	YBR262C	YLR054C	YEL044W
YDL048C	YDR298C	YDL022W	YCL014W	YDR107C	YBR063C	YCL033C	YBR268W	YLR056W	YEL059C-A
YDL051W	YDR313C	YDL037C	YCL024W	YDR186C	YBR069C	YCL034W	YBR269C	YLR096W	YEL072W
YDL060W	YDR319C	YDL038C	YCL029C	YDR213W	YBR070C	YCL038C	YBR289W	YLR099W-A	YEL073C
YDL063C	YDR342C	YDL039C	YCL055W	YDR214W	YBR073W	YCL039W	YBR290W	YLR121C	YER039C-A
YDL099W	YDR377W	YDL052C	YCL058C	YDR223W	YBR074W	YCL042W	YCL001W	YLR194C	YER042W
YDL112W	YDR384C	YDL072C	YCL059C	YDR246W	YBR083W	YCL043C	YCL056C	YLR256W	YER053C
YDL122W	YDR391C	YDL093W	YCL061C	YDR255C	YBR084W	YCL044C	YCR003W	YLR273C	YER054C
YDL132W	YDR406W	YDL130W-A	YCR016W	YDR275W	YBR086C	YCL046W	YCR014C	YLR413W	YER057C
YDL143W	YDR435C	YDL135C	YCR020W-B	YDR350C	YBR087W	YCL066W	YCR015C	YLR450W	YER058W
YDL148C	YDR456W	YDL146W	YCR035C	YDR409W	YBR088C	YCL067C	YCR016W	YLR461W	YER067W
YDL150W	YDR461W	YDL159W	YCR051W	YDR423C	YBR089C-A	YCL068C	YCR019W	YMR013W-A	YER077C
YDL153C	YDR476C	YDL193W	YCR052W	YDR453C	YBR101C	YCL075W	YCR020C-A	YMR042W	YER078C
YDL167C	YDR516C	YDL206W	YCR057C	YDR476C	YBR104W	YCR005C	YCR028C-A	YMR168C	YER079W
YDR006C	YDR525W-A	YDL244W	YCR061W	YDR490C	YBR119W	YCR010C	YCR035C	YMR246W	YER081W
YDR017C	YDR529C	YDL248W	YCR065W	YDR492W	YBR121C	YCR018C	YCR043C	YMR247C	YER096W
YDR037W	YDR534C	YDR001C	YCR066W	YDR516C	YBR122C	YCR021C	YCR065W	YMR319C	YER115C
YDR043C	YEL017W	YDR032C	YCR077C	YDR517W	YBR133C	YCR025C	YCR082W	YNL023C	YER133W
YDR044W	YEL038W	YDR044W	YCR087C-A	YDR524W-A	YBR136W	YCR037C	YCR083W	YNL192W	YFL014W
YDR060W	YEL052W	YDR055W	YCR107W	YDR530C	YBR138C	YCR038C	YCR090C	YNL327W	YFL016C
YDR085C	YEL065W	YDR070C	YDL004W	YEL011W	YBR140C	YCR045C	YCR097W	YNR016C	YFL030W
YDR118W	YER004W	YDR085C	YDL006W	YEL049W	YBR142W	YCR048W	YDL004W	YNR063W	YFL040W
YDR123C	YER026C	YDR105C	YDL007W	YEL057C	YBR143C	YCR049C	YDL007W	YNR067C	YFL055W
YDR172W	YER039C	YDR107C	YDL008W	YEL058W	YBR146W	YCR050C	YDL015C	YNR075W	YFL056C
YDR184C	YER039C-A	YDR186C	YDL031W	YEL060C	YBR150C	YCR063W	YDL017W	YOL002C	YFR032C
YDR186C	YER057C	YDR204W	YDL043C	YEL070W	YBR154C	YCR068W	YDL018C	YOL101C	YFR041C
YDR188W	YER058W	YDR213W	YDL045W-A	YER011W	YBR155W	YCR069W	YDL020C	YOR025W	YFR053C
YDR207C	YER067W	YDR223W	YDL056W	YER014C-A	YBR163W	YCR073C	YDL044C	YOR129C	YGL032C
YDR213W	YER071C	YDR236C	YDL060W	YER018C	YBR164C	YCR073W-A	YDL051W	YOR140W	YGL037C
YDR217C	YER079W	YDR255C	YDL063C	YER019W	YBR167C	YCR075C	YDL056W	YOR237W	YGL041C-B
YDR222W	YER106W	YDR258C	YDL065C	YER037W	YBR171W	YCR076C	YDL058W	YOR322C	YGL059W
YDR228C	YER119C	YDR275W	YDL067C	YER044C	YBR177C	YCR077C	YDL067C	YOR377W	YGL125W
YDR239C	YER150W	YDR350C	YDL074C	YER045C	YBR184W	YCR079W	YDL069C	YPL016W	YGL138C
YDR261C-D	YER183C	YDR368W	YDL082W	YER060W	YBR185C	YCR101C	YDL073W	YPL028W	YGL180W
YDR261W-B	YER185W	YDR380W	YDL086W	YER062C	YBR196C-A	YCR102C	YDL074C	YPL058C	YGL187C
YDR264C	YFL030W	YDR410C	YDL105W	YER144C	YBR207W	YCR102W-A	YDL078C	YPL082C	YGL191W
YDR266C	YFL031W	YDR411C	YDL112W	YER150W	YBR210W	YCR104W	YDL083C	YPL115C	YGL240W
YDR273W	YFR011C	YDR436W	YDL115C	YER158C	YBR211C	YCR105W	YDL086W	YPL141C	YGR008C
YDR275W	YFR018C	YDR437W	YDL129W	YER163C	YBR215W	YCR106W	YDL099W	YPL170W	YGR020C
YDR292C	YFR041C	YDR453C	YDL148C	YER179W	YBR217W	YDL009C	YDL107W	YPR042C	YGR035C
YDR293C	YGL002W	YDR490C	YDL153C	YFL009W	YBR227C	YDL011C	YDL110C		YGR053C
YDR299W	YGL010W	YDR492W	YDL161W	YFL010C	YBR228W	YDL023C	YDL112W		YGR109W-B
YDR310C	YGL032C	YDR503C	YDL165W	YFL010W-A	YBR233W-A	YDL028C	YDL115C		YGR121W-A
YDR312W	YGL051W	YDR516C	YDL167C	YFL014W	YBR237W	YDL032W	YDL117W		YGR142W
YDR316W-B	YGL057C	YDR517W	YDL178W	YFL020C	YBR243C	YDL033C	YDL121C		YGR154C
YDR324C	YGL080W	YDR518W	YDL181W	YFL021W	YBR244W	YDL041W	YDL130W-A		YGR161C
YDR334W	YGL104C	YDR530C	YDL184C	YFL025C	YBR245C	YDL090C	YDL135C		YGR174C
YDR341C	YGL126W	YDR541C	YDL197C	YFL031W	YBR251W	YDL093W	YDL138W		YGR174W-A
YDR351W	YGL161C	YEL011W	YDL208W	YFL044C	YBR253W	YDL094C	YDL147W		YGR207C
YDR359C	YGL191W	YEL020C	YDL214C	YFL052W	YBR257W	YDL095W	YDL148C		YGR243W
YDR363W	YGL198W	YEL047C	YDL227C	YFL062W	YBR258C	YDL096C	YDL153C		YHR001W-A
YDR365C	YGL226C-A	YEL049W	YDL240W	YFL068W	YBR262C	YDL109C	YDL174C		YHR008C
YDR379W	YGR023W	YEL058W	YDR020C	YFR017C	YBR267W	YDL114W	YDL177C		YHR011W
YDR397C	YGR035C	YEL060C	YDR021W	YFR053C	YBR268W	YDL118W	YDL178W		YHR039C-A
YDR398W	YGR038W	YEL066W	YDR025W	YGL001C	YBR271W	YDL125C	YDL180W		YHR072W
YDR420W	YGR053C	YEL070W	YDR026C	YGL037C	YBR272C	YDL126C	YDL181W		YHR092C
YDR423C	YGR055W	YEL071W	YDR034C	YGL039W	YBR275C	YDL128W	YDL184C		YHR097C
YDR430C	YGR063C	YER011W	YDR037W	YGL045W	YBR276C	YDL151C	YDL202W		YHR124W
YDR464W	YGR101W	YER014W	YDR042C	YGL047W	YBR279W	YDL155W	YDL209C		YHR136C
YDR465C	YGR109W-A	YER019W	YDR052C	YGL053W	YBR282W	YDL156W	YDL219W		YHR199C-A
YDR490C	YGR121C	YER037W	YDR060W	YGL055W	YBR288C	YDL162C	YDL235C		YIL029C
YDR492W	YGR144W	YER045C	YDR061W	YGL087C	YCL001W	YDL163W	YDR013W		YIL111W
YEL022W	YGR172C	YER046W	YDR071C	YGL104C	YCL002C	YDL172C	YDR016C		YIL136W
YEL036C	YGR183C	YER062C	YDR073W	YGL121C	YCL011C	YDL186W	YDR017C		YIL152W
YEL037C	YGR194C	YER069W	YDR075W	YGL126W	YCL014W	YDL187C	YDR021W		YIL155C
YEL053C	YGR203W	YER119C	YDR078C	YGL127C	YCL021W-A	YDL188C	YDR028C		YIL172C
YEL055C	YGR215W	YER144C	YDR083W	YGL131C	YCL024W	YDL195W	YDR031W		YIR018W
YER006W	YGR222W	YER150W	YDR087C	YGL156W	YCL025C	YDL196W	YDR034W-B		YIR019C
YER011W	YGR227W	YER158C	YDR088C	YGL157W	YCL026C-A	YDL220C	YDR043C		YIR031C
YER014W	YGR243W	YER163C	YDR091C	YGL158W	YCL031C	YDL221W	YDR045C		YIR032C
YER020W	YGR254W	YER188C-A	YDR097C	YGL162W	YCL054W	YDL230W	YDR051C		YIR037W
YER034W	YGR256W	YFL009W	YDR099W	YGL166W	YCL055W	YDL241W	YDR052C		YIR038C
YER045C	YHL036W	YFL010C	YDR101C	YGL209W	YCL056C	YDR015C	YDR059C		YJL013C
YER049W	YHL044W	YFL020C	YDR110W	YGL230C	YCL059C	YDR024W	YDR063W		YJL023C
YER068W	YHR001W-A	YFL021W	YDR113C	YGR032W	YCL061C	YDR038C	YDR067C		YJL048C
YER069W	YHR002W	YFL025C	YDR120C	YGR043C	YCR003W	YDR044W	YDR071C		YJL066C
YER075C	YHR041C	YFL031W	YDR123C	YGR044C	YCR005C	YDR074W	YDR079W		YJL068C
YER082C	YHR051W	YFL041W-A	YDR130C	YGR049W	YCR009C	YDR098C	YDR085C		YJL088W
YER093C	YHR090C	YFL042C	YDR145W	YGR060W	YCR016W	YDR102C	YDR086C		YJL100W
YER103W	YHR096C	YFL044C	YDR146C	YGR088W	YCR018C	YDR103W	YDR087C		YJL103C
YER109C	YHR110W	YFL052W	YDR150W	YGR097W	YCR019W	YDR106W	YDR088C		YJL116C
YER114C	YHR124W	YFR015C	YDR151C	YGR131W	YCR020W-B	YDR107C	YDR099W		YJL133C-A
YER127W	YHR142W	YFR021W	YDR165W	YGR138C	YCR021C	YDR111C	YDR110W		YJL144W
YER129W	YHR147C	YFR024C-A	YDR168W	YGR144W	YCR023C	YDR112W	YDR115W		YJL153C
YER132C	YHR181W	YFR053C	YDR173C	YGR146C	YCR032W	YDR125C	YDR117C		YJL164C
YER138W-A	YIL006W	YGL001C	YDR175C	YGR149W	YCR035C	YDR139C	YDR120C		YJR008W
YER151C	YIL015W	YGL006W	YDR185C	YGR156W	YCR043C	YDR149C	YDR121W		YJR048W
YER167W	YIL023C	YGL037C	YDR194C	YGR175C	YCR054C	YDR171W	YDR141C		YJR122W
YER169W	YIL049W	YGL039W	YDR195W	YGR177C	YCR057C	YDR187C	YDR142C		YKL043W
YER176W	YIL087C	YGL040C	YDR200C	YGR189C	YCR065W	YDR204W	YDR146C		YKL061W
YFL009W	YIL088C	YGL041C-B	YDR208W	YGR201C	YCR071C	YDR213W	YDR150W		YKL068W-A
YFL010C	YIL121W	YGL047W	YDR211W	YGR203W	YCR077C	YDR220C	YDR152W		YKL096W
YFL023W	YIL155C	YGL055W	YDR219C	YGR212W	YCR084C	YDR230W	YDR159W		YKL109W
YFL036W	YIL157C	YGL062W	YDR222W	YGR213C	YCR087C-A	YDR250C	YDR163W		YKL117W
YFL042C	YIR028W	YGL104C	YDR224C	YGR234W	YCR090C	YDR264C	YDR168W		YKL137W
YFL051C	YIR030C	YGL121C	YDR227W	YGR260W	YCR093W	YDR269C	YDR173C		YKL138C-A
YFR013W	YIR032C	YGL131C	YDR243C	YGR268C	YCR096C	YDR271C	YDR175C		YKL148C
YFR029W	YIR036C	YGL142C	YDR253C	YGR284C	YCR097W	YDR274C	YDR176W		YKL183C-A
YFR034C	YIR037W	YGL144C	YDR254W	YGR286C	YCR106W	YDR297W	YDR178W		YKL195W
YFR040W	YIR038C	YGL154C	YDR267C	YGR287C	YCR107W	YDR327W	YDR179C		YKL201C
YFR043C	YIR039C	YGL156W	YDR270W	YGR288W	YDL001W	YDR355C	YDR180W		YKR011C
YGL009C	YJL003W	YGL166W	YDR277C	YGR295C	YDL003W	YDR396W	YDR183W		YKR023W
YGL023C	YJL048C	YGL186C	YDR279W	YHL009W-B	YDL004W	YDR401W	YDR184C		YKR039W
YGL039W	YJL059W	YGL229C	YDR288W	YHL021C	YDL006W	YDR408C	YDR185C		YKR046C
YGL055W	YJL062W	YGL230C	YDR298C	YHL025W	YDL007W	YDR431W	YDR196C		YKR058W
YGL064C	YJL062W-A	YGL255W	YDR303C	YHL027W	YDL008W	YDR432W	YDR200C		YKR075C
YGL073W	YJL068C	YGL258W-A	YDR309C	YHL031C	YDL010W	YDR437W	YDR201W		YKR076W
YGL078C	YJL079C	YGR004W	YDR313C	YHL042W	YDL017W	YDR442W	YDR207C		YLL009C
YGL096W	YJL103C	YGR019W	YDR322C-A	YHL043W	YDL018C	YDR446W	YDR208W		YLL026W
YGL099W	YJL121C	YGR032W	YDR334W	YHL044W	YDL028C	YDR453C	YDR210W		YLL053C
YGL111W	YJL131C	YGR043C	YDR337W	YHR004C	YDL031W	YDR455C	YDR211W		YLR007W
YGL116W	YJL133C-A	YGR044C	YDR342C	YHR007C	YDL035C	YDR467C	YDR216W		YLR036C
YGL120C	YJL137C	YGR049W	YDR365C	YHR016C	YDL043C	YDR487C	YDR217C		YLR038C
YGL122C	YJL144W	YGR070W	YDR381W	YHR022C	YDL051W	YDR488C	YDR222W		YLR058C
YGL144C	YJL153C	YGR097W	YDR383C	YHR039C	YDL056W	YDR516C	YDR224C		YLR079W
YGL158W	YJL166W	YGR131W	YDR384C	YHR042W	YDL058W	YDR517W	YDR240C		YLR080W
YGL162W	YJL170C	YGR141W	YDR390C	YHR048W	YDL063C	YDR518W	YDR244W		YLR102C
YGL164C	YJL171C	YGR143W	YDR392W	YHR087W	YDL064W	YDR521W	YDR248C		YLR136C
YGL171W	YJL172W	YGR144W	YDR399W	YHR138C	YDL065C	YDR534C	YDR249C		YLR142W
YGL172W	YJL173C	YGR146C	YDR412W	YHR190W	YDL067C	YDR537C	YDR253C		YLR165C
YGL181W	YJL180C	YGR149W	YDR416W	YIL011W	YDL069C	YDR542W	YDR267C		YLR205C
YGL203C	YJL185C	YGR177C	YDR432W	YIL013C	YDL070W	YDR543C	YDR270W		YLR213C
YGL209W	YJL191W	YGR180C	YDR439W	YIL033C	YDL073W	YEL017W	YDR276C		YLR214W
YGL211W	YJL205C	YGR189C	YDR440W	YIL043C	YDL074C	YEL035C	YDR277C		YLR218C
YGL244W	YJL210W	YGR201C	YDR447C	YIL051C	YDL080C	YEL037C	YDR279W		YLR312C
YGL248W	YJL217W	YGR212W	YDR449C	YIL066C	YDL082W	YEL038W	YDR280W		YLR326W
YGR004W	YJR001W	YGR213C	YDR451C	YIL067C	YDL085C-A	YEL045C	YDR282C		YLR411W
YGR032W	YJR008W	YGR217W	YDR461W	YIL083C	YDL090C	YEL046C	YDR283C		YML053C
YGR037C	YJR044C	YGR254W	YDR465C	YIL101C	YDL092W	YEL047C	YDR284C		YML100W
YGR044C	YJR073C	YGR255C	YDR473C	YIL108W	YDL098C	YEL049W	YDR286C		YML120C
YGR049W	YJR077C	YGR284C	YDR477W	YIL111W	YDL101C	YEL059W	YDR288W		YMR003W
YGR079W	YJR112W-A	YGR286C	YDR478W	YIL117C	YDL102W	YEL065W	YDR292C		YMR011W
YGR083C	YJR117W	YGR287C	YDR480W	YIL145C	YDL105W	YEL066W	YDR298C		YMR030W
YGR103W	YJR118C	YGR295C	YDR496C	YIL154C	YDL106C	YEL067C	YDR299W		YMR058W
YGR108W	YJR122W	YHL009W-B	YDR500C	YIL162W	YDL107W	YEL071W	YDR308C		YMR068W
YGR128C	YJR135W-A	YHL017W	YDR501W	YIL169C	YDL112W	YEL074W	YDR311W		YMR084W
YGR131W	YKL053C-A	YHL021C	YDR507C	YIL176C	YDL115C	YER011W	YDR312W		YMR105W-A
YGR175C	YKL058W	YHL042W	YDR511W	YIR006C	YDL116W	YER014W	YDR315C		YMR189W
YGR177C	YKL068W-A	YHL043W	YDR512C	YIR007W	YDL121C	YER018C	YDR319C		YMR225C
YGR180C	YKL084W	YHL044W	YDR513W	YIR033W	YDL122W	YER019W	YDR322C-A		YMR291W
YGR185C	YKL096W	YHR004C	YDR514C	YIR039C	YDL137W	YER027C	YDR326C		YMR311C
YGR187C	YKL100C	YHR022C	YDR523C	YJL016W	YDL145C	YER028C	YDR337W		YNL007C
YGR198W	YKL138C	YHR042W	YDR527W	YJL043W	YDL148C	YER070W	YDR339C		YNL014W
YGR202C	YKL141W	YHR043C	YDR529C	YJL045W	YDL150W	YER078C	YDR347W		YNL052W
YGR229C	YKL148C	YHR047C	YDR538W	YJL052W	YDL153C	YER084W	YDR351W		YNL065W
YGR244C	YKL178C	YHR048W	YEL021W	YJL056C	YDL154W	YER085C	YDR357C		YNL077W
YGR245C	YKL192C	YHR075C	YEL024W	YJL077C	YDL161W	YER086W	YDR363W-A		YNL097C
YGR274C	YKR046C	YHR087W	YEL035C	YJL079C	YDL166C	YER097W	YDR367W		YNL098C
YGR280C	YKR065C	YHR112C	YEL039C	YJL083W	YDL167C	YER115C	YDR370C		YNL100W
YGR285C	YKR066C	YHR151C	YEL054C	YJL089W	YDL170W	YER118C	YDR372C		YNL115C
YGR286C	YKR067W	YHR179W	YEL055C	YJL097W	YDL171C	YER119C	YDR373W		YNL121C
YHL007C	YKR093W	YHR183W	YEL061C	YJL105W	YDL181W	YER135C	YDR377W		YNL144C
YHL028W	YLL023C	YHR209W	YEL072W	YJL108C	YDL184C	YER152C	YDR378C		YNL173C
YHR004C	YLL028W	YIL011W	YER001W	YJL128C	YDL192W	YER158C	YDR389W		YNL180C
YHR007C	YLL041C	YIL013C	YER002W	YJL141C	YDL197C	YER178W	YDR399W		YNL208W
YHR030C	YLL042C	YIL043C	YER006W	YJL151C	YDL198C	YER179W	YDR407C		YNL231C
YHR036W	YLL051C	YIL048W	YER007C-A	YJL159W	YDL200C	YER181C	YDR412W		YNL252C
YHR040W	YLL052C	YIL066C	YER025W	YJL161W	YDL201W	YER184C	YDR424C		YNL260C
YHR048W	YLL053C	YIL087C	YER028C	YJL163C	YDL205C	YER187W	YDR427W		YNR014W
YHR058C	YLR011W	YIL094C	YER029C	YJL164C	YDL208W	YER188W	YDR449C		YNR034W
YHR062C	YLR038C	YIL101C	YER036C	YJL213W	YDL213C	YFL003C	YDR451C		YNR034W-A
YHR066W	YLR040C	YIL108W	YER050C	YJL219W	YDL216C	YFL011W	YDR461W		YNR044W
YHR070W	YLR042C	YIL111W	YER053C-A	YJR019C	YDL219W	YFL013W-A	YDR468C		YOL052C-A
YHR073W	YLR050C	YIL114C	YER068W	YJR047C	YDL227C	YFL015C	YDR473C		YOL053W
YHR077C	YLR152C	YIL117C	YER077C	YJR078W	YDL231C	YFL020C	YDR478W		YOL086W-A
YHR079C	YLR155C	YIL121W	YER078C	YJR094C	YDL232W	YFL022C	YDR486C		YOL110W
YHR102W	YLR164W	YIL154C	YER082C	YJR095W	YDL235C	YFL026W	YDR492W		YOL126C
YHR105W	YLR177W	YIL162W	YER102W	YJR096W	YDL240W	YFL031W	YDR494W		YOL151W
YHR119W	YLR205C	YIL169C	YER107C	YJR116W	YDR002W	YFL042C	YDR502C		YOL154W
YHR120W	YLR212C	YIL173W	YER126C	YJR129C	YDR006C	YFL053W	YDR504C		YOL163W
YHR135C	YLR220W	YIL176C	YER131W	YJR150C	YDR011W	YFL057C	YDR505C		YOR009W
YHR165C	YLR229C	YIR006C	YER133W	YJR151C	YDR013W	YFL067W	YDR507C		YOR027W
YHR200W	YLR283W	YIR007W	YER145C	YKL062W	YDR014W	YFL068W	YDR511W		YOR032C
YHR206W	YLR303W	YIR017C	YER148W	YKL103C	YDR016C	YFR009W	YDR512C		YOR042W
YHR208W	YLR312C	YIR028W	YER151C	YKL151C	YDR017C	YFR014C	YDR513W		YOR065W
YIL019W	YLR356W	YIR033W	YER156C	YKL159C	YDR019C	YFR015C	YDR529C		YOR090C
YIL038C	YLR395C	YIR039C	YER161C	YKL161C	YDR020C	YFR018C	YEL003W		YOR134W
YIL053W	YLR411W	YJL016W	YER162C	YKL163W	YDR021W	YFR022W	YEL018W		YOR161C
YIL082W-A	YLR438W	YJL026W	YER164W	YKL185W	YDR023W	YFR034C	YEL020W-A		YOR173W
YIL091C	YML009C	YJL052W	YFL016C	YKL193C	YDR026C	YFR044C	YEL021W		YOR181W
YIL130W	YML019W	YJL056C	YFL017W-A	YKL221W	YDR031W	YFR054C	YEL024W		YOR214C
YIL142W	YML055W	YJL079C	YFL023W	YKR003W	YDR034C	YGL007W	YEL033W		YOR222W
YIL150C	YML081C-A	YJL083W	YFL026W	YKR027W	YDR042C	YGL013C	YEL034W		YOR273C
YIL159W	YML101C	YJL094C	YFL034C-B	YKR046C	YDR045C	YGL015C	YEL039C		YOR281C
YIL176C	YML129C	YJL097W	YFR001W	YKR049C	YDR046C	YGL019W	YER001W		YOR289W
YIR002C	YML131W	YJL105W	YFR002W	YKR053C	YDR049W	YGL022W	YER002W		YOR298C-A
YIR023W	YMR008C	YJL132W	YFR027W	YKR061W	YDR051C	YGL024W	YER007C-A		YOR338W
YIR026C	YMR040W	YJL153C	YFR032C	YKR070W	YDR052C	YGL026C	YER008C		YOR339C
YIR033W	YMR055C	YJL163C	YFR033C	YKR076W	YDR054C	YGL034C	YER009W		YOR344C
YJL010C	YMR058W	YJL164C	YFR034C	YKR091W	YDR060W	YGL039W	YER012W		YOR348C
YJL030W	YMR060C	YJL212C	YFR037C	YKR097W	YDR061W	YGL045W	YER022W		YOR351C
YJL041W	YMR074C	YJL213W	YGL021W	YLL025W	YDR068W	YGL046W	YER029C		YOR374W
YJL050W	YMR095C	YJL219W	YGL023C	YLL039C	YDR069C	YGL052W	YER040W		YOR382W
YJL051W	YMR105W-A	YJR039W	YGL029W	YLL058W	YDR071C	YGL069C	YER042W		YPL004C
YJL055W	YMR145C	YJR047C	YGL032C	YLL064C	YDR073W	YGL084C	YER044C		YPL021W
YJL056C	YMR169C	YJR051W	YGL035C	YLL066W-B	YDR075W	YGL089C	YER046W		YPL061W
YJL069C	YMR173W	YJR078W	YGL044C	YLR006C	YDR078C	YGL102C	YER048W-A		YPL095C
YJL076W	YMR182C	YJR116W	YGL059W	YLR031W	YDR079C-A	YGL104C	YER050C		YPL124W
YJL080C	YMR203W	YJR148W	YGL060W	YLR037C	YDR079W	YGL114W	YER053C		YPL127C
YJL083W	YMR215W	YJR150C	YGL070C	YLR054C	YDR080W	YGL115W	YER090W		YPL130W
YJL087C	YMR221C	YJR151C	YGL071W	YLR056W	YDR083W	YGL116W	YER124C		YPR002W
YJL095W	YMR251W-A	YJR152W	YGL078C	YLR098C	YDR086C	YGL125W	YER126C		YPR020W
YJL098W	YMR284W	YKL008C	YGL086W	YLR099C	YDR087C	YGL126W	YER127W		YPR036W-A
YJL106W	YMR286W	YKL079W	YGL099W	YLR100W	YDR088C	YGL148W	YER130C		YPR046W
YJL107C	YMR291W	YKL103C	YGL101W	YLR121C	YDR091C	YGL149W	YER131W		YPR061C
YJL123C	YMR292W	YKL151C	YGL111W	YLR136C	YDR096W	YGL162W	YER133W		YPR065W
YJL128C	YMR297W	YKL161C	YGL115W	YLR149C	YDR097C	YGL165C	YER137C		YPR124W
YJL148W	YNL003C	YKL163W	YGL120C	YLR154W-F	YDR101C	YGL179C	YER141W		YPR151C
YJL204C	YNL006W	YKL165C	YGL133W	YLR162W-A	YDR103W	YGL180W	YER142C		YPR158W
YJR002W	YNL012W	YKL178C	YGL171W	YLR178C	YDR110W	YGL182C	YER155C		YPR159C-A
YJR003C	YNL024C-A	YKL185W	YGL180W	YLR194C	YDR113C	YGL212W	YER167W		YPR193C
YJR016C	YNL044W	YKL193C	YGL187C	YLR231C	YDR118W	YGL217C	YFL013C
YJR047C	YNL045W	YKL206C	YGL190C	YLR251W	YDR120C	YGL222C	YFL014W
YJR070C	YNL052W	YKL207W	YGL191W	YLR273C	YDR121W	YGL234W	YFL017W-A
YJR086W	YNL130C	YKL219W	YGL210W	YLR306W	YDR128W	YGL235W	YFL034C-A
YJR090C	YNL142W	YKL221W	YGL219C	YLR315W	YDR144C	YGL256W	YFL046W
YJR091C	YNL159C	YKR003W	YGL237C	YLR337C	YDR146C	YGL258W	YFR001W
YJR092W	YNL169C	YKR027W	YGL240W	YLR414C	YDR150W	YGL259W	YFR011C
YJR111C	YNL173C	YKR034W	YGR024C	YLR450W	YDR151C	YGL260W	YFR019W
YJR116W	YNL202W	YKR049C	YGR035C	YLR461W	YDR152W	YGL261C	YFR031C
YJR119C	YNL241C	YKR053C	YGR040W	YLR466C-B	YDR161W	YGL262W	YFR032C-A
YJR140C	YNL263C	YKR061W	YGR053C	YML008C	YDR163W	YGR010W	YFR033C
YJR150C	YNL270C	YKR067W	YGR055W	YML016C	YDR165W	YGR019W	YFR041C
YKL014C	YNL283C	YKR070W	YGR058W	YML057W	YDR167W	YGR022C	YFR048W
YKL020C	YNL300W	YKR076W	YGR063C	YML058W-A	YDR168W	YGR045C	YFR049W
YKL022C	YNL307C	YKR091W	YGR074W	YML070W	YDR170C	YGR061C	YFR050C
YKL029C	YNL321W	YLL025W	YGR076C	YML083C	YDR172W	YGR066C	YFR052W
YKL032C	YNR002C	YLL026W	YGR084C	YML100W	YDR173C	YGR069W	YGL001C
YKL052C	YNR014W	YLL039C	YGR085C	YML126C	YDR175C	YGR087C	YGL002W
YKL054C	YNR061C	YLL058W	YGR086C	YMR006C	YDR176W	YGR109C	YGL005C
YKL068W	YNR064C	YLL064C	YGR090W	YMR008C	YDR177W	YGR121C	YGL029W
YKL072W	YOL048C	YLR001C	YGR099W	YMR015C	YDR179C	YGR131W	YGL035C
YKL079W	YOL071W	YLR006C	YGR103W	YMR017W	YDR182W-A	YGR141W	YGL058W
YKL094W	YOL073C	YLR027C	YGR105W	YMR020W	YDR183W	YGR144W	YGL068W
YKL112W	YOL107W	YLR037C	YGR108W	YMR034C	YDR184C	YGR146C	YGL070C
YKL120W	YOL110W	YLR046C	YGR109C	YMR087W	YDR185C	YGR160W	YGL078C
YKL143W	YOL126C	YLR047C	YGR109W-B	YMR104C	YDR190C	YGR161C	YGL086W
YKL172W	YOL129W	YLR054C	YGR110W	YMR105C	YDR194C	YGR176W	YGL088W
YKL173W	YOL146W	YLR094C	YGR118W	YMR122W-A	YDR195W	YGR177C	YGL096W
YKL185W	YOL154W	YLR098C	YGR119C	YMR134W	YDR198C	YGR180C	YGL101W
YKL193C	YOL162W	YLR099C	YGR122W	YMR136W	YDR200C	YGR188C	YGL131C
YKL195W	YOL163W	YLR121C	YGR123C	YMR160W	YDR201W	YGR201C	YGL134W
YKL197C	YOR016C	YLR130C	YGR128C	YMR164C	YDR207C	YGR210C	YGL160W
YKL204W	YOR020W-A	YLR136C	YGR129W	YMR165C	YDR208W	YGR213C	YGL166W
YKR003W	YOR045W	YLR144C	YGR140W	YMR166C	YDR210W	YGR224W	YGL169W
YKR021W	YOR065W	YLR149C	YGR142W	YMR170C	YDR211W	YGR225W	YGL187C
YKR028W	YOR072W-B	YLR178C	YGR145W	YMR181C	YDR217C	YGR226C	YGL188C
YKR036C	YOR084W	YLR194C	YGR150C	YMR184W	YDR219C	YGR236C	YGL191W
YKR043C	YOR100C	YLR241W	YGR152C	YMR194C-B	YDR222W	YGR237C	YGL195W
YKR048C	YOR122C	YLR251W	YGR154C	YMR196W	YDR224C	YGR242W	YGL206C
YKR056W	YOR142W	YLR256W	YGR155W	YMR202W	YDR225W	YGR259C	YGL209W
YKR072C	YOR150W	YLR273C	YGR158C	YMR208W	YDR227W	YGR269W	YGL220W
YKR081C	YOR161C	YLR300W	YGR159C	YMR244W	YDR228C	YGR285C	YGL231C
YKR086W	YOR186W	YLR303W	YGR162W	YMR246W	YDR235W	YGR288W	YGL232W
YKR099W	YOR228C	YLR356W	YGR169C-A	YMR250W	YDR244W	YGR290W	YGL242C
YLL008W	YOR273C	YLR380W	YGR174C	YMR258C	YDR245W	YGR294W	YGL248W
YLL010C	YOR284W	YLR413W	YGR183C	YMR280C	YDR254W	YHL005C	YGR017W
YLL012W	YOR292C	YLR438W	YGR188C	YMR297W	YDR257C	YHL006C	YGR028W
YLL013C	YOR297C	YLR450W	YGR200C	YMR303C	YDR259C	YHL028W	YGR030C
YLL018C-A	YOR311C	YLR461W	YGR211W	YMR315W	YDR263C	YHL036W	YGR035C
YLL021W	YOR348C	YML058W-A	YGR221C	YMR315W-A	YDR267C	YHL037C	YGR037C
YLL034C	YOR374W	YML070W	YGR229C	YMR316W	YDR270W	YHL041W	YGR042W
YLL036C	YOR382W	YML083C	YGR234W	YMR319C	YDR279W	YHL043W	YGR049W
YLL060C	YOR390W	YML100W	YGR238C	YMR322C	YDR280W	YHL044W	YGR060W
YLL064C	YPL002C	YML131W	YGR243W	YMR323W	YDR281C	YHL046C	YGR076C
YLR002C	YPL003W	YMR006C	YGR245C	YNL034W	YDR283C	YHL047C	YGR081C
YLR024C	YPL004C	YMR008C	YGR246C	YNL053W	YDR286C	YHR014W	YGR088W
YLR057W	YPL015C	YMR013C	YGR251W	YNL055C	YDR288W	YHR029C	YGR093W
YLR071C	YPL054W	YMR017W	YGR264C	YNL092W	YDR289C	YHR044C	YGR095C
YLR077W	YPL059W	YMR020W	YGR266W	YNL094W	YDR295C	YHR047C	YGR098C
YLR086W	YPL096C-A	YMR034C	YGR271C-A	YNL106C	YDR298C	YHR048W	YGR102C
YLR094C	YPL144W	YMR035W	YGR272C	YNL111C	YDR299W	YHR079C	YGR105W
YLR095C	YPL154C	YMR038C	YGR280C	YNL160W	YDR302W	YHR079C-A	YGR110W
YLR096W	YPL229W	YMR087W	YGR283C	YNL161W	YDR303C	YHR093W	YGR111W
YLR099C	YPL241C	YMR088C	YHL004W	YNL200C	YDR307W	YHR095W	YGR117C
YLR100W	YPL246C	YMR104C	YHL020C	YNL202W	YDR308C	YHR123W	YGR123C
YLR102C	YPL250C	YMR105C	YHL034C	YNL208W	YDR309C	YHR125W	YGR125W
YLR106C	YPL264C	YMR119W	YHL038C	YNL210W	YDR311W	YHR126C	YGR128C
YLR114C	YPL271W	YMR120C	YHR001W-A	YNL241C	YDR312W	YHR139C-A	YGR130C
YLR116W	YPL279C	YMR122W-A	YHR005C	YNL270C	YDR313C	YHR173C	YGR132C
YLR117C	YPR002W	YMR170C	YHR008C	YNL280C	YDR315C	YHR175W	YGR138C
YLR129W	YPR028W	YMR181C	YHR031C	YNL294C	YDR316W	YHR177W	YGR149W
YLR131C	YPR036W-A	YMR184W	YHR033W	YNL305C	YDR318W	YHR179W	YGR151C
YLR143W	YPR061C	YMR196W	YHR037W	YNR010W	YDR320C-A	YHR185C	YGR158C
YLR176C	YPR082C	YMR244W	YHR038W	YNR019W	YDR322C-A	YHR188C	YGR174C
YLR188W	YPR098C	YMR246W	YHR051W	YNR034W-A	YDR324C	YHR218W	YGR182C
YLR189C	YPR124W	YMR258C	YHR052W	YNR041C	YDR325W	YIL011W	YGR183C
YLR194C	YPR149W	YMR264W	YHR053C	YNR043W	YDR326C	YIL012W	YGR200C
YLR196W	YPR158W	YMR271C	YHR054C	YNR056C	YDR333C	YIL013C	YGR206W
YLR207W	YPR159C-A	YMR276W	YHR061C	YNR057C	YDR334W	YIL034C	YGR220C
YLR223C	YPR165W	YMR306W	YHR062C	YNR058W	YDR335W	YIL036W	YGR222W
YLR244C	YPR176C	YMR315W	YHR065C	YNR063W	YDR337W	YIL043C	YGR230W
YLR256W	YPR183W	YMR315W-A	YHR066W	YNR064C	YDR339C	YIL047C	YGR233C
YLR278C	YPR191W	YMR317W	YHR072W	YNR065C	YDR341C	YIL054W	YGR234W
YLR335W	YPR192W	YMR319C	YHR072W-A	YNR071C	YDR342C	YIL057C	YGR239C
YLR336C		YMR322C	YHR077C	YNR075C-A	YDR352W	YIL058W	YGR243W
YLR348C		YMR323W	YHR081W	YNR075W	YDR356W	YIL066C	YGR248W
YLR357W		YNL015W	YHR084W	YOL002C	YDR357C	YIL088C	YGR250C
YLR370C		YNL055C	YHR085W	YOL047C	YDR361C	YIL099W	YGR258C
YLR380W		YNL092W	YHR088W	YOL084W	YDR363W-A	YIL100W	YGR264C
YLR384C		YNL094W	YHR089C	YOL101C	YDR364C	YIL101C	YGR266W
YLR397C		YNL104C	YHR090C	YOL122C	YDR365C	YIL102C	YGR267C
YLR398C		YNL168C	YHR117W	YOL155C	YDR367W	YIL108W	YGR272C
YLR401C		YNL192W	YHR127W	YOR009W	YDR370C	YIL111W	YHR001W-A
YLR410W		YNL200C	YHR128W	YOR010C	YDR371W	YIL113W	YHR003C
YLR413W		YNL208W	YHR140W	YOR011W	YDR373W	YIL114C	YHR005C-A
YLR417W		YNL241C	YHR148W	YOR034C	YDR377W	YIL117C	YHR006W
YLR419W		YNL274C	YHR149C	YOR062C	YDR378C	YIL119C	YHR007C
YLR432W		YNL293W	YHR154W	YOR132W	YDR381C-A	YIL120W	YHR008C
YLR451W		YNL305C	YHR169W	YOR140W	YDR381W	YIL121W	YHR023W
YLR461W		YNL320W	YHR196W	YOR162C	YDR383C	YIL141W	YHR037W
YML006C		YNL325C	YHR197W	YOR173W	YDR384C	YIL148W	YHR038W
YML008C		YNR014W	YHR201C	YOR175C	YDR386W	YIL154C	YHR051W
YML010W		YNR016C	YIL009W	YOR178C	YDR390C	YIL162W	YHR052W
YML014W		YNR034W-A	YIL015W	YOR208W	YDR392W	YIL163C	YHR053C
YML032C		YNR040W	YIL019W	YOR220W	YDR399W	YIL171W	YHR054C
YML037C		YNR056C	YIL020C	YOR229W	YDR407C	YIL176C	YHR060W
YML058W-A		YNR057C	YIL035C	YOR230W	YDR412W	YIL177C	YHR065C
YML074C		YNR058W	YIL078W	YOR237W	YDR416W	YIR007W	YHR066W
YML075C		YNR065C	YIL082W-A	YOR290C	YDR418W	YIR014W	YHR067W
YML076C		YNR066C	YIL096C	YOR306C	YDR424C	YIR015W	YHR069C
YML080W		YNR075W	YIL103W	YOR347C	YDR429C	YIR016W	YHR072W
YML082W		YOL002C	YIL104C	YOR377W	YDR432W	YIR017C	YHR077C
YML093W		YOL016C	YIL126W	YOR394W	YDR440W	YIR018W	YHR081W
YML099C		YOL026C	YIL127C	YPL028W	YDR444W	YIR019C	YHR088W
YML111W		YOL047C	YIL128W	YPL031C	YDR450W	YIR020C	YHR092C
YML113W		YOL055C	YIL131C	YPL054W	YDR451C	YIR031C	YHR103W
YML124C		YOL060C	YIL132C	YPL067C	YDR454C	YIR032C	YHR121W
YML126C		YOL084W	YIL144W	YPL070W	YDR457W	YIR041W	YHR138C
YMR006C		YOL086W-A	YIL155C	YPL071C	YDR458C	YJL027C	YHR158C
YMR014W		YOL101C	YIL158W	YPL088W	YDR461W	YJL028W	YHR167W
YMR015C		YOL122C	YIL159W	YPL089C	YDR463W	YJL032W	YHR191C
YMR016C		YOL154W	YIR004W	YPL110C	YDR464W	YJL043W	YHR196W
YMR033W		YOL155C	YIR010W	YPL115C	YDR465C	YJL064W	YHR209W
YMR038C		YOL159C	YIR014W	YPL170W	YDR471W	YJL067W	YIL004C
YMR043W		YOL164W	YIR026C	YPL171C	YDR473C	YJL075C	YIL007C
YMR047C		YOR002W	YIR027C	YPL172C	YDR477W	YJL079C	YIL008W
YMR049C		YOR009W	YIR038C	YPL206C	YDR480W	YJL105W	YIL016W
YMR070W		YOR010C	YIR042C	YPL230W	YDR495C	YJL120W	YIL020C
YMR087W		YOR011W	YJL010C	YPL231W	YDR496C	YJL152W	YIL027C
YMR104C		YOR034C	YJL025W	YPL272C	YDR499W	YJL153C	YIL030C
YMR119W		YOR034C-A	YJL033W	YPR015C	YDR500C	YJL160C	YIL040W
YMR128W		YOR067C	YJL047C-A	YPR114W	YDR501W	YJL163C	YIL068C
YMR131C		YOR071C	YJL048C	YPR154W	YDR505C	YJL175W	YIL096C
YMR136W		YOR079C	YJL049W	YPR157W	YDR507C	YJL182C	YIL098C
YMR190C		YOR092W	YJL050W	YPR160W	YDR512C	YJL195C	YIL105C
YMR207C		YOR099W	YJL069C	YPR176C	YDR513W	YJL202C	YIL127C
YMR208W		YOR120W	YJL074C	YPR184W	YDR514C	YJL211C	YIL128W
YMR212C		YOR125C	YJL085W	YPR198W	YDR515W	YJL212C	YIL130W
YMR213W		YOR173W	YJL087C		YDR528W	YJL213W	YIL149C
YMR214W		YOR175C	YJL090C		YDR529C	YJL214W	YIL155C
YMR227C		YOR176W	YJL098W		YDR532C	YJL217W	YIL161W
YMR229C		YOR178C	YJL100W		YDR533C	YJL220W	YIR002C
YMR246W		YOR227W	YJL103C		YEL002C	YJL223C	YIR004W
YMR269W		YOR229W	YJL109C		YEL003W	YJL225C	YIR024C
YMR273C		YOR230W	YJL110C		YEL009C	YJR001W	YJL003W
YMR276W		YOR237W	YJL111W		YEL018W	YJR021C	YJL004C
YMR277W		YOR285W	YJL112W		YEL020W-A	YJR047C	YJL005W
YMR288W		YOR289W	YJL115W		YEL023C	YJR070C	YJL006C
YMR290C		YOR306C	YJL122W		YEL024W	YJR071W	YJL010C
YNL004W		YOR321W	YJL125C		YEL039C	YJR094C	YJL011C
YNL023C		YOR328W	YJL131C		YEL040W	YJR114W	YJL024C
YNL024C		YOR347C	YJL133C-A		YEL042W	YJR116W	YJL031C
YNL054W		YOR377W	YJL140W		YEL050C	YJR124C	YJL033W
YNL061W		YOR394W	YJL148W		YEL051W	YJR146W	YJL046W
YNL062C		YPL006W	YJL157C		YEL054C	YJR147W	YJL048C
YNL068C		YPL027W	YJL162C		YEL055C	YJR150C	YJL049W
YNL075W		YPL028W	YJL166W		YEL061C	YJR151C	YJL050W
YNL076W		YPL041C	YJL173C		YEL065W	YJR155W	YJL087C
YNL087W		YPL071C	YJL176C		YEL072W	YJR157W	YJL090C
YNL091W		YPL087W	YJL177W		YER001W	YJR158W	YJL091C
YNL095C		YPL088W	YJL180C		YER002W	YJR160C	YJL096W
YNL103W		YPL092W	YJL187C		YER006W	YJR161C	YJL103C
YNL111C		YPL110C	YJL197W		YER007C-A	YJR162C	YJL107C
YNL123W		YPL113C	YJL208C		YER013W	YKL029C	YJL108C
YNL124W		YPL115C	YJL209W		YER016W	YKL031W	YJL110C
YNL132W		YPL123C	YJR002W		YER017C	YKL036C	YJL112W
YNL151C		YPL152W	YJR007W		YER021W	YKL037W	YJL122W
YNL155W		YPL170W	YJR030C		YER025W	YKL043W	YJL124C
YNL161W		YPL172C	YJR043C		YER026C	YKL044W	YJL125C
YNL163C		YPL175W	YJR048W		YER029C	YKL053W	YJL129C
YNL175C		YPL177C	YJR050W		YER030W	YKL084W	YJL136C
YNL182C		YPL179W	YJR055W		YER036C	YKL116C	YJL140W
YNL186W		YPL189W	YJR069C		YER038C	YKL127W	YJL148W
YNL188W		YPL191C	YJR077C		YER040W	YKL131W	YJL154C
YNL201C		YPL206C	YJR098C		YER042W	YKL136W	YJL166W
YNL221C		YPL221W	YJR104C		YER048C	YKL146W	YJL167W
YNL227C		YPL231W	YJR115W		YER048W-A	YKL147C	YJL173C
YNL236W		YPL240C	YJR122W		YER049W	YKL178C	YJL176C
YNL247W		YPL272C	YJR144W		YER050C	YKL198C	YJL177W
YNL248C		YPR015C	YKL009W		YER051W	YKL202W	YJL178C
YNL267W		YPR026W	YKL014C		YER053C-A	YKL207W	YJL179W
YNL282W		YPR113W	YKL015W		YER059W	YKL211C	YJL189W
YNL298W		YPR114W	YKL016C		YER067W	YKL219W	YJL190C
YNL308C		YPR154W	YKL018C-A		YER068W	YKL224C	YJL206C-A
YNL309W		YPR156C	YKL021C		YER070W	YKR012C	YJL207C
YNL313C		YPR157W	YKL048C		YER072W	YKR015C	YJL209W
YNR016C		YPR160W	YKL049C		YER074W-A	YKR032W	YJR003C
YNR018W		YPR184W	YKL051W		YER077C	YKR033C	YJR007W
YNR031C		YPR198W	YKL054C		YER078C	YKR034W	YJR010C-A
YNR038W			YKL068W-A		YER081W	YKR041W	YJR022W
YNR046W			YKL078W		YER082C	YKR042W	YJR034W
YNR053C			YKL082C		YER087W	YKR047W	YJR041C
YNR060W			YKL095W		YER091C	YKR050W	YJR042W
YNR063W			YKL096W-A		YER092W	YKR052C	YJR048W
YNR065C			YKL099C		YER093C	YKR053C	YJR052W
YNR075W			YKL101W		YER102W	YKR066C	YJR055W
YOL002C			YKL108W		YER109C	YKR073C	YJR057W
YOL013C			YKL109W		YER110C	YKR093W	YJR063W
YOL018C			YKL112W		YER118C	YKR099W	YJR067C
YOL021C			YKL113C		YER123W	YKR105C	YJR069C
YOL028C			YKL116C		YER125W	YLL002W	YJR077C
YOL036W			YKL122C		YER126C	YLL025W	YJR082C
YOL045W			YKL138C-A		YER129W	YLL030C	YJR086W
YOL051W			YKL143W		YER131W	YLL038C	YJR088C
YOL078W			YKL149C		YER133W	YLL046C	YJR089W
YOL097C			YKL150W		YER137C	YLL047W	YJR097W
YOL101C			YKL155C		YER139C	YLL055W	YJR099W
YOL104C			YKL156W		YER146W	YLL058W	YJR101W
YOL113W			YKL160W		YER148W	YLL064C	YJR102C
YOL116W			YKL172W		YER151C	YLL065W	YJR118C
YOL130W			YKL201C		YER155C	YLL066C	YJR119C
YOL135C			YKL204W		YER156C	YLL067C	YJR121W
YOL140W			YKL216W		YER159C	YLR013W	YJR127C
YOR001W			YKR006C		YER161C	YLR027C	YJR130C
YOR009W			YKR008W		YER162C	YLR034C	YJR136C
YOR010C			YKR013W		YER171W	YLR037C	YJR142W
YOR023C			YKR016W		YER172C	YLR062C	YJR144W
YOR025W			YKR023W		YER173W	YLR076C	YKL003C
YOR030W			YKR024C		YER174C	YLR091W	YKL013C
YOR043W			YKR046C		YER186C	YLR094C	YKL014C
YOR048C			YKR060W		YFL002C	YLR111W	YKL015W
YOR051C			YKR071C		YFL004W	YLR122C	YKL016C
YOR056C			YKR072C		YFL008W	YLR123C	YKL020C
YOR066W			YKR075C		YFL016C	YLR124W	YKL021C
YOR091W			YKR078W		YFL017W-A	YLR127C	YKL022C
YOR098C			YKR079C		YFL023W	YLR140W	YKL038W
YOR101W			YKR081C		YFL024C	YLR141W	YKL040C
YOR109W			YKR090W		YFL026W	YLR156W	YKL048C
YOR113W			YKR092C		YFL027C	YLR177W	YKL049C
YOR123C			YKR095W		YFL036W	YLR179C	YKL053C-A
YOR124C			YLL002W		YFL045C	YLR198C	YKL057C
YOR162C			YLL008W		YFL046W	YLR228C	YKL061W
YOR175C			YLL011W		YFR001W	YLR229C	YKL065C
YOR188W			YLL013C		YFR002W	YLR232W	YKL077W
YOR206W			YLL021W		YFR004W	YLR233C	YKL082C
YOR216C			YLL022C		YFR005C	YLR234W	YKL094W
YOR217W			YLL028W		YFR009W	YLR235C	YKL109W
YOR229W			YLL029W		YFR011C	YLR236C	YKL112W
YOR230W			YLL034C		YFR019W	YLR256W	YKL117W
YOR237W			YLL038C		YFR023W	YLR267W	YKL119C
YOR239W			YLR002C		YFR027W	YLR279W	YKL122C
YOR241W			YLR003C		YFR028C	YLR280C	YKL123W
YOR272W			YLR009W		YFR031C	YLR302C	YKL130C
YOR287C			YLR014C		YFR032C-A	YLR304C	YKL135C
YOR288C			YLR032W		YFR033C	YLR311C	YKL137W
YOR294W			YLR038C		YFR038W	YLR315W	YKL138C
YOR303W			YLR042C		YFR040W	YLR317W	YKL139W
YOR304W			YLR049C		YFR041C	YLR334C	YKL141W
YOR324C			YLR051C		YFR057W	YLR337C	YKL142W
YOR330C			YLR067C		YGL002W	YLR338W	YKL144C
YOR337W			YLR068W		YGL005C	YLR346C	YKL150W
YOR340C			YLR069C		YGL013C	YLR348C	YKL154W
YOR341W			YLR074C		YGL016W	YLR349W	YKL156W
YOR346W			YLR079W		YGL021W	YLR358C	YKL160W
YOR377W			YLR086W		YGL023C	YLR366W	YKL166C
YPL030W			YLR102C		YGL027C	YLR374C	YKL167C
YPL031C			YLR106C		YGL028C	YLR379W	YKL170W
YPL042C			YLR108C		YGL029W	YLR380W	YKL172W
YPL043W			YLR117C		YGL032C	YLR413W	YKL173W
YPL049C			YLR129W		YGL043W	YLR415C	YKL176C
YPL070W			YLR131C		YGL050W	YLR416C	YKL179C
YPL082C			YLR139C		YGL054C	YLR417W	YKL185W
YPL085W			YLR143W		YGL058W	YLR428C	YKL195W
YPL089C			YLR145W		YGL061C	YLR437C	YKL196C
YPL110C			YLR168C		YGL065C	YLR438W	YKL201C
YPL115C			YLR175W		YGL068W	YLR450W	YKL205W
YPL126W			YLR180W		YGL070C	YLR451W	YKL216W
YPL141C			YLR182W		YGL078C	YLR458W	YKR014C
YPL160W			YLR186W		YGL082W	YLR460C	YKR016W
YPL167C			YLR192C		YGL085W	YLR461W	YKR017C
YPL169C			YLR193C		YGL086W	YLR462W	YKR023W
YPL170W			YLR197W		YGL093W	YLR463C	YKR031C
YPL180W			YLR205C		YGL099W	YLR464W	YKR035W-A
YPL181W			YLR214W		YGL101W	YLR466W	YKR046C
YPL183C			YLR221C		YGL110C	YLR467W	YKR056W
YPL193W			YLR248W		YGL111W	YML013C-A	YKR057W
YPL202C			YLR266C		YGL115W	YML021C	YKR063C
YPL204W			YLR276C		YGL117W	YML032C-A	YKR068C
YPL212C			YLR287C		YGL120C	YML047C	YKR071C
YPL217C			YLR298C		YGL124C	YML058C-A	YKR075C
YPL226W			YLR316C		YGL145W	YML083C	YKR081C
YPL231W			YLR323C		YGL150C	YML089C	YKR082W
YPL245W			YLR326W		YGL151W	YML100W-A	YKR083C
YPL256C			YLR335W		YGL155W	YML102C-A	YKR085C
YPL272C			YLR336C		YGL163C	YML102W	YKR087C
YPR008W			YLR343W		YGL164C	YML122C	YLL004W
YPR010C			YLR363W-A		YGL171W	YML133C	YLL008W
YPR013C			YLR376C		YGL180W	YMR006C	YLL009C
YPR041W			YLR382C		YGL187C	YMR007W	YLL011W
YPR065W			YLR392C		YGL190C	YMR031W-A	YLL012W
YPR095C			YLR395C		YGL195W	YMR038C	YLL014W
YPR104C			YLR401C		YGL200C	YMR042W	YLL019C
YPR114W			YLR409C		YGL203C	YMR057C	YLL020C
YPR121W			YLR411W		YGL206C	YMR095C	YLL021W
YPR125W			YLR449W		YGL207W	YMR120C	YLL041C
YPR154W			YLR452C		YGL213C	YMR122C	YLR003C
YPR161C			YLR454W		YGL220W	YMR158W-A	YLR008C
YPR163C			YLR455W		YGL226W	YMR182C	YLR009W
YPR164W			YLR457C		YGL229C	YMR189W	YLR021W
YPR190C			YML005W		YGL232W	YMR206W	YLR022C
			YML026C		YGL233W	YMR246W	YLR023C
			YML030W		YGL237C	YMR251W	YLR025W
			YML043C		YGL240W	YMR252C	YLR033W
			YML052W		YGL241W	YMR253C	YLR038C
			YML054C		YGL243W	YMR279C	YLR039C
			YML060W		YGL244W	YMR315W	YLR050C
			YML062C		YGL254W	YMR317W	YLR051C
			YML065W		YGR005C	YMR319C	YLR056W
			YML073C		YGR009C	YMR320W	YLR065C
			YML074C		YGR014W	YMR324C	YLR066W
			YML075C		YGR017W	YMR325W	YLR067C
			YML076C		YGR023W	YNL007C	YLR068W
			YML080W		YGR024C	YNL017C	YLR069C
			YML086C		YGR035C	YNL028W	YLR079W
			YML093W		YGR040W	YNL037C	YLR100W
			YML099C		YGR042W	YNL045W	YLR103C
			YML102W		YGR046W	YNL072W	YLR107W
			YML109W		YGR047C	YNL073W	YLR145W
			YML120C		YGR053C	YNL105W	YLR147C
			YMR001C		YGR055W	YNL106C	YLR153C
			YMR001C-A		YGR059W	YNL109W	YLR165C
			YMR002W		YGR061C	YNL117W	YLR168C
			YMR003W		YGR063C	YNL138W	YLR170C
			YMR009W		YGR072W	YNL142W	YLR180W
			YMR012W		YGR074W	YNL148C	YLR199C
			YMR014W		YGR076C	YNL241C	YLR200W
			YMR019W		YGR081C	YNL264C	YLR204W
			YMR021C		YGR084C	YNL269W	YLR205C
			YMR030W		YGR085C	YNL277W	YLR214W
			YMR030W-A		YGR089W	YNL296W	YLR221C
			YMR032W		YGR090W	YNL304W	YLR231C
			YMR043W		YGR092W	YNL318C	YLR238W
			YMR044W		YGR094W	YNL319W	YLR247C
			YMR048W		YGR095C	YNL324W	YLR254C
			YMR049C		YGR098C	YNL337W	YLR261C
			YMR058W		YGR103W	YNL339C	YLR262C
			YMR061W		YGR105W	YNR014W	YLR262C-A
			YMR066W		YGR108W	YNR027W	YLR264W
			YMR069W		YGR109C	YNR042W	YLR275W
			YMR075W		YGR109W-B	YNR058W	YLR276C
			YMR076C		YGR111W	YNR062C	YLR287C
			YMR084W		YGR116W	YNR063W	YLR294C
			YMR093W		YGR117C	YNR069C	YLR295C
			YMR098C		YGR119C	YNR073C	YLR298C
			YMR127C		YGR121C	YNR075W	YLR309C
			YMR128W		YGR121W-A	YNR076W	YLR312W-A
			YMR131C		YGR122W	YNR077C	YLR325C
			YMR137C		YGR123C	YOL013W-A	YLR327C
			YMR144W		YGR125W	YOL014W	YLR332W
			YMR145C		YGR128C	YOL015W	YLR336C
			YMR172W		YGR129W	YOL016C	YLR345W
			YMR183C		YGR130C	YOL058W	YLR367W
			YMR185W		YGR140W	YOL059W	YLR370C
			YMR195W		YGR142W	YOL075C	YLR371W
			YMR199W		YGR145W	YOL100W	YLR388W
			YMR207C		YGR150C	YOL111C	YLR395C
			YMR209C		YGR152C	YOL151W	YLR406C
			YMR210W		YGR153W	YOL154W	YLR407W
			YMR215W		YGR157W	YOL158C	YLR408C
			YMR225C		YGR158C	YOL160W	YLR411W
			YMR227C		YGR159C	YOL161C	YLR414C
			YMR228W		YGR162W	YOL162W	YLR421C
			YMR229C		YGR163W	YOL164W	YLR423C
			YMR230W-A		YGR167W	YOL166C	YLR438C-A
			YMR239C		YGR169C-A	YOR009W	YLR454W
			YMR242C		YGR170W	YOR010C	YLR456W
			YMR251W-A		YGR186W	YOR011W	YML001W
			YMR256C		YGR188C	YOR012W	YML006C
			YMR259C		YGR195W	YOR013W	YML007W
			YMR260C		YGR200C	YOR034C	YML009C
			YMR269W		YGR207C	YOR041C	YML011C
			YMR270C		YGR214W	YOR042W	YML016C
			YMR273C		YGR220C	YOR053W	YML030W
			YMR277W		YGR222W	YOR055W	YML038C
			YMR282C		YGR229C	YOR068C	YML041C
			YMR286W		YGR231C	YOR072W	YML043C
			YMR287C		YGR238C	YOR090C	YML046W
			YMR290C		YGR243W	YOR135C	YML054C
			YMR294W		YGR245C	YOR139C	YML055W
			YMR301C		YGR246C	YOR153W	YML065W
			YMR302C		YGR251W	YOR156C	YML069W
			YMR309C		YGR264C	YOR157C	YML072C
			YNL001W		YGR266W	YOR175C	YML074C
			YNL002C		YGR271C-A	YOR176W	YML075C
			YNL005C		YGR271W	YOR183W	YML076C
			YNL027W		YGR272C	YOR186W	YML077W
			YNL032W		YGR274C	YOR188W	YML080W
			YNL039W		YGR280C	YOR203W	YML081C-A
			YNL052W		YGR281W	YOR212W	YML081W
			YNL061W		YGR283C	YOR214C	YML093W
			YNL062C		YHL009C	YOR218C	YML094W
			YNL068C		YHL013C	YOR221C	YML100W
			YNL077W		YHL014C	YOR229W	YML103C
			YNL082W		YHL016C	YOR235W	YML106W
			YNL088W		YHL018W	YOR237W	YML108W
			YNL090W		YHL020C	YOR255W	YML120C
			YNL096C		YHL022C	YOR263C	YML121W
			YNL100W		YHL030W	YOR268C	YML126C
			YNL102W		YHL034C	YOR314W	YML128C
			YNL110C		YHL038C	YOR315W	YMR002W
			YNL112W		YHR003C	YOR316C	YMR009W
			YNL113W		YHR005C	YOR318C	YMR012W
			YNL121C		YHR006W	YOR321W	YMR014W
			YNL124W		YHR023W	YOR325W	YMR015C
			YNL132W		YHR031C	YOR343C	YMR019W
			YNL141W		YHR033W	YOR345C	YMR028W
			YNL151C		YHR035W	YOR347C	YMR031C
			YNL154C		YHR036W	YOR351C	YMR039C
			YNL156C		YHR038W	YOR373W	YMR041C
			YNL173C		YHR040W	YOR376W	YMR043W
			YNL175C		YHR049W	YOR377W	YMR044W
			YNL180C		YHR050W-A	YOR378W	YMR058W
			YNL182C		YHR051W	YOR379C	YMR059W
			YNL199C		YHR052W	YOR387C	YMR061W
			YNL201C		YHR053C	YOR394W	YMR064W
			YNL213C		YHR054C	YPL002C	YMR072W
			YNL216W		YHR060W	YPL014W	YMR076C
			YNL225C		YHR061C	YPL021W	YMR077C
			YNL227C		YHR065C	YPL033C	YMR110C
			YNL231C		YHR066W	YPL044C	YMR112C
			YNL232W		YHR068W	YPL054W	YMR119W
			YNL237W		YHR072W-A	YPL056C	YMR125W
			YNL248C		YHR076W	YPL062W	YMR130W
			YNL255C		YHR077C	YPL067C	YMR132C
			YNL262W		YHR080C	YPL073C	YMR137C
			YNL282W		YHR081W	YPL080C	YMR143W
			YNL284C		YHR082C	YPL102C	YMR145C
			YNL289W		YHR084W	YPL133C	YMR158W
			YNL292W		YHR085W	YPL135W	YMR171C
			YNL307C		YHR088W	YPL136W	YMR173W
			YNL308C		YHR089C	YPL153C	YMR185W
			YNL315C		YHR090C	YPL182C	YMR188C
			YNR004W		YHR092C	YPL189W	YMR193W
			YNR006W		YHR103W	YPL205C	YMR194W
			YNR009W		YHR110W	YPL230W	YMR195W
			YNR012W		YHR119W	YPL248C	YMR197C
			YNR023W		YHR120W	YPL250C	YMR199W
			YNR024W		YHR121W	YPL265W	YMR201C
			YNR028W		YHR124W	YPL269W	YMR208W
			YNR053C		YHR127W	YPL272C	YMR220W
			YNR054C		YHR131C	YPR002W	YMR221C
			YNR074C		YHR132W-A	YPR015C	YMR225C
			YOL012C		YHR136C	YPR034W	YMR226C
			YOL014W		YHR143W	YPR038W	YMR228W
			YOL017W		YHR143W-A	YPR044C	YMR230W
			YOL028C		YHR147C	YPR054W	YMR239C
			YOL041C		YHR148W	YPR059C	YMR240C
			YOL051W		YHR149C	YPR064W	YMR247C
			YOL076W		YHR152W	YPR096C	YMR251W-A
			YOL077C		YHR153C	YPR111W	YMR256C
			YOL077W-A		YHR154W	YPR114W	YMR260C
			YOL093W		YHR156C	YPR123C	YMR272C
			YOL095C		YHR158C	YPR126C	YMR286W
			YOL108C		YHR167W	YPR129W	YMR289W
			YOL109W		YHR169W	YPR130C	YMR302C
			YOL123W		YHR170W	YPR150W	YMR309C
			YOL126C		YHR184W	YPR157W	YMR311C
			YOL128C		YHR191C	YPR159W	YMR316W
			YOL144W		YHR196W	YPR192W	YNL001W
			YOL145C		YHR197W		YNL015W
			YOR001W		YHR201C		YNL030W
			YOR004W		YHR205W		YNL032W
			YOR006C		YHR207C		YNL036W
			YOR017W		YHR216W		YNL044W
			YOR021C		YIL003W		YNL050C
			YOR026W		YIL004C		YNL052W
			YOR027W		YIL008W		YNL061W
			YOR028C		YIL009W		YNL067W
			YOR039W		YIL015W		YNL070W
			YOR047C		YIL016W		YNL084C
			YOR056C		YIL019W		YNL087W
			YOR058C		YIL020C		YNL088W
			YOR064C		YIL021W		YNL090W
			YOR065W		YIL026C		YNL100W
			YOR072W-B		YIL027C		YNL102W
			YOR073W		YIL029C		YNL103W
			YOR074C		YIL031W		YNL110C
			YOR078W		YIL035C		YNL111C
			YOR083W		YIL038C		YNL113W
			YOR084W		YIL039W		YNL118C
			YOR091W		YIL040W		YNL119W
			YOR093C		YIL047C		YNL121C
			YOR095C		YIL063C		YNL126W
			YOR100C		YIL071C		YNL129W
			YOR101W		YIL078W		YNL130C
			YOR107W		YIL082W-A		YNL131W
			YOR108W		YIL085C		YNL133C
			YOR114W		YIL091C		YNL145W
			YOR119C		YIL094C		YNL147W
			YOR123C		YIL096C		YNL149C
			YOR143C		YIL098C		YNL153C
			YOR144C		YIL103W		YNL154C
			YOR145C		YIL104C		YNL156C
			YOR147W		YIL110W		YNL157W
			YOR154W		YIL115C		YNL160W
			YOR158W		YIL118W		YNL164C
			YOR161C		YIL126W		YNL165W
			YOR166C		YIL127C		YNL166C
			YOR168W		YIL128W		YNL167C
			YOR171C		YIL130W		YNL173C
			YOR172W		YIL131C		YNL181W
			YOR191W		YIL133C		YNL182C
			YOR195W		YIL138C		YNL188W
			YOR206W		YIL139C		YNL192W
			YOR211C		YIL143C		YNL199C
			YOR234C		YIL144W		YNL211C
			YOR236W		YIL147C		YNL221C
			YOR243C		YIL151C		YNL222W
			YOR252W		YIL156W		YNL225C
			YOR266W		YIL158W		YNL229C
			YOR272W		YIL159W		YNL231C
			YOR273C		YIL161W		YNL237W
			YOR281C		YIR002C		YNL248C
			YOR294W		YIR004W		YNL250W
			YOR304C-A		YIR010W		YNL255C
			YOR312C		YIR017C		YNL257C
			YOR317W		YIR018W		YNL258C
			YOR339C		YIR024C		YNL259C
			YOR340C		YIR026C		YNL274C
			YOR341W		YIR027C		YNL284C
			YOR342C		YIR030C		YNL286W
			YOR344C		YIR031C		YNL289W
			YOR348C		YJL002C		YNL292W
			YOR356W		YJL003W		YNL297C
			YOR359W		YJL004C		YNL308C
			YOR360C		YJL006C		YNL315C
			YOR361C		YJL010C		YNL333W
			YOR372C		YJL011C		YNR012W
			YOR390W		YJL013C		YNR019W
			YPL002C		YJL023C		YNR021W
			YPL004C		YJL033W		YNR022C
			YPL012W		YJL036W		YNR024W
			YPL013C		YJL039C		YNR032C-A
			YPL020C		YJL046W		YNR041C
			YPL021W		YJL049W		YNR043W
			YPL038W		YJL050W		YOL001W
			YPL043W		YJL054W		YOL006C
			YPL061W		YJL061W		YOL027C
			YPL063W		YJL063C		YOL028C
			YPL074W		YJL069C		YOL029C
			YPL078C		YJL074C		YOL031C
			YPL086C		YJL080C		YOL036W
			YPL093W		YJL085W		YOL038W
			YPL107W		YJL087C		YOL041C
			YPL118W		YJL090C		YOL053C-A
			YPL124W		YJL092W		YOL053W
			YPL126W		YJL096W		YOL067C
			YPL127C		YJL098W		YOL068C
			YPL130W		YJL101C		YOL071W
			YPL139C		YJL103C		YOL088C
			YPL146C		YJL104W		YOL109W
			YPL153C		YJL109C		YOL116W
			YPL157W		YJL110C		YOL128C
			YPL158C		YJL111W		YOL136C
			YPL163C		YJL112W		YOL139C
			YPL164C		YJL115W		YOL142W
			YPL173W		YJL122W		YOR003W
			YPL189C-A		YJL123C		YOR016C
			YPL193W		YJL124C		YOR020C
			YPL199C		YJL125C		YOR021C
			YPL207W		YJL131C		YOR032C
			YPL208W		YJL133C-A		YOR044W
			YPL211W		YJL140W		YOR047C
			YPL212C		YJL146W		YOR060C
			YPL215W		YJL148W		YOR061W
			YPL217C		YJL157C		YOR064C
			YPL226W		YJL162C		YOR065W
			YPL235W		YJL166W		YOR075W
			YPL239W		YJL173C		YOR077W
			YPL263C		YJL176C		YOR078W
			YPL267W		YJL178C		YOR093C
			YPL271W		YJL179W		YOR095C
			YPL273W		YJL180C		YOR097C
			YPR002W		YJL184W		YOR101W
			YPR008W		YJL187C		YOR103C
			YPR010C		YJL190C		YOR106W
			YPR017C		YJL193W		YOR107W
			YPR020W		YJL194W		YOR124C
			YPR025C		YJL197W		YOR131C
			YPR028W		YJL200C		YOR142W
			YPR031W		YJL203W		YOR143C
			YPR034W		YJL205C		YOR148C
			YPR036W-A		YJL207C		YOR154W
			YPR052C		YJL208C		YOR158W
			YPR057W		YJL209W		YOR164C
			YPR061C		YJL212C		YOR166C
			YPR100W		YJR002W		YOR167C
			YPR104C		YJR003C		YOR168W
			YPR112C		YJR006W		YOR171C
			YPR119W		YJR010C-A		YOR172W
			YPR124W		YJR011C		YOR191W
			YPR143W		YJR022W		YOR194C
			YPR144C		YJR030C		YOR195W
			YPR149W		YJR031C		YOR196C
			YPR151C		YJR032W		YOR206W
			YPR155C		YJR035W		YOR210W
			YPR158W		YJR041C		YOR215C
			YPR159C-A		YJR042W		YOR232W
			YPR163C		YJR050W		YOR234C
			YPR165W		YJR055W		YOR244W
			YPR169W		YJR057W		YOR245C
			YPR173C		YJR060W		YOR252W
			YPR175W		YJR064W		YOR259C
			YPR186C		YJR066W		YOR261C
			YPR187W		YJR067C		YOR265W
			YPR191W		YJR070C		YOR274W
					YJR076C		YOR283W
					YJR080C		YOR287C
					YJR082C		YOR293W
					YJR086W		YOR294W
					YJR089W		YOR304W
					YJR090C		YOR305W
					YJR097W		YOR307C
					YJR098C		YOR317W
					YJR101W		YOR319W
					YJR102C		YOR327C
					YJR104C		YOR338W
					YJR110W		YOR348C
					YJR112W		YOR353C
					YJR118C		YOR354C
					YJR122W		YOR356W
					YJR127C		YOR357C
					YJR133W		YOR360C
					YJR134C		YOR374W
					YJR135W-A		YOR388C
					YJR136C		YOR390W
					YJR137C		YPL010W
					YJR143C		YPL013C
					YJR144W		YPL020C
					YJR147W		YPL051W
					YKL003C		YPL052W
					YKL005C		YPL058C
					YKL009W		YPL061W
					YKL011C		YPL071C
					YKL014C		YPL075W
					YKL015W		YPL078C
					YKL016C		YPL081W
					YKL020C		YPL095C
					YKL022C		YPL107W
					YKL028W		YPL117C
					YKL040C		YPL118W
					YKL041W		YPL123C
					YKL043W		YPL126W
					YKL048C		YPL129W
					YKL049C		YPL146C
					YKL054C		YPL157W
					YKL057C		YPL159C
					YKL061W		YPL178W
					YKL068W-A		YPL183W-A
					YKL078W		YPL188W
					YKL082C		YPL199C
					YKL085W		YPL204W
					YKL087C		YPL207W
					YKL088W		YPL211W
					YKL089W		YPL215W
					YKL092C		YPL217C
					YKL095W		YPL218W
					YKL099C		YPL219W
					YKL101W		YPL225W
					YKL106W		YPL227C
					YKL108W		YPL260W
					YKL109W		YPL271W
					YKL112W		YPL276W
					YKL113C		YPR020W
					YKL114C		YPR022C
					YKL116C		YPR029C
					YKL117W		YPR046W
					YKL119C		YPR057W
					YKL122C		YPR060C
					YKL125W		YPR061C
					YKL127W		YPR065W
					YKL130C		YPR072W
					YKL133C		YPR073C
					YKL137W		YPR077C
					YKL138C-A		YPR082C
					YKL139W		YPR089W
					YKL143W		YPR090W
					YKL144C		YPR094W
					YKL149C		YPR098C
					YKL154W		YPR100W
					YKL155C		YPR101W
					YKL156W		YPR102C
					YKL160W		YPR107C
					YKL167C		YPR131C
					YKL170W		YPR133C
					YKL172W		YPR137W
					YKL176C		YPR143W
					YKL179C		YPR149W
					YKL181W		YPR151C
					YKL201C		YPR165W
					YKL209C		YPR166C
					YKL216W		YPR169W
					YKR001C		YPR187W
					YKR006C		YPR188C
					YKR008W		YPR191W
					YKR013W
					YKR014C
					YKR017C
					YKR022C
					YKR023W
					YKR024C
					YKR028W
					YKR029C
					YKR031C
					YKR035W-A
					YKR039W
					YKR051W
					YKR056W
					YKR057W
					YKR058W
					YKR060W
					YKR063C
					YKR064W
					YKR071C
					YKR078W
					YKR079C
					YKR081C
					YKR083C
					YKR086W
					YKR090W
					YKR095W
					YLL002W
					YLL004W
					YLL007C
					YLL008W
					YLL009C
					YLL011W
					YLL014W
					YLL021W
					YLL022C
					YLL028W
					YLL034C
					YLL048C
					YLL054C
					YLL061W
					YLR002C
					YLR003C
					YLR008C
					YLR009W
					YLR011W
					YLR014C
					YLR015W
					YLR022C
					YLR023C
					YLR032W
					YLR033W
					YLR034C
					YLR038C
					YLR042C
					YLR049C
					YLR051C
					YLR060W
					YLR066W
					YLR067C
					YLR068W
					YLR069C
					YLR073C
					YLR074C
					YLR079W
					YLR082C
					YLR084C
					YLR086W
					YLR103C
					YLR106C
					YLR107W
					YLR108C
					YLR113W
					YLR129W
					YLR131C
					YLR142W
					YLR145W
					YLR147C
					YLR148W
					YLR151C
					YLR165C
					YLR166C
					YLR168C
					YLR170C
					YLR175W
					YLR176C
					YLR180W
					YLR182W
					YLR183C
					YLR186W
					YLR190W
					YLR197W
					YLR200W
					YLR210W
					YLR212C
					YLR214W
					YLR215C
					YLR220W
					YLR221C
					YLR222C
					YLR228C
					YLR229C
					YLR238W
					YLR248W
					YLR254C
					YLR262C
					YLR262C-A
					YLR264W
					YLR265C
					YLR266C
					YLR271W
					YLR272C
					YLR275W
					YLR276C
					YLR278C
					YLR287C
					YLR295C
					YLR297W
					YLR298C
					YLR310C
					YLR312W-A
					YLR321C
					YLR325C
					YLR332W
					YLR335W
					YLR336C
					YLR342W-A
					YLR343W
					YLR357W
					YLR359W
					YLR363C
					YLR363W-A
					YLR367W
					YLR369W
					YLR371W
					YLR373C
					YLR381W
					YLR383W
					YLR384C
					YLR386W
					YLR387C
					YLR389C
					YLR392C
					YLR395C
					YLR399C
					YLR401C
					YLR405W
					YLR406C
					YLR407W
					YLR408C
					YLR409C
					YLR417W
					YLR423C
					YLR424W
					YLR432W
					YLR435W
					YLR436C
					YLR438C-A
					YLR447C
					YLR449W
					YLR452C
					YLR455W
					YML005W
					YML007W
					YML009C
					YML010W
					YML011C
					YML020W
					YML026C
					YML030W
					YML034W
					YML035C
					YML038C
					YML041C
					YML043C
					YML050W
					YML052W
					YML055W
					YML059C
					YML060W
					YML061C
					YML062C
					YML065W
					YML069W
					YML076C
					YML077W
					YML080W
					YML081C-A
					YML081W
					YML087C
					YML088W
					YML093W
					YML094W
					YML099C
					YML104C
					YML106W
					YML108W
					YML109W
					YML116W
					YML119W
					YML121W
					YMR001C
					YMR001C-A
					YMR003W
					YMR005W
					YMR012W
					YMR014W
					YMR016C
					YMR019W
					YMR028W
					YMR030W
					YMR031C
					YMR032W
					YMR033W
					YMR036C
					YMR039C
					YMR043W
					YMR044W
					YMR048W
					YMR058W
					YMR059W
					YMR061W
					YMR065W
					YMR066W
					YMR074C
					YMR075W
					YMR076C
					YMR077C
					YMR078C
					YMR098C
					YMR101C
					YMR106C
					YMR112C
					YMR117C
					YMR125W
					YMR127C
					YMR128W
					YMR130W
					YMR131C
					YMR132C
					YMR137C
					YMR144W
					YMR158C-A
					YMR162C
					YMR172W
					YMR176W
					YMR177W
					YMR179W
					YMR185W
					YMR188C
					YMR190C
					YMR193W
					YMR195W
					YMR198W
					YMR199W
					YMR204C
					YMR207C
					YMR209C
					YMR211W
					YMR215W
					YMR225C
					YMR228W
					YMR229C
					YMR230W
					YMR230W-A
					YMR233W
					YMR235C
					YMR237W
					YMR239C
					YMR240C
					YMR242C
					YMR256C
					YMR257C
					YMR259C
					YMR260C
					YMR263W
					YMR269W
					YMR270C
					YMR277W
					YMR282C
					YMR284W
					YMR286W
					YMR287C
					YMR289W
					YMR290C
					YMR292W
					YMR294W
					YMR299C
					YMR301C
					YMR302C
					YMR308C
					YMR309C
					YMR311C
					YNL001W
					YNL005C
					YNL009W
					YNL010W
					YNL011C
					YNL027W
					YNL029C
					YNL031C
					YNL032W
					YNL038W
					YNL039W
					YNL044W
					YNL050C
					YNL052W
					YNL059C
					YNL064C
					YNL067W
					YNL068C
					YNL069C
					YNL070W
					YNL077W
					YNL080C
					YNL081C
					YNL082W
					YNL084C
					YNL085W
					YNL088W
					YNL090W
					YNL096C
					YNL097C-A
					YNL099C
					YNL100W
					YNL102W
					YNL103W
					YNL110C
					YNL112W
					YNL113W
					YNL118C
					YNL119W
					YNL121C
					YNL126W
					YNL129W
					YNL131W
					YNL132W
					YNL137C
					YNL141W
					YNL142W
					YNL144C
					YNL145W
					YNL146C-A
					YNL147W
					YNL153C
					YNL154C
					YNL162W-A
					YNL163C
					YNL166C
					YNL169C
					YNL172W
					YNL173C
					YNL175C
					YNL177C
					YNL180C
					YNL181W
					YNL182C
					YNL186W
					YNL188W
					YNL197C
					YNL199C
					YNL201C
					YNL206C
					YNL211C
					YNL213C
					YNL215W
					YNL216W
					YNL220W
					YNL221C
					YNL222W
					YNL224C
					YNL225C
					YNL227C
					YNL229C
					YNL231C
					YNL246W
					YNL248C
					YNL255C
					YNL257C
					YNL259C
					YNL262W
					YNL267W
					YNL272C
					YNL273W
					YNL275W
					YNL283C
					YNL284C
					YNL289W
					YNL292W
					YNL300W
					YNL301C
					YNL307C
					YNL308C
					YNL313C
					YNL323W
					YNR003C
					YNR009W
					YNR015W
					YNR021W
					YNR022C
					YNR024W
					YNR028W
					YNR029C
					YNR031C
					YNR032C-A
					YNR038W
					YNR051C
					YNR054C
					YNR055C
					YNR069C
					YOL006C
					YOL007C
					YOL010W
					YOL012C
					YOL014W
					YOL017W
					YOL021C
					YOL028C
					YOL034W
					YOL041C
					YOL042W
					YOL043C
					YOL045W
					YOL051W
					YOL053W
					YOL056W
					YOL067C
					YOL069W
					YOL070C
					YOL076W
					YOL077C
					YOL080C
					YOL081W
					YOL087C
					YOL090W
					YOL091W
					YOL093W
					YOL095C
					YOL102C
					YOL108C
					YOL109W
					YOL114C
					YOL116W
					YOL121C
					YOL123W
					YOL124C
					YOL126C
					YOL128C
					YOL136C
					YOL139C
					YOL142W
					YOL145C
					YOL149W
					YOL158C
					YOR004W
					YOR008C
					YOR016C
					YOR017W
					YOR020C
					YOR021C
					YOR026W
					YOR028C
					YOR038C
					YOR039W
					YOR044W
					YOR045W
					YOR047C
					YOR054C
					YOR056C
					YOR058C
					YOR065W
					YOR072W-B
					YOR075W
					YOR078W
					YOR083W
					YOR084W
					YOR086C
					YOR091W
					YOR093C
					YOR095C
					YOR101W
					YOR107W
					YOR113W
					YOR114W
					YOR116C
					YOR119C
					YOR123C
					YOR124C
					YOR127W
					YOR144C
					YOR145C
					YOR147W
					YOR151C
					YOR154W
					YOR158W
					YOR159C
					YOR161C
					YOR164C
					YOR166C
					YOR167C
					YOR168W
					YOR171C
					YOR172W
					YOR179C
					YOR184W
					YOR187W
					YOR191W
					YOR194C
					YOR195W
					YOR206W
					YOR207C
					YOR210W
					YOR211C
					YOR212W
					YOR216C
					YOR217W
					YOR232W
					YOR234C
					YOR243C
					YOR249C
					YOR252W
					YOR253W
					YOR254C
					YOR261C
					YOR262W
					YOR264W
					YOR265W
					YOR266W
					YOR272W
					YOR274W
					YOR275C
					YOR276W
					YOR281C
					YOR283W
					YOR284W
					YOR287C
					YOR293W
					YOR294W
					YOR296W
					YOR304C-A
					YOR304W
					YOR307C
					YOR308C
					YOR310C
					YOR311C
					YOR317W
					YOR319W
					YOR330C
					YOR335C
					YOR339C
					YOR340C
					YOR341W
					YOR342C
					YOR344C
					YOR346W
					YOR348C
					YOR354C
					YOR357C
					YOR360C
					YOR361C
					YOR368W
					YOR372C
					YOR390W
					YPL001W
					YPL002C
					YPL004C
					YPL008W
					YPL010W
					YPL011C
					YPL012W
					YPL013C
					YPL016W
					YPL019C
					YPL020C
					YPL036W
					YPL038W
					YPL043W
					YPL045W
					YPL050C
					YPL051W
					YPL053C
					YPL058C
					YPL060W
					YPL063W
					YPL064C
					YPL065W
					YPL069C
					YPL074W
					YPL075W
					YPL078C
					YPL081W
					YPL086C
					YPL091W
					YPL093W
					YPL095C
					YPL107W
					YPL108W
					YPL112C
					YPL118W
					YPL124W
					YPL125W
					YPL126W
					YPL127C
					YPL129W
					YPL130W
					YPL132W
					YPL137C
					YPL139C
					YPL146C
					YPL147W
					YPL153C
					YPL155C
					YPL157W
					YPL158C
					YPL160W
					YPL161C
					YPL164C
					YPL167C
					YPL178W
					YPL183C
					YPL189C-A
					YPL193W
					YPL195W
					YPL199C
					YPL201C
					YPL202C
					YPL207W
					YPL208W
					YPL210C
					YPL211W
					YPL215W
					YPL216W
					YPL217C
					YPL228W
					YPL235W
					YPL237W
					YPL239W
					YPL242C
					YPL255W
					YPL260W
					YPL263C
					YPL265W
					YPL266W
					YPL268W
					YPL279C
					YPR002W
					YPR008W
					YPR010C
					YPR017C
					YPR018W
					YPR020W
					YPR022C
					YPR025C
					YPR028W
					YPR031W
					YPR033C
					YPR034W
					YPR036W-A
					YPR046W
					YPR052C
					YPR057W
					YPR060C
					YPR061C
					YPR062W
					YPR065W
					YPR068C
					YPR069C
					YPR071W
					YPR072W
					YPR073C
					YPR082C
					YPR089W
					YPR100W
					YPR101W
					YPR105C
					YPR107C
					YPR110C
					YPR111W
					YPR112C
					YPR115W
					YPR119W
					YPR120C
					YPR122W
					YPR125W
					YPR133C
					YPR137W
					YPR138C
					YPR143W
					YPR145W
					YPR149W
					YPR155C
					YPR158W
					YPR159C-A
					YPR163C
					YPR165W
					YPR166C
					YPR169W
					YPR173C
					YPR175W
					YPR185W
					YPR186C
					YPR187W
					YPR189W
					YPR200C
