# Supplementary material for: A Predictive Model of the Oxygen and Heme Regulatory Network in Yeast
Source: PLoS Comput Biol. 2008 Nov 14;4(11):e1000224. doi: 10.1371/journal.pcbi.1000224 (PMC2573020; doi:10.1371/journal.pcbi.1000224)
Supplement: Dataset S5 — Properties of the alternating decision tree learned by MEDUSA. The file lists the regulators and motifs learned by MEDUSA at each iteration. It also lists nodes that precede and follow each node in the ADT. (0.03 MB ZIP) [file pcbi.1000224.s005.zip]

Archive with 1 entries (1 files):
- ADT_features.xls
