# Supplementary material for: A Predictive Model of the Oxygen and Heme Regulatory Network in Yeast
Source: PLoS Comput Biol. 2008 Nov 14;4(11):e1000224. doi: 10.1371/journal.pcbi.1000224 (PMC2573020; doi:10.1371/journal.pcbi.1000224)
Supplement: Dataset S5 — Properties of the alternating decision tree learned by MEDUSA. The file lists the regulators and motifs learned by MEDUSA at each iteration. It also lists nodes that precede and follow each node in the ADT. (0.03 MB ZIP) [file pcbi.1000224.s005.zip › ADT_features.xls]

## Sheet: Zhang_consistent_Harbisonpssm10
ITERATION	MOTIFS	REGULATORS	REGULATOR STATE (+1=UP, -1=DOWN)	SCORE CONTRIBUTION	PREVNODE	NXTNODE
1	TATTGA	PPT1|SGD1|IMP2'_IMP2	-1|-1|1	-0.4719	root	98|170|284
2	AAAATT	NRG1	1	0.5418	root	139|152|168|211|220|256|300|415
3	aACGCTTCg	UPC2_MOX4	1	2.7731	root	leaf
4	CATCGAAa|AAAAT	RME1_CSP1|RME1_CSP1	1|1	-2.6817	root	leaf
5	tCGtACCTa	UPC2_MOX4	1	1.0446	root	leaf
6	gtaACGAAATT	MGA2	1	1.4979	root	leaf
7	CAAAtttttCAAA	HAP4	-1	-0.8828	root	leaf
8	gCGAGTGt	ABF1_BAF1_OBF1_REB2_SBF1	-1	2.6262	root	leaf
9	aTAACTAc	UPC2_MOX4	1	1.2975	root	leaf
10	TAGGA	RME1_CSP1	1	-2.5436	root	leaf
11	tgCATGAGTa	ABF1_BAF1_OBF1_REB2_SBF1	-1	0.4678	root	102|228|325|436
12	cTCATCG	ROX1_REO1	-1	-0.2912	root	432
13	aCACCCTC	HAP4|ABF1_BAF1_OBF1_REB2_SBF1	-1|-1	2.5362	root	leaf
14	AGAAGCt	RME1_CSP1	1	1.9799	root	194
15	AGATCGA	PPT1|SGD1|IMP2'_IMP2	-1|-1|1	-2.4938	root	leaf
16	tgGCCTTAt	HAP4	-1	0.9736	root	leaf
17	atcTTCCTTA	HAP4	-1	-1.4066	root	leaf
18	atCATCTC	SWI5	-1	-0.8178	root	175|332
19	aAACCGCTa	UPC2_MOX4	1	2.49	root	leaf
20	cGCCTATa	ABF1_BAF1_OBF1_REB2_SBF1	-1	0.2595	root	176|177|187|315|376|407
21	cTACTGGg	HAP4	-1	-1.4379	root	leaf
22	tAAAGTCTt|AGAAA	ARG82_ARGR3_IPK2|ARG82_ARGR3_IPK2	-1|-1	-2.4738	root	leaf
23	taGCAGCCtat	MDG1	-1	-2.4725	root	leaf
24	aTtGACTgaa	UPC2_MOX4	1	-1.6068	root	236
25	aGCGGGGAa	TBS1	1	-2.4295	root	leaf
26	AGCaaaaCGA	ABF1_BAF1_OBF1_REB2_SBF1	-1	1.689	root	leaf
27	AATAAT	TBS1|YIL130W	1|1	-2.3907	root	leaf
28	aAGAAGAa	HAP4	-1	-2.3838	root	leaf
29	CCTTCt	UPC2_MOX4	1	1.2707	root	leaf
30	tTTAATGAt	ABF1_BAF1_OBF1_REB2_SBF1	-1	-0.4677	root	209|322
31	aaCCACGT	PPT1|SGD1|IMP2'_IMP2	-1|-1|1	0.8295	root	leaf
32	TCACAAAt	AFR1|RME1_CSP1	1|1	2.3725	root	leaf
33	CAGTGGA	RME1_CSP1	1	-2.3755	root	leaf
34	gCATACG	RME1_CSP1	1	1.1434	root	leaf
35	taGGATaa	HAP4	-1	-0.8587	root	leaf
36	aTTAAAAAgttttt	AFR1	1	-1.0522	root	leaf
37	ttGCACCt	MET28	1	0.4522	root	382
38	aATAATAT	AFR1	1	-1.293	root	leaf
39	GTCtttttGAC	UPC2_MOX4	1	-2.3657	root	leaf
40	ATAGAGA	RME1_CSP1	1	1.9998	root	leaf
41	cGGCTGCa	MGA2	1	-2.362	root	leaf
42	cACGTTTT	MTH1_BPC1_DGT1_HTR1	-1	2.217	root	leaf
43	TACACGAA	HAP4	-1	1.5882	root	leaf
44	AAAAtttttTTTT	TBS1	1	1.8638	root	leaf
45	GCTGATCtt	PPH3	-1	1.2951	root	leaf
46	tGTATCCt	UPC2_MOX4	1	-2.348	root	leaf
47	ACCCTCC	PLP2	-1	-1.5818	root	leaf
48	TAGATATA	AFR1	1	0.5855	root	leaf
49	GCGAcg	MGA2	1	-1.0726	root	leaf
50	aatagGACACTataa	SWI5	-1	-2.3204	root	leaf
51	ttGTGAGTGt	ABF1_BAF1_OBF1_REB2_SBF1	-1	1.8493	root	leaf
52	ttCGAAATg	RTG3|MET18_MMS19|MTF1|YGK3|PDE2_SRA5	-1|-1|-1|-1|-1	-0.9004	root	leaf
53	CGAGttttCTCG	ARG82_ARGR3_IPK2	-1	1.55	root	283
54	TTTAaaaaaTTTA	SWI5	-1	-0.2768	root	59|313|361
55	AGGaaaaGGA	RME1_CSP1	1	0.8207	root	282
56	ATATAAAgg	ABF1_BAF1_OBF1_REB2_SBF1	-1	2.2756	root	leaf
57	TGCaaaaaCGT	RME1_CSP1	1	1.3233	root	leaf
58	TTGTaaaaTTGT	REG1_HEX2_PZF240_SPP43_SRN1|YER130C|PHO81|CKA2_YOR29|12|YPR022C|MIG3|HMS2|RGM1	-1|-1|-1|-1|-1|1|1|1	2.3273	root	leaf
59	ACCTCCT	PPH3|ARG82_ARGR3_IPK2|AFR1|RME1_CSP1|MGA2	-1|-1|1|1|1	-2.2636	54	leaf
60	GGACTAaa	HAP4|ABF1_BAF1_OBF1_REB2_SBF1	-1|-1	-2.0541	root	leaf
61	CGAAGTG	MGA2	1	2.1291	root	leaf
62	aGTGATAAt	TBS1	1	-2.0167	root	leaf
63	ACCCGGTT	RME1_CSP1	1	-2.2898	root	leaf
64	TTAATTCc	AFR1	1	0.9715	root	leaf
65	tCtAAAGaa	PPH3|AFR1|RME1_CSP1	-1|1|1	-1.2513	root	leaf
66	CTGCAACa	SIW14	-1	1.7553	root	leaf
67	atTAaGATa	ROX1_REO1	-1	-1.0147	root	374
68	agTGCTATc	WTM2	1	2.3145	root	leaf
69	gTAATCGc	RME1_CSP1	1	1.9986	root	leaf
70	aACGGCCC	UPC2_MOX4	1	1.8721	root	leaf
71	AAAAATTt	HAP4	-1	-0.2881	root	160|183|324|326|386|427
72	tTAAACGca	MET28	1	0.5428	root	leaf
73	CAATaaaaaATTG	RME1_CSP1	1	-2.104	root	leaf
74	TCTTGTT	ROX1_REO1	-1	-1.9185	root	367
75	AcTCTCCGtg	ARG82_ARGR3_IPK2	-1	2.0744	root	leaf
76	tTAGttttttGATt	ABF1_BAF1_OBF1_REB2_SBF1	-1	0.7161	root	416
77	aATAAtaaaaaaATAAta	HAP4|ABF1_BAF1_OBF1_REB2_SBF1	-1|-1	2.2872	root	leaf
78	tcTGAATTa	SRD1|CDC20_PAC5|BAS1|LEU3	1|1|1|1	-2.2895	root	leaf
79	ATCTAAAt	TBS1	1	0.5959	root	leaf
80	gGgTTACA	ABF1_BAF1_OBF1_REB2_SBF1	-1	-0.8958	root	leaf
81	tTTAGACt	UPC2_MOX4	1	2.336	root	leaf
82	AGAAGACa	UPC2_MOX4	1	-0.7604	root	238|423
83	ACAACGC	SIW14	-1	1.3319	root	leaf
84	GGAGTTAc	PPH3|AFR1|RME1_CSP1	-1|1|1	-2.146	root	leaf
85	cAAACTAA	UPC2_MOX4	1	2.1111	root	leaf
86	CCAAAAT	SWI5	-1	-1.5446	root	leaf
87	GCACCAC	MGA2	1	2.2868	root	leaf
88	TGCGAATA	RPH1|RCK1|MIG2_MLZ1|GAT2|CBK1|TEA1|RLM1|YPR013C	1|1|1|1|1|1|1|1	1.7568	root	leaf
89	ctCAAGGA	UPC2_MOX4	1	-0.5395	root	leaf
90	taGTCCGAG	RME1_CSP1|AFR1	1|1	1.7346	root	leaf
91	GCCaaaaaGGC	ABF1_BAF1_OBF1_REB2_SBF1	-1	0.9011	root	leaf
92	aTCTAACt	HAP4	-1	-2.3128	root	leaf
93	GTAAtttttTTAC	YPD1|BEM2_IPL2_SUP9_TSL1|STP2|SIP3|URE2_[URE3]|RTG3|MET18_MMS19|MTF1|YGK3|PDE2_SRA5	-1|-1|-1|-1|-1|-1|-1|-1|-1|-1	1.6353	root	328
94	ttGCACGAt	HAP1_CYP1	1	-0.3312	root	120|285
95	tCAATAGT	YIL130W	1	1.6158	root	leaf
96	tTCCAAAGtT	ABF1_BAF1_OBF1_REB2_SBF1	-1	0.719	root	303|362
97	TtGAAATTa	ARG82_ARGR3_IPK2	-1	-1.8088	root	leaf
98	aCGATGAGg	ARG82_ARGR3_IPK2|PPT1|SGD1|UPC2_MOX4|IMP2'_IMP2	-1|-1|-1|1|1	-0.766	1	leaf
99	ACGAACA	UPC2_MOX4	1	1.3123	root	leaf
100	tCAAGTCaa	ARG82_ARGR3_IPK2	-1	1.5468	root	leaf
101	aTTAAATg	PPH3	-1	-1.42	root	leaf
102	AAAGGAtaa	WTM2	1	1.2474	11	leaf
103	tcCAGAAAAta	REG1_HEX2_PZF240_SPP43_SRN1|YER130C|PHO81|CKA2_YOR29|12|YPR022C|MIG3|HMS2|RGM1	-1|-1|-1|-1|-1|1|1|1	-1.4845	root	leaf
104	cTGTGACT	NRG1	1	1.242	root	leaf
105	agTAACTC	MTH1_BPC1_DGT1_HTR1	-1	1.3349	root	leaf
106	aAGGGGCgg	TBS1	1	-2.2708	root	leaf
107	aTGCAGGac	TBS1	1	1.6139	root	leaf
108	tGTACTAT	SWI5	-1	-2.2195	root	leaf
109	tTGACGGct	RME1_CSP1	1	2.0279	root	leaf
110	gGCTAAGAa	ROX1_REO1	-1	0.4834	root	352|406
111	gAATAACTt	RME1_CSP1	1	-0.6562	root	leaf
112	acAACgAaAttaaa	MGA2	1	1.0214	root	leaf
113	acGTTAAA	HAP4	-1	-0.4865	root	353
114	TTAAGAA	SWI5	-1	-1.9285	root	leaf
115	aTTCACCA	RME1_CSP1	1	1.0096	root	leaf
116	GCTGATCtt	ABF1_BAF1_OBF1_REB2_SBF1	-1	1.2764	root	leaf
117	AAGTGTTAa	TBS1	1	2.2356	root	leaf
118	aaAAAGAATcg	UPC2_MOX4	1	1.5864	root	leaf
119	aaaaataaCGAATAA	AFR1|RME1_CSP1|PPH3	1|1|-1	-1.7275	root	leaf
120	HAP1_ChIP	ROX1_REO1	-1	-1.8086	94	leaf
121	CAAGCTC	ABF1_BAF1_OBF1_REB2_SBF1	-1	0.926	root	leaf
122	ATAGAACaaa	UPC2_MOX4	1	-0.2704	root	148|224|316|369|397
123	cCACCCTt	RTG3|MET18_MMS19|MTF1|YGK3|PDE2_SRA5	-1|-1|-1|-1|-1	1.0872	root	leaf
124	ttaCGAACTtT	ROX1_REO1	-1	0.4397	root	335|426
125	TGAGGCc	SIW14	-1	-1.8878	root	leaf
126	tAGCCGTa	PPT1|SGD1|IMP2'_IMP2	-1|-1|1	-2.0401	root	leaf
127	aATAAGGC	ASK10	1	1.2739	root	leaf
128	ttCCGATAT	UPC2_MOX4	1	-2.2113	root	leaf
129	aTACTGAAga	TBS1	1	1.2654	root	leaf
130	gAGCTCCT	TBS1	1	-1.1416	root	leaf
131	AAGCCATaat	TBS1	1	1.013	root	leaf
132	tTGAATAt	TBS1	1	-1.312	root	leaf
133	cTTGGCTG	TBS1	1	1.7569	root	leaf
134	taGTAATAa	AFR1|RME1_CSP1|PPH3	1|1|-1	1.0975	root	leaf
135	CTCACCA	UPC2_MOX4	1	-2.0673	root	leaf
136	GAAGCATT	HAP4|ABF1_BAF1_OBF1_REB2_SBF1|MDG1	-1|-1|-1	1.5897	root	leaf
137	tAACTCG	MTH1_BPC1_DGT1_HTR1	-1	-0.9139	root	leaf
138	aGCGGGTct	RME1_CSP1	1	1.7255	root	leaf
139	aAAGCCct	NRG1|PKH1|MGA2	1|1|1	1.9399	2	leaf
140	aaataTGTGAcAga	ZAP1_ZRG10	1	-0.449	root	356
141	ttaaTGTAGGctt	UPC2_MOX4	1	1.0022	root	leaf
142	tTCCAATc	HAP4	-1	-0.8987	root	351
143	tCCATATTG	ABF1_BAF1_OBF1_REB2_SBF1	-1	1.0792	root	leaf
144	ACCTCCT	MDG1	-1	-0.8493	root	leaf
145	GATTCCcc	WTM2	1	0.4757	root	leaf
146	taGGATaa	RME1_CSP1	1	-1.245	root	leaf
147	GTAAATA	UPC2_MOX4	1	-1.1885	root	leaf
148	ACCCAAG	RTG3|MET18_MMS19|MTF1|YGK3|PDE2_SRA5|YPD1|BEM2_IPL2_SUP9_TSL1|STP2|SIP3|REG1_HEX2_PZF240_SPP43_SRN1|YER130C|PHO81|CKA2_YOR29|12|YPR022C|MIG3|HMS2|RGM1|SIW14|URE2_[URE3]|WAR1|MBP1	-1|-1|-1|-1|-1|-1|-1|-1|-1|-1|-1|-1|-1|-1|1|1|1|-1|-1|-1|-1	-2.062	122	leaf
149	AAGAttttAAGA	ZAP1_ZRG10|PTP3	1|1	1.8377	root	leaf
150	GATGAGG	ROX1_REO1	-1	0.8336	root	leaf
151	gAATGTCg	TBS1	1	-1.0247	root	leaf
152	ttCGATAATTta	NRG1|PKH1|MGA2	1|1|1	0.6443	2	311|381
153	ACCTAATTA	AFR1|PPH3	1|-1	2.0844	root	leaf
154	cTAGAGTGC	MAL33_MAL3R|PPM1|HAC1_ERN4_IRE15|MTL1|STE3_DAF2|BUB2_PAC7|YBL054W|CYC8_CRT8_SSN6|YBR267W|PAF1|SNF5_HAF4_SWI10_TYE4|CDC39_NOT1_ROS1_SMD6|RPN4_SON1_UFD5|STP4|SOK1|RAD9|YDR266C|SUM1|FLO8_PHD5_YER108C|BCK2_CTR7|SAP155|HSF1_EXA3_MAS3|LSG1_KRE35|CLB1_SCB1|STE20|SET1_YTX1|SKN7_BRY1_POS9|NOT3|DAL81_UGA35|YVH1|BCK1_LAS3_SAP3_SLK1_SSP31|SAP185|PBS2_HOG4_SFS4_SSK4|HIR3_HPC1|CDC16|IXR1_ORD1|STB6|SAP190|ACE2|…	-1|-1|-1|-1|-1|-1|1|1|1|1|1|1|1|1|1|1|1|1|1|1|1|1|1|1|1|1|1|1|1|1|1|1|1|1|1|1|1|1|1|1|1|1|1|1|1|1|1|1|1|1|1|1|1|1|1|1|1|1|1|1|1|1|1	-1.1104	root	leaf
155	CATTATGa	PPH3|AFR1|RME1_CSP1	-1|1|1	-1.4962	root	leaf
156	TGGCTATc	RME1_CSP1|AFR1	1|1	1.5795	root	leaf
157	tCGAGGa	ROX1_REO1	-1	-2.0614	root	leaf
158	CACCaaaaaGTGG	UPC2_MOX4	1	-1.8718	root	leaf
159	agAAAGCcCgaa	HAP4|ABF1_BAF1_OBF1_REB2_SBF1	-1|-1	1.3978	root	leaf
160	gTCGTATA	ROX1_REO1	-1	1.5435	71	leaf
161	tCCGCGTA	MTH1_BPC1_DGT1_HTR1	-1	-1.4909	root	leaf
162	AAAAtttttTTTT	NRG1	1	0.9387	root	leaf
163	GGTCA	MGA2	1	-1.4081	root	leaf
164	AAGAaaaaAGAA	MGA2	1	-0.6536	root	leaf
165	CGCGCAG	IRE1_ERN1	1	1.311	root	leaf
166	gACGATAa	MDG1	-1	-2.1286	root	leaf
167	acacCCCTatt	UPC2_MOX4	1	0.5559	root	357
168	aACGGTA	MAL33_MAL3R|ARG82_ARGR3_IPK2|PPM1|HAC1_ERN4_IRE15|MTL1|CAF17|STE3_DAF2|CDC42|BUB2_PAC7|MDG1|FUS3_DAC2|YBL054W|CYC8_CRT8_SSN6|TBS1|YBR267W|PAF1|SNF5_HAF4_SWI10_TYE4|SRD1|SSK22|CDC39_NOT1_ROS1_SMD6|RPN4_SON1_UFD5|STP4|SOK1|UPC2_MOX4|RAD9|YDR266C|SUM1|ACA1|PTP3|FLO8_PHD5_YER108C|BCK2_CTR7|RPH1|SAP155|HSF1_EXA3_MAS3|LSG1_KRE35|CDC20_PAC5|RCK1|MIG2_MLZ1|CLB1_SCB1|STE20|IRE1_ERN1|SET1_YTX1|SKN7_BRY1_PO…	-1|-1|-1|-1|-1|-1|-1|-1|-1|-1|1|1|1|1|1|1|1|1|1|1|1|1|1|1|1|1|1|1|1|1|1|1|1|1|1|1|1|1|1|1|1|1|1|1|1|1|1|1|1|1|1|1|1|1|1|1|1|1|1|1|1|1|1|1|1|1|1|1|1|1|1|1|1|1|1|1|1|1|1|1|1|1|1|1|1|1|1|1|1|1|1|1|1|1	-1.0358	2	leaf
169	tacCGTTtAaT	TBS1	1	2.001	root	leaf
170	AAGATCC	ARG82_ARGR3_IPK2|PPT1|SGD1|UPC2_MOX4|IMP2'_IMP2	-1|-1|-1|1|1	-2.2342	1	leaf
171	TGTGGat	RTG3|MET18_MMS19|MTF1|YGK3|PDE2_SRA5	-1|-1|-1|-1|-1	0.8288	root	leaf
172	aATGTaATt	MGA2	1	-1.0538	root	leaf
173	GGGCACt	UPC2_MOX4	1	-1.6999	root	leaf
174	gCAAATAT	AFR1	1	0.8149	root	leaf
175	ttCGATAaA	LSG1_KRE35|OPI1|PPH3|ARG82_ARGR3_IPK2|AFR1|RME1_CSP1|MGA2	-1|-1|-1|-1|1|1|1	-1.3696	18	leaf
176	GAL80_ChIP	ROX1_REO1	-1	-0.8072	20	leaf
177	acaTAGAAAC	MBP1	-1	2.0487	20	leaf
178	gCAGAGa	MTH1_BPC1_DGT1_HTR1	-1	0.5523	root	leaf
179	aaTGCTGAtgt	HAP4	-1	2.1765	root	leaf
180	tGGTGGTT	ABF1_BAF1_OBF1_REB2_SBF1	-1	-0.5493	root	344|424
181	GATGTCAa	ROX1_REO1	-1	-2.1962	root	leaf
182	AATAGAA	RME1_CSP1	1	0.5263	root	leaf
183	aTTAAAAAgttttt	SIW14|URE2_[URE3]	-1|-1	-1.9498	71	leaf
184	aGTCTCCc	UPC2_MOX4|MDG1	1|-1	-2.2049	root	leaf
185	aTACTAG	HAP4|ABF1_BAF1_OBF1_REB2_SBF1	-1|-1	-1.0708	root	leaf
186	ACTGCAC	WSC4_YHC8	1	2.1664	root	leaf
187	tTGGAGGT	PPH3|SPT2_EXA1_SIN1|CLB6|SWE1_WEE1|CDC5_MSD2_PKX2|PLP2|CLB2|NRG2|AFR1|RME1_CSP1|MGA2	-1|-1|-1|-1|-1|-1|-1|1|1|1|1	0.8672	20	leaf
188	AGCAACTcc	TEC1_ROC1	-1	-0.7468	root	leaf
189	aCCTACC	ROX1_REO1	-1	0.5676	root	leaf
190	agAGAGAACaaa	ARG82_ARGR3_IPK2	-1	-1.1555	root	leaf
191	aAAGCATAa	ABF1_BAF1_OBF1_REB2_SBF1	-1	1.9789	root	leaf
192	aCTTAGG	WTM2	1	-1.2115	root	leaf
193	aTGCACAAa	SRD1|CDC20_PAC5|BAS1|LEU3	1|1|1|1	2.1527	root	leaf
194	SUT1_ChIP|aaaaGGGGTtt|cGCCTATa|TAATAAA|ttGCTCGaa|aCTGATCT|ttaGaGGt|AGAAGCt	AFR1|RME1_CSP1|MGA2|PPH3|SWI5|ARG82_ARGR3_IPK2|UPC2_MOX4|PPH3|SWI5|ARG82_ARGR3_IPK2|AFR1|MGA2|UPC2_MOX4|RME1_CSP1|WTM1|TPK1_PKA1_SRA3|CTH1|AFR1|AFR1|AFR1|AFR1|MGA2|MGA2|MGA2|MGA2|PPH3|PPH3|PPH3|PPH3|SWI5|SWI5|SWI5|SWI5|ARG82_ARGR3_IPK2|ARG82_ARGR3_IPK2|ARG82_ARGR3_IPK2|ARG82_ARGR3_IPK2|LSG1_KRE35|OPI1|RME1_CSP1|RME1_CSP1|RME1_CSP1|RME1_CSP1|UPC2_MOX4|UPC2_MOX4|UPC2_MOX4|UPC2_MOX4|NRG2|SPT2_EXA1_S…	1|1|1|-1|-1|-1|1|-1|-1|-1|1|1|1|1|1|1|-1|1|1|1|1|1|1|1|1|-1|-1|-1|-1|-1|-1|-1|-1|-1|-1|-1|-1|-1|-1|1|1|1|1|1|1|1|1|1|-1|-1|-1|-1|-1|-1|-1|-1|-1|-1|-1|-1|-1|-1|-1|1|1|-1|-1|1|1|1|-1|-1|-1|1|1|1|-1|-1|-1|1|1|-1|-1|-1|-1|-1|-1|-1|-1|-1|-1|-1|-1|-1|-1|1|1|1|1|1|-1|-1|-1|-1|-1|-1|-1|-1|-1|-1|-1|-1|-1|-1|-1|-1|-1|-1|-1|-1|-1|-1|-1|-1|-1|-1|-1|-1|-1|-1|-1|-1|-1|-1|-1|-1|-1|-1|-1|-1|-1|-1|-1|-1|-1|-1|-1|…	1.7642	14	leaf
195	tACAGTC	LSG1_KRE35|OPI1	-1|-1	-1.4804	root	leaf
196	tTTAAGGa	TBS1	1	0.9662	root	leaf
197	tttaGCCCATta	TBS1	1	-1.0283	root	leaf
198	CAGCGTa	ZAP1_ZRG10	1	1.8152	root	leaf
199	GGGGAAC	UPC2_MOX4	1	-1.5426	root	leaf
200	TGATGGTt	MGA2	1	1.7287	root	leaf
201	TGTTAGTc	SIW14	-1	1.0201	root	leaf
202	GCTTAGG	RME1_CSP1	1	-2.1052	root	leaf
203	CCCGTat	RME1_CSP1	1	2.1462	root	leaf
204	tAAAGTCA	PPT1|SGD1|IMP2'_IMP2	-1|-1|1	-0.7053	root	leaf
205	TGAGAGT	MTH1_BPC1_DGT1_HTR1	-1	0.8452	root	leaf
206	TCTGATG	RME1_CSP1	1	-2.1836	root	leaf
207	HAP1_ChIP	MET28	1	-0.427	root	274
208	TTAAGCT	WAR1	-1	1.0211	root	leaf
209	aCGATGAGg	ROX1_REO1	-1	-1.2748	30	leaf
210	cAGCTCATc	UPC2_MOX4	1	0.3389	root	327|440
211	aCCAAAGac	NRG1|PKH1|MGA2|MAL33_MAL3R|ARG82_ARGR3_IPK2|PPM1|HAC1_ERN4_IRE15|MTL1|CAF17|STE3_DAF2|CDC42|BUB2_PAC7|MDG1|FUS3_DAC2|YBL054W|CYC8_CRT8_SSN6|TBS1|YBR267W|PAF1|SNF5_HAF4_SWI10_TYE4|SRD1|SSK22|CDC39_NOT1_ROS1_SMD6|RPN4_SON1_UFD5|STP4|SOK1|UPC2_MOX4|RAD9|YDR266C|SUM1|ACA1|PTP3|FLO8_PHD5_YER108C|BCK2_CTR7|RPH1|SAP155|HSF1_EXA3_MAS3|LSG1_KRE35|CDC20_PAC5|RCK1|MIG2_MLZ1|CLB1_SCB1|STE20|IRE1_ERN1|SET1_YT…	1|1|1|-1|-1|-1|-1|-1|-1|-1|-1|-1|-1|1|1|1|1|1|1|1|1|1|1|1|1|1|1|1|1|1|1|1|1|1|1|1|1|1|1|1|1|1|1|1|1|1|1|1|1|1|1|1|1|1|1|1|1|1|1|1|1|1|1|1|1|1|1|1|1|1|1|1|1|1|1|1|1|1|1|1|1|1|1|1|1|1|1|1|1|1|1|1|1|1	-2.116	2	leaf
212	cACCCTAa	WTM2	1	1.0799	root	leaf
213	aGCGATTa	MGA2	1	-0.9228	root	leaf
214	gCCCAACA	RME1_CSP1	1	0.8384	root	leaf
215	ACTAAGg	IRE1_ERN1	1	2.0173	root	leaf
216	atttCGTAGAtaa	MDG1	-1	-1.3609	root	leaf
217	AGCAaaaaaAGCA	SWI5	-1	-0.42	root	435
218	TCTGCCGa	AFR1|RME1_CSP1|PPH3	1|1|-1	1.2417	root	leaf
219	GGGAACA	HAP4	-1	-2.221	root	leaf
220	ATACGTCa	NRG1|PKH1|MGA2	1|1|1	-1.2125	2	leaf
221	GAGCttttGCTC	UPC2_MOX4	1	-0.9937	root	leaf
222	atGGCACgtt	ARG82_ARGR3_IPK2	-1	0.2013	root	246|272|304|308|395|411|419
223	AAAGAC	ROX1_REO1	-1	-1.3435	root	leaf
224	GAL80_ChIP	CDC37_SMO1|STB4|ISW2|NOT5|GLC8|PPT1|SGD1|IMP2'_IMP2	-1|-1|-1|-1|-1|-1|-1|1	-1.2379	122	leaf
225	CGTGTAC	WTM2	1	0.6176	root	leaf
226	aTCGGCGt	MGA2	1	-0.9272	root	leaf
227	GATGttttGATG	CDC42	-1	-2.0575	root	leaf
228	MSN1_ChIP	PPT1|SGD1|IMP2'_IMP2|CDC37_SMO1|STB4|GLC8|ISW2|NOT5|ARG82_ARGR3_IPK2|MBP1|SIW14|URE2_[URE3]|HAP4|ABF1_BAF1_OBF1_REB2_SBF1|MDG1|UPC2_MOX4	-1|-1|1|-1|-1|-1|-1|-1|-1|-1|-1|-1|-1|-1|-1|1	-1.7652	11	leaf
229	CAGTttttCAGT	WTM2	1	0.6161	root	leaf
230	tAAAGTCTt|AGAAA	HAP1_CYP1|HAP1_CYP1	1|1	-2.2007	root	leaf
231	GATACCC	ABF1_BAF1_OBF1_REB2_SBF1	-1	1.351	root	leaf
232	cAAGTCAga	HAP4	-1	-0.914	root	leaf
233	aaACTTcAat	MET28	1	1.1366	root	leaf
234	TACTtttttATGA	SIW14	-1	1.2416	root	leaf
235	AtGCGATgt	REG1_HEX2_PZF240_SPP43_SRN1|YER130C|PHO81|CKA2_YOR29|12|YPR022C|MIG3|HMS2|RGM1	-1|-1|-1|-1|-1|1|1|1	-1.1891	root	leaf
236	FKH1_ChIP|INO4_ChIP|MTH1_ChIP|PHD1_ChIP|RAP1_ChIP|REB1_ChIP|UME6_ChIP|AAAATT|ttCGATAaA|cGCCTATa|tGCGATGa|TTTAaaaaaTTTA|atAAAGGCA|ttGCACGAt|TATTACCCt|aTtGACTgaa|agTCTGAAa|ATATATG|aTTCAGGCa|AGCAATtaa	PKH1|ACA1|PKH1|ACA1|ARG82_ARGR3_IPK2|PKH1|ACA1|SSK22|MGA2|MGA2|PKH1|ACA1|PKH1|PKH1|PKH1|ACA1|ACA1|ACA1|HAP1_CYP1|ARG82_ARGR3_IPK2|ZAP1_ZRG10|SSK22|ZAP1_ZRG10|MGA2|UPC2_MOX4|HAP1_CYP1|CAF17|CAF17|WTM2|MGA2|CAF17|ZAP1_ZRG10|UPC2_MOX4|MGA2|MGA2|MGA2|ZAP1_ZRG10|ZAP1_ZRG10|ZAP1_ZRG10|ZAP1_ZRG10|CAF17|CAF17|CAF17|CAF17|PKH1|ACA1|PKH1|ACA1|PKH1|ACA1|PKH1|ACA1|CDC42|PKH1|ACA1|WTM2|PKH1|PKH1|ACA1|ACA1|CDC…	1|1|1|1|-1|1|1|1|1|1|1|1|1|1|1|1|1|1|1|-1|1|1|1|1|1|1|-1|-1|1|1|-1|1|1|1|1|1|1|1|1|1|-1|-1|-1|-1|1|1|1|1|1|1|1|1|-1|1|1|1|1|1|1|1|-1|-1|1|1|1|1|1|1|-1|-1|-1|-1|1|1|1|1|1|1|1|1|-1|-1|-1|-1|1|-1|-1|1|1|1|1|1|1|1|1|1|1|-1|-1|-1|-1|-1|-1|-1|1|1|1|1|1|1|1|1|1|1|1|1|1|1|1|1|1|1|1|1|1|1|1|1|1|1|1|1|1|1|1|1|1|1|1|1|1|1|1|1|1|1|1|1|1|1|1|1|1|1|1|1|1|1|1|1|1|1|1|-1|-1|-1|-1|-1|-1|1|1|1|1|1|1|1|1|1|1|1|1|1|…	2.1192	24	leaf
237	aGTGATAAt	MBF1_SUF13	-1	-1.8981	root	leaf
238	DAL81_ChIP|TCGTTTAc|CCGaaaaaGCC|gCAGAGa	MGA2|MGA2|ARG82_ARGR3_IPK2|ARG82_ARGR3_IPK2|MDG1|MDG1|MGA2|UPC2_MOX4|UPC2_MOX4|MGA2|ZAP1_ZRG10|NRG2|ZAP1_ZRG10|NRG2|WTM2|NRG2|WTM2|ZAP1_ZRG10|ZAP1_ZRG10|ARG82_ARGR3_IPK2	1|1|-1|-1|-1|-1|1|1|1|1|1|1|1|1|1|1|1|1|1|-1	2.1797	82	leaf
239	tggGCGCTAac	PLP2|SIC1_SDB25	-1|-1	-2.0696	root	leaf
240	cCAAGTTg	SWI5	-1	-0.8851	root	leaf
241	aCATGCGGTt	SWI5	-1	1.0147	root	leaf
242	tcAGAGCCa	PPH3	-1	-1.2647	root	leaf
243	gCGAGCTAgaaa	UPC2_MOX4	1	2.1539	root	leaf
244	tCTACAA	HAP4	-1	1.5172	root	leaf
245	tTCATCTTTa	PPT1|SGD1|IMP2'_IMP2	-1|-1|1	-0.7076	root	leaf
246	ttGCTCGaa	CTH1	-1	0.9655	222	leaf
247	aCTGCTGT	UPC2_MOX4	1	1.4715	root	leaf
248	TGAAaaaaaTGAA	AFR1|RME1_CSP1	1|1	-1.9296	root	leaf
249	aTAACTAc	AFR1	1	2.0767	root	leaf
250	TGTTAGG	HAP1_CYP1	1	-1.9738	root	leaf
251	CGATTCT	HAP1_CYP1	1	1.918	root	leaf
252	tTAGATTA	MBP1	-1	-0.6011	root	408
253	gaACCCTA	UPC2_MOX4	1	1.905	root	leaf
254	CTACGAC	UPC2_MOX4	1	-2.1621	root	leaf
255	TTGAAAG	MTH1_BPC1_DGT1_HTR1	-1	-2.1428	root	leaf
256	ATAGAATa	NRG1|PKH1|MGA2|MAL33_MAL3R|ARG82_ARGR3_IPK2|PPM1|HAC1_ERN4_IRE15|MTL1|CAF17|STE3_DAF2|CDC42|BUB2_PAC7|MDG1|FUS3_DAC2|YBL054W|CYC8_CRT8_SSN6|TBS1|YBR267W|PAF1|SNF5_HAF4_SWI10_TYE4|SRD1|SSK22|CDC39_NOT1_ROS1_SMD6|RPN4_SON1_UFD5|STP4|SOK1|UPC2_MOX4|RAD9|YDR266C|SUM1|ACA1|PTP3|FLO8_PHD5_YER108C|BCK2_CTR7|RPH1|SAP155|HSF1_EXA3_MAS3|LSG1_KRE35|CDC20_PAC5|RCK1|MIG2_MLZ1|CLB1_SCB1|STE20|IRE1_ERN1|SET1_YT…	1|1|1|-1|-1|-1|-1|-1|-1|-1|-1|-1|-1|1|1|1|1|1|1|1|1|1|1|1|1|1|1|1|1|1|1|1|1|1|1|1|1|1|1|1|1|1|1|1|1|1|1|1|1|1|1|1|1|1|1|1|1|1|1|1|1|1|1|1|1|1|1|1|1|1|1|1|1|1|1|1|1|1|1|1|1|1|1|1|1|1|1|1|1|1|1|1|1|1	-0.9968	2	leaf
257	aGAGCTCA	TBS1	1	1.2403	root	leaf
258	TTAACTGC	PHD1	-1	-2.1267	root	leaf
259	gtaACGAAATT	NRG1	1	2.1348	root	leaf
260	CAATAGGt	YAP7	-1	-0.8096	root	leaf
261	tTCGTCCg	SIC1_SDB25	-1	0.8461	root	leaf
262	ACTAAGTg	HAP1_CYP1	1	1.9707	root	leaf
263	aCAACCCA	HAP4|ABF1_BAF1_OBF1_REB2_SBF1	-1|-1	-0.9996	root	leaf
264	tCAGCTTTt	MTH1_BPC1_DGT1_HTR1	-1	0.7382	root	leaf
265	tGCGATGA	HAP4	-1	-0.9059	root	leaf
266	aaTAGACG	MGA2	1	-1.2131	root	leaf
267	aTTTAAG	UPC2_MOX4	1	0.8996	root	leaf
268	aACCGAAT	UPC2_MOX4	1	-1.3886	root	leaf
269	AAATGTGAt	REG1_HEX2_PZF240_SPP43_SRN1|YER130C|PHO81|CKA2_YOR29|12|YPR022C|MIG3|HMS2|RGM1	-1|-1|-1|-1|-1|1|1|1	0.794	root	leaf
270	agACAAAAA	RME1_CSP1	1	1.2338	root	leaf
271	AACCATG	PIG1	1	-0.5761	root	leaf
272	TTGCTAA	SSK22	1	1.1613	222	leaf
273	atCATTGTTaaaa	PTP3	1	1.9584	root	leaf
274	cTCATCG	DAL80_UGA43	1	-1.4241	207	leaf
275	ACAGGCAC	HAP1_CYP1	1	1.0643	root	leaf
276	TCCCaaaaaGGGA	UPC2_MOX4	1	-0.6619	root	leaf
277	AGCaaaaCGA	SIW14	-1	2.0956	root	leaf
278	tTAAAAGTAC	TBS1	1	0.7112	root	leaf
279	aatAGGTAAAa	HAP1_CYP1	1	-1.0329	root	leaf
280	aaGCTGTCc	REG1_HEX2_PZF240_SPP43_SRN1|YER130C|PHO81|CKA2_YOR29|12|YPR022C|MIG3|HMS2|RGM1	-1|-1|-1|-1|-1|1|1|1	1.4988	root	leaf
281	tTGCAGGG	MTH1_BPC1_DGT1_HTR1	-1	-2.1552	root	leaf
282	ttCGATAaA	TPK1_PKA1_SRA3|WTM1	1|1	0.9442	55	leaf
283	CHA4_ChIP|ROX1_ChIP|TBS1_ChIP|TATTGA|AAAAATTt|ttCGATAaA|aaaaGGGGTtt|cTCATCG|CGAGttttCTCG|tTTGATTGt|taAAGCGTta|gttAGAcAAT|CtAAAGTcttttt	MGA2|MGA2|PPH3|PPH3|SWI5|SWI5|AFR1|AFR1|RME1_CSP1|RME1_CSP1|NRG2|NRG2|SPT2_EXA1_SIN1|SPT2_EXA1_SIN1|CLB6|CLB6|SWE1_WEE1|SWE1_WEE1|SIC1_SDB25|SIC1_SDB25|CDC5_MSD2_PKX2|CDC5_MSD2_PKX2|PCL1_HCS26|PCL1_HCS26|PLP2|PLP2|CLB2|CLB2|CTH1|CTH1|MGA2|PPH3|SWI5|AFR1|RME1_CSP1|MGA2|PPH3|SWI5|AFR1|RME1_CSP1|LSG1_KRE35|LSG1_KRE35|OPI1|OPI1|PPH3|SWI5|AFR1|RME1_CSP1|MGA2|PPH3|SWI5|AFR1|RME1_CSP1|MGA2|GZF3_DEH1_NIL…	1|1|-1|-1|-1|-1|1|1|1|1|1|1|-1|-1|-1|-1|-1|-1|-1|-1|-1|-1|-1|-1|-1|-1|-1|-1|-1|-1|1|-1|-1|1|1|1|-1|-1|1|1|-1|-1|-1|-1|-1|-1|1|1|1|-1|-1|1|1|1|-1|-1|-1|-1|1|-1|-1|-1|-1|-1|-1|-1|-1|-1|-1|1|-1|-1|-1|-1|-1|-1|-1|-1|-1|-1|-1|-1|-1|-1|-1|-1|1|-1|-1|-1|-1|-1|-1|-1|-1|-1|-1|-1|-1|-1|-1|-1|-1|-1|-1|-1|-1|-1|-1|-1|-1|-1|-1|-1|-1|-1|-1|-1|-1|-1|1|-1|1|1|1|1|1|1|-1|-1|-1|-1|-1|-1|-1|-1|-1|1|-1|-1|-1|1|-1|-1…	1.9302	53	leaf
284	AFT2_ChIP	HAP1_CYP1	1	-1.3217	1	leaf
285	cTGTGACT	PKH1|ACA1|MGA2|ARG82_ARGR3_IPK2|SSK22|UPC2_MOX4|HAP1_CYP1	1|1|1|-1|1|1|1	1.515	94	leaf
286	AAAGGAG	UPC2_MOX4	1	1.0055	root	leaf
287	GCGATGAc	SPT2_EXA1_SIN1|CLB6|SWE1_WEE1|CDC5_MSD2_PKX2|CLB2	-1|-1|-1|-1|-1	-1.683	root	leaf
288	agTAACTC	REG1_HEX2_PZF240_SPP43_SRN1|YER130C|PHO81|CKA2_YOR29|12|YPR022C|MIG3|HMS2|RGM1|WAR1	-1|-1|-1|-1|-1|1|1|1|-1	1.5171	root	leaf
289	CCGATta	UPC2_MOX4	1	-1.4994	root	leaf
290	gCGAGCT	CDC37_SMO1|STB4	-1|-1	1.785	root	leaf
291	GAGATAT	HAP4	-1	-2.0047	root	leaf
292	GCGGCAA	URE2_[URE3]	-1	0.6813	root	leaf
293	TAAATG	GLC8	-1	-0.3239	root	371
294	GGACACC	URE2_[URE3]|MBP1|SIW14	-1|-1|-1	1.8817	root	leaf
295	HAP4_ChIP	FUS3_DAC2	1	-0.6257	root	leaf
296	AAGAaaaaAGAA	REG1_HEX2_PZF240_SPP43_SRN1|YER130C|PHO81|CKA2_YOR29|12|YPR022C|MIG3|HMS2|RGM1	-1|-1|-1|-1|-1|1|1|1	1.3838	root	leaf
297	CCGaaaaaGCC	RME1_CSP1	1	0.7909	root	leaf
298	tCAGGGCA	LSG1_KRE35|OPI1	-1|-1	-0.4205	root	leaf
299	AGCGaaaaCGCT	MDG1	-1	0.6386	root	leaf
300	CCTTaaaaAAGG	MAL33_MAL3R|ARG82_ARGR3_IPK2|PPM1|HAC1_ERN4_IRE15|MTL1|CAF17|STE3_DAF2|CDC42|BUB2_PAC7|MDG1|FUS3_DAC2|YBL054W|CYC8_CRT8_SSN6|TBS1|YBR267W|PAF1|SNF5_HAF4_SWI10_TYE4|SRD1|SSK22|CDC39_NOT1_ROS1_SMD6|RPN4_SON1_UFD5|STP4|SOK1|UPC2_MOX4|RAD9|YDR266C|SUM1|ACA1|PTP3|FLO8_PHD5_YER108C|BCK2_CTR7|RPH1|SAP155|HSF1_EXA3_MAS3|LSG1_KRE35|CDC20_PAC5|RCK1|MIG2_MLZ1|CLB1_SCB1|STE20|IRE1_ERN1|SET1_YTX1|SKN7_BRY1_PO…	-1|-1|-1|-1|-1|-1|-1|-1|-1|-1|1|1|1|1|1|1|1|1|1|1|1|1|1|1|1|1|1|1|1|1|1|1|1|1|1|1|1|1|1|1|1|1|1|1|1|1|1|1|1|1|1|1|1|1|1|1|1|1|1|1|1|1|1|1|1|1|1|1|1|1|1|1|1|1|1|1|1|1|1|1|1|1|1|1|1|1|1|1|1|1|1|1|1|1	-1.9252	2	leaf
301	CCTTGCC	HAP4|ABF1_BAF1_OBF1_REB2_SBF1	-1|-1	2.0928	root	leaf
302	AATCGAG	TBS1|YIL130W	1|1	-1.5596	root	leaf
303	PDR1_ChIP	WTM2|HAP4|ABF1_BAF1_OBF1_REB2_SBF1|MDG1|UPC2_MOX4|ARG82_ARGR3_IPK2	1|-1|-1|-1|1|-1	1.8217	96	leaf
304	TAGAaaaaAGAT	ROX1_REO1	-1	-1.1531	222	leaf
305	gcAATCCGAtt	MDG1	-1	0.4086	root	leaf
306	CTGAaaaaaCTGA	HAP4	-1	-0.8297	root	leaf
307	aGGCACTAT	AFR1|PPH3	1|-1	-2.0045	root	leaf
308	tCTCAACA	PPH3|SWI5|AFR1|RME1_CSP1	-1|-1|1|1	0.7931	222	leaf
309	CGATACA	MET28	1	-0.7972	root	leaf
310	CATCCCt	ABF1_BAF1_OBF1_REB2_SBF1	-1	0.8825	root	leaf
311	tGCGATGa	MAL33_MAL3R|ARG82_ARGR3_IPK2|PPM1|HAC1_ERN4_IRE15|MTL1|CAF17|STE3_DAF2|CDC42|BUB2_PAC7|MDG1|FUS3_DAC2|YBL054W|CYC8_CRT8_SSN6|TBS1|YBR267W|PAF1|SNF5_HAF4_SWI10_TYE4|SRD1|SSK22|CDC39_NOT1_ROS1_SMD6|RPN4_SON1_UFD5|STP4|SOK1|UPC2_MOX4|RAD9|YDR266C|SUM1|ACA1|PTP3|FLO8_PHD5_YER108C|BCK2_CTR7|RPH1|SAP155|HSF1_EXA3_MAS3|LSG1_KRE35|CDC20_PAC5|RCK1|MIG2_MLZ1|CLB1_SCB1|STE20|IRE1_ERN1|SET1_YTX1|SKN7_BRY1_PO…	-1|-1|-1|-1|-1|-1|-1|-1|-1|-1|1|1|1|1|1|1|1|1|1|1|1|1|1|1|1|1|1|1|1|1|1|1|1|1|1|1|1|1|1|1|1|1|1|1|1|1|1|1|1|1|1|1|1|1|1|1|1|1|1|1|1|1|1|1|1|1|1|1|1|1|1|1|1|1|1|1|1|1|1|1|1|1|1|1|1|1|1|1|1|1|1|1|1|1	1.6025	152	leaf
312	cTACTGGg	PPT1|SGD1|IMP2'_IMP2	-1|-1|1	-1.1973	root	leaf
313	taTGGtGGca	PPH3|ARG82_ARGR3_IPK2|AFR1|RME1_CSP1|MGA2	-1|-1|1|1|1	1.4528	54	leaf
314	STB1_ChIP	PCL1_HCS26	-1	-0.6045	root	leaf
315	taGTAATAa	ARG82_ARGR3_IPK2|HAP4|ABF1_BAF1_OBF1_REB2_SBF1|MDG1|UPC2_MOX4	-1|-1|-1|-1|1	1.1959	20	leaf
316	TAATAAA	SWI5	-1	-0.6516	122	leaf
317	GCCTAGT	CDC37_SMO1|STB4	-1|-1	0.9305	root	leaf
318	GGACTAaa	SIW14	-1	-2.0667	root	leaf
319	ACGTaaaaTGCA	REG1_HEX2_PZF240_SPP43_SRN1|YER130C|PHO81|CKA2_YOR29|12|YPR022C|MIG3|HMS2|RGM1	-1|-1|-1|-1|-1|1|1|1	1.1678	root	leaf
320	TTACCGG	WSC4_YHC8	1	-1.7163	root	leaf
321	GGCATAC	TBS1|YIL130W|MAL33_MAL3R|PPM1|HAC1_ERN4_IRE15|MTL1|STE3_DAF2|BUB2_PAC7|YBL054W|CYC8_CRT8_SSN6|YBR267W|PAF1|SNF5_HAF4_SWI10_TYE4|CDC39_NOT1_ROS1_SMD6|RPN4_SON1_UFD5|STP4|SOK1|RAD9|YDR266C|SUM1|FLO8_PHD5_YER108C|BCK2_CTR7|SAP155|HSF1_EXA3_MAS3|LSG1_KRE35|CLB1_SCB1|STE20|SET1_YTX1|SKN7_BRY1_POS9|NOT3|DAL81_UGA35|YVH1|BCK1_LAS3_SAP3_SLK1_SSP31|SAP185|PBS2_HOG4_SFS4_SSK4|HIR3_HPC1|CDC16|IXR1_ORD1|STB6…	1|1|-1|-1|-1|-1|-1|-1|1|1|1|1|1|1|1|1|1|1|1|1|1|1|1|1|1|1|1|1|1|1|1|1|1|1|1|1|1|1|1|1|1|1|1|1|1|1|1|1|1|1|1|1|1|1|1|1|1|1|1|1|1|1|1|1|1|1	-1.7405	root	leaf
322	RCO1_ChIP	ROX1_REO1|SIW14|URE2_[URE3]|RTG3|YPD1|BEM2_IPL2_SUP9_TSL1|STP2|MET18_MMS19|MTF1|SIP3|YGK3|PDE2_SRA5|REG1_HEX2_PZF240_SPP43_SRN1|YER130C|PHO81|CKA2_YOR29|12|YPR022C|MIG3|HMS2|RGM1	-1|-1|-1|-1|-1|-1|-1|-1|-1|-1|-1|-1|-1|-1|-1|-1|-1|1|1|1	-1.9795	30	leaf
323	CCTTCt	SSK22	1	1.4913	root	leaf
324	ACGAAATa	ABF1_BAF1_OBF1_REB2_SBF1	-1	-0.5819	71	leaf
325	ACE2_ChIP	HAP4|ABF1_BAF1_OBF1_REB2_SBF1|MDG1|UPC2_MOX4	-1|-1|-1|1	1.2967	11	leaf
326	GCN4_ChIP	HAP1_CYP1|MTH1_BPC1_DGT1_HTR1	1|-1	0.9982	71	leaf
327	INO2_ChIP	ROX1_REO1	-1	-1.9433	210	leaf
328	ttCGATAaA|TAAATG|aaaAACAGTCca|tATAATAC|AAATGTGAt|aATGTAGT|GTAAtttttTTAC|gttAGAcAAT|aTTCAGGCa|CtAAAGTcttttt	REG1_HEX2_PZF240_SPP43_SRN1|MTH1_BPC1_DGT1_HTR1|YER130C|PHO81|WAR1|CKA2_YOR29|12|YPR022C|SSK22|MIG3|HMS2|HAP1_CYP1|RGM1|WTM2|RTG3|MBP1|YPD1|BEM2_IPL2_SUP9_TSL1|STP2|MET18_MMS19|HAP4|ABF1_BAF1_OBF1_REB2_SBF1|MTF1|SIW14|MDG1|URE2_[URE3]|SIP3|YGK3|PDE2_SRA5|ROX1_REO1|UPC2_MOX4|TOS8|PDE1|YML081W|FUS3_DAC2|PTP1|SUT1|MET28|MRS4|ECM22|RDS2|ARP7_SWP61|RAD9|GLC7_CID1_DIS2_PP1|ROM2|RGS2|RHO1|REG1_HEX2_PZF2…	-1|-1|-1|-1|-1|-1|-1|1|1|1|1|1|1|-1|-1|-1|-1|-1|-1|-1|-1|-1|-1|-1|-1|-1|-1|-1|-1|1|-1|-1|-1|1|1|1|1|1|1|1|1|-1|-1|-1|-1|-1|-1|-1|-1|-1|-1|-1|-1|1|1|1|1|1|1|-1|-1|-1|-1|-1|-1|-1|-1|-1|-1|-1|-1|-1|-1|-1|-1|1|-1|-1|-1|-1|-1|-1|-1|1|1|1|1|1|1|-1|-1|-1|-1|-1|-	2.0867	93	leaf
329	aGCGGGGAa	MBF1_SUF13	-1	-2.0932	root	leaf
330	FHL1_ChIP	AFR1|PPH3	1|-1	-0.7971	root	leaf
331	tCCCTCGaaa	AFR1	1	0.4684	root	leaf
332	AAGTtttttAAGT	PPH3|ARG82_ARGR3_IPK2|AFR1|RME1_CSP1|MGA2|TPK1_PKA1_SRA3|WTM1|SPT2_EXA1_SIN1|CLB6|SWE1_WEE1|CDC5_MSD2_PKX2|PLP2|CLB2|NRG2|SWI5|UPC2_MOX4|FKH1|PRR1|GZF3_DEH1_NIL2|HAP4|ABF1_BAF1_OBF1_REB2_SBF1|SIC1_SDB25|CLN1|MDG1|PCL1_HCS26|RGS2	-1|-1|1|1|1|1|1|-1|-1|-1|-1|-1|-1|1|-1|1|-1|-1|-1|-1|-1|-1|-1|-1|-1|-1	-2.0104	18	leaf
333	aGAGCGTT	MGA2	1	0.9562	root	leaf
334	tAACTCG	MBP1	-1	-0.7529	root	leaf
335	atGGCACgtt	ROX1_REO1|UPC2_MOX4	-1|1	0.7915	124	leaf
336	GCGAGAAT	REG1_HEX2_PZF240_SPP43_SRN1|YER130C|PHO81|CKA2_YOR29|12|YPR022C|MIG3|HMS2|RGM1	-1|-1|-1|-1|-1|1|1|1	0.628	root	leaf
337	ttaGaGGt	MDG1	-1	-0.1714	root	342|343|349|379|430|437|439
338	AAGGCAGT	CDC42	-1	0.6597	root	leaf
339	ttacTTAGAAt	TBS1	1	0.67	root	leaf
340	aACGCAAAt	NRG1	1	-2.0378	root	leaf
341	GCGAcg	HMS1	-1	-1.5209	root	leaf
342	TTAAGAA	WTM2	1	-1.6363	337	leaf
343	tCCCAATC	GZF3_DEH1_NIL2|CLN1|ABF1_BAF1_OBF1_REB2_SBF1|HAP4	-1|-1|-1|-1	-1.6861	337	leaf
344	AAAGttttCTTT	REG1_HEX2_PZF240_SPP43_SRN1|YER130C|PHO81|CKA2_YOR29|12|YPR022C|MIG3|HMS2|RGM1|WAR1	-1|-1|-1|-1|-1|1|1|1|-1	-1.8973	180	leaf
345	gttAGAcAAT	ABF1_BAF1_OBF1_REB2_SBF1	-1	0.1855	root	363|403
346	ttTAGGCATt	URE2_[URE3]	-1	-0.2532	root	leaf
347	tcATGGGGg	REG1_HEX2_PZF240_SPP43_SRN1|YER130C|PHO81|CKA2_YOR29|12|YPR022C|MIG3|HMS2|RGM1|YPD1|BEM2_IPL2_SUP9_TSL1|STP2|SIP3|RTG3|MET18_MMS19|MTF1|YGK3|PDE2_SRA5	-1|-1|-1|-1|-1|1|1|1|-1|-1|-1|-1|-1|-1|-1|-1|-1	1.9595	root	leaf
348	TACACGAA	SWI5	-1	2.0463	root	leaf
349	cTAGAGTGC	ZAP1_ZRG10|WTM2	1|1	-1.2182	337	leaf
350	GATAGGC	DAL80_UGA43	1	1.8218	root	leaf
351	AAAGttttCTTT	HAP4|MDG1|UPC2_MOX4|ABF1_BAF1_OBF1_REB2_SBF1|GZF3_DEH1_NIL2|CLN1|ROX1_REO1|RGS2|SIC1_SDB25|SWI5|PCL1_HCS26|MBP1|DBF4_LSD7|ELM1_LDB9|GCR2	-1|-1|1|-1|-1|-1|-1|-1|-1|-1|-1|-1|-1|-1|-1	-1.8825	142	leaf
352	ECM22_ChIP	HAP1_CYP1|RME1_CSP1	-1|1	1.9421	110	leaf
353	FZF1_ChIP	HAP4|MDG1|UPC2_MOX4|ROX1_REO1|ABF1_BAF1_OBF1_REB2_SBF1	-1|-1|1|-1|-1	-1.9666	113	leaf
354	TTCCTGTT	NRG1	1	0.5403	root	leaf
355	tcTGAATTa	TBS1|MAL33_MAL3R|PPM1|HAC1_ERN4_IRE15|MTL1|STE3_DAF2|BUB2_PAC7|YBL054W|CYC8_CRT8_SSN6|YBR267W|PAF1|SNF5_HAF4_SWI10_TYE4|CDC39_NOT1_ROS1_SMD6|RPN4_SON1_UFD5|STP4|SOK1|NRG1|RAD9|YDR266C|SUM1|FLO8_PHD5_YER108C|BCK2_CTR7|SAP155|HSF1_EXA3_MAS3|LSG1_KRE35|CLB1_SCB1|STE20|SET1_YTX1|SKN7_BRY1_POS9|NOT3|YIL130W|DAL81_UGA35|YVH1|BCK1_LAS3_SAP3_SLK1_SSP31|SAP185|PBS2_HOG4_SFS4_SSK4|HIR3_HPC1|CDC16|IXR1_ORD1…	1|-1|-1|-1|-1|-1|-1|1|1|1|1|1|1|1|1|1|1|1|1|1|1|1|1|1|1|1|1|1|1|1|1|1|1|1|1|1|1|1|1|1|1|1|1|1|1|1|1|1|1|1|1|1|1|1|1|1|1|1|1|1|1|1|1|1|1|1|1|1|1|1|-1	-2.206	root	leaf
356	ATATATG	CAF17	-1	-0.8803	140	leaf
357	ROX1_ChIP	HAP1_CYP1|SSK22|WTM2	1|1|1	1.9071	167	leaf
358	ABF1_ChIP	GLC8	-1	-0.3886	root	leaf
359	MIG1_ChIP	WSC4_YHC8	1	0.6476	root	leaf
360	acTCCCATa	RME1_CSP1	1	1.2794	root	leaf
361	SNF1_ChIP	TPK1_PKA1_SRA3|WTM1	1|1	-1.9236	54	leaf
362	ttTAGGCATt	HAP4|ABF1_BAF1_OBF1_REB2_SBF1|MDG1|UPC2_MOX4|WTM2	-1|-1|-1|1|1	1.2317	96	leaf
363	ACAAACAc	ROX1_REO1|SIW14|URE2_[URE3]|RTG3|YPD1|BEM2_IPL2_SUP9_TSL1|STP2|MET18_MMS19|MTF1|SIP3|YGK3|PDE2_SRA5|REG1_HEX2_PZF240_SPP43_SRN1|YER130C|PHO81|CKA2_YOR29|12|YPR022C|MIG3|HMS2|RGM1	-1|-1|-1|-1|-1|-1|-1|-1|-1|-1|-1|-1|-1|-1|-1|-1|-1|1|1|1	-1.84	345	leaf
364	GCTGATCtt	PPT1|SGD1|IMP2'_IMP2	-1|-1|1	1.7007	root	leaf
365	CCAAAAT	MET28	1	-1.5732	root	leaf
366	ACAACGC	ROX1_REO1	-1	1.2344	root	leaf
367	TAATAAA	SSK22	3	-2.0638	74	leaf
368	IXR1_ChIP	MTH1_BPC1_DGT1_HTR1	-1	0.4485	root	leaf
369	ttCGATAaA	HMS1	-1	-0.8017	122	leaf
370	aGTAGTGtata	RTG3|MET18_MMS19|MTF1|YGK3|PDE2_SRA5	-1|-1|-1|-1|-1	0.7612	root	leaf
371	aatAAGTACAaaa	HAP1_CYP1	1	-0.9048	293	leaf
372	aCCGGGCA	AFR1|PPH3	1|-1	-1.5905	root	leaf
373	cACGTTTT	REG1_HEX2_PZF240_SPP43_SRN1|YER130C|PHO81|CKA2_YOR29|12|YPR022C|MIG3|HMS2|RGM1|YPD1|BEM2_IPL2_SUP9_TSL1|STP2|SIP3|URE2_[URE3]|WAR1|RTG3|MET18_MMS19|MTF1|YGK3|PDE2_SRA5	-1|-1|-1|-1|-1|1|1|1|-1|-1|-1|-1|-1|-1|-1|-1|-1|-1|-1	1.8741	root	leaf
374	ACGAAATa|AATTGAGTg|atTAaGATa	HAP4|HAP4|HAP4|MDG1|MDG1|MDG1|MBP1|MBP1|MBP1|ABF1_BAF1_OBF1_REB2_SBF1|ABF1_BAF1_OBF1_REB2_SBF1|ABF1_BAF1_OBF1_REB2_SBF1|SIW14|SIW14|SIW14|URE2_[URE3]|URE2_[URE3]|URE2_[URE3]|WTM2|WTM2|WTM2|SSK22|SSK22|SSK22|RTG3|RTG3|RTG3|YPD1|YPD1|YPD1|BEM2_IPL2_SUP9_TSL1|BEM2_IPL2_SUP9_TSL1|BEM2_IPL2_SUP9_TSL1|STP2|STP2|STP2|MET18_MMS19|MET18_MMS19|MET18_MMS19|MTF1|MTF1|MTF1|SIP3|SIP3|SIP3|YGK3|YGK3|YGK3|PDE2_S…	-1|-1|-1|-1|-1|-1|-1|-1|-1|-1|-1|-1|-1|-1|-1|-1|-1|-1|1|1|1|1|1|1|-1|-1|-1|-1|-1|-1|-1|-1|-1|-1|-1|-1|-1|-1|-1|-1|-1|-1|-1|-1|-1|-1|-1|-1|-1|-1|-1|-1|-1|-1|1|1|1|-1|-1|-1|-1|-1|-1|-1|-1|-1|-1|-1|-1|-1|-1|-1|-1|-1|-1|1|1|1|1|1|1|1|1|1|-1|-1|-1|1|1|1	-0.9721	67	leaf
375	gCGAGTGt	RME1_CSP1|AFR1|PPH3	1|1|-1	2.0752	root	leaf
376	RDR1_ChIP	SSK22	1	-0.6966	20	leaf
377	cGCTCCA	ARG82_ARGR3_IPK2	-1	1.5769	root	leaf
378	ACACTAGT	UPC2_MOX4	1	-0.6443	root	leaf
379	GTAGCAG	FUS3_DAC2	1	1.0405	337	leaf
380	AGATCGA	RME1_CSP1|PPH3|AFR1|LSG1_KRE35|OPI1|SPT2_EXA1_SIN1|CLB6|SWE1_WEE1|CDC5_MSD2_PKX2|CLB2|PLP2	1|-1|1|-1|-1|-1|-1|-1|-1|-1|-1	-2.0485	root	leaf
381	SIG1_ChIP	NRG1|PKH1|MGA2|MAL33_MAL3R|ARG82_ARGR3_IPK2|PPM1|HAC1_ERN4_IRE15|MTL1|CAF17|STE3_DAF2|CDC42|BUB2_PAC7|MDG1|FUS3_DAC2|YBL054W|CYC8_CRT8_SSN6|TBS1|YBR267W|PAF1|SNF5_HAF4_SWI10_TYE4|SRD1|SSK22|CDC39_NOT1_ROS1_SMD6|RPN4_SON1_UFD5|STP4|SOK1|UPC2_MOX4|RAD9|YDR266C|SUM1|ACA1|PTP3|FLO8_PHD5_YER108C|BCK2_CTR7|RPH1|SAP155|HSF1_EXA3_MAS3|LSG1_KRE35|CDC20_PAC5|RCK1|MIG2_MLZ1|CLB1_SCB1|STE20|IRE1_ERN1|SET1_YT…	1|1|1|-1|-1|-1|-1|-1|-1|-1|-1|-1|-1|1|1|1|1|1|1|1|1|1|1|1|1|1|1|1|1|1|1|1|1|1|1|1|1|1|1|1|1|1|1|1|1|1|1|1|1|1|1|1|1|1|1|1|1|1|1|1|1|1|1|1|1|1|1|1|1|1|1|1|1|1|1|1|1|1|1|1|1|1|1|1|1|1|1|1|1|1|1|1|1|1	1.9245	152	leaf
382	CUP9_ChIP	HAP1_CYP1	-1	1.9764	37	leaf
383	SIG1_ChIP	TPD3_FUN32|PUT3|RHO2|XBP1	-1|-1|-1|1	-0.4704	root	leaf
384	AGCGaaaaaAGCG	CDC37_SMO1|STB4|ISW2|NOT5	-1|-1|-1|-1	0.8183	root	leaf
385	gTAATCGc	UPC2_MOX4	1	1.4234	root	leaf
386	CATCGAAa|AAAAT	ARG82_ARGR3_IPK2|ARG82_ARGR3_IPK2	-1|-1	-1.9929	71	leaf
387	tTGGAGGT	RGS2	-1	0.4483	root	leaf
388	tAtTAGAAAC	UPC2_MOX4	1	-1.3115	root	leaf
389	SFP1_ChIP	ARG82_ARGR3_IPK2	-1	-0.3304	root	leaf
390	GAACGCA	HAP1_CYP1	-1	0.6268	root	leaf
391	gAATAACTt	CTH1	-1	-0.7511	root	leaf
392	AACAttttACAA	SSK22	1	1.9643	root	leaf
393	TTAATTCc	UPC2_MOX4	1	0.5638	root	leaf
394	CAGTGGA	UPC2_MOX4	1	-1.3066	root	leaf
395	TBS1_ChIP	PPT1|SGD1|IMP2'_IMP2	-1|-1|1	-1.0319	222	leaf
396	aTACTGAAga	MGA2	1	1.053	root	leaf
397	UPC2_ChIP	MGA2	1	-1.3385	122	leaf
398	CAAAtttttCAAA	MGA2	1	-0.6615	root	leaf
399	aCTGATCT	UPC2_MOX4	1	1.2137	root	leaf
400	TTTAaaaaaTTTA	ZAP1_ZRG10|PTP3	1|1	-1.8219	root	leaf
401	gCATTATA	HAP4|ABF1_BAF1_OBF1_REB2_SBF1	-1|-1	-2.0731	root	leaf
402	tcATGTAAAc	MTH1_BPC1_DGT1_HTR1	-1	0.6832	root	leaf
403	ASK10_ChIP	REG1_HEX2_PZF240_SPP43_SRN1|YER130C|PHO81|CKA2_YOR29|12|YPR022C|MIG3|HMS2|RGM1	-1|-1|-1|-1|-1|1|1|1	1.1993	345	leaf
404	GTAAATA	MTH1_BPC1_DGT1_HTR1|WAR1|REG1_HEX2_PZF240_SPP43_SRN1|YER130C|PHO81|CKA2_YOR29|12|YPR022C|MIG3|HMS2|RGM1	-1|-1|-1|-1|-1|-1|-1|1|1|1	-1.8318	root	leaf
405	ACCCAAG	MTH1_BPC1_DGT1_HTR1	-1	-0.8652	root	leaf
406	AGCAATtaa	MTH1_BPC1_DGT1_HTR1|REG1_HEX2_PZF240_SPP43_SRN1|YER130C|PHO81|WAR1|CKA2_YOR29|12|YPR022C|MIG3|HMS2|HAP1_CYP1|RGM1|HAP4|MDG1|ROX1_REO1|UPC2_MOX4|RTG3|YPD1|BEM2_IPL2_SUP9_TSL1|STP2|MET18_MMS19|MTF1|SIP3|YGK3|PDE2_SRA5|SSK22	-1|-1|-1|-1|-1|-1|-1|1|1|1|1|-1|-1|-1|1|-1|-1|-1|-1|-1|-1|-1|-1|-1|1	-2.071	110	leaf
407	GTCCAAA	REG1_HEX2_PZF240_SPP43_SRN1|YER130C|PHO81|CKA2_YOR29|12|YPR022C|MIG3|HMS2|RGM1	-1|-1|-1|-1|-1|1|1|1	0.642	20	leaf
408	CBF1_ChIP	REG1_HEX2_PZF240_SPP43_SRN1|YER130C|PHO81|CKA2_YOR29|12|YPR022C|MIG3|HMS2|RGM1|MTH1_BPC1_DGT1_HTR1|WAR1|HAP1_CYP1|SSK22|WTM2|RTG3|YPD1|BEM2_IPL2_SUP9_TSL1|STP2|MET18_MMS19|MTF1|SIP3|YGK3|PDE2_SRA5|SIW14|URE2_[URE3]|ROX1_REO1|ABF1_BAF1_OBF1_REB2_SBF1|MBP1|HAP4|MDG1|UPC2_MOX4	-1|-1|-1|-1|-1|1|1|1|-1|-1|1|1|1|-1|-1|-1|-1|-1|-1|-1|-1|-1|-1|-1|-1|-1|-1|-1|-1|1	-1.6247	252	leaf
409	ACCCTCC	RME1_CSP1|AFR1|PPH3	1|1|-1	-1.9238	root	leaf
410	AATAGAA	RME1_CSP1	1	0.4978	root	leaf
411	tgcAGAGCaaa	MAL33_MAL3R|PPM1|HAC1_ERN4_IRE15|MTL1|STE3_DAF2|BUB2_PAC7|YBL054W|CYC8_CRT8_SSN6|TBS1|YBR267W|PAF1|SNF5_HAF4_SWI10_TYE4|SRD1|CDC39_NOT1_ROS1_SMD6|RPN4_SON1_UFD5|STP4|SOK1|NRG1|RAD9|YDR266C|SUM1|FLO8_PHD5_YER108C|BCK2_CTR7|SAP155|HSF1_EXA3_MAS3|LSG1_KRE35|CDC20_PAC5|CLB1_SCB1|STE20|SET1_YTX1|SKN7_BRY1_POS9|NOT3|YIL130W|DAL81_UGA35|YVH1|BCK1_LAS3_SAP3_SLK1_SSP31|SAP185|PBS2_HOG4_SFS4_SSK4|HIR3_HPC1…	-1|-1|-1|-1|-1|-1|1|1|1|1|1|1|1|1|1|1|1|1|1|1|1|1|1|1|1|1|1|1|1|1|1|1|1|1|1|1|1|1|1|1|1|1|1|1|1|1|1|1|1|1|1|1|1|1|1|1|1|1|1|1|1|1|1|1|1|1|1|1|1|1|1	2.0797	222	leaf
412	aAAGCCct	NRG1|MAL33_MAL3R|PPM1|HAC1_ERN4_IRE15|MTL1|STE3_DAF2|BUB2_PAC7|YBL054W|CYC8_CRT8_SSN6|TBS1|YBR267W|PAF1|SNF5_HAF4_SWI10_TYE4|CDC39_NOT1_ROS1_SMD6|RPN4_SON1_UFD5|STP4|SOK1|RAD9|YDR266C|SUM1|FLO8_PHD5_YER108C|BCK2_CTR7|SAP155|HSF1_EXA3_MAS3|LSG1_KRE35|CLB1_SCB1|STE20|SET1_YTX1|SKN7_BRY1_POS9|NOT3|YIL130W|DAL81_UGA35|YVH1|BCK1_LAS3_SAP3_SLK1_SSP31|SAP185|PBS2_HOG4_SFS4_SSK4|HIR3_HPC1|CDC16|IXR1_ORD1…	1|-1|-1|-1|-1|-1|-1|1|1|1|1|1|1|1|1|1|1|1|1|1|1|1|1|1|1|1|1|1|1|1|1|1|1|1|1|1|1|1|1|1|1|1|1|1|1|1|1|1|1|1|1|1|1|1|1|1|1|1|1|1|1|1|1|1|1|1|1|1|1|1	1.7657	root	leaf
413	aaTcTCCtGat	TBS1	1	-0.5028	root	leaf
414	cTTGGCTG	NRG1	1	1.8866	root	leaf
415	PDR3_ChIP	NRG1|PKH1|MGA2	1|1|1	0.7568	2	leaf
416	atGGCACgtt|gttAGAcAAT|ACGAAATa|CtAAAGTcttttt	TOS8|PDE1|YML081W|FUS3_DAC2|MRS4|ECM22|RDS2|ARP7_SWP61|RAD9|ROM2|REG1_HEX2_PZF240_SPP43_SRN1|YER130C|PHO81|CKA2_YOR29|12|YPR022C|MIG3|HMS2|RGM1|RTG3|YPD1|BEM2_IPL2_SUP9_TSL1|STP2|MET18_MMS19|MTF1|SIP3|YGK3|PDE2_SRA5|WAR1|PTP1|SUT1|MTH1_BPC1_DGT1_HTR1|HAP1_CYP1|RHO1|GLC7_CID1_DIS2_PP1|SIW14|URE2_[URE3]|SSK22|MBP1|MET28|TOS8|PDE1|YML081W|FUS3_DAC2|MRS4|ECM22|RDS2|ARP7_SWP61|RGS2|RAD9|ROM2|ROX1_REO1…	-1|-1|-1|1|1|1|1|1|-1|-1|-1|-1|-1|-1|-1|1|1|1|-1|-1|-1|-1|-1|-1|-1|-1|-1|-1|1|1|-1|1|-1|-1|-1|-1|1|-1|1|-1|-1|-1|1|1|1|1|1|-1|-1|-1|-1|-1|-1|-1|1|1|1|1|1|-1|-1|-1|1|1|1|1|1|1	-1.4344	76	leaf
417	tttcCCCTCTc	MAL33_MAL3R|PPM1|HAC1_ERN4_IRE15|MTL1|STE3_DAF2|BUB2_PAC7|YBL054W|CYC8_CRT8_SSN6|YBR267W|PAF1|SNF5_HAF4_SWI10_TYE4|CDC39_NOT1_ROS1_SMD6|RPN4_SON1_UFD5|STP4|SOK1|RAD9|YDR266C|SUM1|FLO8_PHD5_YER108C|BCK2_CTR7|SAP155|HSF1_EXA3_MAS3|LSG1_KRE35|CLB1_SCB1|STE20|SET1_YTX1|SKN7_BRY1_POS9|NOT3|DAL81_UGA35|YVH1|BCK1_LAS3_SAP3_SLK1_SSP31|SAP185|PBS2_HOG4_SFS4_SSK4|HIR3_HPC1|CDC16|IXR1_ORD1|STB6|SAP190|ACE2|…	-1|-1|-1|-1|-1|-1|1|1|1|1|1|1|1|1|1|1|1|1|1|1|1|1|1|1|1|1|1|1|1|1|1|1|1|1|1|1|1|1|1|1|1|1|1|1|1|1|1|1|1|1|1|1|1|1|1|1|1|1|1|1|1|1|1	-0.5551	root	leaf
418	DAL81_ChIP	REG2|SPS1|SNT2	-1|-1|1	-1.0917	root	leaf
419	CUP9_ChIP	HAP1_CYP1	1	0.9376	222	leaf
420	tGGAACTGt	UPC2_MOX4	1	0.2534	root	leaf
421	aGTAGCCa	ASK10	1	-0.9022	root	leaf
422	tcCAGAAAAta	REG1_HEX2_PZF240_SPP43_SRN1|YER130C|PHO81|CKA2_YOR29|12|YPR022C|MIG3|HMS2|RGM1	-1|-1|-1|-1|-1|1|1|1	-1.4644	root	leaf
423	aACAAATTttttt	RTG3|MET18_MMS19|MTF1|YGK3|PDE2_SRA5|YPD1|BEM2_IPL2_SUP9_TSL1|STP2|SIP3|REG1_HEX2_PZF240_SPP43_SRN1|YER130C|PHO81|CKA2_YOR29|12|YPR022C|MIG3|HMS2|RGM1|SIW14|URE2_[URE3]|WAR1|MBP1|MTH1_BPC1_DGT1_HTR1|ROX1_REO1|ABF1_BAF1_OBF1_REB2_SBF1|HAP4|TPD3_FUN32|PUT3|RHO2|XBP1|MID2_KAI1|TAP42|MF(ALPHA)2|USV1|RDI1|YAP1_PAR1_SNQ3|STO1_CBC1_CBP80_GCR3_SUT1|SYG1|PHD1|GAT3|RAD53_LSD1_MEC2_SPK1|SMK1|DBF20|DAL80_UGA…	-1|-1|-1|-1|-1|-1|-1|-1|-1|-1|-1|-1|-1|-1|1|1|1|-1|-1|-1|-1|-1|-1|-1|-1|-1|-1|-1|1|-1|-1|1|1|-1|-1|-1|1|1|1|1|1|1|1|-1|-1|-1|-1|-1|1	-2.1267	82	leaf
424	WAR1_ChIP|YLR278C_ChIP	SIW14|URE2_[URE3]|ROX1_REO1|MBP1|HAP4|ABF1_BAF1_OBF1_REB2_SBF1|MDG1|UPC2_MOX4|SSK22|WTM2|SIW14|URE2_[URE3]|ROX1_REO1|MBP1|RTG3|YPD1|BEM2_IPL2_SUP9_TSL1|STP2|MET18_MMS19|MTF1|SIP3|YGK3|PDE2_SRA5|HAP4|ABF1_BAF1_OBF1_REB2_SBF1|MDG1|UPC2_MOX4	-1|-1|-1|-1|-1|-1|-1|1|1|1|-1|-1|-1|-1|-1|-1|-1|-1|-1|-1|-1|-1|-1|-1|-1|-1|1	-1.6545	180	leaf
425	TCCAaaaaaTCCA	MBF1_SUF13	-1	-1.2193	root	leaf
426	PHO2_ChIP	ROX1_REO1|UPC2_MOX4|HAP4|ABF1_BAF1_OBF1_REB2_SBF1|MDG1|WTM2|MBP1|SIW14|URE2_[URE3]|SSK22|RTG3|YPD1|BEM2_IPL2_SUP9_TSL1|STP2|MET18_MMS19|MTF1|SIP3|YGK3|PDE2_SRA5|REG1_HEX2_PZF240_SPP43_SRN1|MTH1_BPC1_DGT1_HTR1|YER130C|PHO81|WAR1|CKA2_YOR29|12|YPR022C|MIG3|HMS2|HAP1_CYP1|RGM1	-1|1|-1|-1|-1|1|-1|-1|-1|1|-1|-1|-1|-1|-1|-1|-1|-1|-1|-1|-1|-1|-1|-1|-1|-1|1|1|1|1	1.8468	124	leaf
427	FZF1_ChIP	ABF1_BAF1_OBF1_REB2_SBF1|HAP4|MDG1|UPC2_MOX4	-1|-1|-1|1	-1.0849	71	leaf
428	aaaaaaAGAGAATaa	UPC2_MOX4	1	1.6697	root	leaf
429	ATTAAAGaTatt	UPC2_MOX4	1	-0.8492	root	leaf
430	aTGCAGGac	MGA2	1	1.3688	337	leaf
431	AAGTGTTAa	NRG1	1	2.0971	root	leaf
432	aGTGATAAt	REG1_HEX2_PZF240_SPP43_SRN1|YER130C|PHO81|WAR1|CKA2_YOR29|12|YPR022C|MIG3|HMS2|RGM1|RTG3|YPD1|BEM2_IPL2_SUP9_TSL1|STP2|MET18_MMS19|MTF1|SIP3|YGK3|PDE2_SRA5|SSK22|HAP1_CYP1	-1|-1|-1|-1|-1|-1|1|1|1|-1|-1|-1|-1|-1|-1|-1|-1|-1|1|1	1.4055	12	leaf
433	TGCaaaaaCGT	ABF1_BAF1_OBF1_REB2_SBF1	-1	1.2116	root	leaf
434	HIR1_ChIP	WTM1	1	-0.6693	root	leaf
435	PHO4_ChIP	SWI5|UPC2_MOX4|PPH3|ARG82_ARGR3_IPK2|AFR1|RME1_CSP1|MGA2	-1|1|-1|-1|1|1|1	-1.3465	217	leaf
436	GCTGCTA	WTM2	1	0.759	11	leaf
437	tATAAACat	REG1_HEX2_PZF240_SPP43_SRN1|YER130C|PHO81|CKA2_YOR29|12|YPR022C|MIG3|HMS2|RGM1|RTG3|YPD1|BEM2_IPL2_SUP9_TSL1|STP2|MET18_MMS19|MTF1|SIP3|YGK3|PDE2_SRA5|WAR1	-1|-1|-1|-1|-1|1|1|1|-1|-1|-1|-1|-1|-1|-1|-1|-1|-1	1.7641	337	leaf
438	aTGATATA	RTG3|MET18_MMS19|MTF1|YGK3|PDE2_SRA5	-1|-1|-1|-1|-1	-0.7675	root	leaf
439	INO2_ChIP	ROX1_REO1	-1	-1.0073	337	leaf
440	CUP9_ChIP	WTM2|MDG1|UPC2_MOX4|ARG82_ARGR3_IPK2	1|-1|1|-1	1.6864	210	leaf
